# Supplementary material for: Molecular subtypes of breast cancer are associated with characteristic DNA methylation patterns
Source: Breast Cancer Res. 2010 Jun 18;12(3):R36. doi: 10.1186/bcr2590 (PMC2917031; doi:10.1186/bcr2590)
Supplement: Additional file 1 — Gene expression data set. Relative gene expression data for 179 samples and 511 probes. [file bcr2590-S1.TXT]

Probe	Gene Symbol	TAX577173	TAX577323	TAX577214	TAX577220	TAX577465	TAX577316	TAX577519	TAX577240	TAX577524	TAX577223	TAX577187	TAX577228	TAX577505	TAX577158	TAX577190	TAX577325	TAX577188	TAX577207	TAX577233	TAX577453	TAX577503	TAX577525	TAX577455	TAX577161	TAX577433	TAX577499	TAX577461	TAX577574	TAX577210	TAX577307	TAX577162	TAX577186	TAX577572	TAX577413	TAX577426	TAX577399	TAX577378	TAX577329	TAX577375	TAX577386	TAX577406	TAX577337	TAX577361	TAX577365	TAX577404	TAX577414	TAX577347	TAX577407
H200012744	AATK	0.44760222746676	0.80879992675164	0.13629980952957	-1.0809949206328	-0.46019851840866	-1.1350040865637	0.16610022324511	0.95770026546132	0.32409962004173	-0.19759614723458	0.49699962415843	1.3770001941955	0.29170593177898	0.7495984152758	0.41770070046417	-0.21310278128087	-0.38729997087962	-0.45410131210094	0.094346757217478	0.43599807455548	0.19809901902632	0.093372532630071	-0.2825012327748	0.61640281279497	-0.67000246838262	0.13909982036115	0.0978386309106	0.065758813819867	0.29980091088036	1.0950047670024	1.2280011909281	-0.63670202047428	1.0299984803522	-0.56369871941601	-1.0340019682148	0.42359973826835	-0.12299982947863	0.31549782061434	-0.47530162800898	1.1879992197255	0.038399825146158	0.13559702561711	0.17009454986256	-0.035600966316527	-0.41339880109707	0.04622855141485	-0.46729836620068	-0.38040087937508
H200015106	ABCA1	0.18849972488207	0.52930030895804	0.68110037629187	-0.75090119198615	-0.91269951839366	-0.33830111845688	-0.62530432576191	-1.2150033901359	-0.43900071757834	-0.69969784793633	-1.219000774218	-0.17440261330687	-0.23059668361405	1.2070039246698	-0.28720092004321	1.3989958245476	0.41789522142683	0.33189921584562	-0.60350122568868	-0.67440307366167	-0.72080212325376	0.23799937072188	-0.23480166197484	0.19899374950359	-0.63729979679383	0.3568993494409	-0.60989938356721	-0.67690402760371	0.88250311332074	-0.32609912661693	-0.54009696915909	-0.40079493034874	-0.76359559799057	-0.64409713626354	0.58639808226962	0.17290675013336	0.31789501301077	-0.37150229490953	-0.14739545559216	0.023229788355295	-0.078660016373414	0.34429982239456	-0.21179418367131	0.59149860451033	-0.23889673971285	-0.21269983168021	0.56680075852476	0.69639658352217
H200014592	ABCC2	-0.66739648473735	-0.46860068398414	-0.58720157303088	0.19310437673856	0.95359860531937	-0.5193985101575	0.3090033554169	0.017358572758059	0.52789955348733	-0.32219980404092	-0.54769818746876	0.28530042210036	0.86189967206796	-0.83159824907621	-0.34329533913394	-1.2319969447132	-0.15069935312022	0.68459932313637	-1.4770020750787	0.89109782637059	1.4859989979111	-1.1150025355371	0.31309894785045	-0.16389944583728	-1.1550015831053	-0.30700150495532	-0.4235976512178	0.019259217493417	-0.98820224854864	-0.76479883898714	0.55989886886864	-0.95510628186752	0.64280122841123	-0.21219617792729	-0.15020273237341	0.87119959444631	0.49200040660518	-0.85360155432652	0.034166397795998	-0.41270105554771	-0.45480108023459	0.9204004650443	2.4289973035926	1.0869987656287	0.18299844357148	0.60669884431204	1.0359989719808	1.0430055493346
H200011586	ABCC5	0.50130098369912	-0.070315726860982	1.0239999788698	-0.77179868103938	-0.4012996377901	-0.48339985929778	-0.082015038095325	-1.7079995740971	-0.043800737741874	0.39520503466709	0.93159732684705	0.64819725146995	-1.585996507971	0.2745986488945	1.5580017711134	0.48030610706261	1.5040060422954	1.4580021416659	2.3400044237759	0.33160168225656	0.25040119705687	-0.45780094127288	-0.2148007688112	1.2279961999618	0.16479839493964	0.90499547621207	0.41719949488831	-0.24320158091454	2.6490014486318	-0.47720376520789	-0.21259867343977	0.59250092470432	0.029320060195589	-0.29439943634518	-0.82809972638035	-0.41319903891553	1.6850001699737	-0.34010304758167	1.3120031707031	0.179897628441	-0.21030242862749	0.96900242136337	-0.20980085415687	-0.91700268197361	-0.59149556706498	-0.42289786287559	0.12299958618187	-0.12799945794311
H200004273	ABCC5	1.1249980960032	-0.12250111844143	1.3039976513572	-0.79909767467597	0.10380028418855	0.0063299573467423	-0.16429814919633	-1.0200020155773	-0.32819958907218	0.021437213463703	0.27109898595354	0.43039494472509	-1.5750007402592	0.83380229414864	0.47880051264947	0.80310319882726	0.53130158999761	0.34529946746089	1.9249995499259	0.46310309890496	0.16530129843231	-0.53080012389647	-0.4341032686654	0.4871025466193	-0.10189875509495	0.88409750727053	0.83439653837013	-0.73620050272825	2.9499994211547	0.32960063511841	-0.060078827930915	1.6549987248624	0.62399903464905	-0.8478011860599	-0.74979971660783	-0.090041673419666	1.3770031501221	-0.14660006607394	-0.39189923438003	-0.64430400200984	-0.71670031526499	-0.4968050394572	-0.37290066312895	-1.0790028228985	-1.5749999113805	-0.47330160631912	-1.1569988478976	-0.23489993267669
H200013561	ABL1	-0.34740398640104	0.28850432140148	-0.25660058281764	-0.086071232191455	-0.038570369107336	0.47870196643765	0.067009468030061	0.14310077792072	0.11819894047058	-0.66410636379309	-0.063148405806274	-0.36839696936154	0.17160242617212	-0.37999859804586	-0.39020002578209	-0.13159966718112	-0.83270069388365	-0.29959791244052	0.16260008812331	-0.65220079381228	-0.037860552291705	0.23979991964511	0.015047989137976	-0.025447417537125	0.24420365285928	0.35260202377449	-0.16810038356727	0.081356056708336	-0.3225014565138	0.19810020110051	-0.10640185471551	-1.220005634141	-0.11949896302163	0.0032747896739096	-0.24139963744602	-0.39099566726226	-0.60089729169187	0.20120537855352	-0.96569970379058	-0.59199939816517	0.41919673275294	0.1007904335165	-0.4890059604494	0.087361486444437	0.77019842120192	0.045899458634936	-0.77279932316487	-0.47990044875267
H200012325	ABL2	-0.40810130756946	-0.1010989079472	0.038189605084883	0.14990678227236	-0.086701923641076	-0.098564856892221	-0.048247267057134	0.64110629083581	0.052203051872801	0.05723459025389	-0.08443111571329	0.073330658440507	-0.071032827562883	0.044259220654142	-0.01418129348265	0.1172019823804	0.17869897896831	0.16269940644179	0.16610456282288	0.59660342763682	0.11719932065288	0.48900173838211	0.046432034897629	0.25390156836205	-0.44619777235309	0.032765654533678	-0.12999828057588	0.23160157241317	0.19780129523784	-0.38230292310793	-0.58720060509713	0.40359918128558	-0.42350007567772	0.062481566102671	-0.48979966915342	0.19250449463719	-0.53949626041595	1.091000418068	-0.049603681161172	0.1895024203166	0.9444976354049	0.52350027778261	1.1389929413582	0.39019708728003	-0.43189958820543	0.40180128546786	-0.16940184725482	-0.16640102618729
H200013699	ACVR1	0.30870025537532	0.39169532928713	0.20320032479723	-0.010529972454048	-0.76959995177444	0.39310276722983	-0.91369943956424	-0.12030045181298	-1.2639975504369	-0.068648783346246	-1.0320033853537	-0.87389998825561	-0.38600085740147	0.17889916390309	0.039747835298782	1.0660024026027	-0.31749570669555	0.72359898594819	-0.46879902419245	-0.33109763387215	0.35339558323195	-0.92740081096132	-1.3169934638135	0.49879860884757	-0.12300176088781	0.17159796819999	-0.079329394809558	-0.27669751053483	0.21409850267808	0.18099882545884	0.46320032340928	-1.044000176324	-0.91809932416084	-1.3730020710978	-1.4300010656738	0.0017091303213197	0.46009976494668	-0.26329694910024	0.39269820732127	0.048238232683461	-0.45889752165586	-0.30130389205722	-0.44960110216502	-0.75239992835555	-2.8170000380199	-0.62070430511868	-0.91960230009854	-0.043455571184996
H200001022	ACVR1B	1.3969993804852	-0.0012015896146136	1.2359982740588	0.078331588642485	-0.18750025181036	-0.60940046203914	0.0076954447867639	-0.031593397065436	0.44910226713695	-0.20760395823153	0.4301992292987	-0.34599911820607	-0.00064556927532186	0.64060089111794	0.57430200125082	-0.30089417796398	0.76120517635715	-0.023820939492254	-0.13469256036401	-1.1520031623744	0.79599920136533	-0.28530084135497	0.044121500176789	-0.17669656814367	0.84269935517974	0.41240602590686	0.19099980661828	-0.012633608950001	-0.19099634865114	-0.44810209522984	-1.1049973408036	-0.73670153780077	-0.00043519629049459	-1.0829989224986	-0.27820024833283	-0.21819655031069	0.1696034019589	-0.99999803891445	-0.29249725810445	-0.4264016521839	-0.82770138943016	-0.61089927730444	-0.76090598624845	-1.6670017275628	-0.28650160811679	-1.6149987277485	0.084302831724696	-0.57119955008847
H200011032	ACVR1B	0.38720172827151	0.11949950657254	-0.64610189605318	-1.1630005272333	-0.57069962387192	-1.2389999776013	-0.61609868770063	-0.51819707589482	-1.519993134935	-0.27159934306993	-0.18640044043069	-0.48950091638686	-0.75950214542831	0.13569716019859	-0.51990484195591	-0.0073779636025165	0.57810551594902	0.91510010066917	0.22529761368029	-0.86220303726475	-0.7319988576829	0.058810983028822	-0.22429683897379	-0.65419825230509	-0.1335998834838	-0.017930807922677	-0.32809921105871	0.27629378726826	0.14391099071218	0.51060088247844	-0.89950191023068	1.1449982712226	0.11369810226713	1.3889989571248	1.1309997721018	0.90710270576716	0.88750299398678	0.68920359925073	1.2110004124049	-0.056771215504125	0.73670025053439	0.42029984007575	0.6145982104825	0.57359994897853	-0.61310395349639	0.81720679829746	1.4500024950084	1.081002405543
H200003354	ACVR2B	0.58548832463254	0.32010093543792	-0.33510002335906	0.28070262015109	0.50890904257272	0.064845326797308	1.0390014717938	0.65810279489851	0.74799345035286	-0.060369913539108	-0.14089959226332	-0.67619773151178	0.65620089305667	0.65029674334664	0.4136997208611	0.20889752566221	-0.26930365611631	-0.20489383141022	0.33040705517598	0.21799849364915	0.50570559773995	0.45179713594813	0.5753991382594	-0.13560028939383	0.031341381208314	0.51609864416232	0.36839915520523	0.59780553046551	-0.15010012469211	0.34839855854909	-0.42539462610122	-0.044151437233562	0.81550133733276	0.5340011146851	-0.02732939191556	0.22660138450615	-1.7310028388249	0.23080318440703	-0.73690009998531	0.59139679798233	0.47389950495214	-1.125000628352	0.17410032023353	-0.10579518289678	0.084599104321293	0.26159630287377	0.54070067732125	-0.043080662721633
H200004423	AFF3	2.0240038394408	1.3240004972123	2.1439961731342	1.1399965238467	0.53889971644217	1.9839980707494	0.2165005974138	1.6869981386952	0.25909986975807	1.7000030082776	2.8770024179379	1.9020045651907	-0.0052810103728806	1.3019982811999	0.76529851938364	1.6049957507632	0.60829687951408	1.1920021867293	1.9289993691101	1.1709977051059	0.79829960536265	0.77549969992968	-1.4889985682428	1.725999023083	-1.4480056437824	1.3519998690035	0.52329993368444	0.73509844053362	2.0689986561917	1.4649988635223	2.1919983599021	1.6679969796899	1.3510012964154	-3.311000805642	-2.3120020406992	-1.8490031134175	-2.8399963048692	-1.4299998387493	-1.2930042609876	-1.546999798595	-1.4649951941419	-3.2660026619877	-3.2710003572139	-2.3249941936729	-1.9859948567871	-2.2519963352882	-1.3570013090574	-1.9330002710304
H200014070	AFP	0.69420140056109	-0.32110150553436	-0.62599838045323	0.31670013081753	0.78090271507864	-0.21280055748474	1.0240039196166	0.35099958535127	-0.35880018876229	0.25599618636814	-1.7430023862812	-1.4020008460446	0.81639871335543	-0.58139913480986	-1.2620034272841	-1.0390001609753	-2.2389994942047	0.35710209484169	0.33469481918578	0.53849612601679	1.1549967432604	-0.96860429230021	0.65789932140576	0.049775737593881	0.60019774640781	-0.23880009099698	0.39109731779617	1.0119972961061	-0.28480052270905	-0.33860020440837	-1.2240000930438	0.93179759324464	1.1520019089626	0.1824000522052	0.85680030840843	0.33420037759125	-2.1830005784135	0.1420990269474	-0.14109994351396	0.55819825221102	-1.3769996528338	-3.248000055522	0.18690044629505	-1.5320018243329	0.49549714936636	0.67809848887999	0.26430011051066	0.34170602474282
H200014174	AHR	-0.90319675634883	0.40199868255352	0.31369904943962	-0.33469966116742	-0.4060998296145	-0.16049906679054	0.34350002246276	0.13620481554198	-0.43629921992407	-0.26419974675794	-0.24190660285857	-0.2001994285385	0.24900322326401	-1.724000696207	-0.310500891909	-0.29270027187592	-0.36539802132371	-0.25689850601046	0.075118213133543	0.45180005546261	-0.79649717690355	-0.5397998261185	-0.49620023957364	-0.39879931115946	-0.65700082582869	0.1324962994177	-0.38389168130908	-0.34179915554947	-0.33419973982058	0.3697992675538	0.090799654325133	-0.37549808871235	-0.75909963721336	-1.1429959929916	0.16180393173093	-0.50220056754534	-0.28809841440409	0.14569961708366	-0.43430149102316	0.1463988462243	0.26830693808299	0.2814038662131	-0.29889776683764	0.53000194366698	1.2959956024294	0.059836114746616	0.39289894944036	-0.058404424234463
H200005757	AKT1	0.51220005790044	-0.30319868895463	0.19180110628816	-0.10709693811186	0.016050065927473	0.10909917829256	-0.51730224617405	0.14140112469415	-0.040319353907287	-0.54459916028839	0.46569776849308	0.12449914451496	-0.28769867334712	-0.16480278954277	0.1337985393977	0.45399953648429	0.39069648642999	0.30539939400971	-0.32449857141068	-0.013168526645652	0.0016433966865761	0.23880048631697	0.24449945498956	-0.062538282045952	0.57929874357222	0.079519679380476	0.96689396984423	0.17640311561929	0.83970252809502	-0.86979987272959	-0.39869990324679	0.46679955478468	-0.28979913087923	-0.42519922527511	-0.92939947921452	-0.56919651602046	-1.3669969483772	-1.1130027001714	-1.3409982079755	-0.52830189476476	-0.27479951231101	1.3349981016044	0.20620112200952	-1.0770012224178	-0.56220228021064	-0.58280119444945	0.17340761551036	-0.64679684887671
H200016254	ALPL	-0.9077995138099	0.12400443161716	-0.13669534915703	0.64640193031157	-0.01872151292954	-0.65520296101976	0.12690180593926	-0.28119427478145	-0.37699516495168	-1.2120005160726	-0.59489818738989	0.18300047753033	0.20689921498686	-0.88909395140975	-0.42429723384627	-0.63600144396072	-0.93969669839004	-0.85380228332914	-0.11540182923665	-0.26520314175671	-0.40360046573671	-0.74500284919917	-0.31259381214127	-0.74960100549822	-0.55280220421833	-0.58970123529185	-0.49129916536534	-0.56460167953943	-0.14440243515815	0.73450324070463	-0.17989444746488	-0.62419851599759	-0.087464544070238	-0.86399774168223	-0.31800091723602	0.19109387435233	2.0460024991336	0.33760045860114	-0.3174004177957	-0.098733223009779	1.3200020563517	0.79650028563955	-0.80880133820134	0.432397780701	-0.71889507677466	-0.058439535043656	0.090488991419711	-0.33170156948866
H200014785	AOC3	-0.18399882283932	-0.12960098931748	0.075302716841487	0.020761594905982	0.67609832950698	0.50469939064489	-0.013320768442334	0.19379574266165	-0.53619897405281	0.40070069387384	-0.44160081332511	0.95699742557308	-0.53410131137683	-0.59169850420541	1.0399981976281	0.2349020186617	-0.35390129109624	-0.15569859329128	-0.086579422254883	0.31230192172649	0.030460502563624	-0.85800103188992	0.40069832087172	0.21559895729929	1.1870025846552	0.24340201047212	-0.20689931834083	-0.52229907726499	-0.80029840971172	0.42619926437871	-0.71230134013292	-0.34960136186705	0.35170084060893	-0.27960068289296	0.7330988532658	-0.14880119254423	0.15469919179238	0.25829780835687	0.22979845196721	1.127000751325	-0.25189973888405	0.13609949096229	-0.74959909743724	1.2919975974501	-0.24039990553812	0.23510184524083	-0.05660937083519	0.042509853699843
H200000944	APBA1	-0.12289830651143	-0.002885439800704	-0.26610473251912	-0.13279998153828	-0.26129720265467	-0.32439826050277	0.052759552976049	0.65499757340438	-0.40299930722098	-0.77330419553243	0.03682006402867	1.2099996249798	-0.010551101379118	-0.4451052993989	-0.14090489383374	1.0139996235307	0.3798005858548	-0.18040142223665	0.3457017584302	-0.46989787355446	-0.009358352152445	0.039864473150845	-1.2619976343585	-0.42949607918918	-0.10579989245822	-0.47939844107739	-0.1504992710459	0.0064373755252051	-0.88569657003119	0.43859874840596	-0.12500096996353	-1.2080021755289	-0.14719361529849	-0.59979956274359	-0.73509960107395	-0.014302782893662	0.79699942497106	0.65579996358539	-0.35680075075415	1.2079992347646	0.38120509708396	1.897000953002	0.6688026352629	-0.42240296026142	-0.72199872046691	1.2470040542133	0.12169973014198	-0.49789950621812
H200005996	APC	-0.70479944824862	0.080951248171499	0.0081326009333797	-0.0026387896807689	-0.042737042602116	0.050019666630307	-0.26119654956779	0.37839861632154	-0.20489413658096	0.3962964814833	0.15269216952627	0.22980111337035	0.62720352772276	0.5339031515015	-0.44380547735933	0.41209939902136	0.12350228550399	-0.13599951072498	-0.056496073414476	0.14459930420451	-0.63230267996875	-0.17450635631808	0.68529580422374	0.66330122654146	0.30389692786124	0.28929842694659	-0.2652021010253	0.55239967828025	0.43749927702441	-0.072760320393967	-0.037304746403493	0.1733996217986	0.076572199502847	-0.061939921167436	0.035963914688978	-0.37799656759747	0.48929916091177	0.79540164114436	0.35230114873029	-0.27779907090453	-1.2220019159719	-0.40750028346153	0.61099613339153	0.59779742104241	0.28650012668191	0.41529739880022	-0.34780331640595	0.096817104879399
H300008773	APOC1	0.094839395876474	-0.9970025215532	0.5038984906257	-0.83339821112512	-0.022340536174912	-1.1110009668566	-0.47580271625081	-1.1589990804627	-1.8050006481961	-1.2929963844735	-0.14289814557591	-0.052600215969537	-1.6190033249694	-0.27220082720498	-0.88210132086482	-0.042621957033938	-1.045996482922	0.65830384004657	0.69459991608899	1.401003317414	-0.47819982524775	-0.46769878350513	0.0049719397183703	0.4182992731581	-0.63530971114106	0.28639974180368	1.10500628816	-0.0072071608068511	-0.89459921497404	0.4093040105724	-0.28420084469008	0.67870284992459	0.26330084377567	0.50089837990798	1.0119962035957	-0.10479998521138	-0.54839506273495	-1.6589932094017	0.64650097304729	-0.46819941767478	-0.62869720349225	-0.80150200050127	-1.3410033813779	0.48849898475122	-1.2899976186408	-0.20689967217185	0.58469940724638	0.59589942431324
H200006149	APOC2	0.63679631924299	-0.40140413672507	-0.25460112278709	-0.85070102981223	-0.3107009159684	-1.6960020671032	-0.51900202710808	-1.1439998944066	-0.45769930151901	-0.38409918927414	-0.90850202765105	-0.021639133549329	0.081990392544017	0.64820083826918	-0.011039849321932	-0.16040086266604	-1.23200144094	1.8120010996952	0.51239615623561	1.1350038488751	-1.1059999535033	-0.12319936258944	-0.94500054296336	1.4939955043434	-0.34729937136796	0.78679006001976	0.4727982562347	0.36729715317041	-0.53609928808848	0.75710277767988	0.75770473265971	-0.18779997142451	-0.34989798812792	0.25589928640146	0.57979473316255	0.23129909101229	-2.3669984233933	-1.6590017729521	0.12349949620234	-0.77400530494064	0.69279346821284	-0.63570569541844	-0.47979932350681	-0.38809983368245	-0.23799889691198	0.244700281734	-0.081079136212161	0.82930217740254
H200008262	APP	0.31499920340575	0.2428991066377	-0.29829760104743	0.60990170640368	0.060771855043108	0.090807356490834	-0.36399730518104	-0.077970214390511	0.14779903790505	0.043940523654105	0.45410669007056	-0.040360505694062	-0.26599803150437	-0.27019960975847	-0.69939863466374	0.023979336683791	-0.42190054580655	-0.66009398767816	0.21279840135231	-0.067260816336789	-0.54999993634495	-0.59359372671708	-0.34729635034057	0.2861009614709	-0.50490129777247	-0.41030020262037	-0.79750176068351	-0.38799577553578	-0.80300006571785	0.12100177656745	-0.067669906937014	-0.37489906328858	-0.48990201340041	-0.19149866669185	-0.13160577093544	-0.5266008346943	2.4550011936689	1.8309971234185	-0.010423323457422	-0.22050119504975	-0.33670084357703	0.47479504097029	0.69489461896628	0.072974549290425	-0.32810043339767	0.073786496856665	0.21319556209866	-0.34680277040009
H200011018	AR	0.41739685651296	-0.073065541113567	0.51740166315583	-0.21060712149575	-0.10609881481996	0.92670297248934	-0.12550267965895	0.35320355206884	-0.182499350052	0.17990156909396	-0.024248263413687	-0.11670181280851	-0.35909803151114	0.16759823194111	0.77640030737411	0.10290475189007	0.32659476542642	-0.58730356382834	-0.010256766372417	0.22080162480072	-0.19300144907472	-0.35079842250244	0.00057169615878131	0.46720885292101	0.022089673188171	-0.48739600068049	0.44560022883719	-0.030270534810745	-1.4859992323272	-0.81210109100339	-1.0100006529574	-0.25039584550795	-0.41990073086552	0.42640244225933	0.15620151790475	-0.5554977845102	0.12049864588776	-0.0076225874303662	-0.63980390246369	-0.11370008267021	0.13059997305261	0.89530214221652	0.24320109568864	0.27770203543343	0.88919937301887	-0.6263990717473	-0.086215538689194	-0.13680011758151
H200002851	ARHGAP9	0.2883943346222	-0.063429148802454	0.26290062315238	-0.50840167670032	-0.28119992509466	-0.31729931986733	-0.58730119339953	0.12319867522437	-0.26600228248009	-0.23590190434907	-0.49900006218	-0.020799245552869	-0.17300384089211	0.36790098945935	0.34860309247593	-0.35199666738694	-0.3730979258348	0.035169125991585	0.27969412711366	-0.77940036477335	-0.19580036601747	-0.792397432101	-0.51529623903364	-0.25460022127623	-0.57060051825959	-0.53530621922619	-0.40829875145847	-0.69150544006728	0.50890168675481	0.47129939410632	0.48599865587663	-0.75789992541218	-0.56360181919789	-0.7993022617266	0.056785623284865	-0.112395294617	-0.62850157482678	0.33460741595649	-0.071010283118018	-0.049480128319203	-0.43610400423538	0.43359929967627	-0.3416993629913	0.82199753332621	-0.87850012775776	-0.33589167091776	-0.2932969095391	-0.54539756650712
H200007050	ARHGDIB	-0.38000145634235	-0.14490110688683	0.19919200128186	0.12879669088162	-0.28619958562235	-0.18449922459853	0.11440095299005	0.087248270170753	-0.40839780884459	-0.11259566526142	0.30499830438703	-0.46649983708949	-0.079720882008535	0.20759803603424	-0.089880557544555	-1.2200014829467	-0.55240145250131	0.064517174548117	1.1749977481982	0.14610203217752	-1.4699990893041	-0.70019658590748	0.01794931248046	-0.24700505497229	-0.10659779744856	-0.026720885639768	-0.61030197205854	-1.4219966793552	0.21669920381199	0.28680632800743	-0.37520011378045	-0.9875031794235	-0.77309407692288	-1.1730019198837	0.8238004289206	0.12470158323	-1.8690035500779	-0.16740301281487	0.3233950744748	-1.9379994221009	0.16219611170971	-0.5184014614266	-1.1869922388081	-0.23709755063197	-0.71089761508732	-0.24850184103792	0.12900230008078	1.0269964762057
H200007667	ARNT	-0.23789861531165	-0.018147873497924	0.3768987297718	-0.021620155716592	-0.64419959111975	-0.17669886138014	-0.35690166610273	-0.025631142629285	-0.43159986006142	0.2156995085445	-0.63219723380575	0.1758987485654	0.10740005252346	0.18439392316101	0.19300014652052	0.31549721889592	-0.56910590562655	-0.035900576107437	-0.14010040488513	0.099837912740424	-0.046359003002242	-0.098400328081927	-0.24959636832939	0.16229879605931	-0.64229987630981	-0.024452049193263	-0.18420148186933	-0.68139910882078	-0.041260704264995	-0.046741701202981	0.091741917673384	0.14869922060567	-0.85310095446581	-0.37610059311364	-0.52649279268073	-0.19710206867997	-0.30639900226044	1.1910067202063	0.037808291719853	0.022301976951903	-0.50530145245362	0.26220511725705	0.75690108156686	0.92440023418188	-0.57460072020418	-0.23539441757695	-0.15619420209737	-0.49440003869294
H200000427	ASCL1	0.88889952279586	-0.65139734638951	0.043145692139588	-0.46230318690357	-0.33869997331853	-0.48700122850637	-0.29819698479307	0.033386265558796	-0.27280185939492	2.5929965940038	-0.53829973110125	-0.22430120043135	0.52809953103337	-0.19009806649864	1.2430005675826	0.11080097497745	-0.50329919128046	-0.23789968472068	0.027649138761194	0.14669971616266	-0.061600872496759	0.061660615682873	-0.38809807717723	0.59149736163317	0.16709958407373	0.85549910431947	-0.089052763960883	2.7980015263582	0.10759924302755	0.65070202873767	1.0020004947762	0.90520099897118	2.308002758086	-0.31229908764035	-0.50879831856899	-0.60889836340028	-0.61120299181469	0.39060246985211	0.14359983562059	-0.28480027794177	-0.29329786600477	-0.76490177152377	-0.35699767872778	-0.7008979482284	-0.20149878114664	0.013829910196591	-0.66530070609498	-0.66969693523078
H200013186	ASCL2	0.27120002210043	0.1613997688024	-0.3799993441972	-0.018346815330931	0.26049934684363	0.10859625689115	0.34329806021933	0.61269995876459	-0.054970242980688	-0.086886065282376	-0.4662011416943	-0.18149861450057	-0.20719905095493	0.43289914814663	-0.24570155482473	-0.34730004795363	-0.22709971373308	-0.084410626746204	0.16960332449975	-0.2472009573867	-0.067040283363095	-0.015770908490889	-0.1143977660682	-0.43160273682828	-0.09403414981738	-0.32460072017433	-0.10710245275104	-0.20569805369459	-0.16409852608043	0.16180037806285	-0.054279330886059	-0.22730079271054	0.13819901853605	-0.29790108749038	0.19949836232612	0.22979949879	0.4987986839632	-0.23289997220619	-0.29230059509189	0.069511010370728	-0.14120079439968	-0.97169758784179	0.03939036192281	0.073640495068785	-0.18270012649182	-0.012819787654622	-0.20690166546759	0.060269829146941
H200014283	AXIN1	0.38209996608627	-0.73870116849235	0.80020197737251	0.86190251165174	-0.091052235235609	-0.10789850862387	0.06904141024485	0.90750400324158	0.32509858219965	0.34879969678999	1.0819988854314	0.57460386796374	-0.18650145739106	0.64039800403138	1.6650046216301	-0.24220134177219	0.054459749822297	0.24899667893758	0.30479346227642	-0.72400110620816	-0.045319304331195	0.055147609026028	0.061046076870134	0.047019924644048	0.35130076635402	-0.065333332922136	0.19719787800808	-0.49210536078061	0.47759932709402	0.16140007106106	0.89889914680052	0.30660028629978	0.12700140161967	0.72810031973023	0.6402010415745	-0.47979635643305	0.68569807522585	-0.58180134049474	0.82629876333781	0.57460383742178	0.17889747063767	0.033988954243329	-0.10189875509495	0.70830663329603	-0.44560368350202	0.40970312897914	1.6999979323495	-0.11060019694184
H200007022	AXL	-0.17529826806132	-0.33069886974315	0.60870401770322	-0.11359982842489	-0.0068688243454121	0.73809836515104	0.64830078755959	-1.250000300594	-0.44609839972456	-0.34680200252149	-1.4690063481821	-0.2548953203776	-0.79140474512722	-0.27740063985499	-0.58589393090039	1.210996165229	-0.88820057172856	0.55780159333233	-0.38750361641594	1.2140025052903	-0.076680244638673	-0.18090221606586	1.1279991640527	-0.050566730516367	-0.014868297949395	0.89290210355327	-0.28850171446341	0.66729952750655	-0.74399891778422	-0.025198376082297	-0.48889783607634	-2.2629998452375	-0.91070194990193	-0.88780353559394	0.54630108901191	0.062389896577777	-1.640002293714	-0.086578519331663	-2.0019976496093	0.86699775603197	-0.071251058443122	-0.35769344129729	-1.1610015867844	-0.98890217221414	-0.29980135226975	-0.89609535634402	0.35889938100755	0.54979668883174
H200007440	BAX	0.75350151986493	0.14830013303863	0.20059886272471	0.056336376531558	0.49400267874442	-0.37390259356005	-0.24669960886445	-0.040957882466347	-0.27130188735592	0.077558753673808	0.01114893133275	0.0055065675360375	-0.70509764210436	0.11660069058087	0.11590019535825	0.65010082776286	0.17590056225682	0.51679937498307	0.044535067016903	0.044111681026279	0.19300047952827	-0.253001391979	-0.18670000655967	0.10480099575228	0.15250359974379	0.37100052818462	-0.071248827438498	0.13129972870016	0.28740188546425	-0.14189997552409	0.058282840483876	0.39009901711357	0.52760394246891	1.0580032367591	0.47999924655206	0.19409798027323	-0.028708821725987	-0.54129938889736	1.0239991565042	0.24620126223207	0.30120054729978	0.69050420913198	0.20100462870257	0.43200176636975	-0.34799888980676	-0.38859669412672	1.0790036760347	0.64860175433942
H300014572	BAX	0.039078997438231	-0.044050598038117	-0.43359826748012	0.0083243079404114	0.36539985414042	-0.023429361210115	0.3563034134615	-0.038139000544646	-0.0032911020861036	0.067209936578434	-0.29530092720636	-0.071172144273892	0.17189923370592	-0.12220070599897	-0.075367837208299	-0.12750018553607	-0.53529853569035	0.30530015192071	0.2155010077898	0.22589894840346	-0.071289682308292	-0.22379967911116	0.15699917635319	0.13699872465673	0.38560072588975	0.013580566501254	-0.15700080316115	0.30040048753487	-0.1057986711305	-0.16709175731146	-0.52070261958189	-0.27680245932385	0.37490010854179	0.35300044529808	0.27469890116122	0.15450530144609	-0.68780141529065	-0.037565732344027	0.6097005235471	0.40069921234344	0.34589884521398	0.056330626214814	0.018877777559637	0.36099861291563	-0.19409964956248	0.20470066029187	0.37159366905094	0.23210142249482
H200014021	BCAM	0.4067985500947	0.11190504229866	-0.12749949692441	0.17109967146939	-0.12030053135091	0.3513010154566	-0.25959992752124	0.11969912559816	-0.39919761471065	0.45059816206778	-0.30390018508679	0.34320050418537	-0.10890053441853	-0.23770220621733	0.41190337198287	-0.073807611144768	-0.651400389962	-0.51720014720876	0.16609952166389	0.33720115703453	-0.34319525758699	-0.10309946720627	-0.091651257058281	-0.50410098617629	-0.079330373612441	0.23029834048151	0.31069817425709	-0.14720219217371	-1.0849978534282	-0.38860197437156	0.24920131023627	-0.50329843088536	-0.075921260348546	-0.31000066134583	0.0082883483195045	-0.15449949682016	-0.65939827862977	-0.55080043955928	0.057721858648049	0.24800391609631	-0.25010106623477	-0.62410193332411	-0.39260067965062	-0.14769878751645	-0.50589982638683	-0.031379933402134	0.06319883393464	-0.91909946676351
H200009522	BCAP31	-0.047920492222994	-0.1184975579136	-0.38850113184582	-0.12249892358692	-0.090931429209918	-0.49899700739876	-0.73869266889524	-0.70419755257459	-0.22519974682315	-0.28840189211494	0.96850156610979	0.0059836790873924	-0.31049496576968	0.25499930725755	-0.26750367061878	0.48849852139069	0.51190139002426	0.54810075948104	0.10050060077642	-0.16069897996641	-0.08654806101749	0.033090293496839	-0.45570083052531	-0.4087049480254	0.96990324483827	0.0068264309825496	0.23390061427262	0.15949591637496	1.4529987927185	-0.13459816345529	0.37000033938382	0.31530165945716	0.37580339661072	0.58260043504317	-0.20220014428068	1.4400008578369	0.19130125662533	-0.48690608475845	0.55470085960842	0.33219949579728	0.022051073161338	0.037062694422931	0.32760056650114	-0.076690496144415	1.6099997749841	-0.33259999331438	0.47720259783999	1.1030006683888
H200006042	BCL2L2	0.49399978149774	0.030658341258058	-0.062879229191405	-0.0070052078329613	-0.12180538250047	0.24120010028815	-0.56980167037475	0.12539891197733	-0.28989959970592	-0.61110566788525	0.33949998924429	0.53929834774142	-0.010818795638577	0.50600173756799	-0.1181958589179	-0.040609478281072	0.54730075263191	-0.039718569064305	-0.67930703262172	-0.81150029178429	-0.19579938948837	-0.10190053961996	-0.49810382846172	-0.24070066663338	0.12380026900826	0.1247968294467	-0.37040243498481	-0.1619973503834	1.0300004548816	0.064621568326011	0.74209484711184	-0.10510103608006	0.12349904099673	-0.69589785301859	-0.84909605079043	-0.71630006335168	0.27509983432229	0.61469917804763	-0.98670122979751	-1.168998872317	-0.5189985464663	0.33570225741709	-0.65330363813283	-0.32280004418448	0.52699849971913	-0.77119660460189	-0.32019656078848	-0.84760173785676
H200004074	BCL3	-0.37839905958079	-0.11009988891381	-0.70109899599863	-0.26400195694975	-0.87609851350468	0.040911071011895	-0.20739753291991	-0.028239660233576	-0.6688003359284	-0.72559881134612	0.20689924777367	-0.26409908841655	-0.46629924963477	0.66940078068654	0.011243227208795	-0.43900444016532	-0.59529898360565	-0.22070052177464	0.97280023526194	0.27920405040012	0.005785302268907	-0.51750065333504	-0.62819517842357	0.7834001327523	-1.0970017738808	-0.77230261679176	-0.00012224980940266	0.77690300802736	0.93270165806977	0.73640084627457	0.45160014348711	-0.0018392030008214	-0.49750272787716	-0.70969867295642	-1.2340019666486	-0.97449985943492	-1.0750008511527	0.45820039472026	0.44940108948705	-0.84680067847362	0.13809820794985	-0.32000056155283	0.14869944246286	-0.096948845883671	0.76519783318835	-0.98209926082679	1.7519973031454	-0.051643649689893
H200014019	BCL6	0.40570036124959	-0.21579807129645	-0.27429945424015	0.34829878941268	-0.053360052606606	-0.21530340487969	-0.33129927513327	0.32109861919972	-0.72780368150724	0.10889577092441	0.59619790074629	1.4840001777954	-0.61859835146284	0.39520142723222	0.26560098731302	-0.7847988381861	-0.50480285688538	0.48119798483738	0.048222185612947	-0.90949727768877	-0.45410543002867	-1.0629976474168	-0.86069811755154	-0.26939863617809	-0.98079871232034	-0.20890213074332	-0.67059620057323	-0.20109307007728	0.54530385053297	-0.24269874579689	0.22379965077012	-0.81839899941924	-0.91099679158887	-0.15350077245345	-0.20869513440741	-0.87260134046634	1.0829999122535	-1.0539988133202	-0.35939575773214	-1.0139975998949	-0.26159999414693	1.7690026932351	-0.57290006054951	0.57630302673976	-1.0069957533479	-0.25219867890972	0.46899940848881	-0.11010539601944
H300022521	BCR	-0.40370163000543	0.053139634435346	-0.16380166135407	0.075199648020035	-0.22979996359127	-0.35769968703079	-0.47780099635423	-0.058249852322075	-0.082047060054738	-0.50599929428787	0.71750015600534	0.92939934420874	-0.58519791746699	-0.1749981945861	-0.12849987628214	-0.64899934472379	0.43529673781826	-0.52380413200435	-0.98660107401203	0.40479867477165	-0.35640490245051	0.078547720099549	0.39720162065972	0.15820001624716	0.41480254316519	-0.069919951986059	-0.030485722299598	0.040970996114995	0.50409919272402	-0.36800059927263	-0.37980137528242	-0.062299880922361	1.1880026683944	1.1920008993373	0.0090849694778473	0.039267510151118	0.99289886672975	1.2659996145079	0.36310000103338	1.6999976941584	0.20340091070249	-0.51749717236751	-0.17630036684879	0.23930119134942	0.2981977478391	0.54110171967403	0.83370163628142	0.72299757224534
H200000216	BGN	-0.084604419277068	0.18250212800431	1.2839961386164	0.49309936318362	-1.1150005665688	0.89480515691188	0.25550052590484	-1.2300035815924	-0.20259783722701	0.40879979284078	-0.92639452039499	-0.69149768070084	-1.3250008381202	-0.32580097081866	0.52280327464619	1.6750026649022	0.22720144142727	0.72929843119466	-1.0730030221831	0.30239939870722	0.17779694121777	-0.35069650138217	-0.83169623544204	0.44560004838048	0.78729897730112	0.86770359972587	-1.0579993572139	-0.97780093220265	0.89049763302821	0.2297913236838	0.062589819872594	-1.8429993001128	-1.9289996886607	-1.4370050165619	-1.84100221291	-0.27070746337906	-1.7859959005689	0.70799999843603	-1.300000218199	-0.4757050978467	-0.50979723911613	0.42519653543041	-0.68250019878063	-1.2440055022526	-2.2500001811762	0.74109887334594	-0.91230236544603	-0.33970471023565
H200000412	BIRC5	-0.36170029384312	-0.22420011384333	-0.31439503881862	0.051133763726229	-0.34829618303914	-0.81849983360924	-0.046735302322634	-0.0024005791630678	-0.30440131991701	-0.55589941643764	0.86910038036497	-0.20509949513823	-0.17380410838586	-0.84310135426973	-0.94529580888899	-0.17199184115776	1.6290026916714	0.96759856353066	-0.075059837477757	0.82259801753945	0.55049686808952	0.32079959964334	-0.22430096503237	0.34879660287685	0.99919928968179	0.49940102427584	0.20339984359759	0.91939724513728	1.129000987221	-0.62130372870899	0.2807009442603	1.1289972084272	1.3780022185097	1.7700048837419	0.20139888901455	0.20510483432998	0.18269875884243	1.1880023657455	1.8869997896179	1.0750001380359	0.9995977433321	1.0789989129158	1.4760007272636	1.1959996725789	1.3450015410824	1.389002040458	1.0179988705727	0.94640141156164
H200005656	BMP4	-1.2000013395887	-0.054964931568075	0.55769971060021	0.30350016702023	-0.25010122671901	0.23540014470502	0.62929850911139	0.27780016041065	-0.52709893866945	0.20889896886123	-2.1490004325244	-2.9250001932353	-1.0990008856733	-2.6909988225971	0.29140179436336	0.40789681981154	2.5209962395522	0.068371167744069	-2.4550043126612	0.38520020708906	-0.17739852830849	0.20159918815596	0.42700047667248	-1.2100031422648	0.61460023545117	0.58409683025642	0.3853008024714	0.35499681304564	0.64919857673266	-0.30560035805003	-1.8770053511154	-0.73709621727589	-0.19920160024651	-0.95830046735635	-1.6669967702434	-1.3049959789051	-3.169992685322	-1.42700258467	-0.99739864037097	-0.071172759857546	-0.22910006508428	1.6949923129502	-1.2799966762349	-2.1010012609531	-0.93659974788642	0.40810497895591	-1.5180002913842	-0.011363707162334
H200008838	BMP6	-0.72459948081317	-0.0042199277951179	-1.083000777044	0.26560033964169	0.12850007386333	-0.093428557370416	0.69980150858404	0.50769950537731	0.17729961432228	-0.044719469753851	-0.73390294211563	-0.7180029147473	0.19379717788278	-0.82149475042604	-0.50640055977864	-0.70590244525576	-1.1370043387953	-0.45260304564123	0.0053144883489395	0.098932113204634	0.069570046356039	0.30770077154591	0.10180357637854	-0.42940119697633	0.12710111782048	0.15950163982761	0.47729898293306	0.80340199189864	-0.049672122147407	-0.25989480747243	-0.18320331629453	-0.67870018709333	0.65929869263825	0.023749873181556	-0.11169828483211	0.14060049298447	-0.51989782638761	-0.1881021115455	0.6169997850019	0.36150030434231	1.2729961006041	-0.94130087348974	0.060511329664408	-0.23769698365728	0.67440128034733	-0.21260018534681	0.39089942113707	0.19050114701902
H200005060	BMPR2	0.49139924395848	-0.063673981608196	-0.1446996730816	0.89229753530577	0.49710646271473	-0.020598639720142	0.35060309328551	0.37289773304443	0.79859984082961	0.55789591008524	0.32460311362755	0.044319103922407	-0.038679554701178	0.054275265484028	0.724506129111	-0.90650032208634	0.3391982325367	0.47270250195078	-0.30050112818206	0.045501604144229	0.98580138637428	1.1789974464513	0.91899980976635	0.065290160595943	0.025021611617423	0.15470183191841	0.053959426937942	-0.45990362239973	-0.16080053675615	-0.77159983532523	-0.39050196910124	-0.4469955077628	1.1280038251053	0.958398066837	0.27829982745108	-0.76760162279027	-0.023860333385354	-0.29650167688643	-0.08127323636852	-0.041895508738759	0.88100356209062	-0.44550261586427	0.34070279763871	0.7177012210274	-0.14360366470782	0.49449985905656	0.3043999522094	0.62670342719022
H200018873	BMPR2	-0.069340644088607	0.75660528431763	0.25560316975894	0.59760052032735	-0.54250141224832	0.21849750425017	-0.16099891551861	-0.78629821048321	-0.048659673669064	-0.091207578457908	-0.33920548246109	-0.072699902290405	-0.46819939874806	0.27700084408272	0.52440203513171	0.34319899631343	-0.41290046115307	0.05300009265309	-0.30749812583336	0.21949995920329	0.34170199970035	-0.15320129209792	-0.085889432747827	0.069670146648128	-0.43939798394269	-0.13099740922941	-0.19909915209824	-0.44239913296612	-0.63100068059335	-0.74600033304557	0.32969931126389	-0.12470058011492	-0.39050150380296	-0.55040004453202	-0.083968723515815	0.24819797571527	-0.51360493129827	0.10059975683912	-1.1369992968387	0.21179291882517	0.034670437738216	-0.10960160951654	-0.71249793350406	-0.057318534743197	-0.55470249579708	-0.41940194208647	-0.12650145021171	0.93119733143971
H200014606	BRCA1	0.45830191797152	0.47540330589291	0.41230205705134	-0.0087820827975986	-0.40469641775523	-0.57570275202561	0.4592990497222	0.23440123537298	-0.014811801221471	-0.57459911476426	0.5838025078015	0.16380116840507	0.86469892910043	0.04054532953547	0.087648424755062	0.031314338070199	0.88639862017642	0.53330021323937	0.39879956839929	1.3489969506595	0.23790391411572	-0.065649178801357	-0.052783254383982	0.99489652451035	1.0710023551266	0.078360248347035	0.69450175490263	0.92999353135905	0.17429799214067	-0.21670262890019	1.2459984072433	2.0639996778686	0.17039983726673	-1.0849972132543	1.1709999465177	0.64189595153345	0.074060621280688	-0.49910446474534	0.5961000508573	0.61090484235197	1.6319987576208	-1.288000232778	0.35089336086684	-0.72900302161364	0.53299121905548	-0.74490160007964	0.27320498040468	0.59010346297834
H200005980	BSG	0.42049951682529	0.56470175850198	-0.018701459216392	-0.15170095473079	-0.29480047990382	-0.20790320673988	-1.3969967812336	0.021320036356721	-0.36910113960398	0.64539932342085	0.57399978754231	0.12999923518316	-1.0240069640961	-0.67509788087531	0.89520344561881	0.73090108155694	0.57700206329912	0.35120008421881	-0.88990085326374	0.30440021152183	0.16260141988207	0.60910279685516	0.77389732971644	-0.4964001904405	0.37180178302232	0.44310077526143	-0.32460111190536	0.36540230159765	0.33619863428291	-0.07675894390624	0.72199695636785	0.86059903552531	0.61819926264579	0.28060251017067	-0.84270648627492	0.24650091616412	0.77819715110257	0.019918798479892	0.12679397695198	-1.095002619066	-0.63069783310176	0.98719276193123	-0.2612004217678	-0.15020036733231	0.073149070725433	-0.5919004239294	0.60969798659968	-0.30499881674052
H200007453	BTK	0.14730196264514	-0.14390515969371	-0.25909614122276	-0.2646997542339	0.095820605423372	-0.50709921158353	-0.054064780542649	-1.1750040255855	0.3106056875626	-0.4103925332157	-0.80669480263164	0.80299591045864	-0.5589979309237	-0.66370377617766	-0.45379743041324	-0.24189895848111	-0.26309912310551	0.23639122221417	0.17539927545601	-0.014445139099336	-0.51629902992308	0.079844510628882	-0.19809896047282	0.19629349196463	0.23030603282958	0.28980005127004	-0.41849986972581	-0.0069203954971914	-0.54339927433947	1.3809972270807	0.61790437778624	0.063632893106504	0.038571332529843	0.15350650100476	0.91429814593862	0.65060269619176	-1.672000350189	-0.55179999651343	-0.57059915858977	-0.56219966121192	0.75439942675473	0.38659935548951	-0.3718943871145	1.027000815225	0.45140409324708	0.32109965291131	0.57189906710707	0.62920010796956
H200006940	CAPG	0.61210029747034	0.41899914628199	0.7634019982844	0.31389969610446	-0.17190029182513	0.2934015370172	0.16659673702984	-0.5889982135623	-0.42679360741565	0.14930211872078	0.066590945979517	0.33670091364674	-0.784498245958	0.831803311697	0.21450525596109	1.0029984484485	-0.27380125154781	1.0499993408597	1.1530021812202	0.25700828980189	-0.47479989685048	-0.92560436626862	-0.99090128672019	0.15549913217801	-0.86440071811647	-0.16990154563557	-0.64170216469313	-0.41210744119055	0.22400069907064	0.58440374312512	1.1210007201096	1.5040034063135	-1.1959971477547	0.2994020142277	0.81110372907917	0.45549497087975	0.04938754147823	0.2335963813312	0.56029914692863	-1.0419967134145	0.45309877936744	0.8130983574452	0.88429868197726	0.83770154229	0.019651414781179	0.73090038681884	1.903001015319	1.2429944166116
H200001044	CASP10	-0.33570291258153	-0.74799967779601	-0.50639560510472	-0.34690243820373	0.038667899292352	-0.62100026571604	-0.070281861949259	0.068729248827419	-0.077692151162849	-1.2500050330717	-0.42739672667134	-0.54500192894319	-0.44410053929423	-0.1133972314826	-0.62690279915609	-0.99999295415096	-0.57750330377563	-0.09799039971326	-0.59449851474759	-0.87730032935312	-0.10479886117961	-0.3357012451893	1.4879997063341	-0.29429973312636	0.42920020661578	0.20509985399963	-0.29499951929791	-0.58650218611685	-0.83360129695843	0.55119565449783	-0.71160452905713	-1.0789969705814	-0.29210315796469	-0.18810058333098	0.87070014307048	0.70360243746108	-2.2340021613272	-0.035448909788025	-1.2699985198398	-0.26399898844606	0.051208298074986	-0.17990002682795	0.082079780428288	-0.69119468995484	0.41130070656786	-0.034808036481949	0.48470323057541	0.15930036627391
H200011557	CASP2	0.8126010879156	0.054710062566394	0.54950844896662	-0.021849758268589	-0.58600522861403	-0.34230016525961	-0.17450121807605	0.32810144172881	-0.59590177938136	0.027124005248724	0.26849847170852	-0.12650474888734	-0.21270116562614	-0.12880137535851	0.45439962610162	0.37620230585476	0.12099921265484	0.15469748825094	-0.64190135809981	0.94170240594223	-0.091981333876742	0.31399262425785	0.23630140199044	-0.33109835367875	-0.11839995239984	-0.26069930771633	1.1209967271913	-0.65409787633181	0.0074307340203269	-0.20260015473597	0.049690657378412	0.69830017570566	0.59019835638143	0.55190641526394	0.92770004690402	0.67130141380256	1.6680051044095	1.264997386198	0.78200069906266	-0.56939984522407	-0.1762932187196	1.4569989770868	0.74210037258873	0.17839672881523	-0.14590009730077	0.4777986815876	0.64309883943947	-0.24120084972192
H200005954	CASP3	-0.59160522182512	-0.036429967228306	0.27320028766828	-0.17839302402035	-0.29340088141888	-0.28579967072476	-0.54050013418168	-0.094841102893802	-0.43160248346602	0.27620114208366	0.12099968301857	-0.083221100501261	-0.78099501795667	-0.2001024628287	0.23940203540462	0.44140062320601	-0.42990065371499	0.57120189688768	-0.64300359019271	1.2779964152382	-0.87359538875047	-0.45889665821503	-0.38349932555204	-0.21899720071439	-0.13890075518084	-0.19459609141106	0.044469137414176	0.2156001904337	0.66849649477795	-0.25710352109448	0.57399764372214	1.3450000075153	-0.21950342941956	0.54369811802038	0.40880161591244	0.2091003720045	0.097962539785403	0.64709914988325	-0.35530064433501	-0.62350121988543	-0.15119944383883	-0.48229892035277	0.11420005165219	0.74629967898425	-0.43539954727966	-0.25670485554514	0.50229703243356	0.3489003582332
H200000768	CASP6	0.71690104912743	-0.5088976478975	0.83939950905521	0.63000327962687	-0.52469681200341	-0.19329976129596	-0.036979797164201	0.94500466898719	-0.0019762900961381	0.64480025680302	-0.0026513532899019	-0.28139799960743	-0.65619934013073	1.1009981222042	0.20689927743419	1.0780012769077	0.072330636538339	0.1093997783139	-0.61359890701859	0.33850110208112	-0.06259784627201	-0.39190074615229	-0.53230023983234	-0.15940150079609	-0.63280134367743	-0.4191993194986	0.45559981737381	-0.22540131843138	0.5378004594661	-0.59880126450485	0.18450149890575	0.59379744959396	-1.3170030181377	-0.75200148906477	-0.77880130163229	-0.78509907369787	0.57540646135874	-0.019467337082556	0.055903028238704	-0.44099929003732	-0.85789804514602	-0.6854966260504	0.93260396427366	-0.090961366556911	-0.64700047058779	-0.46830020519492	-0.088788195721245	-0.84299690222604
H200005908	CAV1	-0.82479824478549	-0.29799983195149	0.22429949333879	-0.40610394837491	-0.18150063890379	0.19609988593297	-0.23279862628636	-0.57950532986734	-0.010011802942723	-0.23450346505642	-1.5809979471527	-0.94159383598044	0.83980037337288	-0.74010268405567	-1.6189962555256	0.32569996737741	-0.38710058139857	-0.0946597657186	-1.1550032160378	-0.52620327364922	-0.18240100416281	0.24370698488954	-0.69119861031471	-0.16989808237175	-0.48080791954149	0.67250081800225	-0.37520532754066	-0.56029779394578	-0.86550133601553	0.092596413498789	-0.6909008236085	-1.9929927218817	-1.3749928803139	-0.86100671803193	-0.060156621615106	-0.0056778209052608	-1.868996605237	-0.73799742652894	-2.1510012472689	-1.1940006767049	0.043762106276652	-0.97600381076523	-0.29629900849977	-2.0320033513589	-0.98290278241479	-0.82679950573063	-0.64290084057952	-0.46069930683356
H200013312	CAV2	-1.2119999248182	-0.10989928127217	0.17129875967029	-0.77030142538732	-0.55149945796997	-0.67350303565341	0.40480044680668	-0.93580214660219	-0.25600245418182	-0.40940001369935	-0.99220322290399	-0.43799675515349	0.66649845564072	-0.87209818049215	-1.2000004491342	0.62300228331056	-0.028711565953436	-0.5496960428548	-1.5340015444164	0.10109825804466	0.06431944918324	-0.61069919421571	0.52019885759363	-0.22280173708901	-0.29689976230141	0.24960480003459	-0.74850072882953	-0.11669398014403	-0.71300230370384	0.32570200783455	-1.1319982803555	-1.3449966361499	-1.1360034296091	-0.56909878601816	-0.22580167205048	0.40340022628775	0.031618322306312	0.35879676201324	0.34640141051935	0.2333018748736	0.40620338076716	-1.1049987136127	0.42399907727574	-1.2079992086543	-0.22480020220305	-0.6535004351117	-0.39090166070461	-0.1201952337982
H200012114	CCNC	-0.49610214404795	0.02410943909916	0.21239349977093	-0.7355949362942	-0.81459799338948	0.022410565425587	-0.66019700377179	-0.166602447724	-0.62809970670855	-0.7663986080245	-0.74939890179629	-0.86159732538461	-0.023790501202068	-0.29400712087757	-0.066599371634937	0.2225003248381	0.088078604499216	0.55980263284527	-0.82780057991204	-0.92459672339723	-0.44150302191803	-1.0989950122529	-0.73360108163375	-0.81469879971339	-0.43409999522337	-0.060718593258001	0.3435992762162	-0.050715430477416	-0.71379945634151	-0.49099999793804	0.52419891163636	1.3729984298326	-0.70640013864381	0.66900334028891	0.51779934316217	0.72479769998704	0.98490183208365	0.71390047029272	1.3279984712115	-0.50260281431439	0.92750132285225	1.0860003612135	1.6279992970809	1	0.034519451160322	0.2787966369353	0.53190123292401	0.036887025058527
H200006989	CCND1	0.24069693150512	-0.29899996038121	2.5540010172211	0.99209927622452	0.40849861403204	0.46370171081832	-0.22389977039256	-0.52970053552396	0.78200405688979	0.97909956422928	2.037001391731	2.4810001798974	1.0499932650004	-0.28919593876334	2.0959974545929	1.5709975849892	1.5979973768675	1.0270028949778	1.2310016991203	1.6349952907993	1.8829981158614	1.6049975550506	2.2789963448003	0.56619988899544	2.2499978462001	1.3120014337493	1.5520024462058	0.73470133175832	0.93040137665109	1.4149989027098	3.1859986397036	0.85110154411924	0.26499897200843	-3.2400007955453	-0.28619962544392	-2.5979986126356	1.605000978707	-2.4440034812738	-2.7629999858982	0.58060243320918	-0.48489896093216	-3.12999875844	-2.24200384695	-2.1270028069669	-0.93930519251757	-2.7389936877239	-1.6110019811288	-1.2739982800283
H200006140	CCND2	-1.181002063672	-0.49499993608761	-0.080914368297564	-0.16050250236951	-0.25860259997064	0.36840035664777	0.10610180543901	-1.2229989931525	0.048845040098352	-0.6444001038997	-1.0860014602907	-0.80320442529934	0.061838214223112	-1.4840015786772	-0.29230016141533	1.750000785101	-1.0930001538828	-0.44199438944455	-0.57199973279866	0.35800209558563	-0.46519893726376	-0.20269971041972	-0.10109850533247	-0.0047932430886389	0.15350305509151	0.10920103619623	-0.73920320566073	0.38909922040657	-1.0379978115467	0.332705647516	-1.3250024647802	-0.77289987994348	-0.77320374277034	-1.4379947337585	0.82800439683813	0.57420036516431	-1.9329932415424	-0.0737819620045	-1.5339967002738	0.26459793860661	0.2165006841231	-0.59540049185193	0.14960092346082	-0.43289412935725	1.1129975842949	-0.11470443946841	-0.30020290229893	-0.1320981611555
H200007012	CCND3	-0.19530323666508	-0.52539851046127	-0.17379946723836	-0.34399924681371	0.12640473022252	-0.6123004855258	-0.6651992643022	-0.33830261512455	0.048657799287638	-0.24039750976365	-0.19249956312401	-0.3053976893554	0.012820780730999	-0.43710013219012	-0.53050131415527	-0.40569991779384	-1.2740010212268	0.052892830185144	0.73689936453768	-0.52240018426905	0.91070020647626	-0.07922100573817	0.34620033157326	-1.7119938562578	0.071817008153085	0.2638949105957	-0.072220216334222	-0.41140344502381	0.38290420128731	0.15030046132329	-0.15019849405653	-0.32679864659081	0.42119938801571	-0.1613016492342	1.0629981288235	0.6533970435973	0.57900978966821	0.17010196837877	-0.33260117560744	0.32100722546994	0.55260055036953	1.1409934873077	0.57140197027721	-0.010388910255734	-0.24989523446879	-0.36769929900059	0.099759941216149	0.74469918323752
H200001819	CCNE1	-0.80920350921769	-0.53079733669825	0.14980583578344	-0.63980137064577	-1.2969933774818	-1.135000231719	-0.5323002630021	1.0620000130308	-0.81790089883916	-0.40840167026463	0.33480164763521	-0.7340001496946	-0.45449774936452	-0.37449871074168	-0.64109484709016	0.27510159963409	-0.13409988413528	-0.12980635719705	-0.20559724944978	-0.17289998633941	-0.54729905269162	-0.42540416180071	-0.34589942460512	-0.4553996546328	0.33270389989069	-0.64519790605121	0.68419910800665	0.28690027079572	-1.2649983884103	-0.69249807074273	0.072284906664452	0.60989930573182	0.04707412015994	1.6879955908016	0.53929630189505	2.0019968037193	1.2359959759371	0.40989859433519	2.5210008947475	-0.4616973350918	1.5519998256117	1.0849991322038	0.89389821112912	1.8280039541361	2.2609972684289	0.12120025630119	1.223995962196	1.1439976410574
H200010332	CD2	0.18450117118381	0.23139934231971	0.36780100207831	-0.37109918926161	-0.067043456137407	-0.44449710167012	-0.98679870976183	0.22839953985837	-0.33730471856219	0.26270057152857	0.84849856941064	0.43450013412864	0.028743103804586	-0.023799731603236	0.26469982504596	-0.28330208567504	0.28279720087229	-0.79769931390015	-0.12790095529539	0.68600286085375	0.046646974800041	0.26750097251844	0.059729442230343	1.2069964613619	-0.41929875042051	0.30700631742738	-0.36250008961125	1.4089969272172	1.3360000232764	-0.17389703579004	-0.70500214848905	0.50630150575555	-0.27180156871398	-0.476798746229	0.32810073893363	0.27739309489711	0.13940180696613	0.10329311687763	-0.037705264638394	-0.11520010376641	-0.87500035572643	-1.23599903068	0.53139760458515	-0.48780186353145	-1.1149989013496	0.11209826584064	-0.10910084227314	-0.30969825610345
H200003549	CD40	-0.76309996693495	-0.15970349202998	-0.53820136435157	0.12170177510001	0.43800203662962	-0.39119669530104	0.046459332628337	-0.92880402284809	-0.32399981118604	-1.397996620535	-1.1640039096032	0.55299887363043	-0.14360017611007	-0.93219966693333	-0.25259755073799	-0.6776973045428	-0.68339664370036	-0.51149857866166	-0.29639892844093	0.50670164678	0.0046749930938702	-0.2634935380997	0.72840019833287	0.25118837602064	0.57810036245538	-0.11750094072245	-0.27770012711211	-0.25959595765673	0.4339962408032	0.25909893474998	-0.89740385859663	-1.0310043125861	-0.3256028773479	-0.1982002203708	1.9560009729357	0.40509608673854	0.38919932987984	-0.5557999965096	0.37899936497471	-0.4201993641754	-0.10160278774896	-0.26849986381151	-1.2079992970481	1.262003315401	0.55430064499823	-0.20020076447521	1.6749982215537	0.17630134475287
H200007841	CD44	-0.094020286805185	0.073617999861551	0.58500042676428	0.54039948115155	0.38630093434766	0.37250149986766	0.14019980216971	-0.019420406191524	0.21070180458395	0.2965993188217	0.34260379177523	0.61889986922266	0.71079924345454	1.0700022550873	-0.17640627428973	0.27639955801085	-0.03711066762518	-0.25220039465211	-1.5099986918397	-0.067889182622048	0.12479916973825	0.22809682852916	0.22539647014903	-0.27970072664138	-1.9139968564543	-0.91039994569738	0.47130295887305	0.63539622728283	-1.6689991270642	-0.29840053558445	0.080829906315586	0.38600018308935	0.21399907996274	-0.19819978682285	-0.22250031732831	0.056929463710794	0.33970022986493	0.148598668235	0.89909804499072	-1.3670014641462	-0.62200064733716	-0.99289957661247	0.027040918211929	-0.37379874027349	0.21569868739512	-0.42679789208842	2.0210011378925	2.3590014299622
H200005091	CD81	1.211001826743	0.57610428554025	1.2680027835451	0.87480242716187	0.44899814852964	0.77599499801405	0.16280148150073	1.0430047057917	0.17179997557646	0.096370300465432	-0.033342000794198	-0.79349647719374	-0.72860014459566	-2.0879993457991	-0.22880476029979	1.2820005167535	-0.69850156095349	-0.17060274721333	-1.0229992087379	0.095425929072759	0.57280064195213	0.10190090347019	0.48449908888663	-0.90250461231708	-1	0.77399826989773	0.38959984948004	0.011583374208382	-0.089493043043641	0.12499856165692	0.41279969737788	-0.23029819147626	-0.34030148368689	-0.63780393404343	0.20890000971819	-0.40819958792899	-1.7270019766806	-0.22680422701936	-1.2800029882375	-0.74170418889413	0.83760113591233	-0.013829964948647	-1.1170048688067	-1.0239977454963	-0.82429754415626	-0.5877998223405	-0.1738019276612	0.17459722494316
H200019083	CD82	-0.19010416270698	-0.25910017127643	-0.75439586486872	0.37680038122594	0.44858805691434	-0.024752159572589	0.33039806382212	-0.27929978361186	0.32220102937486	-0.21169709543427	-0.4067982593833	-0.80329942287763	-0.048301735987013	-0.41569513381952	-0.2717927439794	-0.47499914815485	-0.69920060955205	-0.29220085478016	0.56640058152639	-0.58290043043573	-0.27509455944807	-1.1110070785967	-0.016839291386151	-0.46069933655763	-0.77700106113313	-0.057753798828597	0.13480260852621	-0.088384732473378	-0.39519369189468	0.11268893224817	-0.41039902068935	-0.38209460891952	-0.39539962314609	0.091331365092693	0.808199109723	-0.27570058077289	0.93079927178705	0.54629583711165	0.53369900535732	-0.13409998735756	0.81399898280016	0.3943985096297	-0.31710265314781	0.98720153887043	0.15750272667768	-0.24919964569744	0.021349116243914	0.21620175337456
H200003805	CD86	-0.2562994122696	-0.22509943866165	0.50570457492712	-0.055701364890128	-0.21720198006298	-0.07589146078602	-0.20740125917873	-0.047408224227581	0.081636816067389	-0.054369812453864	0.03155044865748	0.34220130172195	-0.04313408215503	0.37140099289132	0.22839837776679	1.1519984871587	-0.56249839972965	-0.46409459735467	-0.0055617636561893	-0.44039969450934	-0.1401028117198	-0.081797080624441	-0.24050069696675	-0.065397860943779	-0.28830479681578	-0.095008485459367	-0.29739198429094	-0.47319933420788	0.06484825928441	-0.024840235277873	0.2147015067635	-0.53740115408141	-0.40370418200012	-0.45540181655747	0.1035964398316	-0.14719846267485	-0.51480004821977	0.34979983319813	0.34460133424724	0.002039975504874	-0.34879763836364	0.42140004814224	-0.52549928067913	0.56910008306412	-0.091510397939724	-0.31240103222802	-0.14420055084912	0.40269674804457
H200000320	CD9	0.56940006994184	-0.37389764416117	0.14269946322883	0.36780193900398	-0.3332989077078	-0.05624690581703	-0.145402003686	-1.2239995183114	-0.52310134161934	0.45010167524409	0.36250008334942	-0.060719339090743	-0.50620043001698	0.18140154113513	0.57119996828706	0.55169911796935	0.17539873933657	0.87459261334372	0.3130011553261	0.22130127942748	-0.50600276870679	-0.58720138051215	0.4733007047493	-0.056581670359115	0.98720701856787	0.086107230774233	-0.39190110067154	-0.57049970599679	-0.31490088235556	-0.061828656738419	0.48790252255177	-0.16610374947925	-0.61250065705267	-0.44449989126031	1.2610040037365	-0.27979350382321	1.7599935498815	-0.56349829914417	0.13079933436797	0.8499960116051	-0.1158977760985	0.35890113552919	0.23410084707555	-0.0082598109078877	0.49899874342977	0.76840046224094	1.3429977776953	0.3197934419369
H200013905	CDC25B	1.0260001430055	-0.28679919143166	-0.4622950186625	-0.21469644794594	0.54219594015605	-0.89009811905823	-1.1589955738955	-0.42490481586739	-0.95850101091738	-0.57220049646446	0.12299870018194	-0.29619591920517	-0.34730059854381	-1.432998433597	0.89109962086387	0.20619406813448	0.62199387672351	-0.19920677301473	-0.80740035045468	0.77809821852119	-0.79729922742689	-0.57640457581864	-0.31270471701838	-1.1730060335423	0.25689991453656	0.69269718857454	0.74600017711541	1.1559976523737	0.47579931874394	0.073170576736224	-0.044019420288837	1.4689991377876	0.32840064054424	2.0979986743698	0.3448027890314	1.3240022957687	0.3335965808255	0.84500009962386	-0.31010203998167	0.9691993933008	0.49449909224608	2.9210014199077	0.18270052921956	1.5320039020034	0.013500196929798	0.092262325021105	0.0074283846226238	0.47830547177923
H200014638	CDH1	0.96370054030845	0.24319762071633	0.46119787736755	-0.0015452515693442	-0.71390170816489	0.020530991692253	-0.83930202880893	-0.87940659331248	-0.57119934157869	0.19659986711548	1.1030015072724	0.28709942954828	-0.49880188505898	1.2339996414933	0.80170080001104	-1.3930003858727	0.46230170060825	0.80380095831578	-0.20920014516663	0.37119695509442	-0.44209801114874	0.33670009709797	0.45079073495861	0.36350098235961	0.98060122004563	0.14390251134384	-0.038849755751042	0.66909761563366	1.3899986947761	-0.031453128376087	0.12070410368251	1.0040019095876	0.088851717875392	-0.8201967008975	-0.28589994612271	-0.26099878506244	-0.080279384529893	0.19450411821253	1.1109981025674	0.91729993314774	-0.42590083298654	-0.3973005131438	-0.67690329281392	0.86169909963966	-1.4339970692935	-0.98980055283725	0.93199830873891	-0.32600083321255
H200006236	CDH11	-1.1670055302449	0.43470070540891	1.7220050856664	0.40880057055483	-0.74420022191768	1.9010040669658	0.70949860286502	-1.1350003950354	0.48499739463765	1.5270051354849	-1.4140006176565	-0.097787407858872	-1.2419983700673	-1.2730005891191	1.1510041622522	1.7120022950124	-0.10909771171289	0.71649928160248	-0.79329748387689	-0.061999519811809	0.34599812442363	-0.58369616960256	-0.26620278270973	0.79559866369826	0.022779286481098	1.6329987746595	-0.36439804478145	-0.3760011556037	0.63270046126738	-0.25049795977137	0.23980097198078	-1.4460047362506	-1.6189974137909	-2.5399964029045	-1.8850013206582	-0.68040201670936	-2.8059998505709	-0.0056012495785712	-1.7199986058068	-0.31830015668356	-0.52139850836019	1.3529957939208	-0.5518998117591	-1.5220016756638	-1.5819990151484	-1.8979974307005	-1.4150006778402	-0.42839996734797
H200010323	CDH17	0.23660455386936	0.020054100035824	0.26289935014224	0.2539998141231	-0.016341157721755	0.0026354581201341	-0.0361636919969	-0.24270176479522	-0.57719960354318	-0.42630173648399	0.53500434386082	0.20710133324458	-0.33469783101096	0.47390278504256	-0.15049810718467	0.70649447663123	0.25259464004865	0.63770013100869	0.11469787253773	0.34319916347958	-0.55649998441215	-0.17639901447658	0.045438490350868	-0.02857790025889	0.1170962873375	-0.0036868355103909	0.21669985709006	0.5383056285378	0.7292006716486	-0.10279406555553	0.72039704771402	-0.024320688246483	-0.46070006293302	-0.24440062998522	-0.032830920995474	0.57889989287463	-0.42990037857514	-0.54380230035354	0.35899426972086	-0.33230001038544	-0.21060226726725	0.21109822246056	-0.075870710322793	0.003745922387066	0.085458252971237	0.069431294876418	-0.12419746519822	0.047875222263908
H200000695	CDH3	2.4860006987523	0.57149919959352	0.83559979259494	-0.81019963802018	-1.3099946337075	0.95099869887957	-0.46419762053974	1.38499708817	0.83999957571551	-2.1430018876418	1.5930039230859	-3.4170041584269	0.48189999654183	-1.775998855518	-2.9819994254937	0.66929975473599	-2.3109975513224	-0.50479890783815	0.37420048164045	0.32550100544099	0.24350120643468	-2.2260061776142	-0.63309901391202	-2.2740022210728	-2.4149937887879	-1.8359969301804	-0.51539877516386	-0.09149223088198	-0.37819922997987	0.38310006635891	-0.25760101823824	0.094339578345932	-2.3649977720164	-2.8569936057364	-1.9689974559115	-0.61210284464055	-1.0319953679637	-2.3040024288007	-2.7629994811494	-2.1150006365879	-1.9069960701647	-0.49040095292938	-0.40230058007377	-2.6589950476176	-1.6349990557086	-2.6060020530045	-2.7080010406827	-3.1519977630807
H200006381	CDK10	0.067890402383849	-0.051049954644742	-0.47620055459587	-0.43310240094334	-0.12550097978449	-0.43530478381454	-0.26410287476782	0.20409920265137	0.23360198564702	0.5288999948916	-0.069671329315201	-0.94040381461768	-0.35879904172073	-0.11140048266702	-0.82160345222396	-0.78460236062024	-0.23010074064398	-0.63119787842835	-0.063707858998711	-0.66370107912463	-0.40529809748918	-0.060018002057008	-0.20009690179093	0.16179535431239	0.10030052297162	-0.61720050006119	-0.2592961202797	-0.62100763322886	0.59949942354968	0.34169826326053	0.03712969917007	0.62149632753183	-0.17209967414278	-0.14010525189763	0.042394784188304	-1.3610016375884	-0.57350676250175	0.90109711523564	-0.54520243413666	1.163997284864	-0.054171158628748	-0.37380116745413	-0.1568005784294	-0.27779962930241	0.26760059014807	-0.16420261490533	-0.88370082903161	-0.66199983218076
H200002802	CDK2	0.10108856554693	-0.36829832151453	0.066758047792917	-0.097810002995015	-0.31840857392324	-0.623497320417	0.020689749280407	-0.69670421856615	-0.38970047981761	-0.021473213268383	-0.15169668917612	-0.55910454301991	-0.15320130471383	-0.30490021246651	0.36850041618638	-0.29920073737482	0.0072470345756498	-0.42889779016209	0.00032514269156063	0.86419999657281	0.8379007845837	1.0790008304537	-0.53569719769856	-0.37000118404681	1.0279959794505	0.57499928768179	0.47700392285193	0.098919467614253	-0.22249758411889	-0.85010259612131	0.27120217346297	0.93150088872793	0.098040625249505	0.65420679602563	0.47029806073028	-0.17339448300872	0.92140268210113	-0.43470026923462	0.49089899972259	0.34779693387848	1.2959967227526	1.1220006978008	-0.2591012245114	0.50089919853994	1.3469996381243	-0.22490354634512	1.1389942407156	0.73369963025536
H200004438	CDK6	-1.312998760376	-0.84410307519051	-1.0669990018105	-0.23710027107438	-0.20160255763558	0.16940249810643	0.38769182303118	-0.78230304789102	-0.66449852138402	-0.71250051182892	-1.2880020817745	-1.8600009061125	-1.4380027867411	-1.2029992450679	-2.1749988767911	-0.55540097314899	-0.75809616742127	0.45359723931089	0.0075441846135024	-1.3269978924563	-0.72530054507245	0.37210005964275	0.66750250380156	-1.4179992230482	-0.29559445979411	0.24469798452023	-1.1839969051774	-1.1690025428996	-0.73120498202453	-0.43800013760073	-1.4979983098582	-0.10560309840761	-0.49710452078556	0.30790089562452	1.5910019275793	-0.15649665066752	1.4940010618383	0.60660173512761	1.0969972252844	2.3009997773365	1.3369985411256	0.19660147426928	0.33929393630925	-0.40989876486528	0.38919468670229	0.36829497325539	-0.15020552574865	1.7240019534206
H200008401	CDK6	-1.281004565554	-1.6109931942795	-0.99710478642317	-0.73569597468007	-0.85000327593253	-0.17229770877795	0.8721013822004	-0.92570068966659	-0.89809726598021	-1.2879947080451	-1.7770004090226	-1.6310006879463	-1.1830054035674	-1.5199945683356	-1.6670045804212	-0.24469992486297	-1.1059993883773	0.60959615000409	-0.9610019894835	-1.4330041512461	-0.38999835769929	-0.68520187267866	1.1970006348314	-2.2740047339193	-0.39859916111218	0.038882254905152	-1.1469984988225	-0.77020072743102	-0.97910478302367	-0.94939763666833	-1.6210026825073	0.39060019148835	-1.2920017255537	-0.54860050334884	1.9289946671504	-0.5840002222635	2.6490001260787	1.0140001314634	1.3210005083711	2.8089967708871	1.2760018099907	0.5430001570293	1.5540002715295	-0.77790116086589	-0.30029948196411	0.86059993194529	0.21799809918136	1.5620019573313
H200008365	CDKN1A	0.55980172950695	0.40219910015216	-0.02964202383091	-1.0580041720396	1.3769956726971	-0.61929494850317	-0.68059541655701	-0.1308011148343	-0.25049349390914	0.38710098916171	-0.54689905128829	-0.2833008174	-1.3050020637086	-1.1129979636728	0.54070220029148	1.4310009323919	0.62800158323434	1.4439979883381	1.8890013792017	-1.1029998815747	-0.31839995270306	-0.110105050574	1.2239932085725	0.88199549987266	-0.0012997049482545	0.91450323937413	-1.1510002861561	-0.14519833989464	1.7719986804374	-0.51680676895393	-1.3970030787078	-1.9050027355054	-1.2519974781814	-0.95359989071514	-0.895794774847	0.11389369937284	-1.5629992881298	-0.057647860145128	-1.7159995896676	-0.85989844395556	-0.17110165309577	1.6609957873594	0.4959989455413	-0.57839458674974	0.70199823587116	-1.0020030359058	0.060008540572057	-0.40909681225674
H200015637	CDKN1B	-2.3080002621182	-0.74089654399426	2.0880031088034	0.19819612487416	-0.2943068593722	0.37309904489441	-0.28609975971817	-0.26329974946561	-0.0057362008118023	0.53509995327979	0.39899560698126	0.95509972457608	0.5626944854524	-0.49800182870269	0.55669758256771	0.80770142218107	0.060651647299441	0.75029946123607	0.42030077506074	1.4660028272388	0.57470037467366	-0.031209700941637	-0.62710339578007	0.13560381309666	0.20410261491433	0.48789941294996	0.37509999775741	-0.02422862521314	0.8370044428357	0.43429377827722	0.51810381182283	0.21369949991008	-0.30439862403153	0.1242013143339	-0.20609841556186	0.53860539329878	1.024001040965	-1.1270017839559	-0.4373982285529	-0.71190075084002	-0.13469753983788	0.084771044137501	-1.0219999220729	0.63430130142815	-0.62320820573467	-1.0339988394945	-0.80269971075577	-0.13510283320501
H200011421	CDKN1C	-1.3599984943553	0.33509699313457	0.1008015564516	0.42540050518419	-0.04503081901026	0.65589915062041	0.083599234916688	-1.1649969724877	1.0160033889664	-0.97280576032613	0.55240196628358	0.71489679442109	0.46580644186976	-1.4920001459175	-0.24319973135774	0.14640170549806	-1.623001979925	-0.065454714866981	-1.2720009254925	-1.075003803675	0.44479517298765	0.99090630769162	-0.88129748023615	-0.96990124648763	-0.59600574551587	0.75890259925263	-0.91700436873924	0.23160222702993	-1.2610012662478	1.2800017247061	1.3120017041541	-1.1960013822651	-1.3079987515542	0.81620729863149	-1.6280018604213	0.30620275876236	-0.049398097945617	0.68249865609118	-1.6289986423716	-1.4399997929515	1.0890000987947	1.6480015848955	-0.052502802806307	-0.42600030353794	-2.8490019493914	1.2739971732695	-0.66729961922315	-0.021509576383564
H200000301	CDKN2A	-0.32649959612912	-0.12099884041721	-0.23780061235472	-0.2319000796154	-0.047719410394568	0.1642001366218	0.088679450295184	0.050160226325461	-0.26219781915621	0.12149815377161	-0.28710126457855	-0.6009994629885	-0.22370023465154	-0.10210272338687	0.1379008078735	0.30460158337513	-0.89119486594207	-0.14019973404007	0.16660078085554	0.11769907959574	-0.21210029647362	-0.39000031620165	-0.29119912859556	-0.31530291932704	-0.1224986517637	-0.047834400883341	-0.093297983109314	0.13130028765599	-1.0510024607285	0.18750176139389	0.0020116337699832	-0.19760242843281	-0.1110983591604	0.4211993333696	0.48340164777755	0.067869898206987	1.0510012393608	0.17449959367139	0.93180311528238	-0.10629972424501	0.66969793463624	-0.60909660662358	-0.096870234311534	0.75750061777356	0.85689296812165	0.70050231042796	0.17180051592524	0.2230010755583
H200005804	CDKN2B	0.32309689814608	0.33919871714692	0.92140095257732	-0.42649983841945	-0.18299852604949	0.7287969269397	-0.22519806214913	-0.19950018080438	-0.19599886483872	-0.032684876623304	-0.59979862053207	0.24800095157375	-0.29720165681547	-0.2573006300351	0.68059993908095	1.0710037670486	-0.39199725820898	-0.044071538764302	0.26910607110394	-0.59340109744725	-0.2852018976047	-0.079589035582486	-0.34170015124661	0.34440076988624	-0.56839534237036	-0.22319759496437	-0.19959983922197	-0.26399979646114	0.76169964241047	-0.018828511459252	0.038340664790627	-0.71810020374273	-0.070430058167925	-0.54429798102505	-0.4264051969709	-0.070251190519522	0.29390013606534	0.36310015780493	-0.2162012609842	-0.67950110444806	0.40480155610862	0.65219517056515	-0.4238065364784	1.2319994662956	0.22479881229647	-0.1820002693166	-0.53830253707475	-0.095982998986742
H200005021	CEACAM1	-0.028397592116706	0.33579821963092	0.63929791725787	1.2560003448987	0.7472956283379	-1.2020012250264	0.24770012921268	1.2619965427463	1.1829996137536	-0.59900248103383	-2.3829994787812	-1.0399988711505	-0.37989517830161	0.18659867129018	-0.061765427036869	-0.26940043861522	-2.2069990850693	-0.11670182663564	-2.7519998921194	-1.6670019906626	-0.29640123469648	0.76749721072689	0.50709404177175	0.030529428958339	-1.0320021141771	-0.63750234848899	-1.2619990498208	-0.21670614483695	-0.307300531728	-0.66480029058292	-1.0140077136783	0.40330140710446	-0.11590071377498	-1.0540027084067	1.7270046873094	1.7119956003596	2.0110025547345	3.601000001497	0.73799853276804	1.6070017242221	0.75120025006447	-0.096008443654071	2.9310000761814	1.2920008173465	0.025059624837254	0.2782003671595	1.1180003799327	0.93250305525524
H200006260	CEBPA	0.25500122660337	-0.1948016459478	0.329801467274	-0.58589933638948	0.13409328862122	0.41520286217081	-0.77659881630141	-1.0849995478209	-0.99430270693081	-0.70089978287842	0.2205018004137	0.18610200855561	-0.22230410235839	0.30589335577656	-0.097238295494123	-0.19980125189703	-0.66830853016353	0.19510044624901	0.59380339582505	-0.64919969093267	0.50339875305236	-0.62819930444844	-0.66149907896384	0.55079912967296	-0.62059965665876	0.83370130441697	-0.028707505387378	-0.084690456238005	-0.38860036486675	0.50169839603258	-0.49190049817428	0.47730073961109	0.15250033585563	-0.58229987001954	0.090210762604154	0.7412969500676	-2.7980013925316	-2.3380006288824	-1.748002225391	-1.862998272469	-0.58909982896012	-0.71810055331802	-1.1709942475333	-0.39059949300151	-0.50989995882199	0.25440307224279	-0.83529685839751	-0.46210115023164
H200003326	CHFR	-0.58519935322078	-0.1706010259421	-1.0789995156446	0.049939064654309	0.40810166619083	-0.015420072972589	1.3199982983919	-0.64919791168294	1.2059961429014	-0.46349890576489	0.60120223747882	-0.33020001409835	0.048834528966371	-0.7208972109844	0.64410254409156	-0.25660323518775	0.2813995521515	-0.36450114709069	0.6089019339069	0.39940067468255	0.031981554404917	1.4249978738596	0.40849949629621	-0.16830219539684	0.69470216516532	0.25399844732303	0.17719995081093	0.50990540488908	0.30759912244642	-0.34939899729684	-0.3152995878406	0.048607376515347	0.38220113535686	0.35430158667568	0.20320077822065	0.22790115667198	-0.72780310376435	-0.066038291341176	-0.40780053349107	0.061125216894591	0.84379865458797	0.171592149528	-1.025996491702	0.62260013118449	1.6070013291342	0.42630078016276	-0.75439641561529	0.75629568510531
H200013940	CHI3L2	-1.6839968913007	-0.31359637176203	-1.2979963368488	0.26320197642558	1.3350010087619	-0.84480263307609	-1.3730049327588	2.424999261504	-2.1619995238943	-0.91059774636589	-3.255000089793	-0.7420965897524	-2.0790038494754	1.0229989536967	-1.1360034943112	-0.60590225200981	-1.7919950078576	1.2280010413982	-1.9690006980229	-1.1169995115725	-2.115002092875	-2.2599962546075	-0.055573420674181	-1.3399974434041	-1.8600007403324	-1.8930021777275	-1.962003160516	-1.4770019478977	-2.8780004695278	-0.0079612446495123	-0.91859914451748	0.87799903485605	-2.1570033115317	4.8009982020586	0.84439882970917	4.0439978781641	1.9339986774569	3.8880040994957	3.4040006222367	1.5220003101112	2.7600008366297	-1.0419970909321	3.6039985500559	3.8510052789242	1.7729977682768	2.7789986554693	0.54870341681254	2.4069982707913
H200001048	CLDN4	-0.13259938827032	-0.13909899316111	-1.3350022582142	0.21599941732339	0.68570027676855	-0.47600139989384	-0.0054838640076379	-0.15309800680348	0.69849862945676	-0.98060079615619	1.2519966319464	-0.097929998335138	-0.33419964873992	1.3649973341688	0.38299914428298	-0.59470263229917	0.61350021328772	1.095000853082	1.8079948562016	-0.61970311406529	0.073719778125818	0.17629781090417	0.78170049466102	0.50750519007734	0.058503633115774	-0.05573212079575	-0.7978000999218	0.61929655490429	1.6349942976961	-0.3926997389236	-0.31910233364314	-0.50519592330518	1.1939982831976	0.79740099723875	0.45169984014514	0.57469759656548	0.83760181334076	0.098121280976184	1.163996179679	0.44339676675868	1.3520010811292	0.010110472065593	0.38900277841354	0.67779883785301	-0.64399774925101	-0.95530024003355	1.1269954717903	-0.019745669043605
H200000533	CLK1	0.31959907790827	-0.30079961250831	0.24969321519551	0.53259433710097	-0.155000337938	-0.089272806408148	-0.023070872629404	0.11999493569115	-0.48930101782194	-0.19560092831086	-0.74880174953767	-0.66009836186817	0.38060291582359	0.71910029117264	-0.044074179851593	0.21419628852183	-0.67359884124594	-0.31230086226746	-0.69350017267268	0.57220340783469	-0.031073220838912	-0.30539927442912	-0.055388273626533	-0.1292978625102	-0.59479865315894	-0.082105212682483	-0.21899955861601	-0.65550104033546	1.8039993662576	0.193298202205	-0.37309621575481	-0.14540166929469	-0.18569762613455	-1.2059981434604	-0.13619990360802	0.036353548863452	-0.71350046409892	0.51129797639303	-1.1110006541647	-0.29390489520575	-0.2873982254938	-1.5830031716465	-0.036741030709013	-0.26669999715095	-0.24810111127381	-0.29080520427211	-0.55650138485061	-0.75279834315809
H200017912	CLK1	0.067370925848423	-0.3999957037781	-0.036804092319247	0.14670775704557	0.23430504887924	-0.20670091901752	-0.13471058926573	-0.10460106612393	-0.38259486187929	-0.56249493552319	-0.56650092705615	0.17640370051021	0.95069512610335	0.10129594495169	-0.21849646937874	0.11270193152754	-0.8892986682591	-0.36569825086298	-0.50139748397592	0.59879366354837	-0.085219000522483	-0.57389984128785	0.17040380838482	-0.031296685746891	-0.83210532515643	0.0025082567699108	-0.060544301962182	-0.40970683367419	0.51830252618656	0.25710566137253	-0.26920545971544	-0.18460594670243	-0.60659866398665	-1.1350021060997	0.046948683989338	0.41680085160653	-0.58880359302176	0.40539876295705	-1.4939968755432	-0.011344455383147	-0.19360121643411	-0.14970236303127	-0.17989720958713	-0.29680214592418	-0.39129243000733	-0.30910177974285	-1.0319974568627	-0.31259691295899
H200006509	COL18A1	-0.069585964037867	0.66390259200379	0.75599416322306	-0.3803996065288	-0.37350134534235	-0.14619131610233	0.052355044695605	-0.43209860568125	-0.27209836242191	0.11720013386137	-0.53649759643093	0.051388185565393	-0.40329938145966	-1.1759975656013	0.23159891726523	1.5220013248132	-0.14209990618807	0.73720015955196	-0.22169990614681	-0.046449564393576	-0.26410496633366	-0.54420072487657	-0.51249972848029	0.37790069134265	0.4131003224125	-0.28869875158401	-0.75529777351349	-0.14110203438902	0.30340039691115	0.019129129864963	-0.04629896746774	-1.0419996387878	-0.93729880000788	-1.3210068618995	-1.3410055711406	-0.12200013221611	0.31410026588486	0.30240853542302	-1.0259995598347	-0.27470341093522	-0.79979687445094	0.16120054162902	0.038248854175684	0.41490062001982	-1.0160030695965	-0.71109167903108	-0.29980029026567	-0.83780257254918
H200008097	COL1A1	0.07198031244658	0.8329025995581	0.87619237153899	-1.002001792534	0.16119901711253	2.8400045519398	0.18789804893064	-1.3950022299175	0.67539981222998	1.526005098633	-0.46850144010411	-0.26689910040174	-0.46519844725766	-0.030530241907164	1.4149973726074	2.8139992940508	0.73389305902542	1.0180051029959	-1.0940007310369	-0.44839744104118	0.051780887156705	-1.0780010153989	-1.6010020684778	1.39800382121	-0.068260437742914	0.37740584958795	-0.61120366015561	-1.13900005365	-0.59730132451408	-0.77960034141124	1.4059982325208	-3.4840009799652	-1.4229996378002	-2.1700028588967	-1.9490000318539	-2.3799957863779	-2.5820006189838	-1.3080052541848	-1.2960003917169	-1.7520027464272	0.11490023196158	-0.3748037741837	-1.2599990167419	-1.5020018329008	-3.0109998775428	-2.2869994351463	-1.0139964657329	-0.3183010194284
H200008357	COL1A2	-0.65020216587303	0.37790600221222	2.0880006760972	0.13900109893623	-0.63969989476215	2.1589995623374	1.8280006906489	-1.2439972972177	0.45619800063302	1.3270003021955	-1.7780020955433	-1.2609982158637	-0.65020348588543	-0.63379626924588	1.2719984574747	3.6890028813809	-0.46720380945403	0.85280027238881	-1.9260031301342	0.19710136119602	0.99229935203604	-0.53729663893194	0.034960187075692	1.0509992724817	0.78760065873636	0.72200042237884	-0.5688997879046	-0.26229897343792	0.37499941161795	-0.64909971543157	0.51119801649671	-2.5559994493175	-1.7059968624949	-2.837999590072	-2.1269956484463	-0.92279599699526	-2.6699997106089	-0.39359752331496	-2.1190054018245	-1.0670038695647	0.21949851714286	-0.51780092432059	-0.27730629358518	-1.7600031401667	-3.3590000857348	-2.0580022981705	-1.4060032877573	0.10890066735251
H200011606	COL6A1	-0.8408012670412	0.5941969540988	1.1290014651214	0.15080637421991	-0.065760400606022	2.0339943244196	0.81220046463968	-1.0669984808698	-0.11189986203498	1.3709995411227	-1.5159991979552	-0.95630223765494	-1.012001549313	-1.1409965526867	0.28709918357354	1.9100021549836	0.40650367746531	0.70220046430865	-1.5459993624219	-0.58079992040879	0.95160434718578	-0.59010074848227	-0.079219921475709	0.19380134883186	0.11639816729266	0.28930017298249	-0.884695529533	-0.49490028664206	0.051328021302555	-0.39319938516343	-0.23230493365751	-2.9919987868256	-1.5380013058621	-1.1750014804853	-1.6470028417339	0.058829320373869	-3.1879991435849	0.70819965132676	-0.42691029727192	-0.85139579128467	0.034281834130964	-0.58200208390538	-0.87500044312907	0.3896009177451	-1.6790059330141	-1.3790006892324	0.8122021796845	-0.62410143225782
H300006371	COMT	0.23820141392158	0.21369580346629	0.22510026087721	0.954399497917	0.3148999186908	0.26460099440277	1.5109997561212	-0.74119764242751	0.015454266452532	-0.88449901565721	0.35219973629497	0.15919937888266	0.11539876073956	-0.98559981842129	-0.58609845575847	0.043383161581089	-0.026288801083405	0.18339778175863	-0.741798686611	0.71110161154657	-0.3302023213298	0.31099955709595	0.91699972823063	0.20809888476582	0.046477594548059	0.016610104221951	-0.018041019094951	1.5180081837089	0.18149730611442	-0.14809955995747	-0.95460098623671	-1.5690027134935	0.67220046938998	0.64390239668207	-0.31300340613543	0.30399503821585	0.45819665223151	0.60339679357864	0.336799009852	2.4090000508352	0.25250439058407	0.16070023988891	0.01179997231796	-0.10639778499033	-0.20690118343418	-0.10989864062176	0.95449759542943	1.5159959441078
H200016474	COPG2	0.52520266683252	-0.152101499349	0.67600157809455	0.60419641483786	-0.20139316558716	0.60939958221079	0.2665011423523	0.10539817803831	0.24070097605738	-0.1050964479372	0.6882014195868	0.18950029379525	0.42680152207539	0.67740165234142	0.74739903793356	0.11079997499713	0.45560094133014	0.33120031597522	-0.1297918867142	0.86309309620296	0.24519716136831	0.19870034864404	0.34530108489191	0.3653049749965	0.4157041423579	-0.15819816877643	-0.41090137289575	0.64970161768534	-0.25389305245148	-0.28950269734567	-0.072449557834289	0.66219454754018	0.65320484325376	0.61250099742972	0.46549907312546	-0.18300323021219	0.96169960980626	-0.23790130034816	-0.41840137615849	0.00450973280277	0.68890301753514	-0.26069711700438	0.087430531705107	0.15450050947586	0.11640071535126	-0.049942041483157	-0.57020102701437	0.039329856453692
H200007702	CPNE1	-0.35419964876229	0.13279740878734	-0.057791704838781	0.49049826927746	-0.048947591262668	-0.25909980836295	-0.21720049750695	-0.31769682654246	-0.080921291632032	0.041953783749965	0.00089970269125884	-0.25209961499	-0.19109984253958	-0.39369876873571	1.0909983886058	-0.16130008260104	0.32000022653159	-0.5763982560907	-0.33269618432585	-0.18019592235692	-0.30040604110262	-0.12100180738247	0.45720005807441	-0.20589724698265	0.61660095908663	-0.23640172953178	-0.44679876363616	0.22130098162708	-0.54049823897947	-0.077763179788455	0.70360297636132	-0.39570736970098	-0.43430011209162	0.34260110779371	0.35340149632741	0.50429941106885	-0.18839832535225	-2.4789979740919	-0.48990158051699	0.073078830881257	-0.16029342342895	-0.5657013175712	0.66899641520641	-0.063310867122004	-0.57029834444376	0.055207034665643	-0.68349906027714	-0.62499888428213
H200006645	CREB1	0.11010054898446	-0.44250402259966	0.5579002747804	0.11570008565977	-0.41890008721107	0.26009997956295	-0.53209883425222	-0.021241215770155	-0.67579832292319	-0.3558995061753	0.040429678149901	0.020300602759994	-0.48339993219103	0.37189971809618	0.33420039482249	0.075639022932388	-0.30499751664816	0.05010046680674	-0.52039870709204	0.028393760553835	0.003774050929794	-0.98470065533812	-0.74589647413863	-0.10909895468689	0.00085954026955667	-0.092740649449414	0.087518713599954	-0.96669687557438	0.23359961448644	0.61269769706187	0.33249941076446	-0.02233904619127	-0.3990005296874	-0.32519924169951	-0.11009909380578	0.18070035304961	0.13710256296871	0.26460189688292	0.7792986567766	-0.17080233951103	-0.037890449402142	0.31100086023029	-0.16760450358464	0.047644379792341	-1.6940047817278	-0.41740151055124	0.32969118436418	0.29230084757925
H200003300	CREBBP	0.13249785988309	0.3775007294326	0.098238027580738	-0.13059905134712	-0.41610022389826	0.043690161663414	-0.16380136935395	0.01520080383113	0.28919909972462	-0.0022785550196949	-0.46079971401736	-0.0039081492866103	0.074280613970609	0.50780280294413	0.25400109453645	0.076481104158149	-0.50030335116536	-0.55630090536334	-0.34329628112475	-0.017255919622786	0.13159796559165	0.46419845388069	0.019868090481878	0.05440077977832	-0.29640092992476	-0.162000098992	-0.31959919775752	-0.41539856216525	-0.088270504037616	0.16330382510231	-0.08017388421949	-0.14090114098195	-0.67440080207167	-0.76109724071107	-0.13099935897155	-0.0001451480634375	-0.37250060695113	0.29030068148388	-0.66089948972323	-0.064446081537756	-0.31810569089953	-0.32809982278286	-0.11010302460974	-0.10989848484631	-0.10689889188225	-0.22429938232364	0.31670801843535	-0.48700246587242
H200019912	CRK	0.24800121210326	-0.032228179548598	0.084300402672028	0.13209700319203	0.092838664630749	-0.34920077038157	0.23949586455812	0.1603960605838	0.1114000268548	-0.45520473224113	-0.14259940907965	-0.016312607568087	0.39740153857839	-0.053920527181578	-0.094885308408839	-0.54859652697628	-0.12850126085627	-0.37079828082524	-0.099100612768536	-0.31010107293589	0.76749965748371	0.24670197311533	0.38929458619482	0.046010963052956	0.020784864741374	-0.16329894362128	-0.085207409366717	-0.11240207971793	0.10349414777973	0.084391868364427	0.24900276119991	0.02860228748085	-0.36989996116892	-0.20910126259913	-0.033790584415507	-0.10230112356514	-0.11789594744155	0.17580119499477	-0.41779759255915	0.0077132022427362	0.0061029803818057	0.065870511933356	0.12579613885637	-0.28720063022507	-0.02183938195065	0.074143372307529	-0.019508648879793	0.075942274912414
H200000353	CSF2	-1.1230022650875	0.12899894116488	0.19960309539334	-0.85990011697017	0.0035144003285067	0.13330039525594	0.19509453116561	0.64490068448472	-0.11489580801735	-0.3461979665786	-0.00094646323629002	-0.65119731008074	0.075440047215591	0.44520262365825	0.010521684930915	-0.34590150119331	0.13380063013187	0.4729003776616	-0.086331194459867	-0.58599957450555	-0.14140085717331	0.18699959923178	0.0018680205200754	-0.12219845083353	-0.17870006689983	0.31690173368244	0.36290335262573	0.076386669997157	-0.56249588906914	-0.056250382149531	-0.48309996605849	0.27140093470414	-0.70130161977595	-0.074806010510753	-0.17490023699747	-0.17869946769481	0.2282996028479	-0.24719774438548	-0.10210272338687	-0.94259802538717	0.12829761461497	-1.2300009448152	0.36489908221565	-0.23769798688853	0.20409980472713	0.3191005506229	-0.015999440478508	0.19129852601603
H200000552	CSF3R	-0.26410505756758	0.19029885612535	0.55989967192978	1.3570049930636	-0.30290090170924	0.21220235390556	-0.18550107432907	0.23799819024441	-0.14370289986378	0.23510002976409	-0.53739915554685	-0.53130109425266	-0.21019661492188	-0.25449932416563	0.62059678194254	-0.0074836534614294	-0.64810031143854	-0.64709462402959	0.096618624781269	-0.21569870476504	-0.30840388139357	0.41180133804452	0.10460243029934	-0.21579825813284	-0.13560175402991	-0.019830451447937	-0.30449507309548	-0.3778030181687	0.42839897290702	-0.0024095552715827	-0.26630125438496	-0.77629280418935	-0.62030385143723	-0.052100178274405	-0.2853031863139	-0.47870002452742	-0.61609976215039	0.040820332840859	-0.053600041995197	-0.26769949616565	-0.19199628430387	-1.4579987100531	-0.42079952878185	0.67200026471909	0.15049762766194	-0.29039876463488	-0.77599804407178	-0.35020033159138
H200006447	CSK	0.018698621520514	-0.071998280654572	-0.32210377683266	-0.15220085007552	-0.11289495088046	-0.13029830643304	0.051389297315907	-0.014941459552475	-0.29740030957886	-0.07644183846799	-0.52799907776303	0.07514253585201	-0.14940091075408	-0.6585949324407	-0.052309158542993	-0.29230461747911	-0.40000036960405	0.18800171681839	-0.085295090638526	-0.24650114583983	-0.37700578721857	-0.24270102783536	-0.2731987769278	-0.080118937061471	0.019811072257237	-0.053470660161081	-0.17679660497891	0.074443270408458	0.074281578921598	0.47070075363452	-0.073841080669533	-0.45209609156887	0.15749910691447	0.30660068523438	0.32250162889529	-0.14739916626886	-0.60890047988418	0.55629774223312	1.0989991111959	0.19209763249775	-0.049680101788683	-0.14690032868731	0.12340127002537	0.04151928072658	-0.26119882004917	0.015880305869261	0.35839957790328	-0.091709628873722
H200006854	CSPG2	-0.63369751137969	0.62729502102543	1.3610037819374	0.2692973510924	-0.66219910871912	1.7759992062973	0.39639789835127	-0.77530452298388	-0.51149627057717	0.65989967563137	-1.5909971451521	-0.88500480092153	-1.2230011321999	-0.82790143331987	0.51110246007556	2.9039991569574	-0.69019907014845	1.0059984226751	-1.2070016510939	0.34680049947645	0.41850013864101	-1.3569983101572	-0.49550587146467	0.45670534010697	0.50030194103296	0.78020632463263	-0.3008996796068	-0.44240065936713	0.074589478662851	-0.07754838367292	0.24039713655188	-2.1200007711878	-1.465997695614	-2.0419988375757	-0.29759754558655	-0.69639888901659	-1.116998794599	0.42899908896737	-0.54400676632191	-1.3390005764613	-0.5811979093122	0.55439978433626	-0.59679778341858	-1.7660013181298	-2.5299993278951	-1.5149975474951	-0.79000156813564	-0.21139866227684
H200000172	CSTB	0.069780662590306	-0.35980138273843	-0.0036790800656997	-0.33370034597468	0.0089202335101777	-0.49689869944449	-0.64010043528861	0.051431704229356	-0.9807991186017	-0.073109202391839	-0.38109853576206	-0.82739862517454	-1.1250008696557	-0.70970056000032	-0.15769755707311	0.44710074373436	-0.61909742099617	0.2211977808372	-0.93690068299312	0.10060117714088	-0.43699621009095	-0.20409956378832	-0.88719842103121	-0.13560490194359	0.36610010493402	-0.65049946677434	-0.79239531109489	-0.91120032829707	1.4769995487662	-0.19039989331436	0.11949761694489	0.80659766102065	-0.27159977963464	0.74939951272358	-0.19829950060814	-0.30489966797711	1.5670015288519	1.5709996281818	1.5349992725835	0.79519959799807	0.69219819622653	-0.24299896221561	1.5709981221814	1.1180017840476	1.8650023774194	0.79799836496617	1.2839983212477	0.96129616784866
H200006120	CTGF	-0.82020074510572	0.87830375780048	1.3449990279187	0.072310306675581	-1.3709979484439	1.247999565938	1.2430042176815	0.33349861290266	0.93649399287674	0.33159975742905	-1.6109977254703	-0.41840336948539	-0.55410756812308	-0.52820150926308	0.3568013796307	1.2929997281549	-0.47530050482552	0.81220320089764	-0.23940122656258	-0.84640155496652	-0.087070322993372	0.25250439058407	0.35199944948597	-0.36249840233247	-0.56239660879234	1.0970043697202	-0.82549837269601	-0.81379812131059	0.43660196940772	0.37199947845244	-0.092979059353506	-1.9420029959221	-2.6190001151911	-2.3240009739221	-3.4979976224368	1.453999049705	-1.2100036155936	2.6829949248864	-0.91570153979603	-0.33190191496356	0.78850084115334	0.80539990656481	-0.82470046530715	-0.86519661194356	-2.7290031158829	0.20559764023235	-0.64129701667919	0.72990226498797
H200008320	CTNNA1	0.33770017901607	0.51359828826447	0.36440015305064	0.91060273696144	0.43049843152841	-0.0091936340260592	0.10010069926657	0.14990219701474	0.099314087438949	-0.27530347498949	0.21210261000519	0.06351360909461	-0.48129528695461	0.5158999097484	-0.00036831503049257	0.48539944177512	0.46759897297785	0.65860063986526	0.20009876542809	0.10210053874108	-0.28039950616402	-0.61350152378042	-0.70980155057854	0.18020094388445	0.91280019744053	0.06184106807295	0.68689948828717	0.071310319122094	0.55459637975978	0.054578762259395	0.24139914729581	-0.63160067996856	-0.6795985507415	-1.1960030708255	-0.17060178944552	-0.52019934480725	0.24590027929081	0.76689971092336	0.47340024944757	-0.68479993351252	-0.50900274606342	0.039700673770453	-2.2230055822064	-0.65930037208293	-0.54230167713212	0.062339135187737	-0.36750191916939	-0.2837982054937
H200007964	CTNNB1	-0.12500011904743	0.25089945629977	0.19930189506574	-0.17749984391734	0.06143913569381	0.14439476743507	0.6394998363043	0.27720010896656	0.02580908091115	-0.07988085335722	-0.077807731480592	-0.66619861674017	0.73110093515099	0.63940044788988	0.26349979221352	0.068100849112324	-0.47869676355999	-0.5230007892451	-0.15549927085823	-0.10379551383973	-0.2820985337641	-0.34629945473748	-0.10430408349907	-0.14260137519895	-0.54450185909082	-0.11660005891358	-0.37950679473643	0.28240052655752	-0.19660188979468	0.3900980431368	0.12499940224275	-1.0039980665446	0.071228613355359	-0.26409965423266	0.37640004145508	-0.34520090796073	0.069528650352872	-0.50840331247611	-0.67910107570219	1.0390015659146	-0.21850190051625	0.30400341495198	0.098647655290299	-0.51940000466559	0.1767990813368	0.44149357916277	-0.097895973039459	-0.24390907365205
H200009229	CTSH	0.73189845449828	-0.68790067985491	0.003612261146928	-0.11320206343312	0.017127444899193	-0.24149698944201	-0.53040012234098	-0.76599418235505	-0.38129241028166	-0.28189793661139	-0.21720110656693	-0.21120315244961	-0.22390203969687	0.39609595589819	-0.67420246096261	0.22989972923075	-0.17110046731702	0.10579793218668	0.10100052725355	-0.17690150430859	-0.75640068399193	-0.32020022545681	-0.20670077592701	0.014076328088328	0.32559570250576	-0.18200096898904	-0.3915031800575	-0.83059881321536	0.37109786422183	0.49070573716588	-0.051312918994536	-0.18170261026071	-0.69410005078693	-0.65120219766875	1.1709994561165	0.0038550962655421	0.14570029340322	-0.89310041358321	1.5929981798858	-1.6209981470524	-0.23990165415621	-0.27340084308343	0.72269931797451	0.37219665387392	-1.425000228733	-0.38730031360048	1.8509982246219	0.10739935842508
H200012196	CTTN	-0.10310208016645	0.54509850819772	1.1289980592681	-0.042404309533374	-0.63100420615845	1.0780027973511	-0.73389646011001	0.24249796619653	-0.49550593594917	0.48349934099578	0.1622989414884	1.39300000048	1.0930004086807	-0.29240556925329	0.71579762072676	2.2339977804666	0.68130012188416	0.42189880487777	1.175004091141	0.78859966315736	1.4059987983446	-0.019080010843143	-1.1749977296237	0.1629066184567	1.6789977052652	1.02299981504	2.1060024794943	-0.22929985801945	0.5567982432507	1.1350019535718	1.6650012673012	0.65519908134379	-0.32509935209713	-0.05066185320766	-1.0510001267526	-0.31909805806785	-0.7623953362205	-1.743998263108	1.1470027270867	-0.72299613023751	-0.67530120616283	-0.61350207313451	-0.062506755389391	-0.89719840735654	-1.6210027506446	-0.24319999719116	0.069140087032832	-0.91160106228924
H200013981	CYP1B1	-1.58299677693	0.44749888842752	0.14909880076191	-0.039269341828039	-0.20089985289779	1.5079990397254	-0.64619983386958	-1.2109978556888	0.14759990015454	-0.40040280005455	-1.2109982958771	-0.44660200355582	-1.0909949682976	-0.35379063877663	0.66430116725034	0.21699662756236	-2.6380002189409	0.081530973335215	-0.30140140494899	-0.17550316433194	-0.34190114186628	-0.44909910011485	-0.37650034778455	-0.44950219896638	-0.11239600198147	0.17390165924616	0.1646996749805	-0.26010067723013	0.011453780173665	0.7378972604578	0.37449386947962	-1.3989970528273	-1.6349996861552	-0.62100186599893	2.7760013508749	-0.70470414436391	-2.7320023727986	-0.77320005648948	-0.43399805068808	0.53949915577938	1.0989998821823	0.73679809771979	-0.7139002797722	2.0179984014382	2.082994973754	0.69359919661713	0.14010862719637	0.91269745501993
H200006868	DAB2	-0.13570051868463	-0.052511463505951	0.14260497016183	-0.069590836102543	0.45829011671111	0.23040141190304	0.51789886526832	-0.78540103056654	0.075613484285551	-0.75579304921921	-1.5139987676901	-0.61409859751035	-0.0069618387219	-1.4380009105307	-1.0460053599305	0.30299989451568	-0.81639880829602	0.26869701313017	-0.78239642930129	-0.14460057536567	0.7707009813492	-0.10820171448148	0.3699006468862	0.25379902233563	0.26499371638228	0.81779762862057	-0.2776951152699	-0.29739835419347	-0.93620013681309	-0.098140189154594	-0.44300008742934	-1.911001563462	-0.32179704734041	-1.4010034539536	-0.026396518486824	-0.30649938851245	-1.1479945387011	-0.41069838722946	-1.7740040735324	-0.70710131595564	0.48380189068089	-0.12119958825742	-0.25049829435945	-0.86840140129101	-0.90669810591678	-0.42279804736129	-0.19700055818902	0.64480660676656
H200015622	DAB2IP	0.36789851610828	0.027289725328767	-0.6790988983749	0.12369769492301	0.26800237537713	0.21829664567437	-0.055358337555028	-0.044010054988232	0.55619985302712	-0.11919972364905	0.41509929296559	-0.087240899076634	-0.31460149403669	-0.20969909675003	-0.43079885219155	-0.60750230579845	-0.069751784324478	-0.77919571661185	0.10229910509538	0.13130123626021	0.14920467761171	-0.13079408915282	0.71469966585099	-0.73349840257747	0.37339955337014	0.18899868197421	-0.67420141186484	0.3562002868372	-0.53120107673109	-0.22909993255768	-1.0649971439733	-0.63000239955563	-0.2358990145342	-0.27580224298305	0.34320112286933	-0.38860173613417	-0.52040745332443	-0.77969863671734	0.50390003495251	0.54090055218396	0.21270058272412	-0.69610215371785	-0.54700057787006	0.2843056709857	1.0000017541516	-0.20169832028208	-0.55730125351269	0.1513010307418
H200013916	DAPK1	0.70930109140856	-0.45070575766823	1.0260033963714	-1.1350002987649	-0.34919839308753	-0.30749790255766	-0.70099810865125	-1.4639994669299	-1.8150047969806	-0.65830272405931	-0.8926019730958	-0.17249613417899	-1.0660027666529	-0.95930680889451	-1.1390030637909	0.48020408451265	0.21359665667028	0.37060053666459	-0.276598952977	-0.18750577785593	-0.91820339621374	-0.69849729456226	-1.1870035318955	-0.29460000443613	-0.6747080354006	0.3769992342192	-0.90890233209455	-0.97229859669611	0.85009852810552	0.38460309312699	-0.22469666192097	-0.74900230955877	-0.78799713085232	0.76079820136637	0.37690136826696	1.0690045065916	1.7959990816141	1.4050012652836	2.0580032969623	-0.90549943369822	1.9660018518852	2.6699983033102	0.18549789051766	0.94029721474968	-1.5749999272456	0.52929873268017	1.8630005345562	1.1729985724704
H200006258	DCN	-0.88579785510397	0.62199524489579	1.3020001614178	0.26149969886848	-0.12250178494691	1.2840032229139	1.6280000438405	-0.91479808042305	0.1607987678941	0.27720067401247	-2.2800002314794	-1.4349975559695	-0.33919324695498	-1.2959949366108	-0.11030224554951	2.5580028779274	-1.0510059704795	0.094450775326779	-1.3749982120307	-0.15779833735494	0.45670452659671	-0.37680215261495	-0.41940115162548	-0.057019730465118	-0.32049755115297	1.2320008944483	-1.1899952172829	-0.51980226887212	-0.34630287895102	0.35979925480813	-0.11619858155796	-2.3729991916083	-1.8909990719245	-3.2079974130423	-1.4309986559045	-1.3559982426358	-3.1329984285413	-0.47930086637712	-2.1060022146169	-1.8610023364286	0.44709944364955	-1.3889992926582	-0.80660095332399	-2.1650016451808	-3.4170006853214	-2.7960002694013	-0.43410389464513	0.047229891201926
H200006424	DDB2	1.9250004405947	-0.60280423467687	-0.88670381724158	-0.18790027461626	-0.2348995388234	-0.49639953262067	-0.50590186557636	-0.28230154439781	-0.24469949006784	0.70940005892023	-0.38750058595564	0.23989905953234	0.41740149678892	0.17490153748746	0.25610016656383	0.63909789395286	-0.094878898515728	0.54180081586256	0.8913002658568	0.29659870011842	-0.57159800578469	-0.5138018721911	-1.2460030448806	0.11740028317001	-0.67169943333728	-0.15869958827516	-0.71469939740592	0.4788001222159	0.59369534256277	-0.17970268144709	-0.28179822012433	-0.88679843167392	0.2544990798783	-0.29110125974494	0.038180093422925	0.23850012417772	-0.57650005099476	-0.43230580187047	-0.84379687906444	-0.32959964083847	-0.069369000424293	1.4849968046787	-0.67970175315172	-0.60719441667048	-0.94810554118386	-0.70399700034279	-0.03530687354244	-0.31659959656525
H200019847	DDIT3	0.36729859012109	-0.310296097756	-0.09137898054337	-0.060735827982642	-0.076909852576073	-0.58589664302909	-0.026061070822273	-0.12319893651462	-0.43329986410985	-0.47359809937436	-0.074506904035458	-0.27700413608988	-0.059754408928892	-0.49450083408336	0.27929985027065	-0.037569160697017	0.82539893180701	0.64930239221961	0.91429904459938	0.74789498584135	-0.6689997248677	-0.24500109530098	-0.12299987265662	-0.66309928742842	-0.26359998752255	0.22580084866218	-0.24570541871907	0.29859898721444	-0.062820874926997	0.4051964651917	-0.184899016092	0.92060377675366	0.67439997706041	0.26159971046049	-0.19910002633196	-0.14590080501842	2.0900048363995	-1.0469926025167	0.31109505830259	0.40600198952956	0.0091587156751223	0.81800572953943	0.63019855791586	0.13569409078113	-0.6777999309943	-0.44740161070239	0.80129911219599	0.17530022525271
H200006132	DDR1	-0.26199915099427	0.16959931130157	-0.052980410167272	0.46610568312829	-0.06099513103029	-0.72089604743661	-0.19599428399409	0.31959736864505	-0.032094889617005	0.8023989539688	1.3199981753269	1.5419958681802	-0.22240213545655	1.1829970994251	0.3346977113528	0	0.38760121146495	1.3809963440001	1.274000182975	0.0059221469633175	0.39469996411568	-0.048129136490348	-0.14989951114112	0.81680396929553	0.30380008846752	-0.084877120209918	0.7257039358258	-0.10330664741721	1.4700023729063	-0.70559877720459	-0.56739912044171	0.97280031426007	0.64309834073754	-1.1100026027719	-1.5739981960318	-0.31349993992578	1.3269979167311	0.35780382161604	0.29479929153825	0.2504926331615	0.39700080064076	0.42049914265616	0.72710034061306	0.04909039500123	0.99180083395137	-0.3754982865076	0.25669879483177	0.49859224666743
H200005762	DDR2	1.2470035421442	-1.0769988673815	-0.61910340399607	-0.44099917811197	-0.69049889575735	0.9239965278923	0.25359802019043	-1.1249994529939	0.17209801184137	-1.155001656469	-2.2040008147807	-1.8530027420994	0.049489325513465	-0.47230286839802	-0.15320271419867	1.0930020237989	-0.90980487480097	-1.0100016905401	-1.0179972307742	-0.41079931742524	-0.96769939394331	0.9241015287928	0.21929793561125	-1.0539961462116	-0.58719938619882	-0.18859890594916	-0.44970066179889	0.31590737214688	-0.60980099113006	-0.75310680136193	0.036699269636739	-0.060090807588193	-0.45509949463718	1.1939966997366	-0.18799978316715	0.35199831151459	1.2559975288771	0.34880253317282	1.1729968868959	1.0340028994707	0.73709990103552	0.64739717143409	1.5470022015275	1.9500004808248	0.61489969876594	0.98760026385387	1.156999626241	0.44609996120299
H200006150	DHCR24	0.63380178913541	0.059659755682078	-0.53260015176162	0.33389847830968	1.8120011088491	0.9495992699107	0.57559688217414	-0.72029679865855	0.030250165084526	0.68550133862531	-0.027800893424095	0.22319997083533	0.74969970375336	1.3000030751407	0.73689845879452	-1.5669974141387	0.27780608900106	1.7929986032471	0.74190103663996	0.50909844508218	0.23140151591507	-0.19850132720264	0.20669291169942	0.89310096749788	-0.023949903144139	0.8862015120554	0.52420430000915	-0.97920122907094	0.53970089658013	-0.35389516563712	-0.086853042356682	0.64580422229673	-0.33870300264169	-1.2080036530598	-1.5939972446748	-1.8820027435843	-2.8350027642917	-2.4660030392402	-2.1539986328062	-1.4799974460475	0.34499947726412	-0.156799469094	0.90669777151447	-0.66299944995396	1.4660032374528	-0.86100261708257	-2.325005005276	-0.75910486288189
H200000915	DKC1	-0.75470369782802	-0.29110125974494	0.18069804399639	-0.24090065342409	-0.61359400930321	-0.50929831863867	0.40740476626363	0.29540031472152	0.095919599355415	0.021871174870646	0.41180037022128	-0.39640090903171	-0.17789642469233	0.22179684971928	-0.65020392163971	0.53769776709697	0.61770087966771	0.35280408430717	-0.097597623593257	-0.28189966202616	-0.48099790950773	0.35950032617774	-0.053209672699752	0.012437533885458	0.16560514989921	-0.28809827954198	0.47380386515076	0.22590021275165	0.10360372226818	-0.88220094007689	0.33129471485077	0.63910183953296	0.41820106441351	1.3650016521019	0.23180148367701	0.13860615201404	1.7689994401141	-0.25509818753384	1.768998837355	0.29339807015018	0.54109998401142	0.9307999505357	0.90340401821324	0.85850055720873	1.5510009731312	1.2299966777942	0.94170160613495	1.4460027064936
H200001267	DKFZP564O0823	0.91439937916904	0.037418789959935	0.22100550933402	-0.01084016637019	0.60479804887049	0.75460686020722	0.028621130901437	-0.18339860439957	0.38829992921307	0.30530926934354	-0.19600120676522	0.56660502303973	-0.73859977687202	-0.73009923235633	0.1357984994478	-0.25690140884128	-0.83770139459158	0.038547214358456	-0.0355608668725	-0.06465111946781	-0.42749914139343	0.61170166577708	-0.34740021468055	0.86750014910991	0.54519906088536	0.26320019184347	0.53039824320985	-0.25299775892277	-0.30159509455433	0.84409603269906	-0.65550017402278	-1.0459979225771	-0.86979787584015	-0.37510013118102	0.47930062829734	-0.81120266233949	0.31289993014459	-0.15330113274695	-0.79120189765091	-0.45509964528816	0.60559876502546	-1.7270005542874	-0.84050326165687	1.6030040373542	-0.028709727968083	0.26630629195201	-0.16960120948024	0.27920212486899
H200001670	DLC1	0.13159809256907	-0.08774064275298	0.11819644095247	-0.42589750648775	-0.097429457589823	-0.0069106953143378	-0.4292016817192	0.52620003904475	-0.56880098612494	-0.50870084449988	-0.81209741860154	-0.83870059154984	0.45869960271973	-0.81859795680288	0.31530663513033	0.30790055409641	-0.0034694319356412	0.13560010534916	0.061769776866919	-0.44649689268082	0.083036041816779	-0.10159574877229	-0.065489837640014	0.010050065804849	-0.49459831429556	-0.054678007554729	-0.90930033152169	-0.10080102636666	-0.078387374642386	0.10260096357253	-0.31689906298178	-0.034030883072295	-0.80910003029376	-0.98409896875784	-1.6269984491182	-0.97960135003845	-2.4009965590982	1.2480033908102	-0.89790338451827	-1.019998072342	-1.1370038157764	-0.96170069525233	0.12079942673115	-1.3200025736103	-1.0340025957469	0.077360957297061	-0.32099490250605	-0.98080011034958
H200001969	DLG3	-0.48739902011879	0.59130163235234	-0.28969946527034	0.25150167560849	-0.31049976045964	-0.099570713411071	0.093769328253995	0.20789807285113	0.37900056372533	0.38670120129307	0.52489952161996	0.12250288065241	-0.1451003320288	0.84069847252196	0.025490968360108	-0.43450443824348	0.45400058315167	-0.26869903867771	1.0749990292543	0.8526011781848	0.097429494637835	-0.25809986066554	0.78429270007955	0.060999981424527	0.64099840174811	-0.26969976805268	0.45250135978874	0.8285004255243	-0.16579955847108	-0.6236988766147	-0.17790051051676	0.56449837940197	-0.18750427314295	-0.014168640902027	-0.22179910069542	0.016749747308425	0.50439565363868	0.13129903182069	-0.64050139791257	0.44599918256836	-0.31830676767092	0.72180064458823	-0.29550230799383	-0.64989835556107	-0.20820257576107	0.47870038478203	0.32010261960784	0.08878976172309
H200007795	DLK1	-1.5579976665825	-0.7378980855929	-1.5589931716574	-0.93349741912542	-0.31650101420536	-1.0150020055925	1.3729968231334	-0.75130027941013	-0.95549897479077	-2.2899996243011	-1.3769966291505	-3.0000024381214	0.84220112503455	-1.2739978384993	-0.94499938759089	-1.5439965775059	-1.3790027309039	-1.8249980982328	-1.2440038178818	0.17550434138225	1.0859936256747	1.0420081900013	0.64730509132695	-0.59970214164247	0.84149915992447	-0.50889597510338	0.78429350440406	0.12850072797099	-2.3379962444725	-0.66009651814379	-0.91130056722559	-0.7933032834386	1.3270010685005	-1.0260009203087	-1.0339978680586	1.0059954073614	-1.6670034470758	-1.3510054006443	-0.91300344187712	-0.19799667125568	0.88519879566585	-3.0349996070457	-1.1570021132261	-2.0450015881597	-0.2074001885375	-0.37950335794332	-1.1030060980509	-1.4459973706266
H200016212	DLL1	-0.68649657410952	0.22050549049034	-0.63190024528602	0.046769229721395	-0.15370708409756	0.081365210303337	-0.35529990616975	-0.33989706691796	0.43639596053574	0.34420265897452	0.25519994383101	0.69469924804362	0.52420163465622	0.79469900828252	0.32210074542843	1.014997233556	-0.52100057445607	-0.40540390985568	0.35669986577371	-0.05002524126649	0.40009747852373	-1.0429965369719	1.0539970239058	-0.3443948556147	-0.12690123593469	-0.086688678656771	-0.50700181967911	0.36509584608893	-0.59650238522928	-0.71319547316874	-0.11390531651562	-1.4140015365192	-0.083521730171636	-0.18649982576686	0.051420404694162	-0.93039863745758	-0.47330129868044	-0.16940126071927	0.52739943608398	1.0600039258364	0.08188913840128	0.16229430998508	0.18039925336704	0.95360185016481	0.76109694357463	0.41999374770808	-0.60340702084512	0.38300508921223
H200006356	DNASE1L1	-0.046990035600728	0.17449820840504	-0.26509868549123	0.16810099342363	0.46920035634838	0.76239930945275	0.33589853594245	0.39199714276267	0.23970020138216	0.055573562290867	0.36810021638513	0.34690028999147	0.038139212513111	-0.078748716534923	-0.12959374148533	-0.55459992902374	-0.13100141132743	-0.23599597593706	0.51150138091871	-0.21029886641832	0.021800660600974	0.10109786681424	-0.16270269131838	0.043709044302624	0.2926973486337	0.458301457642	-0.028830953613865	-0.0011711983597872	-0.65410155210109	-0.15330360453052	-0.20920430248986	-0.72179816777076	0.20660060160913	-0.11090367719028	0.095930709833267	-0.080140985979727	-0.55650060324595	-0.16140125626697	-0.38650017047001	-0.23329899822536	0.17009683051436	-0.7145950903594	-0.63170026381866	0.014192257232498	0.34789923947543	0.45780737925495	-0.41610009038836	0.11669723949513
H200006399	DNMT1	0.75749957800184	-0.11710161262003	2.2739999456834	-0.25559956118199	-1.2680024835748	1.8600019618653	-0.79559713823854	-0.01993626059177	-1.1680066631882	0.31350031781103	0.58760031552996	0.341196547267	-1.0909925747465	0.69069826466106	0.12420613015284	-0.13649883552301	0.89729620917225	-0.1945994748492	-0.27120337818366	-0.40010121457129	-0.92190309885641	0.37499985747804	-0.064925752203568	-0.57309491035198	0.84219923951385	-0.14790152564655	2.0849960099877	0.25210160035101	-0.2508943225088	-0.48240236089769	0.7299015726379	1.8679988384851	2.406995443322	2.3649957227271	1.2759993821002	0.84910147026157	0.76009800178685	1.0420008459288	1.5099992703367	0.30990801800057	1.1530030734299	2.1700012730864	0.47730157314963	1.0619992347664	1.2220010332948	1.1280006713616	1.426002726154	0.59979840146921
H300018228	DNMT2	-0.59490033387583	0.25290187002877	-0.46990053404662	-0.58809826379878	-0.60499940589586	-0.21239987885672	0.31960045294173	-0.13950177191046	-0.40519853906376	-0.12559747831676	-0.14520172212497	-0.053689735303074	0.41980788298955	0.29930120413419	0.11489861370154	-0.3196105221384	0.049611469190366	-1.0199996685821	-0.43530459295256	0.29440072131466	0.31810025538655	0.47239843809338	0.50440107348859	-0.078339455922715	0.26359767682358	0.23830191542989	-0.065627452145666	0.56180235043669	-1.0360021042591	0.1547992449942	-1.3409982279332	0.86559833868762	0.00446112452271	-0.30550047210123	0.49720233128081	0.574301425905	0.45649799155196	-0.060481086561653	0.41829938271921	0.30419993429585	0.34249640434772	-0.28869800593425	0.35519918915397	0.35680062306232	-0.45660041027542	-0.27799961311496	-0.14260020759376	0.12750009977173
H200015680	DSC2	0.60279552711985	0.400103027601	0.86560222569346	0.0179303986204	-1.2270032903925	0.16520108511292	0.045849349121025	-0.34119427718706	-0.090300929209225	-1.5909972293001	-0.88690161298537	-1.9260013409263	-0.96609544355106	-0.26980164797206	-3.0670022158136	-0.286099471154	-0.092077098915652	-0.20409996063693	-0.71919846816353	0.33919945641188	-1.2060013306884	0.1279997422024	0.06105087788681	0.47800008230207	-0.2000018131174	-0.13100081195455	-0.18590258312848	-0.87830436067281	0.75320005063158	0.5119999945614	1.0039991956769	0.300199742891	-1.2740005176943	1.5000020121572	1.1269978732576	2.1890017555467	0.89990075247251	3.1749985667024	2.3750008135635	1.7019964655253	2.4629965837217	3.6230008099935	1.7039998372552	2.3770012389785	0.66710119775737	2.1570008596419	0.29689925022843	0.97799952487535
H200000651	DSG1	-0.26630208437541	0.20009881931528	-0.71019850956203	-0.085521294217285	0.50380077693146	-0.18220171508574	0.44839684809293	0.76169920570028	0.34789917070235	-0.280004094392	-0.18319994167229	-0.83299772088021	0.41039304980184	-0.64410208206881	-0.0100045588902	-0.19150022413621	-0.6389027318869	-0.57790282429621	0.73709643482697	0.064256652359617	0.36090066134288	0.23599764249728	-0.15350218815083	-0.21039620176881	0.2141984178423	-0.20989493573827	0.23710028435483	1.0300038726888	-0.70899874180221	1.1210013864662	-0.37579990061408	-0.31349438118465	0.32679965900014	-0.065289929456132	-0.24999967924962	0.34770218869138	-0.9248013763324	-0.85269867775821	1.268998456872	0.69160057031287	0.36880121846509	-1.9459989555677	0.2464991026775	-0.083767264263585	0.07986161692992	-0.16509922373827	0.34819690546372	0.03552895581402
H200020443	DSP	-0.065122097695092	1.3630009713758	0.89929961900011	1.5350021043329	0.98170029321879	-0.080219566208385	0.26309890697544	0.79959417183427	0.95370171228892	1.182999683513	0.90859944908186	-0.49330009239957	-0.4881007473638	1.5030008595298	-0.71240107366431	-0.027991018897101	-0.065371193290385	-0.011540314387965	-0.14440225269077	-0.084108976948102	-0.31959884153399	-1.7559991479129	0.3305991496245	-2.6860009281162	0.35060274412134	-0.68750241485579	-0.13919814651774	-1.2729989485658	-0.75859883275972	-1.6190013238908	-2.4040002661742	0.16280013050962	2.3799976432938	0.74089901522212	0.6226021109158	0.20739642951844	0.77899976545224	0.52599998978315	0.55640124752927	1.0980025488255	1.2650057431252	1.5100020724219	0.52840151398592	0.16240062466533	0.63610166174511	0.80129910353058	-0.050694703403481	0.64420080007864
H200014824	DST	0.44579682913707	0.047110141104599	0.25930141602594	-0.076701145271809	-0.75010130816676	0.082299761406916	-0.16140048298601	-0.17690204830244	-0.31649928110495	-0.071539555344504	-0.73530096538397	-0.91830088864693	0.32410545064182	-1.2969987141536	0.11950148276673	0.27220128618338	-0.57720714207964	-0.14519295717617	-0.61550074267779	0.17310233511526	0.2741997294241	0.46880100692414	0.30319969977514	0.30760062020552	0.12660283498538	0.28739896841187	-0.46509934267509	-0.36180019669762	-0.59130118264602	-0.11039882794523	-0.32520128065422	-0.3738997429349	-0.20740162196032	-0.83060663050602	-0.40369885538221	0.42939770549559	1.5280012934608	-0.18320018656218	-1.0190014214756	-0.019350012639132	0.31700300095475	0.064593524973079	-0.26129771904501	-0.9639991258584	-0.49099954223633	-0.73200604290433	-0.66109927608914	0.42290488830643
H200015422	DST	1.1229977998785	-0.29789927143914	0.53690566839806	-0.55099844948305	-1.454003399702	0.061809834409855	-0.5997000464142	-0.60609985558997	-0.83189932107452	0.079500162093485	-0.82980028469657	-1.2139983844414	-0.52830115352429	-1.8950027342877	-0.18499973867477	0.84640112384701	-0.45039925529203	0.20000198820352	-0.62330018808022	-0.042317683282845	-0.45410167553863	0.32409255055946	-0.22189931355945	0.15380390909648	0.20070296674279	-0.057015345516913	-1.2659947504845	-0.24620002608997	-0.56349891873397	0.232100194955	-0.11289880561236	0.46490126001186	-1.1220016859405	-1.7999955037504	-0.79469406163971	0.82350224436977	1.4580031473035	-0.030410158208395	-0.4464978726341	0.022046167284139	0.070222454469605	0.079419726545241	0.5480020670978	-0.95870345533079	-1.0629938698784	-1.8450019551245	-0.76950242834193	-0.14570099411367
H300006121	DST	-1.4009982343381	0.10329606767199	0.075368725659527	-0.86280218924447	-0.89680145886191	0.27969483245117	-0.12559888705304	-1.0459990291382	-0.16270405771074	-0.51109850853438	-1.6089973642748	-2.0910081856831	0.54499952887339	-2.343003987075	-1.2429977239237	1.0380041242442	0.3318035909322	0.59870032927442	-1.1960001457842	-0.51310082800463	0.73419944072372	0.89820212782125	0.35390685216574	0.66000030846036	0.1230029278641	0.24860009082692	-0.44719994884279	0.10330240098498	-0.061159679468783	-0.16379855581122	-0.84200063710959	-0.87309466950019	-0.86609767564768	-0.7184995872457	-0.2879020668457	-0.74870329831177	1.6249978254637	-0.49549594107676	0.036460085726508	-0.2151022737311	-0.0016569807851164	0.31089969879463	0.15799335350636	0.74419832027219	0.10529774629381	-1.4479979619187	-0.4949000156171	1.3710009660699
H200000600	DUSP4	-0.4581991605654	0.8878047898483	0.47900104999216	-0.067700224184044	-0.38960192372662	-2.0189991161119	-0.81430167544054	-0.97790080502866	0.1894977549577	0.66549936746145	-1.2230008137323	-1.3490011278988	-1.0029997048201	-1.9899976941611	-1.3490023376568	-0.30439704753594	-0.84490188985131	-0.24469904500358	-0.3735008709609	-1.1869991890882	-0.8861991442066	-0.6754035212548	-0.35580311427948	-0.52959905579436	-0.57859927471045	0.03073014240576	-1.8210009111384	-0.47730418478784	-2.16500082858	0.22270303362335	-0.12320035123086	-2.095998164923	-2.57200130612	2.2280009947145	-1.366999849446	0.13459994461613	0.89059697974455	1.5270003303064	3.7900017216991	1.8209987195863	1.7739985157776	0.59979950407861	1.7690016292199	2.6970017314975	1.1519947831244	0.63630148632933	2.5930068993982	1.7000002513373
H200000594	E2F5	0.77550343482393	-0.46469662888674	-0.36440034543274	1.0819982180365	0.21559829527003	0.16880048373323	1.8560066232401	0.61969934068899	1.4010016198431	0.05521801207764	-0.42739687092727	-2.2179996136975	1.0239988051221	-0.10609357840269	-0.068643705079585	1.255997884089	-1.345000217548	-0.25799960275644	0.4597002406814	-0.27160330928226	0.056580520501463	1.2430025683251	0.55579857837007	-0.27429635548892	-0.22720184756207	0.15319393182008	-0.5922006907097	0.94289998384482	-1.882000091403	-0.40679411516337	-0.68550096838126	0.84269989004611	-1.2729966830594	0.32699953830207	-0.48390144574354	-0.13099975507324	-0.53540313533434	-0.57150566372858	0.63530321009105	-0.065370481235405	0.42039863803574	0.44149813526518	1.1450027377424	-0.33149902502589	0.77120176372181	1.6629949498662	-0.82529707279476	-0.79649867169141
H200010192	EDNRB	-0.0052689008665223	0.093840744475559	-1.2930007878921	0.25049889134428	-0.13710044940667	-1.0110010748701	0.70909925944189	-0.096235693305998	0.32749897661888	-0.85390184528261	-0.23289747441579	-0.73589800350488	0.64680299402465	-0.1101014180481	-1.2149980766694	-1.3059929819087	-0.77919623957865	-0.49489949677561	-0.024500206983862	0.30450064087576	0.14819852563892	0.44290089934603	0.81269896940787	-0.40629787480134	0.060051194881347	-0.20359716064059	-0.074009792718612	1.1049999902307	-1.0709989512247	0.34379796975612	-1.2770045771515	-1.124996810181	0.15799835680243	-0.29170047741295	-0.3054998806474	0.25040494267656	-0.50699859963294	0.43559983570112	-0.59059923365898	0.67259845593607	0.3271993244643	0.070461089401764	-0.34780094045253	-0.23489902544129	-0.46559792317932	-0.24949841493014	0.16190109832575	0.27220011020821
H200000428	EFNA1	0.85939824578832	-0.22929919510261	0.61379914448337	0.44189762140013	-0.36950291596331	-0.56119791180217	-0.23340430669754	-0.13549919668866	-0.18940137192608	1.0110013151706	0.17490003700282	0.38869768280279	-0.92370071786143	1.2520032001989	0.0025965911187257	-0.21330567357336	0.019992339171148	0.30190093141881	-1.0269998973919	0.35130076635402	0.015746657703042	-0.23559880614974	-0.49890079106606	1.5539985460005	-0.30059912893269	-1.2960011590554	0.27069802739313	-0.44040007651787	1.099002707733	0.039999615776351	-0.44400188881463	0.67839967828978	-1.4569995139498	0.46509427166702	-1.0460019299196	-0.49499832095112	1.150998075195	1.417002600621	0.4560030487756	-0.11210002905977	0.059513578759841	0.84369614802889	1.8479986656692	0.26409609200512	-0.26060096083729	0.42090464836986	-0.24420082666381	-1.3730021793569
H200013473	EFNB1	-0.23089756663251	-0.13730082740932	-0.97110155781404	0.069949755944145	0.94719521067241	0.38210361162816	0.96589566518863	-0.42560082514106	0.83299957180252	-0.34940028662182	-0.45920108405633	-0.26569801829541	-0.13180385427908	-1.4009963106814	-0.75100335165187	-0.9613997184681	-0.7066030177132	-0.2036995551355	0.15499629683034	0.21619825724384	0.11950073964259	0.027579386081205	0.97090286075477	-0.47160007798016	0.8699970401938	0.5243992053574	-0.19279838099936	0.34030225176702	-0.77720099583402	0.35529918968649	-1.3149974828409	-1.1049966466092	0.0057544569241121	0.2576995725222	0.39870114469241	-0.83850279248514	-0.59700004682349	-0.069640643050432	0.067539138869268	0.46709743351455	0.6257958770778	0.4350038351367	-0.5599016689264	1.204000317182	0.86260191066988	0.60349829861504	2.1249997821784	1.6089999747572
H200006395	EGFR	-2.6730034110815	0.5113003800029	0.092735019124062	-0.17189877471278	-0.093620116728747	0.12739967728272	-0.2228057687516	-0.85889876320312	0.52089985780338	-1.1670010124339	-2.372991959216	-1.7180001670428	-0.3187969636932	-1.3100025908211	-0.94329602564147	0.19049960735485	-1.5460008674768	-0.75140083570771	-2.2520026444897	-0.55419620489418	-0.20669868781714	0.27110109533424	-0.18500376995622	-1.0279984640916	-0.26310080975942	-0.70950072589113	-1.0019987572957	-0.30540158732901	-0.65750606424965	0.14059927807807	-2.080001803712	-1.356996961961	-2.5239998156024	0.7405997206008	0.098230640035436	0.95060113454973	0.82830441751442	0.2663020534499	-0.1452009153084	0.6755976301771	1.3770020447991	0.13759795950118	0.29229643804887	0.79350155097075	1.6650033244231	-0.056400113707185	0.98779851021244	0.93399425984311
H200017076	EIF2AK2	0.095150530734348	-0.086288989103874	0.3150006500014	-0.38310030559534	-0.22980023354155	-0.24540360876354	-0.83140306945487	-1.1849998655191	-1.2859996871084	0.0075469235497738	-0.24400042503917	0.052237075420625	-0.91329962600316	0.072277175052898	-0.38920425046642	1.1390019343312	0.18989953687444	1.2339965704888	1.7239979217258	-0.18949893748973	0.29479949035125	-0.78339546186203	-0.15349918169993	0.57740042191707	-0.090901973628216	-0.3522011879844	-0.11389964281371	-0.30429912552629	0.528196629154	0.35689947647466	0.48990365753701	1.1710023697857	0.98390277918403	1.4130016288893	0.85349463323333	0.50200064855215	1.5500014028733	0.86100682085387	1.0869989316784	0.56760029476157	0.56750436852463	1.511998945473	0.67039757787951	0.5419986681069	-1.1650059654219	1.2570047762004	1.5539983786589	0.98659793993109
H200009289	ELK3	-0.072110399048733	0.010159965436479	0.14519301254919	-0.16439929004692	0.17580034481313	-0.11369810226713	-0.24450225577154	-0.57130075660895	0.045410095587825	-0.40920242331093	-0.46580097941606	0.21449926011639	-0.17140159702015	-0.71859831243976	-0.2110989070159	0.19179179557103	-0.13839634626414	0.18640445528624	-0.47779203400266	-0.027149671868149	-0.023029905091227	0.16389818729761	-0.042868968275097	0.094770899335661	0.26349503162643	0.065205843105222	-0.76079861152212	0.040821801821122	0.62019633523724	0.26209982602077	-0.20049928705612	-1.7149974343109	-0.65460134764241	-0.96340227204848	-0.3029069286789	-0.38749979778947	-1.7800011193863	0.21771205862666	-1.4899947978846	-1.0740007527041	0.42299638549367	-0.08945819007283	-0.26159991956064	-0.80140526595421	0.061619585074499	-0.5808961913271	-0.30630009971704	0.19180033482073
H200001118	ELL	-0.26590055735066	0.056940973611237	1.2499963002008	-0.32099935376863	0.63311057144063	0.26359940250703	-0.25149981550374	0.27920205699154	-0.12219986021843	-0.1505974413809	-0.045381687137728	-0.050339051199276	0.028061528484484	0.36650168147697	-0.02837045408892	0.12340194818626	-0.34220352984144	-0.054151891684318	0.30649979981329	-0.79839685151409	-0.1544946224372	-0.30149553009942	-0.57549943240529	-0.27419972261971	-0.18709847718401	-0.27339845237494	-0.0051234076510345	0.083279403177201	-0.36899756920881	0.90910037465639	-0.22319915079407	-0.50420038588655	0.21769919377277	-0.14390028921953	-0.0066168918629956	-0.36429960811131	-1.4089995453896	0.092090631664653	-0.012317699620614	-0.32099897585201	-0.11189830309385	-1.3790013642664	-0.12339335449638	-0.797398210423	-0.5555093982068	-0.53030072536807	-0.32610099673925	-0.5796051413476
H200019623	ELL	-0.31250234906476	0.06044452242316	1.8450042016946	-0.091789571029202	-0.51519669293656	0.75200001524381	0.3895993942092	-0.38259983513877	0.64899737235284	-0.28630093865261	0.48120136859458	0.56870409285851	-0.6357038490827	-0.36199717330849	-0.022050011463372	-0.21370066059987	-0.1161999584092	0.17310270174307	0.063789347194999	-0.39959973054238	0.3043968029583	0.24439930655999	-0.64459879684684	0.3043994235385	-0.12510151716207	-0.22240145358481	0.3298030164135	0.31460259956675	0.36239964871222	-0.0785563456108	-0.34540095241236	-0.78730530379501	-0.11989923813632	-0.052908663611315	0.17739390392852	0.0099066342894436	-0.53219916620627	-0.17040038304905	-0.13730168347631	-0.063176688094734	-0.062270371701713	0.0037786536127457	-0.32859744299828	-0.30939968190223	-0.02816878048408	0.13360294942794	-0.83140716035689	-0.042259836224186
H200011342	ENC1	0.45990437060157	0.501198121128	0.59199784803429	0.07192045258843	-0.15450017760155	0.28639495663717	0.52490118808366	-0.91540364837223	0.06030094973691	-0.010302049918365	-1.42099706498	-0.61580117117845	-1.8809995736036	-0.64650199342507	0.23939986459461	0.40520259209478	-0.88720185038795	0.73989922265289	-0.4576998487605	0.32009825430496	-0.52099565783104	0.041899963386205	1.5750019889413	-0.22390027619768	-0.13499916636437	0.76060364103405	0.11369927031382	0.54410509194442	0.29049988482437	0.14090009972201	0.64080537028102	-0.64700394486187	-0.96469712725963	-0.21599982779007	0.35739977419463	0.014839692375955	-1.1370007677458	-0.33420026202391	-1.0429996752915	-0.49170599818767	0.5664945224833	0.99269820150179	-1.4769969178604	0.20619888966758	-1.0260012760471	1.5270020945922	-0.56960467540445	0.56210402779812
H200010395	EPHA1	-0.24949848590313	0.43849987595384	-0.015159466480799	-0.029999282699704	-0.14759956910643	0.029210529213372	0.24220211311121	0.48170041523434	0.15620845924352	0.10790748423882	-0.040159048040612	-0.50700517845219	-0.24619952211111	0.12589893058618	0.088410486392411	0.2126998073599	-0.62640000211778	-0.25410388594076	0.047887836473214	0.64779603083399	-0.32159694734667	-0.085272658335555	0.1542943679083	-0.097179050972722	-0.0088030552046592	-0.015836639356107	-0.019330903042235	0.1577952525305	-0.88720128746814	0.15969892805834	-0.077970043545125	-0.31399948377628	0.10940066183892	-0.067536517352859	-0.20790218222669	0.0033685173597718	0.32440209041174	0.27419989068085	-0.043804196339887	0.056690224712248	-0.43930073192212	-0.59149702118081	0.069650864679997	-0.096920739703926	0.064297772462592	0.20319622952696	0.032879407730639	0.066258306725593
H200007979	EPHA2	0.036399570397531	-0.18199960643825	-1.4620040799019	-0.13910109862668	0.1638984843608	-1.2279986621588	-0.59050008047007	0.47379924054537	-0.012391743798738	-0.91309859277855	-1.1480012961056	-0.79230409633136	0.25649991279525	-2.469997928715	-1.0080023736578	-0.029068395660465	-1.0469976928128	-0.44610161827827	-0.38709755029384	-1.6310004827751	-0.53720192726014	-0.15350065788304	-0.22510026410087	-0.5907016320938	0.43200232934452	0.18999927788284	-0.00024088871367964	-0.52430186739085	0.17640014176359	0.59049674357368	-1.0119955460299	-2.0449969563835	-0.60060011631672	0.24100167775763	-0.56159902367006	-0.61600102284607	-0.021591276792993	0.25180181100944	0.51299716285278	0.014299130087873	0.51169729609652	0.26409896369328	0.50899739169289	-0.13700052202013	2.3189975699275	-0.69980025013486	1.1480022230672	0.60429523259164
H200012539	EPHB2	0.0039577716569691	1.1759986836936	0.055230882157112	-0.065702428239508	0.48849661254097	0.25499971849374	-0.092819275010991	-1.0550070334699	0.073509514939923	-0.54840640225115	0.2219000555159	0.56229891040092	-1.4899971968512	-0.69989894033561	-0.071000744013326	0.83229797199151	-0.54099814144019	0.68159650976909	-0.047136524072197	-0.23110251734735	-0.26549986075741	-0.68880167097967	0.047268919450932	0.11039704331515	0.69410083835725	0.7148990837318	-0.13969746420955	-0.091294026294746	-1.7680002273552	0.079439924790653	-0.3260056943329	-1.3209980123637	0.22280273035493	0.62189786565514	1.5389921335731	0.028865663034	-1.5710008490675	-0.61259924060136	0.99269957759244	0.99829882800728	1.1450022867175	0.23919730009815	0.18689847331434	0.93139886028407	1.5300004451164	-0.01146793984784	2.0949973575555	1.1629996351633
H200000705	EPHB3	-0.86479910430707	0.17769662893059	0.085913975606884	-0.066428752236298	-0.52179831425354	1.3649973114851	0.2545014617387	-1.6509941837142	0.27780120509505	0.12509964786663	-1.4129964518532	-0.86590059662267	-0.69959711759025	-1.5829978295801	0.13409949021142	1.7160013934443	-0.39799909758191	1.2319990162375	-0.79950204444961	0.22709717292289	-0.12649807898064	-1.1390030896809	-0.61899696674108	0.12149943442216	0.44979958117498	0.43829938013395	-0.44260037854733	0.0221391052035	0.98389833048409	-0.3041948685053	0.079739501599633	-2.2479981479693	-1.1710043601301	-0.82789265296415	-1.0109976257104	-0.91940482601979	-1.1750015480637	0.79969905719716	-0.40519898646181	0.075117202645706	0.47040011761759	1.4060025439837	0.1635974650311	-0.33269968477916	-0.51600385784216	-0.71400259523998	0.16979877573744	0.79020254388833
H200014050	EPHB4	0.12179976262736	0.2155984560846	-0.78260068934266	0.45369950990559	0.38199974866443	0.053164480028258	-0.4353992312649	-0.20640021379596	0.38769772568268	-0.26319976913505	0.53460354975048	0.10029839988598	-0.37610384371258	-0.60590143197303	0.37710007199857	0.41009487352798	0.89419607492489	-0.13209722069972	0.28379831310734	0.27419955258877	-0.21209570045321	-0.11310209667686	0.87649657336004	0.52999954133875	0.53520047432318	-0.96050111080509	-0.25850106779728	0.1604007629344	-0.010560599305422	0.6126002087633	-0.094650033881261	-0.41509878299666	0.3089020717935	0.54139947555749	0.53900081577472	0.12900105754849	0.65830565502116	0.17380068292341	-0.94719633347709	0.94790001309749	0.44100073162644	-0.10790626127444	0.10029954702828	0.073760977596396	0.44289932970661	0.29959979073073	-0.42189918680561	-0.21279624722574
H200000833	EPHB6	-0.1470981240866	0.36640233211297	-0.47030680040368	-0.38260648314949	-0.017398101597225	0.11749986623824	-0.11639518898549	0.29830014383278	0.052751776216059	-0.32450030113641	-0.25419819892392	-0.34479769145998	0.31400508076753	-0.58430575108854	-0.62620189021747	-0.53049915684116	-0.03389817388571	-0.59530766310414	0.069434448623526	-0.36439945094752	0.61269313119802	0.40619752533094	-0.23890246398609	0.21239442040015	-0.22229842564877	0.11519934219172	-0.14339916171362	-0.14409435188381	-0.59489531801218	0.11709887873602	-0.18190051004279	-0.34050196131348	-0.21210320775992	-0.26409784929201	-0.16780383760584	0.0093565639867335	-0.81849405196436	0.65409737291605	-0.96429999535098	-0.10100175372909	-0.32070149923098	-0.96170337787738	0.05452071375564	0.098560730248375	0.021298442116878	0.24769993009772	0.31450223788725	-0.19330231238062
H200010372	EPHX1	0.85090318786481	-0.079558666292426	-0.25139981399491	-0.85250104696701	0.23559973835986	0.15830481597404	0.25250253606482	-1.8289996908581	0.55040678644232	0.50779844847536	-0.20320093410141	-1.1189971073078	0.18269928962266	1.3809991329475	0.089935808078335	-0.23920230052343	-0.18449717870443	0.58960095618756	0.23059527640833	-0.057051025470787	-0.048628951174302	-0.10099816501679	0.082389453196819	-0.45210016492385	0.41469758395852	0.30280292061225	-0.46610372311553	0.051487666879444	0.54129971661623	-0.29349945881226	0.41999810461321	0.57770406953658	-0.59850247247677	-0.37210050530045	-0.8170977977884	-0.027739725468205	-2.6590008384205	-1.5819975631807	0.2883011456192	0.41990057838011	0.21770342742637	-0.61500173654899	-1.0000047841206	-0.082051831748749	-0.25950037923424	-0.5486019216752	0.50880368285778	-0.21230109788924
H200000540	EPS8	-0.8810007110822	0.36949712796289	0.59659721572725	0.11420061259855	0.051809305610076	0.17720053786283	0.12549998121454	-0.68549988003086	0.90250077510814	-0.069480463669404	-1.1429947546966	-1.7839952062148	-0.23500181548186	-1.5909982698215	0.42589770349516	0.43659992988059	-0.32849638679111	-0.0035999939825898	0.24190040482953	0.31650154734883	-0.34290173526558	-0.13349702841123	0.028392485257553	-0.65340076896824	0.70970309407066	0.81589663497171	-0.30319457686711	-0.84479746339882	-0.15109927028613	0.26250061871013	-0.09307107871584	0.5875020324534	-0.18069750034143	-0.84659335505813	-1.085998753542	-0.32749881224402	0.38599859567533	-1.3479978372716	-0.37640060640925	0.51809326544206	0.16689650211483	0.16560143474256	0.15900045290991	-0.17339777362857	0.67940073052468	-1.1360035974937	-0.71270402263693	0.33629776403516
H200019081	ERBB2	-1.3979984507687	0.088770640043737	2.8650065474634	0.95930048299497	-0.40820495215706	2.8960010798757	0.083800578413069	0.51539292038189	0.67009782481143	4.0029981451649	0.25390149939319	0.50470003457528	-0.98099949864347	0.33649844111554	-0.24910316810368	-0.41999848955357	0.7039953684418	0.19910064937564	-0.47329903916533	0.074119006458085	0.031211915325578	0.048668329091158	-0.68249889739407	0.9294065711035	-0.22330852545547	0.037422597002306	3.0720006752591	-0.67139596950423	0.94149619077341	-0.86119917081647	-0.31260242444285	-0.51129790140912	-1.3089973134456	-2.0340001930066	-1.5869992616483	-0.71919971204128	-1.2559965159328	-0.83070077172807	-0.75039975894408	-0.83380030875917	-0.97789610052276	-0.7290025657026	-1.3449993776336	-0.63519859419723	-0.99499818259186	-0.71949840499742	-2.0540039198205	-1.7439974655121
H200014839	ERBB3	0.32709703906562	0.092871257257336	0.63420048720905	1.2279993010374	0.047201676291258	-0.23780077166738	0.48060437324315	0.52889764037723	0.55750009722539	0.34220087739606	1.2239956046196	0.49209942612154	1.1839972512418	1.3729993086824	1.336999925103	-0.017056845314723	0.066290394904876	-0.11590059766076	0.93119899750188	0.035520784687561	0.56150037814893	0.047410079025009	1.138998086969	0.60280219409729	0.67190391635465	0.63100037610939	0.64370477889823	0.43760549370008	0.36889744115244	-0.33520002797063	0.12739914516156	-0.28870062000276	-0.42820107584864	-0.4628998351538	-0.43890520771033	-1.7080015482114	1.5119983111029	-1.8910007607623	0.036397349854123	-0.20520049935987	-0.4461893925811	-1.502005064125	-0.41580081724097	-1.3409979967863	-1.787997768089	-1.0580029196535	-0.23130254869194	-0.63280217303964
H200018243	ERBB3	-0.72780058855817	-0.025342008599131	-0.20209874322316	0.38549991910305	0.30390149175467	-0.13789991791303	-0.18120134077484	0.172395277304	0.48600113702392	0.024201530798624	-0.1982000125145	1.1469973580844	-0.13900403631132	-0.30790223169398	1.0069985080841	-0.40160226889555	-0.81159846347829	-0.32450143531641	0.030727243230947	0.3684982401604	-0.37700055780921	-0.37150678786917	0.52329902380807	-0.73299932853197	-0.10610013232826	-0.13580817807993	-0.099528132977111	-0.21469971360507	0.29739857475144	-0.94960128769096	0.84100312167682	-1.2269966377413	-0.33569791627667	-0.18449799394676	-0.095629790947793	0.4213927758573	1.4769999326899	-0.63529880636378	-0.11089601384804	1.417003495787	-0.26299953119989	1.1679990752586	-1.3250010539784	1.3489995518161	0.56069891161902	-0.21520176644958	0.11139753661504	-0.10890003854614
H200005373	ERCC1	0.58189522941415	-0.0031398363393345	0.45510623083956	0.53720053772013	-0.44910098805162	0.083709346723638	-0.42449955201146	0.34070092883787	0.27920135876013	0.47830283841402	-0.45510271706234	-0.63040104334268	0.027941108783193	-0.50609953117155	0.1149997062178	0.43020299308459	0.1304976574048	-0.10660166063041	-0.54649708289016	-0.027970189754739	-0.60769898516204	-0.43800130363696	-0.4778988621613	-0.20220031151142	-0.94349932622121	-0.082770596798345	-0.17839996887132	-0.28719956722735	0.26969919849488	0.13200135442141	0.037706646182761	-0.063898493555015	0.081409573981307	-0.53229903263211	0.0087479472147566	0.52619918948902	-0.96709831839873	-0.3562011704945	0.48209484427162	-0.15369943385155	-0.23189932937574	0.022548139397444	-0.15219928735248	0.048065666853726	-0.31830676228792	-1.0069993361191	-0.62420107771749	-0.27470019985383
H200006469	ERCC3	0.2853004223048	-0.17990099655455	0.0047654671912329	0.10730119809922	-0.11269991054107	-0.11720180776374	-0.28020058582901	-0.17450027669224	-0.16319838535819	-0.32509354048023	0.85280048215391	0.31660330690953	-0.41190034725354	-0.20460302105724	0.30089992477881	0.064488053713727	0.073720321838033	0.43730206181647	0.30090019094293	-0.16990497992661	-0.010383958883274	0.13960249645874	-0.015821139860125	-0.39500001402083	0.036770538650952	-0.020257517772061	0.2648976857341	-0.38270162465299	0.63079967326908	0.025759085811047	0.39110098018534	0.42190457644948	0.12699998475535	0.035279751313363	0.35090162706539	0.15830027376507	0.4531030403118	0.08364011605344	0.17109976038793	1.0339964569714	0.78040164106271	0.63100081425602	0.72800015844179	0.21950128831573	0.14639521392316	0.19180515523453	0.14160215029424	0.16740153343707
H200011022	ERCC6	-0.46659983035501	-0.071750758443209	1.3690034311377	0.8728023822031	-0.2246926846606	-0.045089905313392	0.8601028797661	-0.72110025508243	0.78390135189879	-1.0620011935894	-0.99890070513509	-0.63830039952124	-0.73079405861909	-1.0709984093236	0.36790101422093	0.70340131267845	-0.54890102510313	-0.10229702403027	0.22979939850397	0.23689956078758	0.31209905581042	-0.018630068990174	0.91269252942352	-0.64600499727635	-0.11590097728101	-0.4945975481466	0.63529877976563	0.4121991244353	0.5457946128441	-0.01769913256579	0.22530383958879	-0.058228928615938	-0.20959309573121	-0.44540160915897	0.4685002599839	-0.37589921705461	-0.20200019517846	0.092375945419946	0.058029719803438	-0.089248339035446	0.64009722687995	-0.57330036355529	0.012091073673412	-0.12650221424755	-0.27469660822577	0.54199798614778	-0.29749556069627	0.26900006513015
H200012805	ERN1	-0.35120048980021	-0.49639946740493	-1.4919994861401	-0.27199924994607	0.24420023668054	-0.96969705547219	0.42529810707712	-0.28939850360867	-0.031299908854271	-0.96040012626431	-0.16120661528666	-0.82190131086997	0.54330227902443	0.29170622073109	-1.193997458735	-0.86840286135231	-0.49910318416119	-0.17040114597607	-0.074720511189805	0.055825663599137	0.11739963437226	0.096418594650921	0.068395730892153	-0.28929775017232	0.39120615438552	0.43789966660531	0.40770947691542	0.47889869121699	-0.44010040313876	0.62960168416989	-1.5149986186035	-0.60760179891299	0.66180033316944	-0.37490137338996	-0.072667902050077	0.17249515968583	0.047950544011883	0.32309927638243	-0.3472986284381	0.16739997578756	0.32019963588291	-0.62429734420988	0.14140075573111	-0.27399975933027	0.14140198228988	0.32809593963113	-0.27940034555862	-0.090188156586643
H200013265	ERN1	-0.13569845229182	0.069539955144386	-0.29230453644355	0.020351126916642	0.098900398702205	-0.14340083278115	0.13919924023728	0.53139963081912	-0.1104008742355	0.21599993040895	-0.599797974609	-0.69189563849555	-0.2523994717896	0.4869006719286	-0.52640036879005	0.05776720306048	-0.74899748211915	-0.23839864073077	-0.064085174546561	0.071249013720039	-0.59699928975173	-0.22889903462474	0.001934010949957	0.15850228919277	0.313400768572	0.10730290205239	0.086770536207531	-0.36190353536089	0.48210072266583	0.036741038092995	-0.30699721636912	-0.026518505221469	-0.18289931733582	-0.52149791525465	-0.036921702528068	0.072529103118426	-0.36239912058032	-0.17379877731247	-0.87680432082129	0.2733996666155	-0.26050403679821	-1.216001905506	0.19860031654209	-0.7408926987795	0.09030014922643	-0.26850051986052	0.464899474692	-0.34499630730294
H200000435	ESR1	1.7359996296465	-0.099839793614233	2.1619984760409	0.75220533029568	1.1390013684882	-0.21180136797882	-1.5470012982695	0.84710124651908	0.39870169725474	1.2610026328183	2.1120042015752	0.16100607113512	0.11940082195398	2.6410057230727	2.1670021498279	-1.0220015747644	1.5199991878062	0.35160089604991	0.2817027163776	-0.29930065007878	0.16429722108383	-0.13410135529852	-0.8185009780881	0.78319979842046	0.19430216828545	0.2952989689006	0.60940043892849	-0.3876963472163	3.3559996988289	-0.59490136993091	0.63700536107097	0.34120049113943	0.72510496667526	-1.3129957871311	-1.1190018924345	-1.602997497635	-1.6959964733303	-1.8309968065639	-2.0500013330813	-1.546004630651	-0.76149993319756	-1.6630021535518	-1.6310005248658	-1.3710018357598	-1.0350039666916	-1.1470051307516	-1.2689984696722	-0.51870221216053
H200011247	ESR2	-0.89319937800284	0.53119472943825	0.20559827691262	-0.70400114049884	-1.0099967446635	0.014130187534702	0.13609831374586	-1.0949975093618	-0.82849193347378	0.020476030669242	0.083393938786796	2.3689974512849	0.39260537311986	0.0070435774721537	-0.52650010183935	1.7300001927241	-0.12800012116661	0.094088463046286	-0.65019971727038	-1.0500017422538	-0.22689976834798	-1.1880025334502	-0.68599865768883	-0.52720107638555	0.074334491595973	0.3942005500467	-0.92759812988158	-0.72759697363944	-0.33559769507444	-0.46660061107574	-0.51750493422601	-1.9930021074147	-1.0729958593067	-0.88229552894486	-1.5019954680174	-0.33579942568109	0.73459922818295	0.99650035432198	-1.0120044722066	0.074648787685244	0.72170038424443	0.60499813312636	0.085429135156955	-0.99160200015334	-0.8753997760741	-1.2960008519893	-1.0079985216039	-0.33559855866791
H200002701	ETS1	-0.17939499907569	0.10260080183997	-0.82869900372787	-0.798301312155	-0.1593086670253	-0.34920586557224	-0.75519881065642	-0.34820110312898	-0.22610010966749	-1.5749989570848	-1.1049985219797	-0.17180334889958	-0.043400929122162	-0.70539961731871	-1.4049964587592	-0.27870034781507	-1.2500020837209	0.16310088410834	-0.0026987565685479	-0.379000113195	-1.0710011030866	-0.025491560499365	-0.33519511431724	-0.98079926323235	-0.46550033752403	-0.084772589034623	-0.77179659210821	-0.65759949033264	-0.9027005646771	0.56779921832938	-0.90200010574875	-1.7599994375502	-0.63840083962269	0.46620199358064	1.2069990262897	-0.50529556305581	-1.81199605127	0.51599904628056	0.58659969144758	-0.72510282935403	0.35119835800303	0.17280143884592	0.11520168755021	0.47869994482232	-0.81549996168257	1.1480003136363	0.07189814087393	0.87329909208324
H200007140	ETS2	-1.0000017541516	0.29640077737685	-0.40979971274117	-0.40720051711202	0.28449675241089	-0.56790371557021	-0.36800359087527	0.22269938680405	0.039640126847892	-0.85409902070624	-1.2999978440378	-0.17079906707421	-0.013976291328884	-0.97229951758935	-1.4680036277177	-0.15869917592632	-0.42139968283484	-0.038929845076354	-0.3812996991438	-0.87779747611983	-0.57260319933097	-0.12200034720406	-0.44089601184972	-0.84059445491643	-0.057690347920243	0.22879555236502	-0.31750016439245	-0.54799491002213	-0.7600978010663	0.54749853926348	-0.30040104126478	-1.8890022171471	-0.83530139468299	-0.2638948206454	-0.38510286062316	-0.27469249535734	-0.3381014802301	0.24049928855627	0.58660350252682	-0.36089952174592	0.58840554091858	-0.22479405968249	-0.19729933283922	-0.9402009714802	2.5849997128669	0.34210072270161	0.38720155296538	0.17330034183228
H200007782	ETV6	-0.22029969410357	0.0011071594079247	0.11770118606905	0.01451200937774	-0.5498000563948	0.12580962861602	-0.45040150970245	-0.72590100874156	-0.49939958221118	-0.070590080075955	-0.56350212745897	-0.67190002062247	-0.66650250674813	0.14420044160354	0.23209917179744	0.35990108386503	-1.0519988536614	-0.4300007496124	-0.21719935900386	0.29019510886962	-0.63359973857521	-0.85990238165576	0.12909832091499	-0.63049949059448	-0.39379897923125	-0.13099927742123	-0.28580017664716	-1.1880036904093	-1.1230011780783	0.022638909228281	-0.3262000524621	-0.64789968907986	-1.2470025449937	0.80559024869731	0.11140102268797	0.34130149703207	2.0400020187119	0.40789695998003	1.3749977390881	1.1030010394778	0.56869321058253	0.5756955335511	-0.25620067865547	1.1139965771024	0.39209909854842	-0.38310827502875	0.84140258209655	1.6950026094157
H300007635	ETV6	-0.25950146789161	0.12680042951109	-0.041938633026609	0.22720145869898	-0.85080168271677	-0.086805777461104	1.2350050182309	-0.71049896966765	0.49099961456792	-0.45009731297761	0.067642961822492	-0.85360292428827	-0.19559937618729	-0.55140002349645	0.067710222707602	-0.30769846772771	-0.97500199540247	-0.3667051477417	-0.38300066916124	0.98079639054427	0.55730139534821	-0.37879523074794	1.3429989199349	0.32470024363477	0.50119961615403	0.22580305355117	0.066351113824858	0.27740166202753	-1.322998002611	-0.20560087648977	-1.1149988525681	-0.84509879312242	-0.82960194008631	0.74199563132348	0.45270248995463	0.74409478326505	1.5709990054351	0.82069829303066	1.011997891906	1.1960002964248	1.0750062359723	0.080140862516886	-0.42890027377396	0.99390616434089	1.0990029724026	-0.0603282710057	0.078832852027984	1.9939979322814
H200014253	EXT1	0.4219978161986	0.24990109654562	0.0620437652334	-0.8717009343613	-0.67269850652126	0.34110227449031	-0.40559797791824	-0.72250094667239	-0.30939787617488	-0.41649754589446	0.13709614473473	0.23600215887085	-0.35499971087812	-1.264002420403	-0.66630082041679	0.79410400267479	0.30750197515146	0.22199625693716	-1.3710011915417	-0.21779850148026	-0.48870277562148	-0.4671044537894	-0.071472611542947	-0.41130359557023	-0.1884999468661	-0.058875805313709	-0.089069313714992	-0.042290010574241	0.74289604652846	-1.1999946001701	-1.0269995889141	0.90599682634785	-0.73380067445794	1.2039993423167	-9.1449920851708e-05	0.6965980070534	0.97029530047251	0.70940263375041	1.56000142576	-0.39570068955604	0.078092654525336	0.50910274338084	0.4646975777359	1.6510031844122	1.3450011034033	0.31189846291629	0.84210081238443	0.048947136804357
H200012731	F2R	0.13810595414265	0.66759903871859	0.67890532788709	0.58809703738195	-0.41529750717008	0.13709922105391	-0.052463535575753	-0.13009963721593	-0.1857008572504	-0.58950458490583	-1.1109994387533	-0.06775934606585	-0.54520192731064	-0.064099750796697	0.081110094089262	0.16039878496239	0.28170000933698	1.1669968089886	-0.48640435442677	0.75699778537918	-0.049276958543169	0.16479753837357	-0.79909789459041	0.061549711132884	0.40020245850145	0.28020051337626	-0.45619613949918	-0.2389000050841	0.052483010548245	0.89059758364386	-0.37010431028678	-1.5619990673453	-1.1920003047999	-2.2899961928411	-0.82769957486348	0.014309792011712	-1.4090038852117	-0.65599917758535	-2.3300001180559	-0.74630324915194	-1.0430017142824	-0.25619802409619	-0.69639869594317	-1.2810025727498	-2.1839989927262	-1.7500040661729	-1.4609979253623	-0.19829759220005
H200004954	FABP3	-0.3683941934891	0.094629458846069	-0.73440014787986	0.72769922111164	1.2099969869805	0.54350299021895	0.43300005367453	0.23869950181877	0.35999994161314	2.4860022520768	-0.56780410123901	2.0220018658509	0.098283979087975	-0.88950205996923	0.2927019010899	2.5239994796117	-0.70189837257509	0.73419858372147	0.089187788465076	1.3019967385561	0.1121062526882	0.13630314871194	0.9810990344919	0.28689939124615	1.0340018920484	0.049562443370272	0.20160007363465	0.44859976467553	-0.91029885769166	-0.20589940143245	0.4692035236318	-0.23279922562134	-0.16040049933513	-0.21469935081616	0.017429181993362	0.18290219039074	-1.3570007582811	0.19860075800312	-0.24940085765989	1.0699999297499	-0.13530003783542	-0.30530009237595	-0.25499910355885	-0.50589894027681	0.54949449588138	0.89180562166211	-0.76139514706519	-0.0728685427546
H200008736	FANCA	-0.19000364463301	-0.36639547564244	0.130800912718	-0.86709245157361	-0.7197999407697	-0.30499643333944	-0.052930983333619	-0.12679770339048	-1.2759999348352	-0.00087955430329312	-0.69919699058018	-0.11839657407291	0.34220517847142	0.29520055754099	-0.70559938707039	-1.2840012038344	-0.3957001235199	0.10780181590743	0.096949064607289	-0.54849833556607	-0.054789238905411	1.3720025014146	0.11109989000278	-0.99220340202209	-0.0093732393606581	0.25379797516791	0.77920224351021	0.69189945393583	0.45709907067026	-0.33770388453373	-0.14640044044474	0.53829939829999	0.84600224063113	1.6279985814436	0.61079622448996	0.56939984506058	0.34169574895722	2.2130014965156	1.2149959815119	1.3530030943833	1.0180040844752	1.4969956964994	0.85850277705721	1.2899981604568	1.3099987994213	0.93330020757443	0.1331010149873	0.33620123696457
H200017999	FANCE	0.4535977510441	-0.32249625649661	-0.75909859876556	-0.18300109677469	-0.89460582152982	-0.3726019863287	0.14589581667533	-0.21469851556523	-0.13570090611508	-0.57720303430495	-0.41870049096385	-0.94029771733127	0.21700246460813	-0.096804757157393	-0.88820209609274	-0.27369876445598	0.1971003246489	-0.47539976771189	0.36080201277623	0.39330296199313	-0.095070725289983	0.61409758039252	-0.11610019521076	-0.87730156733305	-0.11440093185836	0.09687081275808	-0.19550261025364	0.54380555220766	-0.018240484434815	-0.04584078996992	-0.30890056460019	1.589997969447	0.42819951385371	1.3150030181212	-0.4380006984154	0.85100309555063	1.9450050985779	-0.0073938602920262	2.0660021659139	1.0099952431131	0.99740245406317	2.4419973793238	2.1120000983456	1.4110010781225	0.43550273815493	1.4380026981165	0.86610178470918	1.2880006125472
H200005567	FANCF	-0.011058907879598	0.28929846010413	0.15679948395507	0.60899558422349	-0.11319995611011	-0.26309895516992	-0.62970253850422	0.36389881603697	0.0058872379225726	0.42039983947177	0.61290531277522	0.65660025265701	-0.49040039885593	0.063197592362828	0.5262022625704	0.5957993980731	0.68870354167095	1.130996724384	0.64769997604582	0.25509962112654	-0.61500101659596	-0.1652065415496	-0.29139545090625	0.27599921866552	0.16049864034668	-0.10179133649472	0.14159864567664	-0.52219997130787	-0.25660164635102	-0.53759612441884	0.6061984842777	0.80810173252026	0.52759811309587	0.53079710196381	0.47630093974838	-0.17820491561807	0.4932922437444	0.33879925035244	0.75100173047737	0.25119659578633	0.21409613145039	0.19659800978126	-0.10710190729998	0.19150333229615	0.049310045809775	-0.09678446906221	0.14439848730029	-0.017000687955586
H200001576	FANCG	0.67140630590691	-0.12960220545815	0.47580098805279	0.41919831330436	-0.87640117521593	-0.50839532165807	-0.22279901392939	0.74139962550665	-0.34160213789336	0.37760112230272	0.54970049571234	0.050310836874534	-0.42190112184477	-0.16180044786171	0.83590094824122	0.28390155551372	0.84260461806528	-0.049459693094872	0.20539990088297	-0.14270011529827	0.32680084382213	0.163399806454	0.043690502659358	-0.064730652805108	0.46250646149436	-0.39500093313998	0.71160093573806	-0.54050040014895	1.0100006115352	-0.14790061082734	0.80229951491908	1.4149979686254	0.15220117588601	1.254000583015	0.68770179190309	1.526997928054	-0.009929224960101	0.32160021716152	0.1680977326926	1.2649961109451	0.037609054394606	0.63729993235905	0.42040019774907	-0.00093559081095244	0.29340171365947	-0.17750075537915	0.55860190032157	-0.45520038294771
H200007706	FAT	-1.3889954515861	0.16070015668267	0.10789131290006	0.87830005706946	0.33109800035255	0.83409985392584	-0.16890132032004	0.10529747882121	0.73149921368584	1.0620000914617	-2.3189977810469	1.5469980529277	-0.91760130914231	-2.1150061722521	-1.4880010803794	0.61580079114813	-0.89570042190249	-0.11120233746118	-2.3039982083499	-1.3330048710121	-0.23739869189371	0.79690260368466	-1.5339993347992	-1.1630023694538	-0.81050041367333	-0.065116928537051	-2.0879973529817	-0.11269556896674	-0.88499537050783	-0.1640923750297	-1.3040039017675	0.67770026267995	-1.5670014673267	0.3134980333662	0.12350177809372	1.5540004643485	1.002004116835	2.2929993197018	0.3315022640145	0.41480071621956	0.3406972835731	1.2160043893116	0.51960659604031	-0.75300186530066	-1.2320004797452	2.4840045780728	0.36389973962286	1.2200005590501
H200001465	FES	0.17359937580574	-0.27420078918366	-0.038251992963855	-0.80940141228963	-0.096260132893331	0.26809895454121	0.11849410228906	0.35479910740237	0.046047980263575	-0.63600006365147	-0.065374966139821	-0.34209758503406	0.14459569887944	-0.22739927746522	-0.022299163176018	0.059906550644754	-0.54440020181898	-0.049738191728128	0.066709989938373	-0.91270064499062	0.091630614165716	0.12560384249882	-0.28590127127709	0.12290088395339	-0.099369320657656	0.066903639188262	-0.29500004942555	-0.44040050627154	-0.70560216490819	0.28879978292335	0.056740234505831	-0.54109910853785	-0.44960032939757	-0.16590069883523	0.017240076338699	-0.24169930037289	-0.70750729029596	0.6428976953138	-0.14159949949081	0.18499819423082	0.091019942486907	-0.29439209146088	-0.17579986825499	-0.094538046660068	0.28330091891512	0.045371978298064	-0.29730441565188	-0.20199621969356
H200012512	FGF12	-0.58080021717273	-0.088018294995258	-0.035189923388046	-0.35499867015994	-1.390003708814	-0.37540108244976	0.2696989152035	-0.13049821281578	-0.62469702765231	0.017178391663701	-0.27209811363502	-0.83049741092044	0.20459871462528	0.44699922755229	-0.076083206781359	0.4163935783771	-0.033581542887593	0.79109857279691	0.23799856006103	-1.7349990423951	-0.21650017603141	0.13199883717864	-0.58279772926996	0.78749261910571	-0.40019741914676	0.17159727828078	-0.1255000542049	0.21830652118504	0.54160255130176	0.49709846098288	0.51100647554476	-0.13720077632171	0.35810185777901	0.086410069698545	-0.40879870166644	-0.23009737803361	-0.80849882187304	0.029533161587811	0.47830144386343	-0.84750118197927	0.51670169382751	0.14089930688327	0.57919964002929	-0.047375117603054	-0.7161019747489	-0.23550045157608	-0.61890827816882	0.52539973321786
H200019975	FGF12	-0.18990667062931	0.13579933975432	-0.60889899124334	0.073120206889293	0.10279966577572	0.37799992704622	0.086732501595911	0.2368992999179	-0.017845354391797	0.14920150614802	-0.2843021943531	-0.12750587975195	0.28729986888478	0.21930282003827	0.52179956057708	-0.42099488089626	-0.49750147238304	-0.53459988372104	-0.08213854891461	-0.1561998434727	0.21269893113729	0.43389848989944	0.30399872696586	-0.10989798043022	0.17009407187735	-0.0091760434475875	0.037846164212417	-0.28689926981427	-1.0469986456592	-0.19080056942689	-0.3261012509637	-1.268001129955	-0.62130291325471	-0.22390088887985	0.34959765494923	0.0049582885329274	0.19880049754459	0.21090133441014	-0.16280095014159	0.27659831672545	-0.1362028178271	-0.23560702170778	-0.87319583123393	0.12070474808645	0.070890811345004	0.830594204851	-0.79610428897495	-0.0037444355642265
H200008768	FGF2	-0.69009630106456	-0.3667029370845	-0.4657997148379	-0.24499652384327	0.97929876271147	-0.74760131003082	0.99189788935676	-0.5656963421643	0.7752032214181	-0.35399978538722	-0.77629866031168	-0.43909728949516	-0.034488049161303	-2.9499987327803	-0.53720710131616	-1.5980057961436	-1.0809999453698	-0.45819829143997	-1.7999986196763	1.3569998944609	1.6509988315721	-0.92109712271667	1.4809979980015	1.4820027563361	0.38079876717393	0.28180166373543	0.28179657153721	0.25600320295552	-0.49070468555362	0.53090063698954	-0.67350059211681	-1.232001581071	0.044976212302286	0.38609960949285	-0.27909777168382	1.0430025203314	0.6454994617089	0.27939961401785	-0.96250077136423	1.2599984688514	0.11869819172039	0.16780003454289	0.53570382924801	-0.072618717839272	0.87620169458151	0.36189933902673	1.1589983313084	1.2979983325646
H200005264	FGF8	0.017159796684199	0.23839938865894	0.31869896016581	-0.46810377793605	-0.39089752006674	0.21620394431248	-0.24170066603366	-0.6646026983987	-0.4445023421914	0.57979770009721	0.30039972379301	-0.13130269115504	-0.33270291281988	-0.58369491039997	-0.044240480020752	0.8821014233327	0.88989842175066	0.27979937984401	0.056504986093756	0.13569956744428	0.075370082896819	0.42940176482641	-0.1363042784023	0.19379343929011	0.043049654694146	0.31799969482812	-0.0094386814080983	-0.1930004272386	1.6960012028311	-0.24070097605738	0.40940260342662	0.53290160450783	0.516498059158	0.38369809847253	-0.46929774724445	0.39319862540028	0.67040486855596	0.29539359568267	-0.28290461915603	0.20670075815213	0.29540091070949	0.51170218251181	0.27860194028629	0.16340128607033	1.3939976970434	0.92800048495641	-0.13850500827001	0.15080035384416
H200000188	FGFR1	-1.7529984065248	-0.14959977844964	0.34800252374279	0.37059687422335	0.060418503774756	0.84280383982931	-0.84360272338116	-0.28870009947326	1.4089978152095	0.62400188504403	1.4899959040226	-1.1019981827437	0.11469442022076	-0.44030134450189	0.18799942488011	1.0710005758915	0.00080414348179189	-0.001040673849905	-1.6809988828774	0.29850509617819	0.12589869912857	0.85150231251505	1.4660004595037	0.27120041790463	0.00095592473846495	0.25649912966102	-0.88669739819248	0.93489884159339	-0.19460059752406	1.7359992283583	2.7389994750836	2.4150020371807	-0.55569850109054	-1.8899963103762	-2.0959982741158	-0.6256988351636	-2.9619992946409	-1.152005582328	-2.2580007524486	1.0950005143981	-0.63730819775237	1.0859936633765	0.22810124621942	-0.77490007584541	-2.9980020845365	-2.2420006355857	0.26310388154245	0.067038994083861
H300013649	FGFR1	-1.4519970326978	0.29139169412849	-0.62639947648603	0.48349560994754	0.85450063900082	0.14640162958555	-0.284900210077	-0.38459826044843	1.0500015262129	0.55270344336835	1.4929951509849	-0.077660874136133	0.076558150802641	-0.61900276586236	0.58499455854345	1.0460002595302	0.40139977618664	0.11370445665454	-1.849003995227	0.41190014599431	0.51720071642629	0.76220372651683	1.8930032125409	0.49489844279535	0.019435523370436	0.59499967479354	-0.48030182787956	1.5140017794191	-0.45159926634203	1.5299995592436	2.0870001945194	2.2079995682141	-0.91030133538753	-0.91280510884429	-0.99000128311829	-1.1589996940359	-2.1540017967744	-0.87630707173596	-2.2309965444403	1.2919965451264	-0.56690125547122	0.89500423835483	-0.48629593797649	-1.6269988642193	-1.5350002613903	-0.84679901291207	0.6447953440465	0.67750057114844
H300022623	FGFR1	-0.85500095387576	-0.18290011714072	-1.7859951742616	-0.3347004245477	0.38759644257205	-0.29400033635881	0.44060222732738	-0.50200244818596	1.2079988612568	-0.26830013354904	2.0029990678885	0.2701984677885	0.94119652061466	0.10189969200265	0.95060009512302	0.18809992164963	0.67870153676799	-0.32759932656852	-0.81730026718062	-0.2310976868106	1.0989941960005	1.0730030221831	1.1169968257963	0.93870074543941	0.48839963768186	0.63139952690276	-0.006105327066026	0.5690998299125	0.15320067286085	0.82840234262442	2.4680001367409	0.99219819055577	-0.07778104808199	-1.7929971393739	-0.31450724429903	-0.26909771636186	-0.42920478178463	0.28119906221469	-1.4800002044872	0.64130276043948	0.49239694432981	0.8211057888867	-1.5349956552124	-1.296001602068	-0.13909995452819	0.42820233239147	-0.95169774108016	0.40220141417981
H200000368	FGFR3	-1.5079981177714	0.26620146798657	0.24710043135672	-0.90639882860983	-1.3679999224956	0.97070416023972	0.041939834167992	-0.36490016523699	-0.30139848983112	-1.0340030168904	3.1429958261302	0.20310115154053	0.17869608027152	1.8950027538375	1.0229982280678	-1.4489982554755	2.2710012809096	0.14729977239033	1.6360032635482	-0.48499786122634	0.60759902974335	0.83549778124816	-0.22000419350072	-0.028059846554612	1.2270009605613	1.3369983268575	1.2190064349445	-0.4265012292425	2.0449990757963	0.1799998440936	0.56269966060559	1.2150012747252	0.27220346551793	-1.6849963077746	-1.8989998529696	-0.1501053059552	-2.6939969194414	0.55659862680751	-2.2480004990814	-0.29029831213529	-0.57559713003941	-2.3750035394305	-1.1429933873394	-1.712007069114	-0.070040915495803	1.066995353363	-0.51449864801859	-1.7239951195266
H300013664	FGFR3	0.079309867183209	0.22960194851871	-0.67420333583471	0.0044388184916309	1.0889962377595	0.20049700457767	-0.22419741143383	-0.23940065590617	0.23829717951166	0.11789652168135	1.3630005425087	0.37599794894244	0.93059807758476	-0.31060510618893	-0.4652004533126	-1.7649964371815	0.34920068382945	-0.09492239281858	0.97659514032495	-0.36480166226878	0.53970161703187	-0.33579865822572	-0.13100418393137	-0.66940378116821	-0.23649662524814	0.44599945172822	0.27570189589469	-0.18710386128562	0.2364980432634	0.036606583210676	0.10860307097393	-0.65660075605955	0.54520233013091	0.09345133299652	-0.11769978180124	-0.44410699307778	-2.2260036729964	0.05748831451366	-0.69449864808629	-0.10109806432754	0.1346018903056	-1.4420045176941	0.28340304163831	-0.53660034149165	0.095311307111383	0.80579881699129	0.44550018426719	0.14090429585569
H300013516	FGFR3	-0.58179919531176	0.0477710801129	-0.38690054420279	0.22579941455147	0.81449780581916	0.21919921809779	0.40580331127852	-0.45100100941059	-0.13630006484104	0.20869551609855	1.7280009181196	-0.074970201501045	1.2000007266759	0.20360052317381	-0.39610137142107	-1.4940000068853	0.3282005661342	0.66849789512348	1.1219957469697	-0.69649724818475	0.74370114355531	-0.36899962969701	-0.24499878046106	-0.71740656925803	-0.48840288363502	0.60009947580347	-0.026686717216258	-0.26660389694052	0.75609595599012	-0.057699171812496	-0.52019347386519	-0.65119376015271	0.92739989623628	-0.030750952344171	0.31399803866638	-0.36200040006615	-1.5000019314492	-0.19429696811837	-0.41870399647501	-0.32340056505331	-0.26110097334176	-1.2850030381466	0.25759772169833	-1.1629994538833	0.37600506993419	0.80529885541934	0.51700111554645	0.41550438536983
H200011548	FLI1	-0.15399543610747	0.31959960588797	-0.1235025369344	-0.83969864911333	-0.052419297141613	-0.55549944820688	-1.4419990177472	-0.57050135414291	-0.52450004315258	-0.71429779946726	-1.0860029057965	0.063399976500674	-0.65949491912578	-1.073997209912	-0.62380250836844	0.028890410025071	-0.7631069604554	0.22029877569159	-0.51280038362566	0.43200411181743	-1.1389982281717	-0.50969840695627	-0.086656749537649	-0.30289494448	-0.5573968126544	-0.29860099093954	-1.2699974305404	-1.0109986423311	0.56050084040275	0.4891021468591	-0.41489666983197	-1.8719986377808	-0.26420331036098	-2.0750016373973	0.81979682232619	0.35839848704658	-0.25259914633594	0.3351991355884	-1.3080014131733	-1.5179983086456	0.23009534118028	0.013429120471917	-0.99049986291677	0.23429989457166	-1.0620003670352	0.43450003298808	0.38690722054739	0.41579766944564
H300016649	FN1	-0.25559972081502	0.90999651408119	1.4380025328143	1.2160027156119	1.8230002853811	1.4819990260965	-0.14469728642187	-1.1250000002302	0.1145007617101	0.47630023090976	0.20640351142794	-1.0299995581689	-0.8324014323767	-1.3719986417993	0.35849867705893	2.5289937527991	-0.0082039778137446	1.4250002401403	-0.89500004833793	-0.001386765599794	-0.068567738360575	-0.50479756338936	-1.2920025698243	0.77909829365561	1.1569967044207	1.0710000270947	0.041599215358172	0.6604991598488	1.5160023062017	-0.93370070514809	0.34070087001057	-1.1349940979801	-0.67939980766556	-2.0460030557169	-1.8790019361367	-1.1099978297834	-2.9939953400906	0.66540104820685	-1.0149985332203	-0.34219573155851	0.055907603100542	0.68610155300417	1.5499979111603	-1.1470010711002	-2.3910013751633	0.090337922314739	-1.1020037561903	0.24249918425078
H200010049	FOSL2	0.093461503229322	0.12419792739364	0.29979644982172	-0.010989680973172	0.18949724056974	0.460700921526	0.90460490716731	-0.47080192281788	0.31100106455699	-0.075979949680541	-2.0899960867573	-0.38720270165722	0.29629332322454	-0.78740291890863	-0.28290282377984	0.8686007263817	0.095261525925528	0.051804267637352	-1.0739994193955	0.92639645526277	-0.082459512853611	0.98119409374478	-0.10940073056762	-0.24939542944788	-0.13939926700283	-0.17950411517254	0.20619886704805	-0.026240970893168	-0.077999608923435	0.29940009576342	0.5890983693822	-1.3779959418134	-0.78660066544431	-0.015543465505742	-0.92970551563615	0.27180008512242	-0.4756007946426	-0.18850022157876	-0.75260179960558	-0.45810972769534	0.74470502557723	-0.38510270207908	-0.55010120090922	-0.37949861893316	0.26509899728853	-1.046001484701	-0.29690150369684	0.11899907499015
H200001121	FOSL2	0.20859890646705	0.36870022845942	0.50119868722651	-0.31469923573621	-0.31849572413947	0.49440234912595	0.1308009261592	0.28929961935144	-0.02318385209731	0.0042460547906935	-1.851001148652	-0.34859295161038	-0.097425635438008	-0.2719944475623	-0.40319864036017	1.1399980588462	-0.23409946865691	0.019006076012014	-0.40359959010721	0.22740213233929	-0.69650055429404	1.196000565334	-1.2079998684436	-0.33769927743865	-0.22609681156772	-0.29120104763645	-0.12479955714136	-0.60270128724109	-0.65100597872668	0.86059930773184	0.6620980966533	-0.73779818788495	-0.56010374626221	-0.66619634835519	-0.70109957099928	-0.3156008084608	-0.59390475011532	0.18750400689067	-0.11109809207646	-0.70659996972763	0.44599930623388	-0.63510174599089	-0.55109920768868	-0.94219574481322	-0.22130007390788	-0.93109952490609	-0.19039655288858	-0.46459863073344
H200010320	FRK	1.2920027692637	-0.54329907460761	1.1210014890983	0.24499415775104	-0.15069937842085	0.52919916376734	-0.39190194081017	-0.40690420691702	-0.09963947320674	0.23980260368005	0.23920023300015	-0.33359913363125	0.21769974182074	0.2958993780538	-0.13950058095834	-0.0077757307668416	0.22930097962176	-0.51549944421082	-0.33610058031871	0.10260241795959	0.33220133886822	0.38700637850325	-0.094040226115622	0.76880596241907	0.22579849401495	0.33789941116683	-0.056400573729732	0.729797936074	0.83369802129409	-0.23079973935075	-0.18139095812581	0.099919238449233	0.16099516720547	0.28440482711781	0.63539505995084	0.026290759261006	0.060730912949769	0.1451990898239	-0.40499893450366	0.56779666085654	0.32880056792864	-0.078590241333692	0.14690233525329	-0.17590083552995	1.1510038842895	0.34359741354608	-0.13079493636509	0.26410040536844
H200005911	FVT1	-0.27920579124666	0.17310031656987	0.36790020189751	-0.048994682754375	0.058709676067783	0.14589738083003	-0.16319938459126	-0.13030071972714	0.74669713509573	0.37099933037675	-1.0579990603123	-0.078994497815909	-0.49659492073098	0.039313671048056	-0.4360012647929	0.35439698372615	0.18120136636614	0.64510187848318	-0.78750187232876	0.23919993418751	0.14460076417453	0.10230022798725	-0.41080490560544	0.56380080111297	-0.26259968989417	0.30630605094209	-0.090160018470646	0.058080661681591	-0.34640350017328	-0.11839985214551	-0.13660055549087	-0.17999919374337	-0.29049998414478	0.95040290154518	-0.042636255565793	-0.36579835368254	1.0500008601848	-0.81109760682994	-0.41129890183627	0.012887186649346	0.62030294709758	1.568999866334	0.37400203605382	-0.1851991172577	0.85109776434729	-0.59389925996798	-0.36240047553196	0.78979815419292
H200014170	FYN	-1.0629946314887	-0.35239834714425	-0.59680306087137	-0.32370195072757	-0.20590176875192	-0.065805849376311	0.48179993834886	-0.81729804318982	0.026487427922178	-0.77410092105418	-0.49900192530019	-0.4936963437908	-0.61829953183016	-1.5589991870358	-0.95969980371505	0.5887007159905	-0.74090253805295	0.005124918090028	-0.92569862217805	1.7889980568661	0.026011183139354	-0.73439744858838	1.19999695497	0.028867147439233	-0.13229681205763	0.15020657007688	-0.60740147982767	0.62919961083062	-1.1010003782303	0.7077009835936	-1.1920028228025	-1.953999325376	-0.49519446157832	-1.0650015605759	0.5865030297575	0.88990047951111	0.6604038182989	0.53740129155884	-0.95769915966696	1.0360030474303	0.29919856406703	1	-0.35080283644285	-0.25909976260096	-0.44439942369149	-0.41249924499924	0.07446762119777	0.89369751246117
H200020376	FYN	-0.57720085227109	0.42759875981514	-1.0179993599071	-0.59460011185607	0.49410544759363	-0.74209796327406	0.19629997655591	0.15369971506509	-0.37359830297658	-1.5549944914399	-1.0059993924631	-0.27019943227779	-0.40600504490414	-1.1429995466467	-1.4719945442609	-1.0310030356947	-0.67760151706377	0.0066565124497451	-0.056719058243738	-0.69939833811184	-0.13379948197435	-0.21070280238352	0.12960014819	-1.807996256062	0.22430178127977	0.57630235756364	0.44150022178445	-0.34029980738975	-1.1679991216403	0.88190043016299	-1.4479960440859	-0.91149845270408	-0.18650023664441	-0.58560020018774	1.3439977867886	0.96549930711518	-1.1650026578207	0.0073128141616984	-0.47140197019047	-0.11360035525393	0.60010426856349	-0.21120127702083	-0.020799878296948	0.48080000056149	-0.31729826221872	0.63539051339497	0.12070318217448	0.9366998196035
H200008173	FZD7	-1.0990028663829	0.08069970427512	0.81129960249465	0.51480395547912	-0.63040192319599	1.031994249323	-0.28290077134758	-0.20819910350327	-0.017489546503434	-0.4025994041597	-1.3589946644575	-0.63610540876704	-0.31650217854183	0.64619982311294	0.7166010929347	0.80779781811948	-1.6150016408394	-0.0030094877382631	-0.82250088725582	-0.98489630268718	-0.85170188055357	-0.52010256456018	-0.69540010300811	-0.18069663248356	-0.41889902831079	-0.12899558115498	-0.79669973573103	-0.28290106142511	0.087110814161387	-0.23580052936266	-0.40869830182975	-1.3430012146336	-0.77249970623791	-0.42219996550343	0.65460485233662	-1.2059978349869	2.6619972407575	0.3070970771197	2.1809993741872	0.79050036543635	-0.16130033044515	1.7729943323472	0.34429864650959	0.7169995961371	-1.2979981380329	-0.37050253400519	1.5379998350407	-0.31549827031298
H200006741	G6PD	-0.47559819448488	0.052007953853103	-0.10149981579813	0.053929645792838	-0.29889887413516	-0.17249750556648	-0.089587852302883	-0.21279831569831	-0.3543021823363	0.11869908545416	0.31100360578572	-1.3750012186182	-0.082459333348812	-0.72159628175046	-0.85879938188208	-0.22070242217762	0.4864006248634	0.17410040830889	0.068669866411972	-0.82200004645795	0.11540264992772	0.64460184161149	-0.35790106404692	-0.027171114175196	-0.11319999298177	0.002393552336653	0.29759544896667	-0.02360634514208	1.3469989007793	-0.74610061851945	0.25730006377704	0.25959580491161	-0.16270052680436	0.19039959682961	-0.46980153038201	-0.41830037434963	-0.48610128358205	-0.19149890309038	-0.77079894517942	-1.1590018469789	0.27429634835166	0.072055977085034	-0.30489846037826	-0.40789954856381	0.092099688560647	-0.36329962014884	-0.8485028471955	-0.20559190451665
H200011291	GABRG3	-0.16330116161541	0.28620428955764	0.38469169535211	-0.12239649386812	-0.1992006495394	-0.060409296771545	0.56430111127413	0.42090468574403	-0.42690516040998	0.15519678938515	-0.49130014000748	0.60600223946474	0.1821990184292	0.13199623510116	0.46939958626608	0.67660520151073	-0.29879672926337	-0.44799988162402	-0.19699926331475	-0.075717162797558	0.25969993026905	0.1385994430163	-0.0069007505219048	0.14309790118005	-0.39500068502082	-0.16289921447587	0.067293680779602	-0.27710037233613	0.34010665527221	0.13679638504978	0.055757687865924	-0.21319753955555	-0.61059977524541	-0.94460120505067	-0.54320027778442	-0.84970008468802	-0.65839671015242	0.33009832848914	-0.83949567166567	-1.0230013066524	0.075300274889462	0.13479936320508	-0.56070008069198	-0.018899204121238	-0.72750285258523	-0.052129811171933	-0.53500098667416	-0.13660283207483
H200005561	GAS1	-1.4940049692279	1.260000866461	0.37309474331959	-0.14140023307882	-0.15849976621947	1.315998321986	1.3289991213846	-1.4460012003453	0.78089980077501	-0.17039893241854	-1.8100019352297	-1.5339986601408	-1.125000908563	-3.2289907381344	-0.84329864134665	1.9810032233217	-0.76709832643442	0.1502005594221	-1.6549955505687	0.80459742821741	-0.23559817732884	-0.89639988006277	0.88280232116384	-0.40980089167598	-0.32860065483893	0.89719634079526	-0.43149839953608	0.042014029987562	-1.5339968329109	0.17779896380586	-0.77919795336863	-2.1199959727625	-1.001999300615	-0.84490126216929	-0.02270700400406	0.29329940205455	1.489996771789	0.98520225224711	1.3819992755883	0.45789812376439	0.38709846234858	0.53570447199038	0.3230008665738	-0.68759676334229	1.1209999353598	-0.33410491916265	1.9889972196363	0.35360043140444
H200015342	GAS7	-0.56769743021292	0.30890206062619	-0.11469957388281	0.22280145728586	0.290705738152	0.68769914942971	0.52539637042743	0.26299995272437	0.27879971213786	-0.15050195020667	-1.0700006176632	-0.75410173754274	0.11490017403308	-0.15979352065343	0.23640240503257	-0.0097699895771407	-0.73129968253357	-0.011500196785362	-0.42430173321513	-0.19700227774741	-0.24819967046194	-0.23210116457721	-0.033669065674693	0.056029254021969	-0.40120205413243	0.17640083403672	0.058872284795949	0.30339836723676	-0.94880199031246	0.2701057848334	-0.45510465996119	-0.47640878744623	-0.52589871939316	-0.82930691104152	0.14820016280259	-0.55680109598662	-1.3820031287794	-0.091212965478968	-1.2360012832358	-0.30439947395619	-0.007568765341556	-1.2400027838628	-0.13810189520199	-0.54139741925714	-0.22889964577679	0.05725264668094	-0.13259826809612	0.031665137838513
H200000550	GDF10	-0.21619825078959	0.10690311508253	-0.5232994033997	0.010350834506014	0.39969875950112	-0.058631705131749	0.13649759921263	0.5776044433036	-0.1365991642291	-0.16989461064129	-0.69500027380548	-0.4484041282559	0.046307098977974	0.51529877472953	-0.0018005913129572	0.082640772932061	-0.48189987769681	0.26060058121573	-0.19159900625223	-0.072234785402354	-0.22980047098592	-0.29309870420022	-0.33619808273409	-0.05439215517789	-0.16529725427946	-0.10760082767517	-0.23970005608287	-0.2152015028741	1.0149982783483	0.14009639268722	-0.5091012473222	-0.30539653591344	-0.31300201633116	-0.21900091850537	0.12479963437068	-0.44649944243903	-0.27769962630959	-0.30929804969953	-0.29239822949024	-0.33689868548168	-0.35429675294855	-2.0290019703583	0.08753650842842	-0.40300313332197	0.11999852846268	-0.065309736044453	0.3408996986452	0.089350625595734
H200000378	GFAP	-0.76820068437667	0.025224443436115	-0.64689787187352	-0.38700375130825	0.064649548929401	0.11549958577228	0.038968431428921	0.46029490108142	0.11899925767218	-0.35000257116156	-0.38600030859038	-0.38609694977448	0.11369687810764	0.69280216839569	-0.28379674045527	0.013248668703193	-0.4369983746837	-0.72710327331929	-0.0036009673157069	-0.17850448932523	0.23589519688649	0.19919940197922	-0.31299977075553	0.63629984652436	0.033410186682246	-0.043460002650668	-0.25159694762051	-0.14659899300792	-0.7903969992983	0.49239977679487	-0.19160117446664	-0.026809269857119	-0.6715997830015	-0.47020146325577	-0.72289893801557	-0.65239792366453	-0.70080031309204	0.78159877176308	-0.13720052394203	-0.68030657523013	-0.26549894272162	-0.82249757576477	-0.02207030291534	-0.29590162524701	0.25749960061896	0.078343932622907	-1.7839953955162	0.2092016567043
H200005842	GFI1	-0.5849000655921	0.70339890644229	-0.80179704325201	-0.27069910908772	0.16759898147894	0.34310062270963	0.64490002101267	-0.0042844500283466	0.31900420139713	0.0015657028091321	-0.12479552820269	-0.30299986761789	-5.7786170697677e-05	-0.5248938253683	-0.39510546201776	-0.21409680233802	-1.2059996933761	-0.47300077927614	0.040331130340054	0.15650026445096	-0.0072572647166859	-0.062842725436076	0.3116000928781	-0.61389776613173	0.25620022292894	0.39370318519791	0.13840277222628	0.68430004909691	-1.1270004784005	0.097061793577228	-0.65630372658826	-0.15420028054073	0.15319975591991	-0.13100010114167	0.20240315472312	0.056291626506079	-0.95829902820551	0.082600962691617	0.22730088078096	0.18320019008848	0.19430103292125	-0.45039957513568	0.17129956498611	-0.34520191594253	0.40069634681034	0.0027517891308141	0.43849615212288	-0.32309987700152
H200005659	GLA	0.040929267764503	1.5550012454063	-0.47530563357001	0.25210045073558	-0.48979809759257	-1.0930002885141	-0.27930179873915	2.8270000117969	-0.42329711407006	-0.83370226956467	0.3825990624636	-1.0190046360176	-0.8317058307825	-0.1120974110039	1.223998166903	0.19300525363611	-0.43149979337521	0.62180118289005	-0.45180072299888	0.60319630097525	0.049809330476407	-0.47519126523186	-0.075125460348127	-1.0460000099348	-0.61510122865543	-0.91929771979485	0.3646979351249	0.13379384722052	-0.055716681328625	0.35230363964927	-0.61030162461096	1.2519988285647	-0.91330156242063	-0.24040092407002	-0.78520255397873	-0.32559928603283	-0.71979668820205	-0.066462148443131	-0.41129891837557	-0.57479648633955	-0.602897526804	-0.092869527334123	0.42439562965589	0.088471016805012	0.081829414942996	-1.0320009189275	0.30140190539867	1.05799199715
H200005809	GLI3	1.4700009455379	0.72889521500988	1.5180016113045	2.3700024398964	-0.24090013035532	0.95430103587015	0.95959878621787	0.36939955781121	0.43840114200764	1.7320032109925	0.7182996435578	1.4940026080227	-1.0270014458716	0.84020354124633	0.78910212786536	0.87359861258152	1.0219998197146	0.22580159916311	0.037819562908829	0.41190569788647	0.34430156833056	-1.1029986487653	-0.73989929822765	0.55070026858164	-0.53429878541278	0.19079527458692	0.099059586854757	-0.36690577282801	-0.61760024308377	-0.18700113394063	0.22740141024179	-0.69170324854473	0.7687979148251	-2.67299876837	-3.3969998191308	0.0805226941012	-0.56169608007009	-1.5500015816178	-1.5020009866047	-0.57860148432212	-0.48590115215091	0.13379893974065	-0.36939939191264	-0.90640261857048	-3.3989995589039	-3.0130033168425	-2.8489984327043	-1.7969981372567
H300022095	GNAS	-0.0056423160307208	-0.20540358664798	0.056968960703067	0.27069739105682	-0.23380168792723	-0.34029851633835	-0.26190065134179	-0.39820381428854	-0.20010009341038	-0.14210102128634	0.91090155499426	0.91129857910188	-0.34589924367605	-0.50229814930175	0.41549939650772	0.36839871237031	0.18499819845009	0.47730203814291	0.15549705021864	0.028300186287875	-0.31269799964276	0.018580377665341	0.31649970877608	-0.26710323338348	0.53929951479474	-0.19149747313352	0.71739907492021	-0.11140016998336	0.17439542896759	0.022806451160966	0.35319994134621	0.26930342833986	-0.30930006990727	0.22350503593735	0.087770179324719	0.047040041628508	0.32570160643134	0.10179502292179	-0.48509771482133	0.16740427712796	0.44569579501522	-0.33969978423222	0.79889639939659	0.28000119602137	-0.83529835822465	0.7946995709441	-0.18299977520286	0.041897598635012
H200012221	GPC3	-1.2560028031969	1.3289975126151	-2.6750009145929	0.72389524349944	-0.011841170139855	0.65580035076956	1.2499989025481	0.028889852218985	0.077800967127017	-1.3469967396421	2.0720000504345	-1.2980002631103	0.4982041759907	-2.2659973648364	-1.8120023329089	0.67120372420332	-1.3080003098534	-0.95029753857131	-1.5660055244956	0.51380253769224	-0.8374996193736	1.1270008208988	1.3060004793797	-1.8780017748029	0.034439717906527	-1.011001661194	1.4700045793465	2.134997434871	-2.0869968385007	-0.79370023592337	-0.51810492734169	-1.1630015012176	-0.075830591291128	-0.10309862060289	0.012853981905903	-0.60030192468188	-1.6219998579995	-1.0739994817259	0.24550418505396	0.07508154870495	1.1999973587647	-0.028421809794615	0.86020043292853	-2.5080053783315	1.0099994871222	-0.26600583065398	-1.4090003139299	-0.27819512908556
H200019793	GPX3	-0.57160023314769	-0.53249804407986	-1.2079992522292	-0.24800020558155	0.39209805176697	0.21599936888572	-0.030532787051679	-0.63900606815664	-0.04755994014326	-1.2419993930261	-0.45249834633912	-0.048070650109806	0.75289892373818	-1.0849978803337	-2.3370035340302	-1.5949967316015	-0.029999558168874	-0.25609922532486	-0.061677691453479	-0.42480049486171	0.79440042784145	-0.57639417091706	0.25140559833462	0.26970039876046	-0.23410344285231	0.23260130047449	-0.18840014192136	0.31729720058637	0.30950668004459	0.79689847454332	-0.9798039064799	-0.47979717037625	0.1797030033267	-0.67769684589431	-0.36440150456093	-0.33870067088556	-0.68429637147291	-0.48739958085723	-1.5240025324022	-0.1121986847965	0.19410149419682	-1.1649995895625	0.027013389751749	-0.55830235556291	-0.19179992631174	-0.030069902831241	-0.13230264432985	0.33040062317895
H200006858	GRB10	0.79739839735229	-0.013511357075351	-0.17679880336867	-0.92389744584077	0.15070527231532	0.57780219051486	0.88520034691677	-0.55110014454958	0.34250135652183	-0.2091011700371	-0.17009483207278	-0.30439904394436	0.900296614982	-0.28469536417728	-0.63539765072067	0.67439532150793	-0.80990452512687	-0.57419936754622	-0.098839363561317	-0.23010006390508	0.7401014796816	0.53030268136192	-0.19750120485705	0.064370415458085	0.46319947260882	-0.31450251630509	0.50220573335597	0.74060213461479	-0.79450552250042	-0.015159846366335	-0.42790117611343	-0.020624460089394	-0.17849922275008	-0.43650090765126	0.2301005219897	-0.12759951419806	0.12879525977237	0.00031849740583381	-0.076558638637025	1.5310026516354	0.60690251196484	-0.28349814595334	0.10689742336132	0.2726012089249	0.95099631821841	0.043210351539852	0.74610194348921	0.68949760887672
H200010201	GRB7	-0.54310025733598	-0.24040226839053	2.090999498957	-0.35230541834029	-0.67020145661245	2.0690021727322	-0.41830654590754	0.18749996649003	0.27480585885773	2.1880014445801	0.058586005190661	-0.53760094364772	-0.28140033168644	0.23160108056276	-0.57269896907454	-1.1590058962786	0.90610033798825	-0.53439993997241	-0.78399869774578	0.4444034825664	-0.12659968418533	-0.77740412035697	0.12980367736798	0.95420168302674	-0.29790108851161	0.0256290318921	0.86560149771715	-0.63699833858403	1.0270016609472	-0.12590037347364	-0.45689944516409	-0.72920190887359	-0.66330040874099	-0.84899662244384	-1.8809958207369	-0.41179937723128	0.89080067992642	0.31189788633512	-0.99699597521522	-0.64139812660974	-0.68950360440592	0.11030368567915	-0.53979859992075	-1.4570014614071	0.34030149641188	-1.2640060727439	-1.1029983236118	-0.79499977746844
H200015364	GSTP1	0.43500673801283	-0.18399518189965	-0.18549977697456	-1.0240003802906	-0.78689889209153	-0.63980174891581	0.34559677324846	-1.204000137595	-0.5759028932774	-1.1559999004825	-0.56549990903225	-1.2120010672699	-0.70099799998587	-1.3250033404117	-1.3629979328731	0.1465997668366	-0.88230010859187	-1.0160008215973	-1.2360004386376	0.70969737726435	-1.0460028444184	-1.1010002790741	0.31600341144838	-0.90380228851312	-0.22769845418665	-0.64570021834167	-1.0260012684066	0.43999710665025	-1.1899982326251	-0.40619923891198	-1.3809996668498	-1.2580043758359	-0.7672014647368	1.3929979292471	0.86689754786323	1.0510002891571	1.2880004178166	1.0200022000453	1.5550001485487	1.077994043905	0.97640130509324	1.8410022577611	1.3149988886361	1.3450024670444	1.1230004126714	1.018006342202	1.2919986632039	0.70140050724584
H200010349	HCK	0.19760079217606	0.46170227889999	-0.34319862600673	0.40440131423882	-0.22129459434946	-0.058378006913938	-0.3425927842231	-0.037010061304807	-0.21619941498802	0.23730061303123	0.28149371321242	0.23869911016672	0.062028958907131	0.4363009199171	0.3060056107023	0.22189692044564	-0.62179923917668	0.39209950987332	-0.16640059779071	0.19250359341757	-0.083640906506603	0.1096084367125	0.25719925127671	0.53949932262691	-0.069900140826533	0.010530573768644	-0.42790058171682	0.36299868425169	0.10580003355433	-0.23259721203355	0.37349949082029	1.5399999556787	-0.013231525583422	-0.084689012735468	0.21599558997735	-0.62570639505148	0.19560216585047	-0.0043373574584908	0.89400426172369	0.035748006177865	-0.10810070679812	0.29550333985555	0.30189930289835	-0.5607006944916	0.82090068463278	-0.36999585039812	0.51310035338085	-0.1103948250044
H200010284	HDAC1	0.11720104747429	-0.13660617026221	-0.10739865806388	0.22230043161212	-0.20489803527136	-0.20560312752613	-1.0260010179654	-0.176899413806	-0.45079379016046	0.094132853086243	0.24539890791945	0.32479923178318	-0.61290444813411	0.27099900545934	0.17969924695223	-0.31599765136339	0.31470122752611	0.55539841959756	-0.2842008498955	-0.2276003050577	0.20000267560025	-0.30950119655005	-0.24550033323712	0.2697069400826	-0.055004840496382	-0.28679917471875	-0.17200083933221	-0.62419898301794	0.24799580535197	0.10989988211421	0.19329805613914	0.18169516463461	-0.040628337926644	-0.082489236983622	0.30589959302341	0.25859979007737	0.0936828426631	0.30440393473661	-0.041493857817232	0.042231980497923	0.16290057853628	0.902202610186	0.5075009675044	0.46709807173577	0.30080146320437	-0.0019947326134358	0.27219712978245	0.44270117129796
H200005930	HDAC11	-0.13549977166685	-0.18350266071815	0.18570553037067	0.13260238258426	0.35070134143377	-0.2756984895846	-0.013201727291744	0.20609634462638	0.10889753845975	-0.25769413515861	0.95060302182024	0.44749876209137	-0.22939573862521	0.29339800895791	0.50919880753046	-0.31450661786816	0.55730049810117	-0.34019780372614	0.950197305718	0.13560082198259	0.45820260374486	-0.1593002709111	0.64990113683421	-0.10060181958311	0.19309545401251	0.1235004426779	-0.011660323597284	-0.41890784057968	0.77090192441355	0.31569849663862	0.43489677544248	-0.04743141565049	-0.29890045436656	-0.72499434966132	-0.32310035307913	-0.014469766415848	-0.69380700604111	-0.26669806623456	-1.0850056650809	0.12879965012472	-0.51129760736616	-0.62640409543109	-0.71830328554277	0.16429999209453	-0.25560436230304	-0.26790123673997	-1.0340008884544	-0.40010119378746
H200001725	HDAC5	0.6685940290416	-0.22670033066532	-0.81070117493066	0.082519722214992	0.031109991484577	-0.67649883373136	-0.19350710150872	-0.4744012918689	0.43299790909797	0.11570136399222	-0.012439133804815	-0.72340158465654	-0.094736205038538	0.660700088253	-0.31880561672105	-0.35260031278933	0.55340070861541	0.62690044033491	0.25349911434788	-0.0069514247734049	0.26610981397718	0.24289957765332	0.623795775281	1.2960056722161	-0.41419994054802	1.2239966699056	-0.51580140203638	-0.23900639688472	0.48999754537626	0.28240114866752	0.0034322173458095	-0.09821941289227	0.77630133036155	-0.048770946499586	-0.41540513291384	0.62809638487339	-0.27069676718234	0.77679461107578	-0.20420125324738	0.10990093754817	0.40169698649637	-0.18539982828122	1.8319999112095	-0.41679945118616	0.81290170872441	0.28719920990229	0.23830156313483	-1.099003283772
H200001298	HDAC6	0.13130289011174	-0.090129792877973	-0.00046759182311285	-0.088259648600063	-0.50630353249514	0.3480063790023	-0.34929787654582	-0.35369911399251	-0.32309653067544	-0.031090568230067	0.2343008840859	-0.47780124508236	-0.34970014875058	-0.091710480793163	-0.5737962123464	0.19599971987745	0.20640155536759	-0.29659985935877	0.41179499022815	0.21079754512872	-0.044659290264649	-0.11789517011287	-0.62310233616702	-0.079201279572366	0.29389696306994	0.1294980464882	0.33470556663102	-0.079701310953422	0.51979375879892	0.20220177494582	0.39569489104641	0.41480095727964	0.32839885144925	0.16440499946426	0.37140353352163	0.49749870448729	-0.30029924675423	-0.1693006813646	0.99060204032297	0.30350527050959	-0.32009773316867	-0.53340127555122	-0.47930171613308	-0.63070167174256	-0.073148997523938	0.52190275487685	-0.3730021041448	-0.27909993396626
H200017201	HDAC7A	0.097850108714089	0.16509957146709	-0.46459799285537	0.063313793190071	-0.085444906618192	-0.35459844090584	-0.17059802741371	0.28120438512382	0.12949957908634	0.041951500413114	-0.033841829065412	-0.075996238177333	0.38350158677301	0.32470381740783	0.51810173594059	-0.12149903914727	-0.33969988993535	-0.13380449624534	0.2335990389589	-0.12999135985178	0.46290007170288	-0.045408850016252	-0.201198861285	-0.40519982568033	-0.14189494983073	0.054644224044946	-0.014352221893756	-0.26920094902014	0.045026138712167	0.32010028768415	-0.1672987642322	-0.70970349447829	-0.26800237537713	-0.78780182060999	-0.19160032077534	-0.45379920064691	-0.7055971021866	0.086467101428072	-1.1410039601298	-0.74649944419855	-0.28390781136924	-0.31950473136359	-0.41940213976713	-1.1170016392654	-0.34539944120137	-0.42539675066248	-0.2641060739022	-0.35579902041723
H300015787	HFE	-0.59039770733149	0.2713996173497	0.23989952590733	-0.14830109673967	-0.23340126817783	0.65309721456596	0.48550096167892	0.003932633236015	-0.22439843254916	-0.032481150424823	-0.58400009921409	0.46409785621821	0.065682151242475	-1.3930049896492	0.71459986329154	1.3930022594005	-1.0499982580384	-0.21119428809406	0.47069858211771	-0.04963345845779	0.21470534085026	-0.12129381639986	0.43649502749034	0.18489672555522	-0.24000078991804	-0.049360590786644	-0.35769924534648	0.15070239079575	-0.80000086277791	0.33709673055659	0.47769945971863	-0.32579927836568	-0.2495013666086	-0.57680014216372	-0.40320169964272	-0.15159748956533	-0.53019680139268	-0.21650589695206	-0.53709833648112	0.34180137177615	-0.1755039572243	-1.3119988283266	-0.82660220462051	-0.68089793091712	-0.84039779168528	-0.4984954205922	-0.10350071805987	-0.51329961675337
H200005778	HHIP	-0.38870104555695	-0.10230056318995	-1.1899969748945	-0.2615969461662	0.59709434941597	0.1774019489181	0.53119909642942	0.38959960127361	0.28479543108217	-0.29230189593899	-0.35689909448122	-0.21209702009322	0.61529763859442	-0.67689777039016	-0.39809566123636	-1.082999672712	-0.39379524460771	-1.4369970552217	-0.14830394429398	0.33139616455639	0.38090271451848	0.44099894569541	0.23819961005795	0.19099937545261	-0.22529917419417	0.58639856820718	0.53520193075215	0.36999996106713	-1.0779986335103	0.4568089973571	-1.2240002985372	0.47730303542942	-0.56130000789724	-0.15309954107804	0.28109935024815	0.46759891404045	-1.5579958427656	0.080020285317956	-0.15569939166444	0.30100068273058	0.40120322010564	-0.56390119884781	-0.10910656363897	-0.091688789965633	0.47879838496528	0.51950225301722	-0.92829750788486	-0.27879367855145
H200010177	HIC1	-1.2239978530367	0.76840205525301	0.078720673669972	-0.98009599844383	-1.034002349799	0.20740406174192	0.097811835475603	-0.97960160975899	-0.11799892295295	-0.49519892563121	-1.2899986348703	-0.31000173231026	-0.24969856251144	-0.29439808146159	0.48489681466934	-0.11739916045598	-1.4149986433514	1.1710049908961	-0.39500300180128	-0.16379914190697	0.28840072451005	-1.663007910379	-0.42479825224056	-0.33709836943905	-0.18800578857573	0.01903986610231	-1.3910048443836	-0.81539853874808	0.12650075458223	1.1469997931446	0.18599414241856	-1.605003631472	-1.1790053326704	-2.6270004043837	-2.4580002132267	-0.97090091644774	-2.179002942877	-0.77130130702343	-1.1730039662525	-1.2780025381051	-0.25190153179574	-0.90099746198306	-1.6839993983028	-0.31150118686539	-3.0849993104108	-1.0550046239576	0.090543805746299	-0.25259853013454
H200014761	HIF1A	-0.58029954808732	-0.07486328255039	-0.60180203966162	0.97429964494914	-0.34569450838558	0.31860127256679	-0.97859862981241	0.64620390595727	0.72650184754387	-0.23089799192079	-0.73289988922669	-1.179001183269	-1.1990039195664	-1.0200001536016	-0.54930038346191	0.046760773739516	1.3439986326488	0.28420125693012	-0.9381045060238	-0.78540082462531	-0.88089981017514	-0.073225985893057	0.34349522817882	-1.2159980742	0.28070489480225	0.16170103144524	0.8627009577817	-0.1252991531542	-0.45160004016084	-0.56870337522448	-0.8260021053587	-0.48120281102925	0.13029531367723	0.28780696748907	1.3710007639333	-0.49140141760847	-0.90460312662472	-0.23690145905411	-0.52309361274756	-0.76989838675113	0.53060253272664	0.24149678719706	0.44410047470704	0.39460008825713	0.86730080371778	0.99290094834753	1.2930005542611	0.27270250721288
H200001975	HLA-DOA	0.46979803612656	-0.1935010168633	1.03400177905	-1.1030007158811	0.10590459082807	0.72509752933978	-0.86270494799193	-0.48629697104698	-0.90499652591131	-0.45859701179594	0.93039813704049	0.8233975869801	-0.75889469970662	0.60090176623457	-1.282002044437	0.33620081938947	0.10259844447349	0.25790227122443	1.1409980573848	-0.64709959930436	-1.8689955258161	-1.0199977562241	-1.1669993920863	-0.61379086317463	-0.95770130646121	0.43329854183325	0.34890050087843	-1.2229969046963	-1.2899976505381	1.001999352689	-0.67549361440896	-0.15649766629698	-1.3289972637772	-1.0940074560918	2.2319966491569	-0.78429774936532	-0.98700347075991	-0.14239818623815	-0.092178932568349	-1.5339976085629	-0.57490258715035	-0.10959955852267	-0.76190359140798	0.95189592395625	-1.192001574549	-0.31039925825487	0.66260110310688	-0.84800381965162
H200000241	HLA-DPA1	0.78400028132334	-0.35229454023666	0.1917938464876	-0.65869852006782	0.050237410780065	0.29849883811708	-1.5320033165302	-0.73500741755791	-0.78329740280996	-0.0078911824790391	0.2135011703258	0.20770005462749	-1.3720025078356	0.45679049915269	-0.78920048067694	0.6822035765448	0.096258479163518	-0.46170116094914	0.1131994013128	-1.3400006271028	-2.8930002017601	-0.72619768975327	-2.381001281943	0.15600047078423	-1.4150008387349	0.40100119979824	-0.48639882042301	-2.8589983356325	-1.3079985412104	0.87110035206307	-0.3684941789179	-0.23309550976648	-2.3380009469641	-1.237996839736	1.9399971376778	-0.45909930885951	0.0054005817066296	-0.25859828142066	0.018535302181856	-2.6460038322983	0.35700230586501	0.090910456068855	-0.32410458109369	0.85209826327813	-0.56399769666715	-0.92910521570981	0.79999976670711	-0.53030385719323
H200000212	HLA-DPB1	0.38689815801339	-1.0669992362964	0.19330090534348	-0.30320110474602	1.0349980037126	0.26530454811402	-0.6895006512883	-1.0310004613393	-0.06492274000373	0.19630029606663	-0.29190234682281	-0.12930089098978	-1.5460012197138	-0.74129805522824	-0.74030267654815	0.80249821931532	-0.14089877136965	0.33819837743815	0.99539886455397	-0.66469818264651	-0.76139823045008	-0.87869909236544	0.36500052424443	0.042870490678691	-1.3170011403896	0.62629913900114	0.29339954653661	-1.3170025082543	-1.4689987549766	0.60349760415923	-0.63750114926643	-0.68210302382947	-0.65130165744346	-1.3829971671544	1.8369986072374	-0.25709953561614	-1.3350020049755	-0.29699324635934	-0.01204864303738	-1.2800002694479	-0.65019801052046	-0.99250566071423	-0.15350023435698	0.91319974792403	-0.051274213608033	0.34689844248857	0.21870235595478	-0.025650109323899
H200011688	HLA-F	1.3639985004228	-0.24520325520606	0.96839677574266	-1.1189975056539	0.37199826918724	-0.78519931268954	-2.213001655123	-0.56960230117931	-1.7040042513061	0.46990118621603	-0.44879718680896	0.96409910051088	-1.8490018270305	-0.4011997682093	-0.25599947785789	0.83769965232973	-0.020210978368793	1.0580007079	1.7199994972182	-1.1649987922847	-2.2369997899672	-1.9689986745942	-0.96180518066891	-0.39070445403831	-0.6823027733725	-0.81360027403432	0.82649879063905	-1.663003421347	0.61080071716135	0.52710227989294	-0.12349792910736	0.99699894606483	-1.067001101732	1.1710016236138	1.9050025389698	1.0240021760641	0.94739507022223	0.51539796008339	0.81689936076877	-1.1919984871541	-0.48030480361145	2.5910023986049	0.39859567702045	3.5180019231381	1.9260006074125	1.0319990563477	1.5439957902928	0.7937985811894
H200016156	HOXA11	-0.98179622469328	0.79740087394116	-0.78930365594511	-0.091238047330818	0.61530028671437	0.41429939941491	1.4420021019862	-0.19230117016992	1.1009995329833	-0.33920004842705	-0.1325979144825	-0.12730520475911	0.71240071712146	-0.47770043343488	-0.31949888805443	-0.38700573691139	-0.38189949805567	-0.42690020333662	0.019920549263782	1.0859943568947	0.32960132792902	0.73690089933406	1.3369978018082	0.47680356163802	0.58580088831592	-0.073468633038574	-0.28220032324672	0.72679581039072	-1.1999986302068	0.45519682411414	-0.88429850039573	-0.42600400046105	0.86460649428069	0.11339883797886	0.10189833273538	-0.15449625719705	-0.3090993594698	0.062177878237906	-0.2820984741537	0.59130460533765	0.22230007781976	0.063538375766738	-0.40620043296015	-0.23360310438549	0.60710272650809	1.1100014824887	-0.26530047760371	0.16829867768724
H200004363	HOXA5	-0.93129938845966	0.41669932788559	0.14559518802513	0.58599969902859	-0.1108000319832	-0.29759942991834	-0.021689199800827	-0.20889830239929	0.10179918346634	-0.18099828143428	-0.9126043136196	-0.34870255733562	-0.56909970587956	-1.3649976390263	-0.15979610364776	-0.39769268883597	-0.28119993964316	-0.25759933645354	0.34389984164905	0.10869974328905	-0.93950557788432	-0.50080024192788	-0.12370229386326	-1.634999080524	0.24020075561316	-0.13900010899357	-0.56229883209963	0.054276864137103	-0.13460214237863	0.032490144162662	-0.8440012500662	-0.98209711678959	0.25709959114269	-0.14670118729147	-0.94120039325814	-0.022781936600311	-0.58779918851119	-1.4209963878272	-0.54439936665708	0.27279988057086	0.035979765914816	0.59680039579722	-0.21929857719556	-0.43559535870781	0.00027823861552525	-0.86779675691723	-0.15379784288369	-0.7964015656241
H200000672	HOXB2	-0.83769873297072	-0.21159961248094	-1.6169978435611	-0.072218607664227	0.94009820610147	0.43700105677334	1.5179991400911	-0.75900055665414	2.0290007948499	-1.3479999894179	-1.0180018994503	-1.0059991018877	0.23990075968081	-0.7210001278517	-0.88899925779894	-0.43570081117592	-0.87219782264877	-0.89819912623423	-0.094880857152768	0.52009478969406	-0.14720103886821	2.3619984406203	1.0560021871376	-0.30339895919176	0.72349927366288	-0.27619869748707	0.020779242041696	0.94390414857058	-2.404999079871	0.41830043363114	-2.1120013189759	-0.20939875511048	-0.06428845069515	0.01829156364197	1.6149988428805	0.51490176172711	-1.1650019919952	0.83040026499912	-0.1167002179517	0.79149979464173	0.15050264219463	-0.76730076780725	0.27269745397122	-0.067902804855554	1.5309983437782	0.81379456505482	-0.25399728789258	0.88709251440511
H200000217	HPN	2.4070008324848	-0.97480302710754	1.2229997072632	1.0100070015178	0.68479658049093	0.8348003751789	-0.19260153879399	1.0339966533213	0.031490670075621	1.3270026362974	0.503106300582	1.5499996990126	0.27619705104587	2.2079992522292	1.6149992470763	0.62120012244771	-0.19249820441144	0.82049950693854	1.7079983371297	-0.62319631290438	0.28439693207019	0.48730385854291	-1.0340023284402	0.39610177609491	-1.0300006111462	0.041453860522536	-1.6449970196758	-0.63749608467451	-0.4654997080408	-0.34569513859286	0.056000964973055	0.88910108584313	0.22980255685962	-2.1249967044282	-2.0540031822192	-0.80439909075486	-0.47170120938831	-0.16989825512365	-0.08205025478879	0.12289384641651	-0.91240273948907	-3.8939966396777	1.1510022533669	0.7139036276657	-0.71809998036857	-0.75240544858091	-0.35369822034228	-0.89350466842007
H200007749	ICA1	2.0260000833744	0.62600388870233	0.98019996909711	0.19040056589698	-1.2240020196995	-0.01737917128091	-0.13560172089684	1.2610025043052	-1.0560032855264	0.6369019066792	1.3570065066427	-0.18599989676638	0.4791940705986	0.29129461930749	0.72960209551604	-0.62779698865755	0.63600334581641	0.046331609493096	0.56969476659675	-0.18220011409227	0.18170163917381	-0.041199060590798	-0.12550636265646	0.12500114311496	0.13099915716657	-0.31370051386292	0.86799897830528	-0.42879753923254	0.91030088162345	0.26250513892254	0.82249861714608	0.51000530067063	0.19749664724634	-1.1289985789592	-1.35700035119	-0.97619594198372	-0.43290582657877	-0.59410263371262	-0.64620007343916	-0.14730016405671	-1.1389991972615	-1.2540004672942	-0.049683610192685	-1.4309966150982	-1.8469993609751	-1.4420015379195	-0.55410262626003	-0.74489888295782
H200007765	ICAM1	0.085932487494046	0.36240043371768	1.5109974557764	-0.61090511288687	-0.12950036674768	0.37099310565478	0.076872626290602	-0.37219967347228	-0.81349838046815	-0.23059994709317	-0.54240073881423	-0.9257977029875	-0.59249928772551	0.29630016170394	-2.3060005780258	-0.59129690182992	-0.99819912606415	-0.15999943424735	-0.1749010317224	0.24469620740198	-0.6144002389161	-0.75480031788747	-1.3080033323456	-0.58189933669446	-0.39400228083115	-0.22959970706591	0.36589891695397	-0.52420151035215	-1.0709935652019	0.1153968899918	-0.88610048803188	0.87510080943374	0.041549450994871	1.2139988998319	1.1570049842177	-0.094620259914113	-1.6449964975671	0.62469945932473	1.7809981768915	0.3737979516649	0.82759879391889	0.36190527837518	0.38110132419481	2.1329983623949	1.5080029488174	0.70710092473231	3.8040000084297	1.8040013525822
H200006097	ID1	-0.79890196102491	0.35580102202492	0.76669859805228	-0.58180462594336	-0.74930042530981	-0.31749948140646	-0.13329815548583	-0.27370049901075	-0.045009493399017	1.2109996802324	-1.162997672348	1.2439987926196	-0.04244086286551	-0.095093174723818	0.055101804687071	1.0519946089295	-1.4929970830577	-0.37880052500183	-0.8480021132352	0.73249895210643	-0.55980175942639	-0.93430135532218	0.38209905650746	-0.36830035655376	0.36280003661795	-0.6059004871325	-0.93970342365866	-0.60890236717503	-0.86309992384852	0.34120077084273	-0.43849908346561	-0.018781907312317	-0.95060158861968	-2.4210011517107	-1.5660028151204	0.21599996799819	-1.3479992930613	0.07023016690658	0.90359531879027	0.17669811250731	-0.15680054455474	-0.89779771409178	-0.37519953300861	-0.13279935130699	0.55170036713421	0.76080000014833	-0.14569893801502	-0.87279818443127
H200008474	IFNGR1	0.046549123087513	0.23639874752076	0.0012078032056314	-0.52080302736841	-0.078844322200785	-0.1715964983233	-0.79779725611628	-0.34119977727819	-0.39960166205557	-0.84680104941389	-0.80049676010779	-0.51329853618643	-0.63209495065221	-0.96859675173704	-0.36789934566497	0.35870449082504	-0.52419864803755	0.48889795005352	-0.56060605356204	-0.8211023164429	-1.0520033985588	-1.4449992155676	-0.79709746794116	-0.5941999787802	-0.88540538995789	0.13660210647889	-0.86899670792279	-0.94349559677375	-0.29550045163696	0.66060118048332	-0.20719864732046	-0.83449650751733	-0.62800134056502	-0.71990160715509	1.0140008354038	-0.31369931511502	0.15449884072957	0.68549743872048	0.61970346882315	-0.91650128740605	-0.24470044958352	0.50180092942217	0.22079762034046	-0.3939947895088	0.96570398398685	0.88999949238748	1.1710044147411	1.0950071358995
H200008273	IFNGR2	-0.32839924998817	-0.18350368659554	0.41330172740956	0.12709777243363	-0.50889298307896	0.048497244019902	-0.043159899816603	0.12480231895928	-0.14969893779042	-0.018488746325192	-0.43410505689559	-0.30200294444286	-0.66109674857625	0.26350236515294	-0.54150187163856	0.76829903465893	-0.64739952345553	0.17440301415442	-0.69360377647622	-0.7713015643727	-0.42849494707728	-0.16279922394812	-0.40519901238816	-0.32859144946465	0.088430281916933	0.010011407171761	-0.40409773587225	-0.61300201751725	-0.62199540737523	0.15419978142017	-0.24990635875092	0.73090099408586	-0.79050033313299	-0.33260249118166	0.25590163629024	-0.16439725459582	0.38270013651981	0.13309929436364	1.0750018729568	-0.91949800840732	0.040893022600951	0.25690168331176	0.1443972861974	0.52710002420735	-0.033305170879169	-0.013332862975944	1.1669993031897	0.63629740689113
H200015647	IGF1R	0.97440501279833	0.79740393905493	0.58140270215915	0.73070528765612	0.76010168321566	0.29190001156487	1.0239999718181	-0.34569703571998	0.62899838769318	0.64799945322763	0.30090056476824	0.33420016844966	0.73690327518097	0.22050128284365	1.2609981131105	-0.39740104754311	0.91410038122991	0.48379972464388	0.19579672332419	0.79840414165686	1.2980018245973	1.4899976677378	0.79299669739535	1.5889995632062	0.4067985500947	0.98439890184181	0.46269958100894	4.5660015213754	1.2120010672699	-0.60459641415414	-0.19860124944727	-2.1350030891427	0.34940317415465	-0.49989456779765	-0.039723736970435	-0.87720045982505	-0.6621968767446	-0.84080204896873	-0.67249684075573	0.24420140185284	0.0014306573997363	-1.6770045676012	0.028509058250236	-2.6699973491358	0.063511042622289	-1.4059997735757	-0.50320254745721	-0.49649751763665
H200011325	IGF1R	1.6250012903173	0.76020055082208	0.67999866133765	0.50109288482792	-0.5965015707242	0.093121453172667	0.18349651959964	-0.0059510356602066	-0.046411001736158	0.94460290402271	-0.095151523450022	0.54410019135686	1.1350019586831	1.019001243632	1.2479954230228	-0.49979978640044	0.72030035152878	-0.037691010876875	-0.52570201182983	1.0479970539389	1.7269974674328	2.0749979674981	0.74850199294135	1.4619948150277	-0.10479990391389	0.95439829178189	-0.14109916854482	5.0270006163904	1.746998104736	-0.04315884504987	-0.089399690576846	-1.3930022294945	0.2635990647709	-1.3290014508246	-1.7020024549687	-1.2600022660404	-0.089400567934793	-0.31959963312812	-0.99160100316727	0.394798931299	-0.64009687176153	-2.4089981635873	-0.43430107409825	-3.1330006125945	-0.93750155122572	-1.5750015856938	0.70440009916124	-1.53500594517
H200020406	IGF2	-0.33570083196042	-0.01399766840063	0.35890114773152	-0.9717016393464	-0.43810138797781	0.098334495499103	0.45039643359071	-0.74810005166622	0.42630002591209	-1.0000033166564	0.097705914695003	-1.1069966513027	1.2999987843122	-0.88600134799299	0.020651224510716	1.6840004504185	0.57760185494021	-0.2456999759438	-0.41989805053919	0.4610996485627	1.2320000095221	-0.067344277046797	0.67560218248166	-0.42680424101954	0.1008012753784	0.11519870702518	0.1398990887943	0.43729806328173	-0.89180201642851	0.43349975795504	-1.1610020075178	-0.70110596376908	0.57759800074529	-1.0299989237342	-0.36799273979501	0.23689793601024	-0.33960099972911	-1.1920017399373	-1.5579940690257	-0.76410464334788	-0.3073952340307	-1.7639994099594	-1.2360007206853	-0.94899771400073	-0.1018005366608	-0.40809372036977	-0.78529602563947	0.38170324392958
H200016303	IGF2	-1.3149976586493	0.30690035953758	1.4419978660487	-0.31109999172862	-0.47130042282022	0.87899409369705	0.39869936704034	-0.58330109410172	1.477999542103	-1.3789978898589	-0.81450377449619	-0.60919990536765	1.4980017603753	-2.2769964448747	0.93039264654883	1.9030011088728	-0.64319842363483	0.31470129411734	-0.81040112479921	-0.37410005358278	1.1170022386887	-1.1790009870808	-0.69129768010684	-0.29380212679742	0.91310019423185	0.42639315594983	-1.9049991706109	-0.43830080884279	-0.22910114209456	1.1899985569738	-0.43599963998597	-4.9129968448338	-1.3750042098564	-3.7470007225221	-2.3300027419761	-1.9649999661747	-2.7869981229498	-1.8530016860451	-3.6540000930283	-1.5619997018276	0.46620217672754	-1.4529978116824	-3.2499982373664	-2.5769966431858	-3.9180006402379	-3.4009994160531	-0.79940361576746	-0.94479756815017
H200006294	IGF2R	-0.38049539560071	0.014309303165226	0.073395838725007	-0.47830101997035	0.064856690319472	-0.14790083583389	0.14880008050265	-0.25079944801438	0.33719818504212	-0.592607579878	-0.63479938952334	-0.99330267934024	-0.41889872250959	-0.55639684451637	0.012122314156453	0.26509976444279	-0.61620123569001	-0.032240818239571	-0.55440463075877	-0.52490111450811	-0.43509800007824	0.22529875079822	-0.54799796278242	-0.55499896374365	-0.020889956146725	0.15020273237341	0.08775094558442	-0.16940162306288	-0.74699814671114	-0.094039475101905	-0.021423835263717	-0.49300079277336	-0.17109934370655	0.23740480271077	0.1397017307915	-0.026266923119422	0.41279995357801	-0.72429666279864	0.33619914816217	0.066040005886455	0.47560018305318	-0.51550069558271	-0.81520126761619	-0.30929844439602	-0.20739847279736	-0.52830262478239	1.087000745408	0.13580254195801
H200000047	IGFBP2	0.49049882261654	0.026758940683215	-0.18599981346753	-0.19960103696075	0.13479865659476	0.53039625830337	0.85480762366956	-0.17899998948669	0.29580004592256	-1.7320012380009	2.0749987786218	-0.068539381419383	0.52639634196444	1.1589956161353	-0.49109942284342	-0.10959374651059	0.28390161615511	0.96489973402828	-0.29220029733829	0.0098869156833182	0.63210068059363	1.1410004617698	0.19180710097715	0.5494999424922	0.61590106519987	0.94730323505477	-0.044759469925832	-0.40640250404319	0.76609484888237	0.52039860343045	-0.28629983170181	1.6229987407609	-0.41830024473058	-1.6310015425969	-1.3210024235044	-0.78710047987258	-1.9010029548651	1.2959990499144	0.25520073689249	0.50130443238054	0.36880096594535	0.87929537708321	-0.55029692036854	-1.7319992887844	-0.77240390024747	-0.7389981705467	-0.03334400803351	-0.35530083740168
H200006384	IGFBP3	-1.023999244236	0.25499961141912	0.24970219076128	0.14559715086563	0.055968151666974	0.23740034166055	0.047355414861316	-0.8556995563376	0.18420235330139	-0.44920212348932	-0.8266009232071	-1.7319971100073	-1.1049976571981	-0.904499967668	-0.52730181559062	2.4440042603957	0.26109791389688	-0.31000120263172	-0.56740041333264	0.97769377101658	-0.40499869714541	0.54260490784527	-0.6818094519744	-0.14070000992642	-0.75810429041784	0.5836986941078	0.19260031007871	0.48080160908025	-0.29989649354829	-0.84259914450387	-0.883400950959	-0.88139897282093	-0.89329620926427	-0.57869923120833	-0.18999715777281	0.14720243927601	0.69470070405985	0.74620069317497	-1.5769976205609	-0.41849927129475	0.51530637554981	-0.80729897874726	1.6490014082023	-0.19760034281057	1.2499943028921	-0.81009967562293	0.94280272376357	0.44759583189297
H200011499	IGFBP5	0.3301006754146	0.28170000933698	2.1069971120857	-0.40680039199935	-1.5429961705631	-0.1304963742064	-1.7850003310749	-2.4410008712438	-0.41009945099774	0.0328000033966	4.3219989426519	1.5279993237781	1.3650009775131	-0.25869860046783	0.08968369364632	0.89480264630389	4.4030020370576	-0.091618594498254	0.3709000630891	1.9439997009852	-0.62640289668381	-1.5779996309572	-1.2400000374031	-0.12449879171653	-0.49540090136883	2.7640010800886	0.54040008883654	-0.15180059516317	0.094660047186193	-0.2137008901968	-0.67650031794508	-0.76129817447518	-2.4970077662581	-3.3000005267067	-2.8330049513342	-0.26469918596143	-1.5400063150421	0.62120120540424	-3.3509991382301	-0.54380165836647	-0.90019388166635	-0.15699737550984	-0.73680178439856	-1.8250061332821	-4.0939989643543	-2.2979985548121	-1.9490046184921	0.061429562558342
H200008419	IGFBP5	0.056838971791328	-0.017882537012419	2.0019969852414	-0.2635982845626	-0.84350099751728	-0.1627997314675	-1.4999995387137	-1.7039996677874	-0.18790178082007	0.047479940698654	4.3160004366718	1.4820019810912	0.27099865221542	0.073837856568519	0.056402085740767	1.1320025345052	3.7359968170556	-0.24549933482302	0.5332983154317	1.993004839382	-0.74890396208446	-1.5020002378273	-1.1869964977255	-0.29349831186875	-0.58680273644553	2.5689996740035	0.0028782878279738	0.082800171765841	0.14440121156928	0.2135009769347	-0.64289937633808	-0.62310189008657	-0.9710039293057	-2.6750020013778	-1.51199473725	-0.53339620018584	-1.7070033587387	1.0469999557643	-2.9170062843244	-0.75470447966025	-0.76499596646058	-0.0997288039854	-0.66060124589068	-1.7850034678552	-2.9040014062723	-1.5499977720622	-1.4179939295681	-0.065989943640802
H200017054	IGFBP6	0.08211263166237	0.36340101180616	0.18299712513699	-0.79319884989888	-0.22149681429593	0.31400215482548	0.087017773944908	-0.8601982318104	-1.2389996030532	-0.28540486156802	-0.1461003981279	1.0460023472837	1.4169987194852	-1.0429978986985	-0.7739987785888	0.52620010402449	-2.1119986130111	-0.052171496850585	-0.36639512610218	-1.2000004413594	-1.0199989513739	-1.3039983777266	-1.0819998932588	-0.53749729376126	-0.76469939570908	0.55659860122484	-1.7100044424729	-0.19960745188532	-0.37659760001504	1.0550040828539	0.63699820367973	-1.1270011115677	-2.03400153387	-2.508003672284	-2.2210022030506	-0.4411038038407	-2.5129997284503	-2.0800007642104	-0.93820705053104	-1.6919998052016	-0.73249787266923	-0.50659787138956	-1.139994787002	-1.4169964060839	-1.4499988605557	-2.6539987823714	-0.57049724307674	-1.2040013120318
H200012191	IGFBP7	0.29750595800839	0.40109851016467	0.55070107888874	0.1786988011138	-0.40120131730053	0.11839836371362	-0.073751248690034	-0.44480397389783	0.24140229692275	-0.2578979545238	-0.87630420221614	0.46379982521722	0.13560010630794	-0.10810222152061	-0.2484002902334	1.1789993622667	-0.12910274990938	0.38819780286623	-0.92219837003229	0.46369631634804	0.1351013069361	0.096989749819434	-0.1350987543647	-0.037319587204966	0.16860336071912	0.71939712293766	-0.86289927795741	0.10239706091236	0.4167015381864	0.22270235541249	-0.60430111742163	-1.2690020984669	-1.1090018839818	-2.3879985189106	-0.96480032258911	0.22330339744411	-1.511999753655	0.64569965435585	-1.0359987947767	-1.135001767511	-0.4456007459302	0.44160165149174	-0.59880265317714	-0.81750139809712	-1.9010005568815	-0.22829953444114	0.9121052931264	0.24449821166869
H200012801	IGSF4C	-0.65319933202973	-0.14309996036485	-0.71589616651051	0.17359805034321	0.44109807356349	-0.54869896452699	0.75110260558121	0.052888724895227	0.25460036212865	0.47169930368449	-0.22429861899896	0.04736078055808	0.16120395173155	0.7186979643239	-0.45559933180724	-0.075004328812621	-0.47019928455248	-0.55359696271332	0.16430139023385	0.058095035630046	-0.43119712556897	-0.035010384940757	-0.18780066805242	0.43050305489773	-0.44349733996547	-0.31160088927163	-0.19459935295241	0.13210254596783	-0.42540099628253	0.081248260394829	0.13309995288394	-0.353201409157	-0.066506379128239	-0.69190066753233	0.3976013497912	-0.16610151754206	0.70310317349725	-0.15009665834871	0.036384075939744	0.47859747485867	0.19079886589426	-1.2139993224164	-0.45710318727763	-0.82330153916143	-0.23540534204233	-0.073588356181384	-0.88899814371681	0.051596074565529
H200005672	IHH	-0.37819918393057	0.25250766749728	-0.69659794405798	-0.27339533666438	-0.3866990559859	-0.050080612288531	0.24539901686467	0.4406030498951	-0.14690406826442	-0.016229198139966	0.008670864189859	0.11419860152403	-0.1182006533084	-0.12429890457494	-0.044912016296521	0.018131813525083	-0.60059718600359	-0.57719955193578	2.4860065960186	-0.15799958349674	0.095100000329516	-0.011211430782868	0.29370097736329	0.26309719392112	-0.51829937560216	-0.10660066712298	0.30539394273396	0.21799997521568	-0.55100585428615	0.077252049959181	-0.32109885375654	0.0069679653895852	-0.18170054114886	-0.19050095911462	-0.047768218235085	-0.28639821699666	-0.38470051275833	0.28000344066723	-0.1743987445639	0.99510512990611	0.026601114314476	-0.69300129629908	-0.31600289912828	0.23889654664876	0.45919974192474	-0.058032958865047	-0.77470238882829	-0.20510042819915
H200000450	IL11	-0.029690783623099	0.44579987842943	-0.44340244842861	0.22330092932774	0.14769497166057	-0.11040109659727	-0.17839962432995	-0.13229991888642	-0.15850036155218	-0.72489809322449	0.12119697890383	-0.47229968428391	-0.12269902652663	0.073194855638629	-0.39330057766699	0.23449477655444	0.48510256198409	0.48940094390371	-0.20409830517147	0.31530072638378	-0.18349977320052	0.11159433231876	0.15269914345005	0.30900032342317	0.27319863634053	0.10820395916558	0.34279851811205	0.20720049867422	0.063120689504584	0.46880029489646	-0.13430012024319	0.40180010947271	0.40000053013862	0.25660640923537	-0.33789975343345	-0.33010092326472	0.018111240916519	0.11999667579713	-0.26029618453197	-0.012510184337087	0.012601351718902	0.067009307585745	0.076051029131998	-1.1360007505602	0.41510298940064	0.049308394961473	0.22230264956417	0.090730686213622
H200006893	IL16	-0.25609636600168	0.043215739821695	0.97349932886934	-0.47499635666667	-0.32279778928937	-0.0029021410195865	-0.45930035751437	0.71099446358174	-0.13059998498795	0.49489772862471	-0.96850364067132	0.50910190603585	-0.7282026360359	-0.19659782983576	0.11789879432875	0.81110045451208	-0.76059884954896	0.12510190016244	0.084520651551902	-0.73800552410856	-1.2680020887081	-1.0949977456227	-0.40120156595529	-0.28319749079577	-0.84899890176104	-0.18139899199983	-0.88939979112972	-0.72080279428123	0.19780354977906	1.1829999779306	-0.85420188856354	-1.3979996573668	-1.446003394906	-1.5160001930232	1.6249972489003	-0.45120138753018	-2.6860009739719	0.76710275173525	-1.0380038446413	-1.7499981633297	-0.15220044718537	0.050030022897967	-1.1189953548934	0.61830007044689	-1.7200001720088	-0.98580415178655	-0.12420300970233	0.22570023807901
H200008083	IL16	-0.53209898526318	-0.014139209385059	-0.2461997424023	-0.10869957741028	0.18610062053483	0.16180422136095	0.20979741762961	0.40319925771785	-0.087662063362032	-0.093649837157018	-0.74100163551642	0.60580050831376	0.0093640312501177	-0.058539682354606	0.38249961788911	0.49440149044701	-0.77849656966202	-0.44460132402545	0.5663996089822	-0.34190042364993	-0.35190139675428	-0.41739919564458	-0.13159536985106	-0.12899894116487	-0.38190228847959	-0.25260534924578	-0.0043674727771433	0.18499934272103	-0.30430038199565	0.29640098712367	-0.25239958981724	-0.74419972925407	-0.07058949787262	-0.27309859885012	0.14690185640099	-0.4315003366757	-0.36709993398838	0.047160500400901	-0.023228244542586	0.0025312433082565	-0.44459887742214	-1.0340017833521	-0.76430017364822	0.42279668788576	-0.42799419963165	-0.45549978934133	-0.13729923873745	-0.85109838531105
H200001064	IL17RB	2.3109976377823	-0.41960123106073	2.0450012521901	-0.41520200536577	0.31340014687209	-0.97040123982706	-0.43600303670554	0.059227821227321	0.31470238840874	0.21229594021512	0.90360579960924	-0.47939901875509	0.3038957052363	2.108996307002	-0.15749985232702	-0.0018909725560418	-0.80280094577865	-1.0179990450312	-1.064997096138	1.2680023217938	0.716502828775	0.41109736414507	-0.48810157207472	2.2440006379525	0.32569997522835	-0.91109852313841	-0.17819978902233	0.44769979584875	-1.0340014692006	-0.68079583066579	0.53740090115113	0.78850075793083	-0.8174944700732	2.0210027658765	-0.3331005654098	1.2120006301037	1.01799696922	-0.4198948590869	0.30800124884151	0.43500161260746	0.74499479100214	0.74079597217122	-0.10230230485995	1.1879966649473	0.39919947886896	-0.26599975710237	-1.9010040150467	-0.15210042108644
H200019154	IL18BP	0.43080150694741	-0.03420003083759	0.0043895347718795	-0.29739821829253	0.13730031923434	0.46169753253377	0.16659982339186	-0.02726063312336	0.13510595656125	-0.31849741533954	-0.150194350146	1.9060044553072	0.11159963169191	-0.20209928759974	0.84419677590631	-0.39710016155708	0.19900246857618	-0.38150066937117	0.71169723354078	0.0087953109101212	0.45820236843539	0.13450008174518	-0.29919910101738	-0.15009819433066	-0.59239374279834	-0.17229690137307	0.086547216679582	-0.089288876500029	0.41030358507795	0.023839797283516	-0.53080021302019	-0.56749527739365	0.052846220442608	-0.41669516990778	-0.19809932037367	-0.2132009240172	-0.065284183010453	-0.37460225346255	-1.1370000783907	0.28910102674688	-0.04320897009032	-0.058800131099876	-0.23310938281744	0.0079739467698249	-0.10260244022937	-0.22320235642577	-0.26159890287433	-0.30640057385561
H200006821	IL1RN	0.49680886737637	-0.1643003959265	1.5030033903965	-0.20660014549223	0.041651107942357	0.23950007208579	0.42880083249164	0.7673978662312	0.063708379499793	-0.35640129504128	-0.25309907456496	-0.72959981189883	0.2783999471406	1.2519985632038	0.45909729592772	0.059151055891224	-0.12149958684601	-0.14089360530645	0.13109990021357	0.34460204310448	0.26979929234103	-0.27319780858522	0.047378128335739	0.35369943188598	-0.077920396539076	-0.34250473608526	-0.42679456486452	-0.16960122540513	0.21419999495123	-0.12649951724398	0.46680144272829	-0.35179911808252	-0.34679978097574	-0.017844866497452	-0.86920356110026	-0.15620328172242	0.1675995368805	0.15379786508179	1.7359978356071	0.1537004335839	-0.00063829538017144	1.1450022867175	-1.1449962156564	1.4819953983363	0.57559994273744	-0.29549852898947	0.375204584668	0.20840038412495
H300005577	IL1RN	0.30590290884168	0.34260413782613	0.021759860491045	-0.15580544634512	0.04053900060872	-0.0349883923146	-0.12860460142316	0.15780333291759	0.061586824690207	0.21900023434829	0.079169687420987	0.20820535260748	-0.13460319198579	-0.28430149877659	0.13579982850664	-0.10060094645591	0.34569828755861	-0.3390999697724	0.064069123354382	0.26970002371393	-0.032930704466583	-0.14570078408301	-0.10160378786013	-0.42990007500479	-0.20919709163177	-0.1894017732714	-0.047569774847806	0.049382315452135	0.05818678300316	0.078533921346112	0.23739654817522	-0.17949630961313	0.12860168524521	0.31729736016213	-0.12000113676255	0.081079423301929	-0.60279705084163	0.53490131781987	0.040829918828412	0.18169409412485	0.075763055213501	0.26059172480417	0.014362685291737	0.5860999053671	-0.78660695191199	-0.13099984097078	0.2023943708314	-0.064534458565463
H200008769	IMPACT	-0.45539862796253	0.25800125654025	-0.068012061244175	0.11889853156061	0.78920054998497	-0.035581597375849	0.76309946028317	0.90910104022858	1.0039999138867	-0.20719968790028	0.27939903501107	0.046804354146003	-0.00051442445740042	-0.030983410381508	-0.4708004376473	-0.45020030408853	0.076336639773136	-0.48750160502088	-0.6240006215985	1.186995867477	0.81550108528861	0.80990136651014	1.1250054106408	0.29880306622007	0.2362982259968	0.063760466511113	0.2882951612129	0.83409579931365	-0.29439613507477	-0.45820179253381	-0.09642867963112	0.25180222146802	-0.19480651109418	0.077330412152372	-0.18519966658875	0.47159993763823	0.41390183415308	-0.45779862927076	-0.38889958815785	1.035005374927	-0.069978217545738	0.43849568599278	-0.76979942586027	-0.31649951433635	0.40980168942143	-0.00049233475565543	0.041111217037136	-0.027962816941213
H200000453	INHA	0.78369876257496	0.20309649589457	-0.65119656522172	-0.85049896552742	-0.11010174487168	0.042190565454108	-0.80330285197535	0.66480026329096	-0.20020253606229	0.20020049508589	0.50170058988299	0.5737006881304	0.25199581956562	0.338202646734	-0.37979743991368	0.88449733042511	0.49330211861666	0.27300328343618	-0.25120265621474	-0.39880508081701	0.373499561861	0.3206939869336	-0.4723009384327	-0.24400231250277	0.1436999597742	-0.65419825458881	0.047048397255415	0.81389895404341	-0.40329981502968	-0.098461019599756	-0.36650112999749	0.28770071005672	0.39330228009591	0.45890050828865	-0.53960052930626	-0.33620266743792	-1.2599997407758	0.96690164972666	-0.082910653523266	-0.23450205081443	-0.029910463887825	-0.38929304424225	0.88119580336317	-0.2904007093579	0.85099986282039	-0.086969169481107	0.19130347195876	-0.25689865289098
H200010381	INSR	0.30519811111027	0.48840153451688	-0.42019508488744	0.38359954533545	0.67479974666814	-0.5161986474731	1.5500060455122	0.42980086888094	1.2520007387177	-0.52720108473107	0.32459965950562	0.22890059567816	0.56579910280869	-0.13549699122978	-0.83169995248198	-0.96770434115365	-0.33279383095077	-0.61139515173972	-0.56169988320331	0.32309967531571	1.1439966482393	0.59880029780182	2.4660010571905	0.91819857764065	0.57439893294019	0.10690360470983	-0.15180090203909	0.77269997132205	-0.5710994363768	0.82079821066318	-0.60269817648826	-0.24699829822368	0.63609761165182	0.13299737316285	0.70080149675458	-0.35620127361344	1.7660014128427	-0.68889883216417	-0.40369966879484	0.41180386928099	0.49079870179237	-0.46570156883601	-0.57719582341792	-0.33620025560931	0.21920047402096	-0.44149717191564	0.65729988215563	0.70459971973199
H200010879	INSR	0.22690186780601	0.3765016212995	0.95859972123815	-0.15050593624576	-0.81729778965914	-0.50539293212127	-1.0749989631382	0.27380029079074	0.3184998413136	0.35529928643274	1.4289972796156	1.165002152256	-0.27819967948274	1.4419976592918	0.35689757015983	0.14939943290713	0.20319893859643	-1.0809956883421	-0.17840075741121	0.17529887046358	-0.29590176889092	-1.5020004387897	0.67840202293804	1.0259983638518	0.33909979670558	-0.32259825656625	-0.80269156402605	-0.97499606552744	0.23579855213666	-0.22610280122018	-0.33110078782152	0.37699742264192	-1.0659982628043	-0.41669499796469	0.40729742994865	0.27200027916798	2.3220032058098	-0.32610070082247	1.0100028780306	0.06534997307878	-1.1359959079611	0.78649888636853	-1.1019960538022	-0.26389963630528	-1.482000526021	-0.68640330977632	1.0859978120769	-0.27470269780395
H200015036	INSR	0.31170116100485	0.77520163480855	-0.29940198148909	0.42749920387016	-0.21550054865784	-0.54419589649424	0.67350190753749	0.17379895362641	1.0500000789794	0.10659980294432	0.74490189437362	1.2690071085629	0.76079765624532	0.82579877521259	0.37490046633395	-0.42579959231213	-0.20169875057695	-0.3671004610888	-0.70639722202437	0.10479306792807	0.74570072329836	0.28079930807165	2.4010002548943	1.1249983357329	0.32149828553848	0.34060571071948	-0.72099755007835	0.052752170348618	-0.12880242118924	-0.16980419592681	-0.67480281407426	-0.10380084252595	-0.28379996332206	-0.096149603038455	1.2019986015672	-0.0016127335324445	2.1010026610188	-0.022782829348573	0.62300277653724	0.30939872018247	0.10539671467701	-0.078299819861812	0.16729379324834	-0.39619724022567	-0.58390085937429	-0.74310161583662	0.63250364447039	0.27940116680573
H200007660	IRF7	0.34110166315477	-0.45199661274775	0.64820066519726	-0.81480255167764	0.57880064865629	-0.53530043500951	-0.99109996955337	-0.37150150152299	-1.1110001015641	1.389001316689	0.30750014382449	1.4459989841223	-0.85959931662501	0.38949979443983	1.2400036556189	-0.69860047745799	0.36269979800643	0.79569944433178	1.7119995876939	-0.64839822285379	0.31030658114123	-1.2310009775562	0.038210569010494	0.23869724131302	-0.11790220159275	-0.63950054145163	-0.78350487125033	-1.5179961846515	2.0739990238349	0.08599030923067	0.87360064669398	-0.11769933936151	-0.34130025764853	1.0219992302346	-0.30829514745972	-0.078975717138133	1.6010019411488	-0.17109811243544	0.19529958958906	-0.98939955664761	-0.87779855248216	1.869003802066	-0.84840208476693	1.7459949635272	-1.7159991492721	0.24070034714583	1.5459954638793	0.84649898620901
H200016773	ITGA2	0.40989904376633	0.99599972849963	1.163000358847	0.79119872180366	-0.15420119417516	-0.58319794283831	0.12149498376909	-0.22840235678944	0.60119855360161	-1.070000938909	-0.21329889853592	-2.3170021252968	0.30289957029419	-0.67200056884278	1.2520004655163	-0.8162989667911	-0.754703666595	0.94859590540634	-0.96449905547197	0.76479824942441	0.71389892387021	0.13249987434128	1.4939960975635	1.4180016955486	0.53310203984774	0.12529929449161	-0.1496023565222	0.36589979523387	1.4520001355574	-0.4545007849266	-0.51729992004641	-1.9419998510341	0.065560354675792	-0.17679799257304	-0.16460291563038	0.16080544350256	0.38610185096161	-0.28980099423607	-0.59879981566462	0.44950024017692	-0.45559717693652	-0.72759972036701	-0.62370044495264	-1.6469983119999	0.50880075410503	0.19959830549587	0.02818771880998	-0.29589552136167
H200015396	ITGA6	2.2149994869391	0.27120075762023	-0.67099959463262	-1.1669989458063	-1.0540015286278	0.072288994366159	-0.11519505281936	-1.5729989909896	-0.80940002356916	-1.0940011390313	-0.22629675701175	-0.41030133748757	0.10840009853184	-0.14370259485838	-0.65230387575043	0.29940197351728	-1.9620003652727	-0.28129964403237	-2.1030019930105	0.21180208394116	0.68969889789755	1.0980016715556	-0.82539786134711	-0.45930143671279	-0.8863952573993	-0.82500018846479	0.73110345183489	-0.28880079872565	-2.2879962962827	1.4740006500251	1.5829973873606	-0.85580159967244	-1.5160027926807	-1.027998012794	-0.84159787546392	4.4349981751321	1.4289984256031	0.87270025581338	0.931999462864	1.3309981008883	0.69429639552842	1.1750037006518	0.70949648698601	-0.71779881208573	-2.5100037730047	1.0419972410588	0.57760202466657	1.3390037802314
H200021334	ITGB1	-0.60080034917502	0.64180311292693	-0.23390035041105	-0.3286026749538	-0.7430015724531	-0.44639759909281	-0.11920000203853	0.46470034261883	-0.84349902502653	0.38800013491993	-0.12980535285837	0.45019850765759	-0.49240043931085	-0.74410521754548	-0.43229947422163	0.455999800184	-0.4975008068087	-0.075639875449154	0.33619924898101	-0.30640013180067	-0.9067017330561	-0.96949809406568	-0.4445998371735	-0.028103375354733	-0.39379940376092	-0.8391002196683	-0.24520142199763	0.14589988826878	0.24339742158451	0.31570072226441	-0.22929728567442	-0.14050161907034	-0.033029029204983	0.081076945745289	-0.18639857105567	-0.1188996027881	0.62810237573659	0.98160363716356	-0.24639962594643	-0.23489831328567	-1.1230002627994	0.098589714762971	-0.3578000202641	0.41769698580891	-0.62000173342738	-0.32839852452466	-0.33360221863981	-0.81290174923167
H200007146	ITGB4	1.0660001971302	0.16279867323221	-0.018559576352793	0.3440002962815	-0.66330329541978	-1.1829975689863	-1.4020033405202	-0.090630615480702	0.20760100520792	-1.1630033661072	0.044951739541459	-0.92110161511041	-0.61959904265369	-0.86439935800575	-0.30590138329841	-0.33949678205448	-1.0909941414313	-0.033400098099231	1.268999918153	0.75890250505391	-0.42000162560278	-0.6061965152325	-0.55729671990614	0.41780713675137	0.33129854498833	-0.1900995972116	-1.0349985554843	-0.2333007635614	1.1100042430008	-0.30120091421576	-1.1100022323682	0.029730255632926	-0.63710302322085	-0.60459965762655	-0.71769794618962	0.94169937590767	0.69630000946044	2.4620027721179	0.44240447265211	2.0210036451873	-0.77920053832757	-0.18509603121381	0.31289678382516	-0.6520017103131	1.179001862802	0.17240578591276	1.584996579711	-0.49289835521156
H200015618	ITPR2	1.4930042610147	0.43079887305153	1.4980015813525	-0.6651014239669	-1.4570021269052	-0.41029879824383	-0.58429398013689	-0.85060003702143	-0.86490114923353	0.64579857810456	1.3149971414724	3.469998729801	0.36199586880286	0.18320061491116	0.3568008783081	0.27679859354042	-1.5040029980914	-0.6972020275916	-0.66659883752394	-0.052582016867132	-0.36920027859755	-0.4147995116039	-2.314000528053	-1.124996641093	-1.1959944962593	0.84339999828647	0.52420115290638	-0.14190400390354	0.087269881687174	0.54610077401373	0.78840161864585	-0.76829959081043	-1.1709996941449	-1.836998935511	-0.49090237665466	-1.274000608519	1.5260019911518	0.0042140961509887	2.5849967379018	-0.5980960909168	-0.43490099029005	0.23130136790137	-0.46880110625902	-0.69889565521415	-1.8720007622708	-0.54129933167016	0.012748971951591	0.029890186451024
H200006412	ITPR3	0.1580008305268	0.48829939101738	-0.87519800748067	-0.34459895597678	-1.0180013365767	-1.0930039653909	-1.1720017588464	1.0580013591463	0.094041198122894	-0.32499955574504	0.77890072060739	-0.32580101219196	-1.0699996390819	0.66769816197856	0.78309841000253	-0.67039800092853	0.0073587534343597	0.6986997112232	1.5399988611088	-0.3411002200854	0.82229306476301	-0.183694078904	-0.16789701356578	0.28170004338139	0.43550082767	-0.088461469599904	0.30339249004638	-0.2698004159314	0.63609965405682	0.24599903525373	0.73079882425433	1.1960000495435	0.81350555905031	1.1999958563786	0.10179365112305	0.97910171001795	0.17390034283481	0.9881026629259	1.0580007079	0.31210055207092	1.3080025902251	1.6019974337112	0.57450077172506	0.93780224451133	0.61360358059992	-0.57180020116066	1.8049989351679	0.97499935798605
H200010473	JAG1	-0.83799703846057	-0.047340174877142	0.11770107186003	-0.21650155971883	0.30330116403613	-0.0010380193273683	0.074640408665917	0.53409824204674	-0.10760020530681	0.021550631257661	-0.96180072000156	0.75769832182259	-0.065240462055989	0.87800160165081	0.96019798733216	0.30960446837453	-0.22270045554907	-0.78350190073711	-0.024199887855103	0.18829866069009	-0.67030210032579	-0.41270095699964	0.66359988367049	0.5914984502482	-0.44270101152403	-0.65930600402352	-0.93240145238223	-0.14389892326377	-0.21620114128595	-0.31920175135932	0.21020043949562	-1.530994872925	-0.44470177595869	-0.20509979036679	0.48089400795055	0.028712181320985	1.3889995062712	0.029027930019975	0.53289756130468	-0.37949988840816	-0.082025454414659	-0.13260230911741	-0.54529760142173	0.088818610047228	0.23739963058996	-0.59610463244155	-0.73269957482085	0.065508603175498
H200007663	JAG2	-1.4410042164749	1.5589975885616	-0.17690030702384	-0.56450099498212	-0.63950009100191	0.33569475024689	0.070536198230228	-0.13359800268547	0.061449509852467	-0.86820230984263	0.40620357547074	0.089269063850295	-0.47490180535554	0.13150075702653	-0.18220202463491	-1.0950036649978	-0.61490170642682	0.50200076387997	-0.37880157624903	0.40709495833144	-0.54690173196233	0.060049183298754	-0.13279935130699	-0.44909975685186	0.60160078835966	0.46080087891274	-0.13730178832254	-0.05830254832812	-0.097530913160271	0.32909905652635	-0.55299891593702	0.57399890620867	0.96279984666299	1.0749996181438	-1.5949974072684	-0.7004948879838	-1.7280011124795	-0.19899845940956	0.25999853067463	0.49140005911404	-0.010909698367088	1.8450027562496	1.9880026927622	-1.12300231026	-0.12579999859892	0.33650115551558	1.1650024503132	-0.37790117400306
H200011005	JAK3	0.037212116627298	-0.34049907904847	-0.045589741654819	-0.11819966386811	-0.25849749612649	-0.09112952783997	0.13790164588379	0.27870056739739	-0.30129960964083	-0.29720348501402	-0.49509887789208	-0.19760603816216	-0.34020168610403	-0.29789947065689	-0.29429911594898	-0.0012860243505045	-0.09177436827169	-0.47339824588833	-0.0042091158945316	0.10989851699456	-0.25590091019509	-0.090960941840708	0.017093781998039	-0.43489898433577	-0.16379919109293	-0.39960133217628	0.079437863573248	0.49659957489675	-0.77079660821053	0.164300357552	-0.71169830183728	0.07460654693661	-0.3044966015051	0.19900019188284	0.45869927003061	-0.091057255651397	0.13610035448578	0.093568755303461	0.29189869437892	0.22199914773405	-0.142397708236	0.53229841423669	0.43260196192888	0.38860121654513	0.41240164622858	-0.11040057892102	0.38229706885296	-0.082409137859697
H200014833	JUNB	-0.40630122118535	-0.25160315848115	-0.44010021101269	-0.17540005517872	0.093539395948721	-0.067061413078785	-0.21880033001708	0.034850774605927	-0.11140063238992	-0.0853803500774	-0.4390005289771	0.078340162551361	0.13159575102008	0.16880718468382	-0.046959947110079	-0.66029984117791	-0.62789432253925	0.51809874282164	1.1590005043703	-0.37549903897264	-0.33490239147823	-0.8183957816052	-0.12049883226171	0.37839969254892	-0.40009827699362	-0.15429733657615	-0.38859636153262	-0.46550055340955	0.25359975036446	0.20300065672199	0.23979912434955	-0.75410029597507	-0.0083591864088998	-0.16230059153451	-0.63200217067724	-0.65229952333634	0.29590644895235	0.13130125463695	-0.18900037400254	-0.36110014535857	-0.26730078270495	0.48130027701432	-0.71799903279757	-0.10210003281735	-0.25250044729566	-0.37790057541577	-0.32859937387747	-0.047383795780735
H200006848	KIT	-1.7840020998245	1.2469971916715	1.1939957106548	-0.14869483091988	-0.45080276507051	-0.72439971697218	-0.57560265141921	0.42680637007082	0.90349546248777	-0.090929565740835	-1.9500010822502	-0.57260009392839	-1.2929988158213	-2.6230002038181	0.86020070481172	0.27140358971395	-1.4249933528421	-0.65600404038168	-0.7591069575883	0.19330212539642	-1.3310038732022	-0.56060271260908	-0.61060096591135	-1.1400011961873	-1.1309956054204	-0.79330066044044	-1.3309995351269	-0.69999946737005	-0.52239951672401	0.73760066981022	-1.1309954030368	-1.371001390311	-1.2720032592897	-0.11009904883382	0.83520057518909	1.1749946259037	3.5080004467629	-0.18500270282716	0.24650415892161	0.064732260424137	0.070025492384665	1.3710070290965	-0.77220021594015	0.44060490285938	-0.86480098768044	-0.57170041918945	-0.56979531342449	-0.27019684216686
H200007119	KLF5	-0.26059958410512	0.21019710271772	-0.50490438544591	0.77200000090471	0.21669946728827	0.091149230064399	0.22930143532219	-0.19279953224903	0.81130181502366	-0.37300161421055	-0.56869996697381	-1.8609998558159	-0.95070114694804	-1.9659940359109	-1.0060013932387	-0.64510188443355	-1.3120006502134	-0.37889885442566	-0.24349721208979	0.51890011308401	-0.53689966126401	0.32140610558232	0.99999844083244	-0.62760407706316	1.2680010611049	1.4460017049837	0.14360046841181	-0.95060011222263	-1.6009980714166	-0.0014421817974256	-1.5420015402908	-0.95930003995178	-1.0540008189616	0.40779842122919	0.2443995277542	0.51800364828365	0.15369513352592	0.84879968674609	0.57159982888033	-0.17970747762201	1.2140029962871	0.89940076760537	1.4899966312407	0.68039997910838	1.4090041462389	0.85200044386887	0.41369800832609	0.05946916633403
H200005675	KLK10	-0.6038024693909	-0.22630055966241	-0.29279925652222	-0.39580113548261	0.12629509552287	-0.058930614298127	1.4410030477336	0.078606908962756	0.15500675223269	0.098459141107003	-0.37149648342145	-0.20159909433325	-0.11740289481678	-0.13429868170605	0.29070095748181	-0.67850297254954	-0.32219571336479	-0.5323957531265	0.73319898221105	-0.7672986318888	-0.35420078673648	1.1319969464865	-0.2804040810585	-0.44809815702562	-0.3677020801949	0.022574082739751	-0.14290408040478	0.022227044210526	-0.089432042828948	-0.40829935684266	-0.17160196169486	-0.43090396236032	-0.55049609058265	-0.062035723845119	0.45789668386344	0.55240031247339	-0.99829888624564	0.38690122294803	0.58240658526381	0.61010214822711	2.066997072446	-0.31700044375955	-0.5009062280923	-0.30489919386851	-0.14570481089383	-0.54839469810697	0.33820055464248	-0.50070385860961
H200005912	KRT13	-0.84170105367503	0.049240660266503	-0.75910054143213	-0.45579972070305	0.37449889480763	-0.072420887280763	0.29069900696711	0.14020021655792	0.35600525659873	-0.28380250705752	1.1069955071297	0.4763006210471	0.045615788046731	-0.59440051520839	-0.35460356320993	-0.79309457281535	0.75259782484127	-0.4202001660147	1.9490031614865	0.81850457894535	0.22589447604163	0.17190178485292	0.10959881591079	0.0053097404985255	-0.1114016221622	0.13030031554465	-0.28489951287729	-0.57769992727224	-0.94150197554284	0.023838823091117	-1.0500015409493	-0.17520058209083	-0.3875990035455	-0.10110262421567	0.73070488418422	-0.38490048150616	-0.15280784760227	0.30729738048615	-0.2776989895112	0.83899870879675	0.059110507597315	-0.013220866475936	-0.94239827406832	0.41549949387131	0.31650305550115	0.054497114418124	-0.59390563274725	0.46409439091349
H200000458	L1CAM	-1.0869997842701	-0.087352101622369	-1.0240000911317	-0.38729940479561	-1.1130000845435	0.34359989997971	0.69349416452398	-0.13809937717013	-0.071528934479317	-0.72350288752844	0.0053455629462995	-0.21730063973482	0.10060056874868	-0.60160339734958	0.30119846833816	1.0419981443107	-0.63369910906324	-0.5225012873602	0.74070025678675	0.083849578428013	-0.010525132848383	0.76690006135889	0.52699922072386	-0.55739896075049	-0.58940017520865	-0.15070698682991	0.13660283486616	1.3609970167977	0.35129771956918	0.013310651789289	-0.64459719906808	1.0179991388859	1.2149976531768	-0.66349841923653	0.32319446456873	0.76290098112517	-0.58600116301889	0.17279890918147	0.37050139822643	0.3680999826007	0.55479652077102	-0.515004564664	0.4981031289597	-0.15069843652659	0.3725015690543	-1.2760001347134	1.579000870137	-0.54649552182636
H200006892	LAMB1	-0.23880073223511	0.12130205761683	0.63730387678473	0.098070173930397	-1.0620044386173	0.64659967158617	-0.0099857021183327	-0.84960693706984	-0.13609857328381	-0.14779972824177	-1.2159976271551	-0.55050213237486	-0.5819945824525	-1.342997755845	-0.56729970246103	1.4739974330862	-0.3215978291329	0.65440107406705	-1.0949978167022	0.40979854643183	-0.01417078376987	-0.6260002300449	-0.60779989954561	0.098202878061408	0.41320181304449	0.16879812532438	-0.79050148447908	0.1661038588594	1.6980027137911	0.16860165259937	-0.31980130826966	-0.52280163759008	-1.169001474325	-1.0110006775276	-0.98169784506463	1.4859982539192	0.27220030160244	-0.43050496389458	-1.5829996519997	-0.019990907960171	0.40819853449027	-0.31090070682743	-0.45520405905957	-1.7639969153274	-1.0389950624204	-0.059189046305706	-0.97610204418981	0.014386048969524
H200015190	LAMC1	-0.14040046598615	0.2084008937036	0.84579968897906	0.5110985652788	-0.32169365267116	0.64949887213608	0.22179997129406	-0.046450235261877	-0.4686005618702	0.70459879813895	-0.43929962975491	-0.98080300785547	-0.2993997550776	-0.41579963598527	0.036034792502997	1.1709995699242	-0.032249731694581	0.43150250005111	-0.56309430946378	0.57840126228077	0.32519998637034	-0.22530121147461	-0.69099826647878	0.15520230500305	-0.088601211616461	0.32509811571112	-0.66879430615531	-0.3900020035924	0.54370555213097	-0.16930020658271	-0.94890273661172	-2.4920037920814	-1.7199991430276	-1.5020054427839	-1.2820005803263	0.21819696984199	-1.0520009973516	1.3129981566087	-0.56879593055022	-0.092850180452598	0.50270261030107	-0.32660193273299	0.54230040122955	-0.26120254833643	-1.7019964655253	-0.56049441219327	1.1060001680271	0.11889778409085
H200007039	LAT	-0.18089960836195	-0.45540017009764	-0.65839903617868	-0.77029944976872	0.37250023338312	-0.3840936628722	0.42830450655195	-0.13599857814921	0.049949638726547	-1.1169992087655	-0.65850303653709	-0.047734747370496	0.24139989690292	-0.98320144442075	-1.1939987436716	-1.0870051002375	-0.70560256269258	-0.60779994566473	0.10889976128927	0.43149421439819	0.19960132848397	0.48140024761486	1.117004033667	-1.0620049077381	-0.13760003595583	-0.072278049360535	0.17950052098793	0.39768974481898	-0.83450033655433	0.75709910756415	-0.57559948469776	-1.3289978769999	-0.0022329616157588	-0.34630093731027	1.2399990409926	0.28490333311742	-0.75310131919402	0.34060588474171	-0.68929990173071	0.0059165717755311	0.52660047832341	-0.43900174795708	-0.40919851063234	0.23010112762	0.061690003313467	0.22770164889927	-0.3099977067788	0.58889808477968
H200000459	LCK	-0.89610352613181	0.23089841353655	-1.3729984298326	-0.6611997135899	0.25809633830171	-0.029120308222418	-0.54149923579456	0.066680893055699	-0.048250000990201	-0.73700544281608	-0.98689872306383	-0.64589706593482	0.19449555574227	-1.0099992563465	-1.9649967069316	-0.6539990042477	0.076186782676962	-0.52730557816026	0.1418993416886	-0.15350080882685	-0.037336459781335	0.50369841288423	0.051237775181614	-1.372997912811	-1.1609932682295	-0.23290393792242	0.20210006431304	0.75929977375119	-0.82089766201116	0.35679935795438	-1.4219993024702	-0.15520144907541	0.22730148779706	-0.10060710375857	1.0460025762047	0.25799983419266	-1.2320077644845	0.0014880822345351	-1.6839981069282	-0.31700051049981	0.41989785943886	-0.082628746842639	0.51730038175488	0.19819640668272	0.46620403925204	-0.080179900256238	0.41720029959093	0.093303495903934
H200011065	LIG3	-0.19910098593213	-0.28729969859848	-0.84950055186528	-0.45570208505032	0.55569920973317	-1.5899987681682	1.1880019783509	0.45969827052606	1.0219977239904	-0.46570144128657	-1.0340009698751	-0.27119395343853	1.4479987831628	0.5193953481499	-0.48490960950216	-0.72510380669824	-1.0670010427341	1.2199996843287	-0.13970495692606	-0.82559618959973	0.24519803151284	1.0160040152808	-0.31150062244891	0.48689998761832	0.86999875830678	0.6844942889723	-0.36599761763622	0.77410308288257	0.31919802652626	1.3410047966973	-0.46380229873691	-1.5339962620403	-1.3889997213241	0.23839998155113	-0.79829618497988	0.10640481419159	-0.34629860442771	-0.76929649597141	0.29429870051928	-1.1129981766879	1.0739955610764	-1.1520020308493	0.66950180001385	0.065417640473471	-1.4089991810064	0.64299891889661	-1.0279984512155	1.1449929905436
H200007655	LIG4	-0.85490189459418	1.1069988393589	-1.0229970086456	0.12549838860613	1.1429999179106	0.2898987201414	2.2340037148382	-0.026151531667051	1.8900025766386	-0.33160259894538	-0.84090060360026	-0.10399948573173	0.24419824077187	-1.3849974051638	-0.88159966584835	-1.0789975453963	-0.75950067440548	-0.12979847368939	0.36330469532685	1.5420039871205	0.052381522876659	1.5860023698169	1.7159992254469	0.29780134406586	0.46580058141539	-0.071061036410718	-0.37709922484925	1.0019997642676	-0.54010055455403	-0.22570007431212	-1.2920014936019	0.56009661298081	0.40520046503021	0.18619983074794	0.10310088451884	0.54270364375748	-1.7689950552678	0.6965971038727	-0.54740084790248	0.23039938833636	0.84709756090314	-0.40360003951573	-0.39569676844824	-0.26529773209144	1.3569997453992	1.0709968623302	0.28770088335825	0.51169336384635
H200004330	LIMK1	-0.003630103843575	0.06878973883495	-0.22559948056358	0.010022478706825	0.16780429161314	0.064131730805343	0.12540422560444	0.27330005248252	-0.17539683308727	0.0422903204403	-0.26060013639111	-0.05267898253145	-0.02326975377907	-0.14569549188125	0.25099991660377	0.5043985873251	-0.58150056366168	-0.11289616861882	0.0025015490622342	0.17770429168827	-0.41729794616982	-0.3066036770608	-0.17900152498848	-0.22279809365189	-0.085097390370348	-0.0087688708669036	-0.13660031576694	0.081081476327665	-0.77960140084543	0.10210112063858	-0.088470534962299	-0.44039851240402	0.077031824768116	-0.28889890124653	0.18649911366461	0.032286958241821	-0.091800494937486	-0.21630341021212	-0.23329575619254	-0.062487392489029	-0.12069609949448	-0.88899981575845	0.0067252669705983	0.093598776993286	-0.048981616894356	0.10260038628505	0.040247243359724	-0.059260066113939
H200014297	LMO2	-0.47429945356698	0.25999963573001	-0.25050071820239	-0.17059853548537	0.32920243789255	0.29450460822033	0.2269005759606	0.27109852289305	0.045690260277075	0.0072951055005403	-0.83939612533933	0.6002001772461	-0.2122999100491	0.29779762572636	-0.016270410472813	-0.069670127031031	-0.44439958133134	0.14839596617599	0.58799829804712	0.15650086446461	-0.78409554841762	-0.039813328834272	0.19000496201311	0.030635897428314	-0.30389887328784	0.23489981184288	0.1270984767139	0.1447008647088	-1.0990020654292	0.36129955315132	-0.24289864823383	-0.34399803968389	-0.13559838636513	-0.6311012799145	0.34310027113531	0.55020128995058	-0.94960058747128	-0.58530089850323	-0.093620323983497	-0.17080244701137	0.61749920266782	-0.29630046685194	-0.19699947452777	0.42259713486989	0.22470015008478	0.49089581335509	0.094487066930179	-0.33349957115333
H200012397	LMTK2	0.44230071501951	0.36339845994797	-0.72069707347481	0.12030027020858	0.29660113431136	-0.16659994336777	-0.031338018701305	0.12070093137268	0.75829773177425	-0.24040226839053	0.41820179276642	0.58950088396588	-0.38310014680386	-0.62220331162909	0.43340331443185	-0.64749927830109	0.76559776204626	-0.23939893679759	-0.59839736987851	-0.60860054637952	0.29890043673715	0.44479562334233	0.0049068586091725	0.11840002875984	0.52649905690197	0.29379862116417	-0.21769957182809	-0.6200020392672	-0.35469980815322	-0.13919334261755	-0.23550108340709	-0.27440061648848	0.53309952178071	0.51559984835726	-0.093374031349805	0.17799791061837	0.56250156970066	0.120199119429	-0.71309807749209	0.38960042843553	0.63730442911409	-0.020479558536751	-0.24320101024976	0.28770007366061	0.13500158896841	0.13609965701775	-0.13870310109543	-0.086378662958037
H200011164	LOX	-1.1470016592405	0.21670107517449	0.49089792921914	-0.13510341379146	-0.98079871232034	1.7930015606404	1.0749993886363	-1.4939993006525	-0.92330194244395	0.61390226045882	-1.568998638646	-1.6690057862178	-0.81870023924718	-2.4279999301507	-0.42750210076728	3.247002293833	-0.28470436167698	0.9970006650727	-2.0790027294239	-0.82700107262604	0.11009610331753	-1.4330011356016	-1.6269986602189	0.17739912091392	0.097033488673818	0.66700297559392	0.32200347751128	-1.0059978032308	0.69389758579122	-0.52140236073168	0.25830332529538	-1.9419982873637	-1.8269977732433	-1.3849978136347	-2.0770002083195	-0.38549938320362	0.013331858061879	0.30999961102089	-1.4920012442922	-0.9086020603324	0.59170098549894	1.5820029304341	0.90179766956382	-1.5239978276169	-0.69780021398396	0.88300088289	-0.44880065917182	0.081502719590822
H200013782	LRRC32	-0.21719875026862	0.58460234172725	-0.64250255148488	-0.27869841961113	-0.58390134338353	0.6219056408385	0.5129000261313	0.24339788440775	-0.55039810480472	0.14620074290474	-0.48140345815922	-0.1333002819935	-0.22129813703333	0.18069503212663	0.23690075845377	0.30969800075993	-0.41540253244661	0.74520209716532	0.16480196401825	-0.11320130115751	-0.41370016296644	-0.62399980172642	-0.34920065834444	-0.076798541445131	0.61190446369819	0.30580262441788	0.032449857605024	0.087899918175226	-0.5769979850531	0.025250185923192	-0.24150224711275	-0.66529723982238	-0.71170054771183	-1.0990025060645	-0.88770087296961	-0.62010224141509	-0.84710125966672	0.10779816351662	-1.159997615947	-0.45159762450808	-0.67430094224707	-0.33690071257158	-0.82049889578561	-0.56260172326328	-1.0989987112613	-0.829297424412	-0.32610179930173	-0.73069947278765
H200000010	LTA	0.17989761720557	0.32639974947286	-0.23410024650493	0.073559265588288	-0.10409841891967	0.051747268811117	-0.11950463817856	0.50320062099857	0.021958666709354	-0.011667192009	-0.17749646264887	-0.34529833623606	-0.077638072209387	-0.12500071600811	0.19349758096523	-0.35180128979146	-0.13160264428499	-0.29399338344304	0.63829889688911	-0.19560681732007	-0.0042451027631367	-0.31450353858187	-0.24840335071771	-0.027599684209167	-0.45869631280915	-0.48970495978955	-0.10939946748271	-0.070124453329461	0.69520027957414	0.037541157891769	-0.088850745980384	-0.49699562333914	0.028665371507263	-0.087314645302635	-0.062882547705924	-0.066199513357361	-0.72159851877242	0.38330380837463	-0.14389793852467	0.044801025176327	-0.33410394951122	-0.84350316423417	-0.17349852329265	-0.46080220963195	0.12399944411624	-0.31710007264291	-0.41990060941745	-0.36839847250501
H200003837	LTB4R	-0.54209926531404	0.26809836387078	-0.80579743371667	-0.44050070837833	-0.46590087911866	-0.32160179758991	0.12950088791493	0.089190961592593	-0.28330227402557	-0.53520035652718	0.53700086874296	0.33269917341712	-0.31960382208607	-0.14539851550664	-0.64460087559907	0.12710391055518	1.0830017432567	0.030499675484579	0.20639945850393	-0.86399811107626	-0.060509091719147	0.25239934270307	-0.15160175815487	0.88199768095088	0.25659927511874	-0.49640439080901	-0.9505003829067	0.014867307184875	0.74770086235778	0.081037414787822	1.1509994135952	0.34980293988109	-0.43449474870465	-0.035822128892444	-0.34979673790867	0.055632389666949	-0.91189746056964	0.26320817463936	-0.74619982018555	-0.032884512830138	0.25059867106164	1.526003286021	-0.022659970032202	0.35949785656105	0.15310217744087	-0.76880075001455	-0.071789073614448	-0.74419933074738
H200006801	LYN	0.64630817228226	-0.11590037696956	-0.10789796314908	-0.60109921926957	-0.16130167091738	-0.5259031559639	-0.18140276508995	-0.90510191788858	-0.39639760352813	-1.1490007633743	-0.086832747988848	0.22980021098433	-0.70459836579692	-0.91250257678181	-1.4020008275581	0.59879869754646	-0.65109880077544	0.3643013391136	0.076981110788781	-0.57219664171052	-1.0790008815522	-0.65449957567511	-0.044239462804337	-0.034770395328934	-0.53260025098234	0.4666951531808	-0.31920103915628	-0.69850224914652	-0.61229964703604	0.35229922403641	-0.34879924848672	-0.012640748354073	-0.12590014703362	0.47870101460229	1.5739993253841	0.60809781283901	0.94059506310318	1.5430070609846	2.7020024405251	0.3168970369996	0.27220015478031	0.76919137009859	0.20839955910966	1.563001386641	0.50940059359795	0.25399698198827	1.8080002824248	0.88330197603975
H200003992	MAF	-0.055807185210232	0.28019944752244	0.13910117285002	-0.55269659668794	-0.59859903781837	0.16880033135723	0.78650350748413	-0.30250698723029	-0.15049874535658	-0.32049915824636	-1.6020013324489	-0.92320324830656	-0.19600151788148	-0.73080174352588	-0.47669899447606	1.2070000042963	-1.2649996247011	-0.44649998231003	-0.65189600873096	-0.15570140660946	-0.34560266702916	-0.29640203808307	-0.039457743457512	-0.75190294493639	-0.53800578089006	0.27599795188194	-0.42189930524068	0.80720038129533	-0.51339744505254	0.25659973150828	-0.54049577456037	-0.62229958315643	-0.53960436712279	-1.4139936507381	0.036081324667213	-0.43589900507046	-1.466002435649	-0.27110391438709	-0.063268930354964	0.66089994607671	0.077890616234549	-0.84449705207756	-0.45249865061665	-0.49389944537417	-0.74269503664046	-0.71169922257137	0.17489971800628	-0.37599976499366
H200013337	MAGEL2	-0.35529862644523	0.10379368260529	-0.27170907697988	-0.10689827263455	0.012983584563099	0.31659751124981	0.25250212231517	0.17889754352996	-0.31060346992729	0.2367983339432	-0.16729858564437	-0.04754020789806	-0.14340358341479	-0.033509555431017	0.0039544895952089	0.20099948190937	-0.61899728577013	-0.21320019811933	0.033989056110526	0.047738583650455	-0.24190172290214	-0.16690395872954	-0.00092441755124288	-0.034109282692744	0.0572519066804	0.26029763714748	-0.056970462252038	0.049135064854513	-1.080996497568	0.2202997440166	-0.055792877395269	-0.74999418736283	-0.1320965005836	-0.36680203431927	0.12549834490577	-0.14640135774558	-0.30480160675471	-0.13430212071898	0.65619601594497	-0.11320187265998	-0.070669794041101	-0.7883041318702	-0.29080605310107	0.15399512228189	-0.24340451353872	0.048309743777707	-0.28339628373359	-0.25010235501216
H200008444	MALT1	-0.61999983877369	-0.074201147640202	0.76489918540102	-1.1349992148034	-0.45659905716399	-0.47880000256128	-0.42700016283792	-0.27639880769192	0.30029813982162	0.018879290829831	-0.29079982282964	-0.087319885728025	-0.52930043944177	-0.49650036475429	-0.80170126669309	0.40430176226844	-0.32079565772758	0.81509888379416	0.089798519779165	-0.69650035472951	-0.47030102500696	-0.17439929839599	-0.85409343562313	-0.56250258111501	-0.75400081973274	-0.32099301302337	0.36479936756649	-0.13810507940808	0.059009003673962	0.041119176255874	-0.5441994307583	-0.025186265765368	-0.27809813356815	0.18170031819296	0.69679901457008	0.40209456169844	0.16329890555664	-0.46650230093583	0.12849907949032	-1.3050051654293	0.40990026667423	0.94629360668784	0.73660051215197	1.2679994666928	-0.94869896349446	-0.62610127703137	1.1749950462986	0.53589953277531
H200005143	MAPK12	-0.54130059334634	0.3631014135424	-1.1050010151149	0.052675905856019	0.40170413767832	0.27920384891966	0.58200024797569	0.24550346881251	0.30660153005294	0.014563971204201	-0.76000364050409	0.011278460847908	-0.20919922390705	-0.57649998183267	-0.70379994563259	-0.20539881139364	-0.52610228250083	0.028645625920024	0.72999679723341	-0.4435047369552	0.061370355806774	-0.022392759368021	-0.10360299188598	-0.44060053214021	0.47829979122125	-0.015452231610966	0.20820375981509	0.87390310946476	-0.078807546018777	0.29280020704777	-0.67879914598625	-1.3480011793332	0.68350392937237	0.22830028320715	0.57019954788074	-0.23389463578563	-0.6299001532496	0.47170128760979	0.52520473976219	0.74680648410112	0.31430188741452	-1.1110070785967	0.23940133814421	-0.17130487777921	0.039972443846072	0.29679586789825	0.087718880760036	0.024340423117828
H200006630	MAPK14	-0.089520392822836	-0.33170685942993	-0.25789980885512	0.51119942110463	0.99539763315235	-0.09182182549734	0.12879980882169	-0.55869875361925	0.89849847583048	-0.3311023187729	0.10819946755303	0.55789133401156	-0.25139895777288	0.24770131805894	-0.35480009638682	-0.27720000069323	-0.019527931359135	0.32160123805577	-0.37759790523184	0.10979624979385	1.078998765163	0.14609725510261	0.49140052434751	-0.22880062588213	0.20489346172782	0.5204918462868	-0.17279944084738	-0.16479993821496	-0.57160032835586	-0.56260210621163	-0.046581443766952	0.089151653582136	0.62069870490909	0.37610640144402	-0.097128272599433	0.44719936726865	0.39359984444808	0.61839999072506	-0.18509839136864	-0.23429855766576	0.45470137517653	0.2627010359814	0.13760053768315	-0.26170449899345	0.27430198869863	0.46760009524273	0.59810304745149	0.98990335862868
H200015850	MAPK9	0.84309976846511	0.54750362981539	1.0790008299978	0.19230536797002	0.041610727054859	-0.31549652460156	0.19610091861862	0.47579868534957	-0.4284976728104	0.3159981965773	1.2699980468539	1.0070040458455	-0.42520109393164	0.11439459844226	0.51810050692924	1.0740005340655	1.4010002235728	1.0219960841254	1.0079975855531	0.48999501853079	-0.62740040423523	0.98039467998831	-0.14710557613446	-0.27659886229143	0.044221636750994	0.61710133981661	0.59090258006288	0.21320181021712	-0.15220019690969	0.00065412982223144	0.46250144930351	-0.53779624381115	0.62879879460805	-0.65420178051801	-0.73649451920466	1.156997898974	0.413298719045	-0.75599678139725	1.0059998596507	-0.65019978137728	-0.81929899619563	1.0439970369159	-0.14169764572371	0.59999623377428	0.1018994240377	0.34359869351238	-0.046678541880731	-0.88810054255781
H200011013	MAS1	-0.32070080833544	-0.050165297899393	-0.23190333192831	0.10489538105487	-0.015657971131955	0.14569791039541	-0.24590136902057	0.016753852714061	0.38559884506326	-0.32050237552451	0.06789861816567	-0.27029891348172	-0.053240634115682	-0.47090008406128	-0.60369915220133	-0.39049907308696	1.0119996362494	0.006430102157621	-0.48129422386117	-0.13050361154806	0.84659811251239	0.31499775081171	0.27069666714701	-0.16390019694772	0.030774176782036	0.26899973784781	0.041736211761376	0.10980270865794	-0.85759863864227	-0.35199448246254	-0.79540203200506	-0.3502980483469	0.31290165678221	0.72229925363239	0.88169612529618	0.25200069822321	0.55049851696634	0.13331051701371	0.62630150346632	0.12879839528169	0.50400039675416	0.76209682565722	-0.098639738425255	0.37520098139131	1.3669975583613	0.14620116444219	0.79459532462457	0.56590126465786
H200000074	MATK	-0.98890012112805	0.38149907157451	-0.94049826079062	-0.03151661489466	0.44850016706973	0.31610058527339	-0.68030120494952	1.5300009093361	-0.28509200981477	-0.4550975573811	0.37840383254935	-0.65380343862691	0.035811059944303	-1.1769999899628	-1.1980057321493	0.0035875978899094	-0.63319851567773	-0.64130091086415	0.52520338818001	-0.82970234496044	0.56239945892327	-0.19499770393896	-0.63449870529356	-1.114997774746	-0.39150043066691	-0.1095997187705	0.00021593442924818	0.35429919896087	-1.1329939579299	-0.39069837706317	0.021687393977948	-0.45680183067201	0.11369961421335	0.14540091624991	-0.17009908313346	-1.2720018151943	-1.4999961569558	-0.73050353560059	0.069402457074755	-0.79840026913631	-0.15269921593736	-1.0389984400046	0.18850236064728	-0.65759743471989	0.27719921366088	0.056683314446746	-0.19980165065224	-0.034850434884315
H200003551	MBD2	-0.68019849067448	0.53629807554026	-0.16829995486436	-0.30749719010227	0.35130205818421	-0.274200161171	1.4290032038898	-0.41329859566498	0.98179926830696	0.066569005525635	-0.1703018014323	0.46030432467856	-0.47479647391124	-0.87289999907075	1.1650029328357	0.043396447626946	0.088161000058175	-1.1649970362211	-0.10759316796884	0.99430327535061	0.28789992929236	-0.24599836271415	1.0930023161384	-0.21380186082662	0.85300543635746	0.023051421426526	0.60210169618551	0.3657058727206	-0.92730220952219	0.34440129276013	-1.2860023363267	0.62879810460927	0.20920041950403	-0.36710125035255	0.73910084258226	0.39880271324002	0.28579879212323	0.15249432404874	-0.23290087691516	1.0669990605915	-0.13480029022991	-0.25770334763883	-0.45160124743871	0.7420015090975	1.0269979440565	-0.53119827386006	-0.64770128075864	0.39970007297412
H200016087	MC2R	-0.15179849697953	-0.070680428303224	-0.31428978115682	-0.23980104106476	0.21800105759769	0.17639802437512	0.54020064820359	0.23729653556181	-1.136002899383	0.30859954694255	0.34360423278266	-0.14779706128269	0.17819637033115	0.25220043964289	0.62599728661677	-0.69669865093175	-0.40950050479544	-0.05063951122797	-0.053810616236043	-0.088020373924762	-0.5192009315814	-0.74499674061333	-0.27070046812255	-0.24709629703484	-0.21430175892745	-0.52319847683865	-0.021439789514814	0.042990972083169	-0.71189859730011	-0.19480020694552	-0.54240155835658	-0.88610079438754	-0.17209959479486	0.096259151735724	0.24769977412606	-0.46999840025702	-0.072390852649637	0.27309868393467	0.687897745442	0.14110677185348	-0.49240105452612	-0.96049587982548	0.18609740450873	-0.17720025803764	0.1157088630102	-0.094429465526162	-0.73559859346026	-0.60789889600788
H200000352	MCC	1.4659975332742	-0.32809609840385	0.23779730946989	0.85770086151714	-0.74789934610902	0.83910179870083	-0.22770081292553	-0.63130085552859	-1.1690011688547	-0.30139926557192	-0.35969913900757	-0.33859864962205	-0.23590104666908	0.57859837695027	-0.096058872242449	0.49950220238406	-1.3409997109296	1.2020010674528	-0.10329814947831	-0.37109821895155	-1.365001937823	-1.9999981872837	0.47920060186129	0.088508934021766	-0.84179689232233	0.66809926900306	-1.0890018579989	-1.0439969029037	-1.1629977707748	0.278099347155	-0.09574008322025	-1.4610017054071	-1.142999522131	-0.81179895992756	-0.17599805791698	-0.40180039767802	-1.1690022004844	-1.6089980143751	0.86999880412186	-1.8050057616721	-1.1920012910119	-1.8710065661983	-0.63670239791448	-0.23029892169395	-0.16260341823624	0.72459899163869	-1.5689994552906	-0.075231067440692
H200008773	MCC	0.17620101604307	0.69889823857521	0.55880098948917	1.0189989512917	0.60549829590973	0.16739832722283	1.4169963846944	-0.46930399161288	1.3980000501076	-0.36369840098399	-1.0690028457545	0.52470070650738	-0.31489758639609	-0.99449914590437	-0.17739826556675	-0.69329678414864	-1.0980031666215	0.065241462192247	-1.316993753692	-0.011862377962472	0.8448027073633	0.015280000552857	1.0890022514512	0.15999960976111	-0.17949937160984	0.15519915913687	-0.10330190003804	0.63099746050192	-0.59450427757767	-0.35989938643341	0.33010153441612	-2.2050014740854	0.2747032734875	-0.31559835871567	0.42140104087017	0.016288621291679	0.41370211327788	-1.3150011564866	0.44519938061492	-1.082999654637	-0.30850020183775	-1.0240018374747	-1.3230000808071	1.2780011634413	0.22179816579565	0.9141002271095	0.68449649779417	1.1680008935418
H200010344	MCF2	4.2649997227835	0.18070014246787	3.8159977391167	-0.75720017540993	-1.9050016509878	1.8399993505446	-0.43250045976119	-2.3700067534055	-1.4210031225098	1.6789970185371	-0.22530647295985	-1.8209974636475	-0.2149999806545	1.8309984564438	0.3977990829186	1.024004499197	-0.64800393513285	0.41980074193439	-1.0550021817841	0.56059848463485	0.92750286926022	1.0950002581104	-0.69160005229775	1.2440002906335	0.65319517434176	0.21260323746959	-1.0619987793732	0.19610281469301	2.8590023560578	0.51309895163693	0.74379614580046	1.2350001838355	0.57270108214448	-2.9439991141628	-2.1890011009834	-0.39919893843998	-2.6989983552699	-1.2440038121646	-2.1350016084137	-2.0540037232128	-1.5220047426596	-1.3609994661192	-1.3439997419391	-2.3189996609392	-2.4550021773546	-4.1270008372554	0.1139965930554	-2.0690020166936
H200014073	MCM6	0.51230708394225	-0.54599800244649	0.9595980168185	-0.13209507211962	-0.56390210704275	-0.70030416966798	0.6973978275251	-0.42089371123783	-0.19779967472818	-0.33290363623035	-0.82319949565883	0.11319582021267	-0.3896051024547	-0.41020257492136	0.32209832780677	-0.034963766644005	-0.49029966753641	0.015010886819226	-1.2499994244683	1.0749996181438	-0.44680133870387	0.59219940312644	0.35230032046947	-0.32019963911814	0.8467005566076	0.4357023219041	0.6639936902162	1.2020018373966	-0.24810157301856	-0.24369936990742	0.61780767158254	1.1249957723027	0.23949343329802	1.1649988046916	1.1800018223015	0.99079730260759	1.7759985371208	0.59980018093612	1.5079961035	1.3630000987638	1.5389946116882	1.6999990344759	0.75859881827349	1.2850028865707	0.96350108664033	1.0180036397614	-0.27310377410537	1.6880008994218
H200005101	MDS1	0.27209930462081	0.080803392472159	0.2646004043583	-0.21299890431205	-0.44159892513156	-0.1926012117541	-0.0042239914776009	0.47319810376191	-0.08564020744652	0.12449903645162	0.17639740790945	0.75069511258511	0.47840079648608	1.2720017956618	0.51889955215658	-0.3707983556755	-0.33809840226216	-0.082940793210614	0.51079984943157	0.056002122719358	0.30290424057456	-0.025111197077946	-0.16859981174974	0.57720102845479	-0.59060001213191	-0.15829535691587	0.018308204384227	-0.23209986958082	-0.087612158333779	0.11060062038841	0.73159807772893	0.29839889152268	-0.51229808691235	0.69759984359891	-0.32060030321111	-0.070058837355584	-0.57189881192599	0.45460351623096	0.4718010184023	0.012047874182998	-0.14490086494117	-0.54599863660141	-0.30220063528582	-0.035029585940261	-0.99999526371684	0.43950351524045	-0.29080004683657	0.088881187771263
H200000763	MECP2	0.26760199082767	-0.089459454546837	-0.090188120227305	0.013920004997648	-0.24140039938832	0.2086016111173	-0.33549929229924	-0.15500216346245	0.015182329535935	0.078561077013457	0.73899642186555	-0.32320125853008	0.23259922268238	0.2393982094225	-0.17189792350557	0.35040030820364	-0.23689525104529	-0.3475998383288	0.021190857089759	-0.71429684494253	-0.037501901416167	0.19480447594665	-0.83970208405755	-0.029801247001534	-0.43230112562512	-0.096290731143452	-0.019839556551853	-0.087429020506621	1.1880025329486	0.048918507783535	-0.0083085300762851	-0.57000012723356	-0.32559859913922	-0.49990129489958	-0.17189950930832	-0.56380224489118	-0.62599987332031	0.060639452223437	-0.44350101317441	-0.32560101296413	-0.11419976061184	-0.087461570220731	-0.3916991531444	-1.0419999666661	-0.2800009648952	-0.033030715924655	-0.70580289763418	-0.39980071075822
H200008846	MET	-1.4090022291635	-0.13469773789843	-0.61050213066408	0.12350017503152	1.9799992010602	-0.31100038482175	-1.4530059251163	-1.3099962658344	0.099199901261087	-2.1829979496769	-3.1940003672804	-1.9480005618412	0.82660059498758	-1.5219986990185	-1.2230014517231	-3.0530052524368	0.20209558794493	-0.30089914579843	-1.3690009919625	-0.49590223628906	2.0639997814345	0.57250061455312	-0.34319889487595	-0.16179890714818	1.2360017809681	1.3870000328575	0.99459499195645	-1.5140019100308	-1.6069983503704	-0.70039914650908	-0.47329859936926	-2.8589985718709	0.93139763793935	1.2299958511285	1.0319978580283	1.2570003005997	0.047921294192229	-0.41530131520972	0.89969769240968	-0.51489935998934	1.0649955025457	0.58009449494134	0.5847049760878	-0.46759935111734	0.99920850181788	0.48890022207936	0.52299913490114	0.96079641943913
H200009651	MFAP4	-1.8529946533749	0.46520343594933	0.3095937118816	0.066850515868127	0.54970169352265	0.91679855320179	0.49450370035373	-0.40789864188418	0.41640015696838	-0.94079332544197	-2.0210054178128	-1.3170026186589	0.51530379066973	-2.1600065377949	-0.45170027788288	0.74899874011619	-0.28779901808638	-0.53760209957731	-0.69560706813562	-0.61099225982905	0.43399980525398	-0.26980169392959	0.11939247770352	-0.69980506463813	-0.41550737852045	-0.53170371047616	-0.88040507740124	-1.1610005774632	-1.6879985748271	0.69979909174156	-0.63850049986525	-3.5019962372083	-0.62129977048927	-1.0260004192049	-1.2159980742	-1.4960002932113	-2.7439989679716	-0.77090510650392	-3.4150004686016	-3.1830046626304	0.18150022065149	-1.2269999884225	-1.9219978900925	-2.1509980103301	-1.9699970852673	-0.66679837657689	-0.46610579502896	0.089380346970212
H200000362	MGMT	1.1030019580181	-0.56429704136413	0.67559487462552	-0.20210269862075	0.15380598359232	0.1899051045341	-0.35770019745937	1.1129956311627	0.26749894254402	-0.25459346198759	0.23089800203386	0.44509627985487	-0.15670116759673	0.16490102853407	0.89889945642495	1.2400035264756	1.063001281501	0.17380461961243	1.5260028184412	0.1333008343283	-0.1709026097211	-0.48790538607991	-0.32810212876645	-0.13380103973275	0.0437314179172	-0.4742006669914	-0.88160122211539	-0.20990000372276	0.16860017325192	0.051318553492841	-0.12700078716861	1.6629982699399	-0.30899692337411	1.0269975938919	0.44759770320306	-0.07804951319586	-1.6589968732694	-0.73079908381214	0.015017707892831	-1.8770018684891	-0.65049583569806	-0.29559814060199	0.019987054440633	0.93079591954068	-1.3929989536622	-1.1250009320115	-0.35690077108079	-0.45660490308986
H200005817	MKRN3	0.54919370456812	-0.047911206514457	0.24589847421649	-0.1352016986045	0.41779861342637	-0.45970050234005	0.47190133771165	0.22620129457527	0.66870358152977	-0.68340134339273	-0.45049989406156	-0.72640367764784	0.26290225757465	0.025427596126139	0.32300567526561	-0.42989881893327	-0.37250292634743	-0.3638001209827	0.60650094035082	0.11570325923568	0.77839675871656	0.39509939316703	-0.034312080325731	0.3449998709364	0.44270126792229	0.057469536799499	0.27720180375181	-0.20539966716148	0.29589827568566	0.1320961183415	-0.81960069691479	-1.264996716534	0.34319874125366	0.36909967125073	-0.020077730242366	0.56320233648799	0.20620023371029	0.53629892916845	0.052530111260941	1.2519991015351	0.68370259005475	-1.4620009457333	0.78300301361798	0.38549768804132	0.16909888071596	0.31449710096859	-1.0670006677927	0.015797309826356
H200007142	MLF1	1.1149968860992	-0.17130070517624	0.87419620878299	0.10400196006275	-0.51419908271729	-0.46989938714232	-0.43810120772418	0.17789923	0.53020002138646	1.1309994428673	0.41090054965687	-0.97379849364864	-1.3749970917301	0.35120172012278	0.17789398511683	1.6489980706385	0.61489729792092	-0.069620936357037	-0.73420137281332	0.96770369301873	0.19829910535463	-0.68449939884185	0.52210015008136	0.52630090368358	-0.88800499035463	-0.93209820209824	-0.57190049450342	-0.72109989686124	0.63380115844794	0.18829665244991	1.7399963427326	2.4179969795376	-0.1642022456722	1.6060022989035	-0.74429897704753	0.5756978843192	3.5479972013834	1.3770001019895	2.2129961550549	0.18800253294855	-0.17540033137138	1.4999990022948	1.4399990460273	1.4899969716318	1.0430024790491	-0.045441256154814	2.7340004609406	0.55730062015918
H200005242	MLH1	0.15230425849381	0.45509904916516	0.01354021421527	0.41220505905379	0.22809800464292	-0.43229995967353	-0.69960170323329	0.18709944800082	-0.4117008692666	-0.23790413753934	0.60799824412716	0.81759992347847	-0.86419901722818	-0.55010524670619	0.4047015530453	-0.90020054161858	1.5100015075384	-0.18250323991933	0.20639873233965	-0.71919977406971	-0.67109799876986	0.047571782868249	-0.044820210886865	-0.32950251734516	0.11739991112148	0.24840167037898	-0.27619502467747	-0.40830457778899	0.1418936157518	0.2662018752842	0.6683001148381	0.99369411975377	1.2559997526525	0.93019696155466	0.33769780800112	-0.0079233714157103	0.20519757493523	-0.28849843610366	0.65020399309469	-0.047129563510883	0.49699970344326	1.8730026907593	0.5584987270149	1.4169951461364	0.23310026151746	-0.1962983306868	0.12050129210725	-0.2997987077698
H200017507	MLH3	0.76110191516732	0.19579832510493	0.81149771847643	0.30899739133871	0.39919691284187	0.087929392781541	-0.92779638715405	0.83960281308437	0.032546198946118	-0.075558477008865	0.074956676756104	1.0019968012029	0.044440708803883	0.94250094877044	0.35529829823832	0.78030049091735	0.45519708361626	0.12340283221368	-0.0058684539404177	0.20940478823641	-1.9689954505314	0.24810129231805	-1.1789953025129	0.51000156762729	0.17500258937153	0.071591612962859	0.52939769400015	0.011539567747584	0.57269840737827	0.44210153124057	0.62030060852897	1.4399967992522	-0.628998609689	0.37580014485105	-1.0229990656526	-0.2629002354569	-0.3881020397111	-0.29039552753641	0.066899423602598	-0.37489686984303	-0.43899893431362	0.23939977187294	-0.23779876782197	0.40519888943012	-0.97480086743953	-1.559999529577	-1.4600034143017	-1.5740031735298
H200016163	MLLT6	-0.14939788317687	-0.020274728027416	0.32109806480967	-0.28230234851389	-0.36590390047021	0.94099984087801	-0.25079634693605	0.04079097059199	-0.23990379993471	-0.28379465188232	0.038173057264885	-0.13399932085115	0.18250553734801	0.28269838364389	-0.23260175266149	-0.29640449884365	-0.29010140898016	-0.58630144183427	-0.0085613194778509	-0.097930353437479	0.53230030367763	0.40409871631497	-0.062846658728984	0.5430002213553	-0.058811852804672	0.02906890010802	0.86800057072581	0.1192008303775	0.39830184839472	-0.12949884459913	-0.30870106419206	-0.28119849666024	-0.38019808849817	-0.23340172479624	-0.46980082782485	-0.014389655404984	-0.82340360127133	-0.12700099590134	-0.35930038923695	-0.13729741468638	-0.14830189366613	-0.55950124719786	-0.026779839102918	-0.40780141683802	-0.3442985677601	-0.099819780491748	-0.18450009790632	-0.4621000001727
H200020416	MLLT6	-0.15450079056235	0.25480330731664	0.58070033017839	0.030767625286408	-0.4560994241417	1.9660043052317	0.19769997417073	-0.02982096087605	-0.076728742462615	-0.96570105184168	-0.1056005969673	-0.32100388753527	0.00091441557218775	-0.33479626992804	-0.13279348241336	-0.56720118193741	-0.049309859014548	-0.52349611177801	0.011751273883129	0.08689878845324	0.3039017957756	0.29840145502877	-0.1745988134519	0.30590217785487	0.15060069055982	0.064450865690202	1.9659999900861	-0.093844884953573	-0.46519895097389	0.19149547020362	-0.38300171181687	-0.45159977010831	-0.64000376286936	0.14140309854144	-0.049779175645971	-0.18199813789349	-0.26270209296456	0.062143124505896	-0.31450019095886	-0.28579915710541	0.10460085596272	-0.58760018573456	-0.28469926798514	-0.55850072545725	-0.21559942542711	0.098733029147415	-0.3470028107938	-0.17590038710114
H200000576	MMP10	0.11620002440608	-0.20789274292547	0.63290313599	-0.15170036196233	-0.94680045326094	-0.4957998161046	-1.0859980060395	0.49190429638829	-0.7581999080645	0.29549379815134	0.24029968714043	0.083415904433975	-0.33430132129782	0.14589802972098	0.059830583015733	0.30909641938754	-0.031319858817668	0.38690263883232	-0.22890234248911	-0.032558266011846	-0.045770019436209	-0.46510081634798	-0.34109941589577	0.24960150075591	0.58499938109957	-0.15159997160059	0.43100175251789	-0.19680161931985	0.31809970848328	0.068764632176525	0.66880291971202	0.27620475636704	0.25059645324345	0.5404996059573	0.055253865386845	-0.0036654838314389	0.23690061065461	-0.44499828617963	1.4090027296899	-0.73209839505986	0.10479872598742	0.59010062345856	0.21020406164032	0.11969979048639	-0.19300798897311	0.029102193620769	0.020918490325622	-0.18670093432135
H200000610	MMP14	0.30619446102182	-1.2240029379591	0.9562006688167	0.51210244577741	-0.53850123609569	-0.2160008762967	-0.22629843707726	-1.6130034414492	1.3809999988234	-1.1269997701047	0.023089609017321	-2.3169992889306	-0.93399662011427	-0.88879243340492	0.46330087977077	0.27919609093878	-1.364997897375	0.17989937882684	-0.17279832060915	-1.4859960173433	-0.25249963787941	0.30740073373035	-1.3720023488931	-0.10839594822709	-1.2809987718047	-0.50070092214374	0.31160162089286	-1.2159985389659	-1.2200024446076	-0.094160169453757	-1.3689994063197	-1.5499978636082	0.30549700867981	1.0139991591388	-0.73009894732132	0.78939886671298	2.3330012006734	1.9820025495162	1.4889980473206	1.6030016634615	1.885004642106	1.5500043724755	1.4209989805641	-1.1999976405071	-1.4329988906701	2.2790024512588	-0.4208000318665	-0.22049930960429
H200011747	MMP2	-0.86749981524842	0.31099767127122	0.77550121633012	0.066279375651434	-0.21819997899291	1.7400004674603	1.2890022403637	-1.0790009966282	0.48690498933918	0.43540076357837	-1.9640006942707	-1.8049992387204	-0.73470131516735	-2.2549989469789	0.091439077420968	2.1189983326826	0.029338117627832	0.54770006643465	-1.1070016008641	0.1413994231272	0.14489786647388	-0.68119538699092	-0.097850819641607	-0.12909853996147	0.27770309173217	0.59579468757208	-0.38689846773649	-0.79150067690929	-0.72680206367882	0.32609853087267	-0.16229949226517	-2.5480002284665	-1.5519962574221	-2.2369977787194	-1.325002676792	-1.3150028365059	-3.1460023587106	0.60979940203622	-1.6140004613472	-1.1920011476935	1.0940018334693	-1.0660008812648	-0.29290627590572	-1.5179997274069	-2.467998077188	-1.0749993867873	-0.51710724316286	0.70110206235119
H200000574	MMP7	0.13659930589746	0.38370175348679	-0.50549799556269	-0.14640072594235	0.55709684430095	-0.054740886654237	0.44569920357946	0.66799497523216	0.24619893019961	-0.28580079171935	0.14210179023653	-0.3587988914516	0.59679972313428	0.50810170284172	-0.053428021377278	-0.15220522662085	-0.15879958626436	0.46590019748887	0.60619446356122	-0.19579859154791	-0.032628977499623	0.45569993375076	0.019509943368121	-0.097288235972461	0.47460179889022	0.4228982665146	0.47969236754194	0.77549835987923	-0.39719830484769	0.56880393293385	-0.069839571219867	-0.01066983464916	0.89500051332264	-0.18799960400551	0.12370006210403	0.29750017050998	-1.3810015237627	0.085990853944164	0.025879744353688	0.030269130137092	0.6190996762191	-1.0750070511564	0.27329979312372	-0.070890159219316	0.27219816497596	0.77500128757577	-0.25619333160485	-0.076999602160871
H200006584	MSH2	0.062120361546771	-0.44610070374226	0.17041043651127	0.19960189439479	-0.26609932086466	-0.26470222099663	-0.58700359085916	-0.44330254171285	-0.40810066569767	-0.22000446536947	-0.46389928123781	-0.50310153354825	0.13079830455321	-0.36640326578961	-0.16940035011662	-0.49910220005851	0.37890162025658	-0.045230098037923	0.13099548427055	0.23740053303926	0.67660137319317	0.14609725510261	-0.53529887839224	-0.46390017495762	0.41630239248511	0.22830492371316	0.7159979166177	-0.7100053115159	0.67999864177432	-0.33749623585009	-0.013174032416814	0.719100900847	0.61520421441348	1.9049981355116	0.9996003153025	1.3790002147556	1.750000797421	-0.24040322158599	0.779901958971	0.44229933398974	1.113998610214	1.5099987951246	0.53859247800043	1.5229978530472	0.46059571144028	-0.13509966641668	1.2860032991128	0.64520384292181
H200004590	MSH3	0.19099752787752	0.61710110141741	0.22430019822765	-0.25790156425086	-0.58739889095934	0.048734804378333	-0.1861002828067	0.58599913522162	-0.27070043101807	-0.095879116120188	-0.36140114363568	0.047008359524862	-0.12420162749141	0.80950085762404	0.56340147053417	0.45549818103988	-0.20509632319273	-0.11870115154958	0.12590128200874	0.19870248428894	-0.12789562516905	0.61629862051741	-0.10010164403396	-0.22490236942151	-0.66240194556456	-0.17140093894605	-0.14009996869852	-0.024503843756954	0.88309752832152	0.13160417954853	0.64879881542044	0.32479540449671	-0.67969561713598	-0.1812012265348	-0.071230311174892	0.25310174507661	-0.40720023318042	0.047725281543611	-0.28029692735157	-0.087179315338238	-0.18100293029823	-0.37799744573576	-0.025484567098473	0.60460296191626	-0.52129966529225	-0.026670156635951	-0.22570074540936	-0.66669816643598
H200000709	MST1R	1.4329976470623	-0.03222209752256	-0.47429705125784	-0.60579935501489	-0.309000073631	0.4699046252161	-0.073512774197194	0.57969960793912	-0.3495982866538	-0.3842012561061	-0.88069710008099	-0.68860157259122	-0.14560073997213	-0.34430074001953	-0.51670018926328	-0.15430060024135	-0.69660134986601	-0.60269869865512	-0.13659774810387	-0.89619938196272	-0.42100201222311	-0.54109999660922	-0.64460135560639	-0.096378842800838	0.081875168493675	-0.06480830534967	-0.29820075161833	-0.65930169436083	-0.6038965635114	0.45990084268318	-0.45349890890389	-0.89860473694425	-0.61179986001327	-0.4612011193495	-0.27970148311799	-0.035348626764672	0.047593773697404	1.6019960917822	-0.42749676522511	-0.57460208956876	-0.35099944606179	-1.2900045663743	0.022368294803437	-0.61029787754289	-0.19810227135914	-0.044893592093024	-0.038064734936636	-0.40809992894606
H200011125	MTA1	-0.23540131565474	-0.048130599436914	-0.64979836212789	1.1879962561149	0.44979889358596	0.1318005974809	0.76299885333551	0.60290099547535	0.82840425359537	-1.0180036980183	-0.35889962225189	-0.51680059985211	0.23040018958384	-0.42549105109904	0.72570095895986	-0.86420140019254	-0.32410002770242	-0.30030087809584	-0.46899710818852	-0.029639543789209	-0.064038845917603	0.23190091800288	0.37850208459687	-0.19259919894028	0.48290182005383	-0.010739868667235	0.63499936863436	-0.11839898308264	1.1090013273973	-0.44149864846368	-0.99120396942725	-0.52739985014879	0.60250178322592	-0.045657042656738	-0.61549952222104	-0.78759934077389	-1.3280025944909	-0.87740214765717	-0.8215989939795	0.34759960754907	-0.040320857476054	0.43000162247831	0.16730014271165	-1.0460010808449	0.078034229246849	-0.3793994240899	-0.074980917327803	-0.35329727905555
H200010362	MUC1	1.6730007837853	-0.018451654485857	3.180998636364	0.56850022463063	0.69610070854752	1.2080046312412	1.0630031012302	2.0130066183077	1.2960050741994	1.2560039428179	-0.81379830493692	1.3209998166001	-0.1965985696866	1.9729985947381	-0.38799998307389	1.0690003650857	-1.5300002732367	-0.079800074043456	1.0460010101187	-0.68620017502758	-0.2773985566505	-0.2074012890944	-1.0540003572898	-1.8520003565074	-1.6029938540632	-1.5500002256499	1.1469973224913	-0.96239921164243	-0.0042422094772331	-1.0620036912387	-0.081409232809687	0.023107824508048	-0.46990111399833	-1.4110008049783	-2.7950016477112	-1.3609959918289	-1.6270015477298	-0.84780285514604	-2.8650033325607	-1.0239995788437	-0.68730073472634	-1.9180002897041	0.61329972579454	-0.92980321981948	-1.9519977998871	-1.6360008914067	1.2699998774906	-1.5269965615496
H200012131	MXI1	-0.55299903508835	-0.32060116452788	0.20980249880199	0.28239901007722	-0.32739805654554	-0.095151481269199	0.13159865366394	1.1209971766022	0.60089964273079	-0.010978940162722	0.78729904447948	-0.26230537120274	-0.011618507971143	-0.0022784424079202	0.12450258262802	1.1749951138934	0.13469958415359	-0.33880070492088	0.10180019008927	-0.35239885900854	0.22149095986221	1.7869972125422	1.6570022194744	-0.89809582261771	-1.0539968252708	-0.57290359439859	0.79770032783122	-0.23359908040035	-0.38409948702696	-0.44349984054065	-0.96970028795061	-0.333900175727	-1.4800031909689	0.074312662554011	1.1290022456756	0.8982026624345	2.1460018358581	-0.32700133183844	-0.62300225995491	-0.46349956178928	-0.24169495452606	-0.29330542198646	1.0000057288817	-0.57539934408738	-0.96220077302442	-0.60919651927595	0.130490572691	0.2364965244353
H200000349	MYB	0.70469609155524	0.86800106171504	1.3490016506049	1.2960002532769	0.14489680023546	0.629899057621	0.6784043897683	0.77929828436232	1.2260049470313	0.34590149658164	0.131601035054	-0.54840144155743	0.70189917003582	2.3850026022208	0.93339795499779	-0.93139592035734	-0.068286293254709	0.12929809840774	-0.12699824709933	0.010730234799673	0.76599806514032	-0.088914392661811	1.7980009362509	0.43700017997596	-0.50889856179163	0.03182068298938	0.7405967286684	0.6251008515629	0.61270022999531	-0.78220358348108	0.54009831595483	0.75910116433371	0.98970187430185	-1.2299959456907	-1.1029990979679	0.72379614825946	-0.84900037600828	-2.7870004519978	-1.1789984138932	-2.0160035897762	-1.5340006200505	-1.3770023074601	-1.4540022317823	-0.70739870827998	-0.46429936448164	-2.6059967894123	-1.3239993576699	-1.5900013154743
H300015837	MYB	-0.02601621482937	0.3285961793811	0.68200233440782	0.1832011299414	-0.48290269539263	0.83400014512545	0.85649584867589	-0.68869540387193	0.39759798079306	0.35889496495121	0.45810447156799	-0.14109852850679	1.9220020237237	1.5860002629549	1.8519988943794	-1.3209971447424	-0.46819886497934	-1.0339945022853	-0.25300112262366	-0.49510197536138	0.51809977756194	-0.34420175150976	1.2680007169561	0.37310165973958	-0.23940143224118	-0.63080264323351	0.086876494245914	1.2530040480102	0.57599951750853	-0.90699943345752	0.36309886913773	-0.24299936743438	0.82519965081418	-0.59890004416292	-1.4379964290644	1.77199989799	-0.77120392538269	-2.0210062056241	-0.60109507033816	-2.5219991025735	-1.6799986666469	-0.88209597956653	-1.9600024811592	-0.54090529338765	-0.26429671963735	-2.1520038228517	-1.7900012481995	-1.2239996798935
H200008371	MYBL2	-0.33330264192873	0.69010078366864	-0.93550383852343	-0.60099765464845	0.68070022042521	-0.47569964279623	-0.073603498346214	-0.51100093687948	-0.17389821364012	-1.1189990874252	0.72820027865133	0.069929979961235	1.3910002711285	-0.80579802181077	-0.72380211921771	-1.1430012261725	-0.052959285144025	-0.1977991073373	-0.11010029027612	0.44359971487084	1.5619968320762	-0.40460230816648	0.077058584613118	0.68329795288927	0.68579942028043	-0.16959776645462	1.5319970867049	0.14159957036498	-0.61000558925353	-0.27669628452054	-0.86659909826995	-0.13159671335937	1.1289977695257	1.0810045010438	0.69960120558914	0.43670460475773	-0.21650533310233	-0.047947471304256	0.30179881443834	0.34490080514047	0.4213992080055	-0.37859832773583	-0.26609871282699	0.44599886697887	0.75910039229453	0.64040005598527	0.13199883717864	0.87270043574255
H200007801	MYCL1	-0.81889960070761	-0.12169870089409	0.134299886395	-0.16460034515679	0.43270574470251	0.23739962599417	0.32169941633086	0.24269940335108	0.30700011676014	0.092569776583268	0.68040044618765	0.41729835284111	0.02948039912258	0.36030209521262	-0.54819817815843	-0.7529954688057	0.35889800103988	-0.34770124273207	0.25359954375217	0.19460071036665	-0.13030134708002	-0.043896395193349	0.24849951103687	-0.071647357431361	0.029600361556325	-0.16409559318577	-0.3048962008308	0.44050040091044	-0.85300167632924	-0.012140634046598	-0.25239988227041	-0.38249969753458	0.097810526382638	-1.6050001660476	-0.1323000619157	-0.18420075333831	-0.34430394016426	0.19049615045769	0.10239300655321	0.1420985864174	-0.08982750186898	-0.50210015182161	-0.22080137453237	0.70290095681745	0.63400172436751	-0.22250083914905	-0.16480453170073	0.14160125840169
H200003581	MYCN	-0.056030934892293	0.050098316142166	-0.46980098760489	-0.19360041776289	0.47300018368463	0.080059206903379	1.6909967924336	-1.3400013343582	1.7270047064753	-1.1440004693704	-1.1269990583015	-0.63250033724776	0.50300103706726	-1.9179968246804	-0.82649520903194	-0.063614971999129	-1.6350017133708	-1.2960022800361	-0.17410665865707	0.98379898988258	-0.47859968027471	1.7519969414619	0.5421975576256	0.19880331622946	0.72599946558239	0.30530006122144	0.76240157196087	1.2800006656915	-1.1529986415303	0.80470050551549	-0.57060566377292	-0.34120218583382	0.0087477537420839	0.35580055935343	1.4249988027082	0.55649745758298	-1.3590027092148	0.88139953464021	0.19959531470067	1.3910013517328	1.2279970881858	-1.1070009257746	1.0300016452332	-0.96679960219277	1.8170015940599	0.085018592455478	-1.2069987952004	-0.46569981312244
H200006501	MYH11	0.088900494329251	0.15649932420645	0.30850023668488	-0.67740259633659	-0.32809798069815	-0.24798997258208	0.019830162751467	0.3278002366498	0.058148526911118	-0.12340092638846	-0.27709963533086	-0.20869140288318	-0.22149774739992	-0.35099092839204	0.16530692979297	-0.39060233810604	0.0075207587047842	-0.23339680044055	-0.18460414088824	-0.66020004845618	-0.6248973864657	-0.30239965839542	-0.63509942703476	-0.63180420911261	-0.0970387188254	-0.11220100186907	-0.15469636557973	0.19629981384539	-0.92009871721004	0.058006989127433	-0.10160174181738	-0.57749674654096	-0.49450735683667	-1.2780018407668	-0.28830386715919	-0.34559965491516	-0.98850255419264	-0.76119484745482	-0.43900113100313	0.098540988585522	-0.03059181909976	-0.50539926236941	-0.44009776056144	-0.26299959168069	-1.4249964718507	-0.20360203454945	-0.1904979431675	-0.55169551325791
H200015120	MYLK	-1.2730019954199	0.25350045773671	1.027998019971	-0.087321445470969	-1.3209984366969	-0.071309130681609	-0.77699987881383	-1.2359991407383	1.0079994110383	0.42690105252897	-1.6829999897663	-0.32160046153625	-1.0869957412952	-1.7599976209318	0.066981764071922	1.2309981465633	0.18290319440297	-0.65429995836099	-1.3829973755568	-0.11210030406026	-0.57859874183403	-0.57799852090991	-0.99660042036167	-0.61079891866026	-1.0519988616601	1.3480031941756	-2.0349996060523	-0.18939762472072	-0.55709975340092	1.0060051740749	-0.78969929279574	-1.4980026758337	-1.7069989347659	-2.3479977856857	-1.2940010794299	2.0799981643642	0.76990200495532	1.4170005428868	0.047221994083073	-0.27660181939569	-0.35669929827012	0.65130098512936	1.1009981296324	-0.57859910754495	-1.6950004358996	1.0910014285231	-0.36739960399399	-0.66160316144717
H200009426	MYLK	-0.84380105623725	0.60310287382757	0.72229953529386	-0.13010364055672	-0.46160008074111	-0.31739972433464	-0.63000209069784	-1.3079994003035	1.1109988044266	0.53900199468072	-1.740002720559	0.12400496260702	-0.97610053440959	-1.8409990228178	0.43950169371321	1.2000024735861	-0.093267905787383	-0.68660176622061	-0.30189754530928	-0.47480137940792	-0.4017999315207	-0.15270220730345	-1.130993769998	-0.73480079282643	-0.31090012306748	0.97680199281744	-1.1810001129105	0.13870084684879	-0.35630093244024	0.032877717589136	-0.32599686002575	-2.0789956671694	-1.0899972437566	-1.3039999332938	-0.89919932648925	1.7900015764095	0.38910104421154	1.7320039960604	-0.99899855410662	-0.29840165382776	0.22530102283055	0.19429878047736	1.0379960286755	0.38710169436014	-1.0260013277992	1.2929997714934	-0.76609960684546	0.47319918525861
H200008752	MYOD1	0.07004179435537	0.12650449775301	-0.19310123985527	0.15119376246178	1.0479964759434	0.49980154957625	0.13299939302758	0.44049773899841	0.26200224720828	0.024676588254852	-0.049847881361893	0.48369404306083	-0.041304939419175	-0.051733058080714	-0.70390562022483	-0.57930020162042	0.50480230128379	-0.12029991805124	0.2440065579724	0.11920032921857	0.072533336506359	-0.084251101041834	0.38489894066875	-0.18599853826225	0.42999928976682	-0.07877653991603	-0.049349167919499	-0.18849962793825	0.089079848772568	-0.3744987635406	-0.12220103263976	-1.2039979543249	-0.26650161123104	0.13049278681484	-0.058380486619807	-0.27270422310678	-0.29880088551374	-0.34939881064723	-0.24810318607084	0.29069515982042	0.3499035107924	-0.0017295726332003	-0.78190479606979	1.2019976514679	0.10279812460475	-0.10379434104632	-0.68749525406988	-0.041331541159403
H200006281	NBL1	-0.095991362517735	0.18239920200971	0.25349755002459	-0.17109740823217	-0.32099908360374	0.8769012048702	0.39160610851853	-1.0100057688751	-0.24749747613207	0.37450050673965	-0.78499814689642	-0.9797984534621	-0.48810287264235	-0.95369512461316	-0.18879922986435	1.5739984296075	-0.59090113927527	-0.075080746147842	-0.65530011853354	-0.44229260501177	-0.10059858488514	-0.18319954169542	-0.30800037579949	0.055430226749052	0.058411621637685	0.5412998662171	-0.055392152874357	0.060904883647453	-0.97800023616775	-0.12069420756113	-0.1808974412523	-1.4459965980698	-0.013931886106725	-0.67569595736556	-1.003000266039	-0.61640137924293	-2.6759966626909	-0.50670007707668	-0.19810014063672	-0.24820048655523	-0.20460196387763	-1.006998615125	-0.61019591252372	-0.56100066755627	-0.95869598336853	-1.1510049005067	0.64379737255453	0.10080131684788
H200004970	NDN	-1.4379985321926	0.20110018924355	0.29210169521039	0.28410084368	0.36490013551818	0.95289793260267	0.34930038060319	-0.49950256220854	0.29540145598579	-0.21899894330348	-0.36189470623129	-0.37259580588178	0.35239937508744	-1.3489977355399	-0.28329478334479	1.6729982609168	-0.69150121688539	0.45460228905911	-0.57889841478676	0.23969703859348	-0.17590071728897	0.77799473903031	0.99159634008941	-0.50679597091116	-0.6599983919846	0.14819890275452	-0.15320022995637	-0.13249682609883	-0.37219502321832	-0.37050078947953	-1.3119976403202	-1.13700027427	-1.075003236001	-0.24519747148715	-0.92310422777596	-0.90339794210275	-3.0210043970811	-0.4296002806022	-2.3139989273586	-1.0140000737154	0.68790229939727	-0.49099966756456	-1.352001866135	-0.40320027663888	0.87629829852767	-0.59420186458127	-0.68940287343292	-0.36479977441008
H200010431	NEO1	-0.24400043345999	0.1882981621783	0.94519687175948	0.82990341755455	-0.17089848862431	-0.030676388864751	0.12849831958828	0.09968300302604	0.42040387690149	0.47329597412169	-0.55709865407595	-0.59249681712625	0.53630652992808	-0.10859888551042	-0.27419898018899	-0.40259694298099	-0.38410048574464	-0.23090010038352	0.092672585510887	-0.24999578569359	0.17440076313705	1.0080017960071	0.27379947801694	-0.23209950856503	-0.0029935589144278	0.1396995055506	-0.053159647159441	2.8160013087196	0.92170239893146	-0.25849602176717	-2.2660007840796	-1.4729986962507	-0.1065990645053	0.17439989301067	-0.049446607476923	-0.2113966587466	0.34929987187587	-0.046660794247014	-0.81219963154975	-0.29629849087006	0.13229965951106	-1.3170018312799	0.38990158809466	-0.59269870053075	-0.75749894822121	-0.11639867874183	-0.75690596036786	-0.8336038110433
H200003889	NES	-0.94670194197815	1.2570036906183	-0.60069923234421	1.4290004374653	-0.19500101495287	-0.53859697334408	-0.83940091772596	-0.89830151501037	0.67969914628402	-0.87020083442557	-0.40620061252951	-0.43799956692481	0.21780083625356	-0.56190493994418	0.28830091101278	-0.84879926923666	-0.21979976910935	0.42739935810238	-0.62929500881674	1.5849964299743	-0.13499644245927	0.31130205358342	-0.20959838836657	0.40619469222543	0.30000014727034	0.010983001554539	0.20669442164235	0.35469604985386	1.5500018203209	1.1569979935244	0.62279759201298	-2.7369991747768	-0.65910490364852	3.2519992897514	-0.38350249102578	-1.2189991379236	-2.3059981728534	1.1489992752766	0.058180265020549	1.8589939166335	0.98610146283689	1.0830026319858	1.082004526533	-0.68039977809391	-0.86729819517554	1.4999996221309	2.1409977985982	-0.96909783601177
H200007033	NFKB1	0.66040090488399	-0.26659977309636	0.4129010355664	0.4384993889274	0.26189349929677	0.11270241039199	-0.15819945490889	0.21070080025289	-0.48640425638457	0.28070231383189	-0.4088029978953	0.33410068932705	-0.31750190279276	0.12130197407407	0.098869196586118	0.16560074792992	-0.48349790959141	-0.18900488730414	-0.019462422913058	-0.52129892910215	-0.42049935511973	-0.16420039320228	-0.49899925093674	-0.62459859399853	-0.25630203276677	0.014652308690389	-0.28309375831698	-0.12169991587123	-0.21769500488808	-0.0099975895247519	-0.035278469328722	-0.38669918447223	-0.55340090795366	-0.17949985180957	0.27940069887441	-0.34589938524022	-0.52119774390051	0.21899921513404	0.70160832567231	-0.27160023461518	-0.22580146336053	-0.50639833375338	-0.33779818261071	0.63319796568073	-0.099281830427958	0.030679134662897	0.4782017470286	-0.17140023384927
H200005834	NFKB2	0.32299998009678	-0.037639982811562	-0.091598094420765	-0.38230155622448	0.058110018358094	-0.40930312077004	-0.78910004194148	0.18589718227743	-1.0239993206857	0.30220007050756	0.20790386115056	0.47799858076691	0.062484936620132	-0.42949688169491	-0.32410011227232	-0.17630018038173	-0.45269835123036	0.098457004229944	0.83849638028889	-0.75810045299086	-0.08858137203796	-0.5953984769956	-0.59470421061825	-0.62829908594689	-0.52469968391295	-0.81470343495468	-0.23690167862851	0.21899902504297	0.047438086429873	0.41890232924043	-0.78109485932531	0.82459965750281	-0.75070532890806	0.2422038877294	1.3100001772622	0.022748425528275	0.67339780336904	0.57870009545861	1.6670009293926	-0.30449799826451	0.13709702382726	-0.18399766387766	0.41429823329033	1.4879962523026	0.16990108930055	0.23030213559734	2.1039984918857	-0.26650192848964
H200000643	NGFB	0.32869890149756	-0.40230120173576	-0.02533559331244	-0.60500286394998	-0.79239514911837	-0.52140235797814	-1.3100019296465	-0.12900179023846	-0.93519895829219	0.73039708518038	-0.72259852551361	-0.83560347672228	-0.67839541911261	-0.31599730651633	-0.42220045143462	1.1150002920063	0.024482107646902	-0.076093025713142	-0.20259800584454	-1.2649955821295	-0.87000691244111	-0.76639952047357	-0.85700147583672	-1.0989978871704	0.027784195653401	-0.48310277043958	0.35269896797394	1.0890014157292	-0.40750145738971	0.087578679995606	-0.08338804023447	1.2119965653748	0.078985253768102	0.76299775696993	0.79310212352277	-0.64370051478954	-0.72680130419449	0.60349968996883	1.5199981334882	0.84860039026114	0.43569563486156	0.8437986926639	0.9800003508952	0.46279769766424	1.6900018584011	0.49339885948229	0.49150155847605	0.49919794381706
H200000470	NGFR	-1.9560035139525	0.86520409481968	1.1270003659465	-0.11690085177843	-0.014179691981414	-0.18320061491116	-1.1349974468608	0.52709579887169	0.65639597390371	-1.3399987910244	-1.7620016968266	-0.82990768060026	0.065013692233429	-0.18020263274269	-0.41730224610633	0.47380574345515	-1.9820049752264	-0.32210064402252	-0.57219857948565	-0.63229864031507	-0.19429907505368	-0.39199548642182	-0.41819898294859	-0.26019914872955	-0.32340241155431	-0.14689964455365	-0.58120104926439	-0.71880253801252	-0.58429398013689	1.5770036328428	-0.74389557574671	-0.51599869068506	-0.67690217924093	-1.1749975987416	-0.49480114344689	-0.13750126961857	-1.2260021019942	-0.16989396653745	-0.41730383605857	-0.84249787128501	0.85479251890425	-0.79980089587395	-0.89709853921948	-0.34690044395983	-1.0620014717166	-1.7609991887979	0.31640028141281	0.29430006950704
H200020396	NID1	-0.49090109018473	0.56479941596917	0.085349236405846	-0.50300023570761	-0.94450433240725	0.40620233576109	-0.14520018301025	-0.14069751506925	-0.66069838685363	-0.14420136802988	-0.071230441761651	-0.12300017380856	0.024789692534554	-0.46939957754652	-0.2147005678138	0.1017988768996	-0.26820017583044	0.50790006120838	-0.098820570419414	-0.1176976833525	-0.024199753896189	0.040261235774386	-0.077782243523883	0.58820311096735	-0.13710173767257	0.21799974228498	-0.49440208534656	-0.15220071499856	0.51749908196267	-0.24569775067938	0.22249965155892	0.046049298717325	-0.34059917208117	-0.24240487382234	-0.55509567474432	-0.16389945704314	-0.8233003126142	-0.018197358690359	-0.50020322669711	-0.62150020525015	-0.34270079373101	0.22519959745883	0.22019971120801	-0.5250017134808	-1.0829975279814	-0.39420487040877	0.30480373183762	-0.53439474073822
H200012058	NNAT	-0.26820067897629	0.38109942377221	-0.10399925144176	-0.85630031176689	-0.68250209096102	-0.38010091060799	0.05202965952028	0.13969884073339	0.37719070611083	-0.24589889027882	-0.098370891028096	0.59649706459816	0.15750041426521	0.62240041142853	-0.020869829055282	-0.070868259390107	0.021099887060687	-0.61769825255158	0.16580046947292	-0.52859990950279	0.30759602531982	0.56850068742495	0.1473933525263	0.29329931082219	0.11369973125562	0.026760206715999	0.19680072811529	-0.13620494336843	-0.2595005219742	0.19399558308015	0.012520729445187	0.1242041903765	-0.17520018232206	-0.46120452978162	-0.51140137979615	-0.044730100975854	-0.66239891177787	-0.14439827551793	0.017719601654893	0.14059880952767	0.48739983958215	-0.78140384707298	0.15799874891198	-0.35530023612127	0.14220009876162	-0.11899705877066	-0.011879553610441	-0.35690048802504
H200012797	NOTCH1	-0.10890334459833	-0.062631747566925	0.019670011092294	-0.18239891094374	-0.80230043337026	-0.15719991474803	-0.15530100548281	-0.35230073674243	-0.42129922564197	-0.75350594687641	-0.40940121306634	-0.31860010509982	-0.45540098205762	-0.7503984558023	-0.88810062500912	-0.32559969482349	-0.76109396394332	-0.016558830663351	-0.098530243347927	-0.79559861688259	-0.18910193658225	-0.19230119609207	-0.38510073230425	-0.11669912693192	-0.53049971270549	0.1546997710432	-0.14259707362322	-0.068822428791058	0.37500018783425	0.43129870057693	-0.093620056730701	-1.382000872681	-1.0190019680821	0.53169976429867	0.15480425822587	0.50929564507848	0.32839881970326	1.307998351971	-0.34990025292516	1.07799912495	1.384998904317	1.2469981591863	1.4760030937051	1.060001518762	-0.92219939468037	-0.37500043439732	0.43649859480174	-0.46129979301138
H200014304	NOTCH1	-0.32260070902477	0.035069493908155	-0.46290107031499	-0.051025271796629	0.35879373037958	0.21480003190726	0.73040354469127	0.098505352260291	0.0073965743508529	-0.39399580711087	-0.6359985966485	-0.43949855795861	0.41010175876891	-0.20759935533166	-0.45410114838234	-0.44309791653236	-0.60380003807778	-0.16939104348392	-0.24700013439494	0.096658438030407	-0.19129915562877	0.11570058639065	0.38320069378089	-0.53330238170905	-0.033238795156977	0.27339871277495	0.10889702778195	0.79870738147126	-0.63899953848209	-0.077034900664318	-0.78429829385262	-1.0220045067435	-0.1461978175755	0.25200223166717	0.91860437859264	0.33849968304789	0.5247015011841	-0.37279662545735	0.19409730872869	0.34150385942233	1.0259972676022	1.239000347976	0.20419499441936	0.5234926220424	0.27439556939643	0.1824983943219	0.0059110154011286	0.14689980289791
H200001655	NOTCH3	-0.31259912805198	0.52830169404452	1.4090033729141	0.39259752363953	-0.62099736467798	1.010001296368	1.0390038931656	-0.025965599806366	0.20109817378642	0.049770044949975	-0.55630336798408	-0.60109639563392	-0.017929571446016	0.45159923618879	-0.076981941557935	0.8003974633645	0.075869061344471	0.17340153925845	-0.79509848945735	-0.032930540878169	-0.16180851717676	-0.040174680198699	-0.35999964366239	0.092738379343984	0.25210211092112	-0.0012982960813903	-0.10379736215122	-0.44240163951639	-0.064822891408347	-0.13260171671775	-0.46979574513922	-1.3200019594343	-0.96880037062094	-1.5929954890325	1.1709946815494	-0.17619960061801	3.2659975578702	0.024859711687648	-1.1549970205227	0.53310679182017	0.36200037667356	-0.78099796063512	-0.75370143070495	-1.5419985453974	-0.33040331195932	-1.1269976189992	-0.39160026136546	-0.46869772406199
H200002023	NOTCH4	-0.044440917019842	0.060018775243431	0.13000039809372	-0.3459989632963	0.20759881427269	0.059620342618465	-0.34440065346312	0.46069995602812	0.035070173564591	0.16759507736208	-0.19109881962848	-0.536806566967	-0.20160248390426	0.3245998639344	0.22810060089216	0.45820326695122	-0.29389770575239	-0.29010025149502	-0.082549269948534	-0.21270030624021	-0.63029783056478	-0.38489694031328	-0.33570154699193	-0.44820027687677	-0.53979487784472	-0.43989080317487	-0.64550147315286	-0.35029931855305	0.54069933360674	0.59570029292513	-0.34979961723052	-0.41220533880664	-0.41209831891153	-0.35910205107283	-0.24850163222408	-0.69009441908463	-0.43899929198608	-0.66530291545992	-0.27119701888597	-0.42490125675573	-0.11949794979806	-1.3199964226937	0.26929840445976	-0.4542006744331	-0.63440074203733	-0.47599578581522	-0.23789966200711	-0.40919725417355
H200000471	NPY	-1.1679970778336	-0.0015853099564797	-0.10229769080836	0.3539020200641	0.64059909075577	0.013330458932273	-1.0979975434644	-0.010682856896325	0.23890071240529	0.16420269090508	-1.2420002660518	-0.46859447578971	-0.061660450949922	-0.064680343723403	-0.50039734466472	0.25349976565111	-1.397001085184	-0.41310301024078	-0.62159970969541	-0.16530441169964	-0.040111690925296	-0.12119958968578	-0.88649822842491	-0.56730238763596	0.77760150477438	0.14779850476996	-0.61870018675007	-0.74990324060085	-1.4679991621503	0.27780046721933	-0.54490297851635	-1.0619967462834	0.26130190200256	-0.42339969721099	0.13000166822921	0.28850454399096	-0.67940137751012	-0.54469959607036	-0.10279357935546	1.0479988562783	0.88279639552344	-0.08137980981443	2.9620012504516	-0.18349979293314	0.015240167911611	0.68620045494347	-0.57549938351542	0.27300133921548
H200006789	NQO1	0.80449308583403	0.026698668899243	1.5390020733626	-1.3490022910825	-0.10529964884019	-0.64689589127121	-0.13560179380281	-1.0910009412141	-0.17180020821218	-0.1522006088739	1.0020003830046	-1.8520002282765	-0.2516031859659	2.0160041209328	-0.95660030018749	-0.25180364433975	0.65629977815416	1.9210023710801	2.0719968457467	0.40130115890202	-1.1510020611466	0.022658125646992	-1.5519987674145	-0.2078990096602	0.74229846650095	-0.78360000784832	1.1949991323753	1.1100007419319	0.37600087487505	-1.2800011461854	-0.011278631280382	0.81440115273456	-1.5019994742455	-0.85990118840322	-1.3599991689727	-1.7159989203814	-1.7580004202428	-0.80500082727152	-1.5810021664797	-0.79180032333805	-0.37249928824275	-3.0670040731855	-0.25790082002983	-0.27179883976897	-0.059188252415249	-2.3120022599818	-1.841002153649	-0.41039823771069
H200015682	NR2F6	-0.19930073086367	0.10480161384881	2.0350049347907	0.31130387201056	0.094203980463005	0.29440072965372	-0.035531844842566	0.10410645484391	0.11869875718385	0.0049677936489612	1.0259993971676	0.54660025112775	0.4687996073953	0.76610248382397	0.050203032543686	-0.32199997652734	0.29150053856471	0.29170076615922	-0.00057700851156938	-0.023353942869998	0.59250153909746	0.55299322700668	0.46269942772867	0.25510181334079	0.28940070715002	0.045841850430597	0.70770009607113	-0.34629677191569	-0.31209796199897	-0.59280094322035	0.03896803266037	0.37900116668601	0.28239195596798	0.27159951096884	-0.22930010378358	-0.59959826692485	2.2900012620768	-0.031520305209821	-0.42760077824887	0.25310748914137	-0.00093699561960916	-0.2423967830871	0.028335025113061	-0.22890003857033	-0.40220099063487	0.14460053727031	-0.533294458714	-0.15980011084558
H200016501	NRAS	-0.1338058291147	-0.53910063093327	-0.076110989875717	0.12999954703756	-0.59249799715656	-0.04076009737871	0.0080225800045633	-0.77990287741261	-0.60719870584467	1.3169960841127	0.083300220069114	-0.69420655091484	-0.55269764508506	-0.92239649192018	-0.19709342009201	0.31399869384721	0.43199983261859	0.29079935426382	0.17209840012115	0.14959419588013	0.22330080202199	-0.063569498034638	0.15270062611058	0.16080053552071	0.95560290531534	0.039470982308025	0.32610242368642	0.20870189485684	-0.12250078401294	-0.073262711837051	0.64209821280004	0.7275024178194	0.12239411983886	0.7279052946722	0.85100096016427	0.089518221829322	1.227999140944	0.4258997277458	1.6070037547599	0.96879888721702	0.87710017082429	0.007313462007016	0.95099884351859	0.86700243387161	1.309000956892	0.61330171583601	-0.40690033785394	0.3462991249166
H200003685	NTRK3	-0.12949314597961	0.35329919058997	-0.24289990912999	-0.17689980592837	-0.087904107339008	0.40719830448801	-0.07252746094853	0.30000114189673	0.33929633315123	-0.20010026343191	-0.021757936697531	0.32539856934924	0.33059702087238	0.77840153680847	0.061730276810388	-0.6716995951748	-0.36750140438163	-0.71270117909241	0.0037937949305243	-0.16909826080955	0.087909884157204	0.77679814831333	0.17639922468408	0.14539836252686	-0.115496442956	-0.026651175980828	-0.26880331237501	-0.37319906052204	-0.50399958432224	0.45920009762245	-0.62430108805478	-0.62229879538291	-0.14090452960604	-0.44069954019424	-0.26359883695802	0.047109750051405	-0.30530015192071	0.045230036959217	0.077361487527623	0.60990276455358	0.22049992781119	0.77489875453848	-0.54779896772239	0.12019893732743	0.10539630914788	0.023019242518517	-0.91590107687931	-0.21899235025618
H200006032	ODC1	2.1250041072325	-0.51880295780862	-1.472999689538	-1.1949977093851	-0.78199733819038	-0.51169922882262	-1.1209996374525	-0.51549915986798	-0.14959772823274	-0.79799926003687	-2.1070038366869	-1.1960010958777	-0.89019869860172	-0.86360144443839	-1.5869978003213	-1.2480009754281	0.45040346130406	-0.47419608452598	0.28449940623904	-1.0559918649745	-1.3010040948463	-0.10380191603208	-1.0729983752676	-0.60379665231728	0.60269633394775	0.15429540221486	0.075049450983983	-0.83950066872748	-0.51670437996213	0.084635319223782	-0.62299811799704	-0.26259343068374	-0.53709814483178	1.7889979758465	0.90509863877696	1.3080035662495	1.1349914709164	0.047410874926956	1.1670026330562	0.96190069775983	0.98010362138035	0.49080018626358	-0.049331043823239	-0.85289884207032	0.52920385690739	0.58409890145159	1.4810023101658	1.6030000165838
H200010738	OGG1	0.16979446093246	0.010780488662267	-0.054998993719064	0.045690869881811	-0.26369904239358	-0.15079581078531	0.04587315620105	0.43590010826308	-0.43960042620894	0.14710715901117	-0.036373596826657	-0.20610045116471	0.087334013011711	-0.21229991587279	0.071481766100536	0.087709741012892	-0.42440397490882	-0.42489856860627	0.19399842515176	0.10349647654083	-0.16579281441712	-0.58239071129185	0.11140848766399	-0.054069572361149	-0.25989605418879	-0.10430252473565	0.017019339503491	0.32550323190726	-0.16189917852141	-0.042560529223218	0.26489932119593	-0.067198203526154	0.09310007283318	0.3358988531765	-0.096985041481929	0.18119528101437	-0.31849939221398	-0.15850098210209	-0.078026411249973	-0.20039398849147	-0.66750161119146	0.0037560788475533	-0.14929923949284	-0.073509137003845	-0.084522613557894	-0.19009982138999	0.22270026255654	-0.56990108738606
H200012650	ONECUT2	-0.11899472474803	0.24790127931205	-0.18419669260424	-0.73460069394283	0.27500410725139	0.1009982249799	0.59879558171792	0.41730014543536	0.011360180555731	0.34379928850035	-0.01191996044814	0.037809125914542	0.63310046996812	0.055299892886393	-0.20389967660271	-0.27029905717398	-0.0883219034088	0.018469093704482	-0.15419941385427	0.17799828508676	-0.091240390503736	0.25149965811624	0.27999910041133	-1.0310046202935	0.19430050673668	0.12420086392785	0.14190068847643	0.36440043926659	-0.35430022920322	0.33850038400556	-0.05393182496723	-0.084159805781926	0.57499910045085	0.17839818371521	-0.044615129603767	0.37739938755427	-0.5370009069353	-0.34480016133392	-0.38660368394176	0.63370242542962	0.36830022751157	-0.12420042204992	-0.1502995700474	0.53440057976175	-0.063091631712585	0.27340486312907	-0.037642777799247	0.083669417211668
H200008948	ONECUT2	-0.00091603123516637	0.85610018056397	-0.38229766723016	-0.49650327711721	-0.66999958104599	-0.67669881139451	0.45099863945995	-0.23040154645846	-0.18540081403594	-0.0076967715914373	-0.19580008401376	0.25289294225976	0.51609847572392	-0.2324011398574	0.48439976167121	0.37200037348855	-0.10909975495821	-0.1695970617935	0.39540071479921	0.33329995119244	-0.092131100155907	0.70260122277378	-0.29329900345529	-0.091163418766415	-0.11290065185536	0.40220303406162	0.20159962527664	0.7028973691829	-0.85659878498952	0.2063983731156	1.0709986461303	0.23969857740005	0.4557972140517	0.57359953600558	-0.049350016005906	0.41810282268271	-0.99500210159247	0.1401059912387	-0.39429545987637	-0.086065142266503	0.061208938484031	0.36589848298801	0.46319759472745	-0.25489886628703	-0.32259876737223	-0.1804005259359	-0.33850067927718	-0.91989904238927
H200011014	OPCML	-0.005877657808158	-0.25800222884793	-0.27269910906209	0.13030323020278	-0.057620285462195	-0.036280025138777	-0.39269795410773	0.21629965381153	-0.36429842107202	-0.42189871829467	-0.13860108023963	0.44149008795819	-0.20010243231158	-0.055615641098186	-0.26560157512459	0.037461499349589	1.2429966589016	0.26229944322551	-0.43200118356631	-0.032630373646577	1.163993675909	0.14720079839572	0.036641255110262	0.46129480307621	0.059111904886447	0.12149996772254	-0.19659905068982	-0.035919368072994	-0.44960097468738	-0.65118980279222	-0.96740055939358	-0.18500275339264	0.45280109822399	0.63569808442845	0.68840110054132	-0.029316980133069	0.21950123087544	0.13720293792588	0.38419842285307	0.077826273922899	0.25299963154842	0.94250104048131	0.5666998073244	0.36500392564425	0.78349811153954	-0.017949679383158	0.54060266668482	0.13900193637955
H200008289	PARP1	-0.1386042960438	-0.42840244187464	1.2639996685103	1.3060024112323	0.37800184754756	-1.0590012110561	-0.10810585745294	0.92890037025709	0.10230098040406	0.72869907216689	0.4837000782554	0.19610113310598	-0.57660012868469	-0.31859948605348	0.51310224039184	0.16429859428171	-0.058039899404951	0.27700109815092	0.26820235325596	0.050270450661224	-0.4402986876358	0.3736005268229	-0.25099781860941	-0.020120593028526	0.13049981893872	0.085710891016743	0.45970054758106	0.3170020462484	0.58859782458681	-0.68879965010929	-0.28219774061804	1.0320000892032	0.16860645312982	1.0119987528831	0.27080141685129	0.34839838015397	-0.40750184714135	-0.83770240498862	1.1069994935849	-0.15480160707264	0.31980121226209	0.860503850598	0.26920201678783	1.3999987601077	-0.20309958115204	0.46489877471793	0.94170187459139	0.53120210713436
H200010337	PAX6	-0.1436002312253	-0.53139760301101	-0.13430014502404	0.080331197755818	0.17999856650531	0.052149335241845	-0.020519473346475	-0.29490097160887	-0.14269940068753	-0.80230653765444	-0.79689926282922	-0.048544688962256	-0.14190060707811	-0.51519912893784	-0.49710018964079	-0.35599342974366	-0.34270140058153	-0.01073971454499	0.019029239922755	0.78650206930182	0.54720232078148	0.26969928233155	0.73710104845041	0.59139837753988	0.25020085308792	-0.32209514627442	0.52629755433812	-0.11609891022519	0.082659051391668	-0.11940226660508	-0.11549905939623	0.32779905082007	0.83189700357343	0.48020418207634	0.14320311434089	0.87110324964854	-0.13200029436832	0.63649939850511	-0.054034919440096	0.5876979288173	0.052482737750869	-0.49850430185916	-0.99059809200455	-0.21430007598507	0.36799952413926	0.44309979973561	-0.30300043107722	0.067669514511747
H200006720	PCDH1	-0.28109840232392	0.20009912396838	0.75059925804427	-0.027487962150731	-0.22719787177658	0.028818467497933	0.18500071905544	0.080058831980276	0.0016259450650832	0.68350562124277	0.18910056587399	0.41939501390694	-0.035960257094348	0.82980555177104	0.24269613552037	0.013582597235752	-0.026067773592428	-0.25929934615763	-0.26829351176114	-0.22589977675201	0.020010474443175	0.059150889814936	-0.52540084941767	0.0210506054928	0.36679945366805	0.13870246086422	0.0070041294106581	-0.48869731154903	-0.7522991604534	0.086752095514427	-0.52129767340736	-0.88119830147785	-0.81169857163347	-0.2844980338633	-0.41150185090129	-0.187097249374	-0.41010141154171	-0.53200051389229	-0.24069964407422	0.56860166710306	-0.12659832288951	-0.96950026115876	-0.69470211463035	-0.40370168491435	-0.38080228418526	-0.10029923954626	-0.2630994533864	-0.3960989923968
H200000117	PCGF4	1.6070012909128	0.28890278652286	-0.13209701196989	0.51170022709767	-0.62229692248789	-0.02762076989754	0.054028663529485	-0.044039533955144	-0.24670658874096	1.142997860646	0.10309784013498	0.0089092412367103	-0.27720193335445	0.38199826427641	0.65639858256609	0.84589952964184	-0.66600041504077	0.028852076609054	0.25280268435413	0.19040055488679	-0.14520017663692	0.27070461108836	-0.050132442598774	0.24600068953546	0.39400048649894	-0.081989741652723	1.173001102167	-0.52090084726563	-0.84480240519725	-0.18830196636717	0.40019057927652	0.41619927119463	-0.63309995456641	-0.92240007441596	-0.39610373839001	-0.37299847404296	0.33109839446813	-0.30759676627218	-0.59010106093574	-1.0830037231127	0.2302967128216	-1.0989975099299	0.36339801117726	-1.0709972343762	-1.3830028119527	-1.0230013893399	0.22240054595342	-0.57039534330546
H200000506	PDGFB	0.1879000028491	0.10780080630153	-0.34530067774919	-0.31050287674047	-0.56469984989447	0.27319899333306	-1.1019995412119	-0.46770139594224	-0.015716947381019	-0.53709959108306	1.1800029377289	0.19820184031359	-0.306698360699	0.51610213683397	-0.1029011409848	0.87169786788877	1.3910018111463	0.74569961683411	0.6808045106684	-1.5040026053641	-0.23930184187853	0.19050257179445	-0.37559388885906	1.1639986284895	1.5650037000363	-0.10480017646614	0.4808989476003	-0.58129764437982	1.5480036306844	1.1439922694824	-0.29399989743851	0.63239224724246	-1.0440035167098	-1.0379960932205	-1.452999429531	-0.71839739123267	-1.2570015158272	1.786002844319	-1.3329994629305	0.20670380748723	-0.23130031770956	-0.06666923018335	-0.31150172424658	-1.0060015569267	-1.4620037549742	-0.96149704022864	-0.72639936702039	-0.25580077187387
H200005974	PDGFRA	-1.7390026407458	0.44310045385829	0.80730001998842	0.18949983084029	-0.59489825762492	0.37900234306254	-0.25990152092594	-0.17079736090852	-0.50319977791754	-1.1229980875058	-1.8930041434535	-2.0219973730237	-0.75210434992542	-1.9619958357434	-1.8709992997681	1.5930009911792	-0.3252029907543	1.3710009712671	-1.4369984784964	-0.22379851525814	-0.90270054844946	-0.924796935354	-0.68069956239664	-0.59999951005754	-1.1879995492086	0.82960054403514	-0.85789944369779	-1.0750045201845	-0.33359627854265	0.96750201929649	-0.089080717262088	-1.460999162011	-1.5300009476406	-1.8079938858011	-1.7430004840234	-0.56529692232578	-1.2999999183133	2.2230015581741	-2.46000056021	-1.4020012284182	1.0560021211979	-0.075281537929551	-0.77699773279675	-1.4600023384648	-2.954998027233	-2.3609990696085	0.06074938993639	0.22429888940748
H200006257	PDGFRB	-0.0059781085829391	0.80299977447233	1.0420047722351	0.25699459873239	-0.38390125803703	1.084997857077	-0.16279936650301	-0.48849937713146	0.49079912783135	0.2145997564561	-0.9868020995682	-0.39270033625891	-0.65030116459174	-0.74069872802779	0.51109841326927	2.1120018721239	0.83189718667973	0.95930048299497	-0.53549831569099	0.30699979700489	-0.97029989981362	0.5543986509484	-1.0869964465228	0.9737015507132	0.46690387507665	0.75819388039029	-0.9007001627718	0.17430116053977	1.7920043078215	0.72490182288879	-0.67799853100444	-1.8509975442655	-1.9539945984981	-2.6939991512005	-1.6390010090151	-1.1319939888272	-2.4179936369829	0.20439891540952	-1.9609999270702	-1.1609958050425	0.030500163225651	-0.14440020577099	-0.7211969340799	-1.7479979600379	-2.6250047822705	-1.8209988139448	-1.1790008025775	-0.43339724271903
H200013251	PEG10	-3.2480004311642	1.4330026907907	3.5790016176634	4.5079982084009	1.1010009555509	2.9070018610174	1.3079991394713	4.986001534796	3.9210000086129	-2.7579963298421	0.57399950497453	-2.0850005895876	-0.1956008598629	-3.1390004159374	-1.2639975294726	-2.1060000139893	1.6279949976171	-1.9779994862981	-1.094996343851	4.5350015747485	1.4219977656579	0.66770307490068	1.1439978251131	-1.7759994172343	0.77000333069609	1.8940058200345	-1.0590046951527	-1.0689980061877	-0.57829892965294	0.98679878077075	4.4989991404612	-0.31700476849521	3.9359982316238	2.8969944373064	-0.1936009905995	2.4579971814923	2.1809924948811	2.5579971125556	0.98899950819238	0.43350190864914	0.12220100539586	2.3369955751035	1.3970042625879	-1.9540019399945	-1.392999361863	0.53120053847953	-0.50300157705286	0.66520284594179
H200013928	PHLDA2	-0.37100702909647	1.3059998109397	-0.89550215449397	0.51690720929094	0.44800048209655	-0.54260745385431	0.40369949223056	0.76409849048803	0.069565335568726	-0.29030070101859	-1.7840010243651	-2.1199975500092	-0.3211000855891	-0.58549897928719	0.58730038350426	0.1531019576268	0.91140175383086	1.4229974850785	-1.0160054887409	-0.8231013186433	0.33280131484481	0.32939995273265	0.94549781744085	-0.62899794562515	1.6149974701326	0.59510012663454	-0.50309620483729	-0.12129903546403	1.8789986403183	-0.40649821136786	0.95820459995882	-2.1750002103417	-1.0060020679148	0.60660247976349	-0.99429828274334	-0.8985990584669	1.5670018282629	-0.92099810345617	1.1470018348614	1.0700029183358	-0.248396677436	0.6791004596193	0.68060056002804	-0.38489889668161	1.9420011158107	-0.87900388792694	0.69350120420429	0.68920410718486
H200001188	PIK3R1	2.2279981691373	0.00048754885854199	0.76720239718636	-0.26609776949046	-0.76150174536939	-0.21469806148908	-0.58270079457589	-0.84440051177299	-0.46719847298802	-0.2885019758707	-1.2120028168504	0.29529756582118	-0.36169795351639	-0.24600395187236	0.96540151998138	0.67639968940484	-1.0199988869019	0.33280117012536	-0.45220111895562	1.9340007182878	-1.2879991984187	-0.53780317952435	-0.95160137177201	0.38610026663548	-0.81009672503884	0.38220294949535	-1.0500012196509	-0.27770202891787	-0.12050278314362	1.1279991102966	1.2579972919044	0.33270074664455	-1.4150004088509	-0.68820103304238	-0.90159836033792	-0.66799947926357	-0.60190067678963	-0.8364059214778	-2.0670057534806	-0.78800071347152	-0.52739846419758	-0.57170411705516	-0.1938024813357	-1.3330024594078	-1.340006053555	1.7200017975296	-0.069564783668703	-0.68230279859965
H200006870	PKD2	-0.9582001753131	0.34070168629005	0.56579850148563	0.28930196434719	-0.76289804179333	-0.15430122539204	0.004723321665735	-0.48030255870503	-0.25849792025183	-0.27519676566374	-0.58179902898948	-0.37560157685666	-0.054279218456297	-0.34129510233342	-0.15730439481632	1.4089992229261	-0.19229996126894	0.69349751267709	-0.5994042011864	-0.46649294568253	-0.11950148276673	-0.22889856266826	-0.35869830958052	-0.28109891570118	-0.029187282069482	0.23459837165017	-0.78410101531214	-0.18249479469812	0.7732050918983	0.46609671143009	-0.64850028120021	-0.92370005204859	-1.6389990713355	-1.0869977597573	-1.0019996883115	0.18749905796935	-1.4340014756848	-0.19800111747126	-1.0950019695808	-0.10909782088921	-0.095846902830569	0.27810001452846	-0.77029822999801	0.76019848310118	0.023541818603937	-0.21820102619195	0.21119975589047	-0.27270036457222
H200017081	PLAT	3.1519975633137	0.76929804938791	1.4820000953325	0.017289615146583	-1.2720011485497	0.23280008440992	1.4379998075863	-0.7957031337067	0.38260056195577	-0.60520390774615	-2.2280038354761	-0.66299954137557	-0.49879880006341	1.1179994176115	2.897004325666	0.59939925163363	-1.054002380803	0.68129816678677	-0.70670045128478	1.0710009946839	-0.76950464483642	0.83300263296611	-1.6920054007379	1.0299989294115	0.82110048824282	1.4339986131408	-1.6959981974853	-0.67889941747934	2.6380043471166	1.398001040917	0.75010159291612	-2.2579953786646	-1.7680025005393	-3.4569999065473	-1.9130030251247	-1.4210046571632	-3.7870026206398	-1.679000689575	0.12879784125016	-1.1769997700275	-1.0740016931502	-0.49240171511392	-1.2920004861513	-1.1879999415982	-1.6139958511597	-2.1680057822784	-1.5729973814309	-1.2390050491929
H200006377	PLAU	-0.41650022916526	-0.22280012653642	0.19719958830815	0.032669433803284	-0.66180495020617	1.2060014085298	-0.41820136536123	-1.6920021046631	-0.75980239445836	0.94299894053594	-1.2600004267067	-1.0739978714372	-1.9660011697525	-2.0450049671167	-0.85059931245036	2.9229951272763	-0.26210318858953	1.4679975362043	0.023049492039962	-0.44740504014928	-0.50660317728861	-0.46349952265195	-0.71439845218696	0.92979843750339	0.18189612661397	1.61699666904	0.15750102417856	-0.9258031106445	2.2840036102435	-0.38010140383584	0.21460100876052	-0.75399991949931	-1.5909999519176	-0.67239818048661	-1.0830017028194	-0.71499982391623	-2.0770002864831	0.90919750453003	-0.1920015578081	-0.652999782521	0.54670023302138	0.32259870235579	0.97929958804123	-0.6168988562803	0.24899459735127	-0.70229899624457	1.2940005532801	0.37979779105949
H200008363	PLAUR	1.5969930521242	-0.50239893276157	0.20240315472312	-0.3644006167221	-0.55529940767934	0.32159941311341	-0.74600115005928	-1.3390019283318	-1.581002943215	0.25959931536908	-0.18840027633618	-0.44609735718929	-1.0019991978431	-1.4299939315283	-1.034002704789	2.3570016543833	-0.019350027713642	1.221999390826	0.21620345207525	0.1361996138025	-0.39700192389806	-0.93950253861732	-1.2379987010056	0.41050437107968	-0.34740059121943	0.32679501416899	0.30160037776707	-0.039431326407389	0.9494974445126	-0.55480099811697	0.014146319785175	0.30519880914706	-0.54570099791668	0.74729812558007	0.055790451776287	0.113901558891	-0.028601535465352	1.0629950629121	1.8690010134575	-0.30710171427637	1.4329984047879	2.0690011495498	1.4569957294487	0.8833053791505	0.79970328492972	-0.44300298799525	1.196002484091	0.43210012124902
H200000877	PLS3	-1.4500015855138	-0.0083425327540387	0.80439972523653	-0.094399953168894	-0.43350541384969	0.30020290229893	0.20340557771879	-1.0430010254019	0.2304066126416	0.27660363332569	-0.99370388294923	-1.2879957150032	0.15160303365778	-1.3869990747264	-1.2389963092753	1.9579982282039	0.12800058570326	0.78280109778466	-1.0829993797492	-0.18559943593098	0.087020014262806	-0.1638019808671	0.20110051904443	0.29120105284719	-0.035879744124426	1.0150012618243	-0.95280308369122	-0.37660163922664	-0.55019737009773	-0.40560206229051	-0.90120072339892	-2.400998084769	-1.50599875219	-0.22290503410052	-0.22150388106931	1.4979990787082	0.1768999212458	1.2320017998152	-0.29320682282817	0.70429633527667	1.3319981317374	0.72390175201777	0.55080110695723	-0.013150847326334	0.57089480610281	0.31510217379581	0.89479858954206	1.6409974602671
H200011238	PLSCR3	-0.69360097834523	-0.099618465546563	-0.92579730595454	-0.95820119011517	-0.49599921758017	-0.80550053684584	0.08815983700537	0.10329966180061	-0.54199983939824	-0.50230069237716	-0.079409764998193	0.34479566624455	0.45249945473571	-1.293996017079	-1.302001333967	-0.8424034084753	0.71980476504116	0.47979942161436	0.60800495555643	0.024220651389913	-0.34659943826807	0.016290109042098	-0.78969954919179	-0.85500053339869	0.11490000511539	0.53980182845269	0.74300511886664	0.69729951751616	-0.011841107285244	-0.20969726577756	-0.57660083945126	-0.19970579358111	-0.23500158068939	1.249999202579	0.17819990497909	-0.064628859278108	-1.7399982313932	0.40220415249354	0.44949861355703	0.85819671270846	0.72599845980773	0.016750636584772	0.66799529268364	0.98390276701347	0.55869936498878	0.22000134823885	0.31589524002844	-0.11370012333269
H200002575	PODXL	2.3620041246734	0.51840739213348	-0.3009045556662	0.20009997816837	-0.73989876598132	-0.59290241402506	-0.74499974473376	-0.696495886066	-0.04626732133905	-1.4619954317255	-0.16130239319621	-0.27539371404585	-0.20190038369595	1.6009973655517	-0.49940043101413	-0.77820022881788	-1.3249989225598	-0.43290442351203	-1.2559992091335	-0.83469300221029	0.25479896102673	0.94170141033908	-0.9092937063298	0.66099654472435	0.098022006123553	0.85879993599453	-0.76350041739313	-0.35070247930714	-0.53000142947396	0.17870014527018	-0.71280131375553	-2.326995833505	0.36980248190755	1.0729961734844	0.3563989780654	-0.047571926670997	3.3000029496904	-0.48309911007458	1.3169979723272	1.4410026712437	1.3490034192797	-0.11639982441128	1.1640034963172	-0.59989877090186	-0.57149997652479	1.9369975959916	-0.033308021715864	1.0390014348999
H200011446	PPARD	0.14829574877216	-0.36480442565426	-0.56939756922299	-0.50750855034798	-0.35420278229511	-0.3785950493105	0.094591569774735	-0.26510128780143	-0.091939944241702	-0.22430149059714	-0.080752461332803	-0.58139355240509	0.0013576852080829	-0.38210445143572	-0.013230996678467	-0.21209929856639	-0.58359930631111	-0.084164997208862	0.34519768017222	0.36309966766753	-0.33590446288182	-0.09989077693195	0.089848666448422	-0.20739942592067	0.38860204403115	-0.033361695830296	-0.091766766440338	0.15020102248455	0.065475653199589	0.18320048966469	-0.17489789864411	-0.33569982077284	-0.45209911971455	-0.4466030376036	-0.17749842648685	0.23239925247134	-0.18589659467354	0.80530066827378	0.56010081644318	0.48850054664996	0.17539810073836	0.41809912328831	0.22879951603446	-0.065448875602662	-0.032339942874568	0.35360004628729	0.32550101918984	0.076164304289153
H200003677	PRDM2	-0.34369290978532	0.33569913904326	-0.23439949467295	-0.30750281712987	-0.01679133241547	0.32660306339041	0.034189497000914	0.31570056456	-0.43559587109566	0.2369004249393	-0.3144978588367	-0.45960111466523	-0.1582950257408	-0.20609705977293	-0.24399964770325	0.30119697048586	-0.73849356727934	-0.26160055880853	0.43950137483584	-0.27200125380393	-0.38670045870569	-0.4567055757665	-0.26029525244946	0.040497725010931	-0.22909982002815	0.20869439789235	-0.039911988689765	-0.046864227496188	-0.48700056608171	0.32560077826233	-0.071279005871568	-0.36009870314273	-0.4396982217447	-0.55850451793684	0.044328514918135	-0.077770247081676	-0.61580593572637	0.12479977830062	0.11140005059533	-0.32019954705415	-0.48370554801896	-1.1290022176235	-0.14870142467345	-0.57730068571389	-0.12690095289674	0.18460671001576	0.048750001339826	-0.49490205542442
H200008636	PRKAR1A	-0.23559994980242	0.019914162878653	0.11270383455337	0.18709810890446	-0.25809842792075	-0.50010153586358	-0.32059693272755	-0.5033003194931	0.18219993816288	0.38119679922448	0.53639915417032	0.36190086753765	-0.49290247640407	-0.15179809291013	-0.0019661192310023	0.18450184548849	0.62699961695561	0.8880016541631	0.034789833707811	0.97679632139985	0.62630370538822	1.1310037756068	-0.96810013107404	0.76210055933612	2.0099969167321	0.71639955678302	1.1130043718886	0.11540046771845	1.1809999490343	0.04987896918191	0.0013500240150177	0.27080047881035	0.18880051327078	-0.58300306143583	-0.3255995349886	-0.29440084754743	-1.1270010552439	0.45629845528687	-0.50289922872409	-0.16319937839473	-0.22960271354405	-0.29840031376178	0.15799587731139	-0.48289735624711	-0.095846249603691	0.15220132799447	-0.012392142034876	-0.34729956389549
H300000570	PRKCDBP	-0.68620057074253	0.281203875452	0.16609827654727	0.055389836867709	-0.028800583018084	0.95699601078219	0.51119873823764	-0.70479816938883	-0.51799948689896	-0.15020102248455	-1.0059945736442	-0.032827657926935	-0.27100029836633	-0.59480052395732	-0.21320205372875	0.83870386084741	-0.0090155546106194	0.45109840999363	-0.63580082523565	-0.46019567270431	-0.42940200350301	-0.9650045277142	-0.23439823835327	-0.2172015315112	-0.20589966953503	0.37880260488298	-0.50299633373846	-0.35079802614157	-0.52220031539795	-0.40729995550147	-0.21820178257983	-1.4169968746406	-0.36870051747246	0.2519012347799	-0.34690169860062	-0.61480098934132	0.78640002698878	0.24960025810168	1.4089957856453	0.94849935915024	0.67830245022246	0.14489596462578	0.36880102649127	-0.76120124230647	-0.59869801519666	0.6309983554579	-0.22029729824266	2.4119962962977
H200006201	PRSS8	-0.12219154007236	-0.1210000913131	0.55849829256707	0.62769912199236	-0.56539981353803	-0.82980065786905	-0.35100087530016	1.50200094187	0.34669859164886	-0.18619733638426	2.1089980704276	-1.0970002877213	-0.6177016881872	1.5439975596918	0.077938794243742	0.28009175798135	0.43400091692263	0.51209560948935	0.064246414124953	-0.78300098659604	-1.0209939972214	0.22189971369571	1.0180013125591	0.14669430014733	0.54799513590576	-1.4759976255849	-0.2087065079717	-0.90429987751955	2.019002299057	-0.38790021967617	0.43000095070912	0.14520748109575	0.25090113199101	-0.34270367304625	0.15399904982094	0.21009904530852	0.97259961185878	-0.41380011912883	-0.0084122455559434	0.6526995667093	-0.53329980044463	-0.58680654445311	0.40780048331196	1.4260041751577	-1.6060021287568	-1.5040045236947	-0.035190504614784	-0.68459521229502
H200006887	PSIP1	0.1642989394508	0.29489838269282	0.11240302541925	-0.5024047634992	-0.88329656522001	-0.24499929798399	-0.72399913899036	-1.1439996304333	-1.6020018467522	0.77320113475941	0.73749276621486	0.22620029463244	-0.0034563467129559	0.0042681248698399	-0.76959702748388	-0.25930416732382	-0.95550133410478	0.23309869734003	-0.8879005963194	1.3399990704331	-0.047609224680703	-0.26059403221179	-0.59159696890478	-0.54029976980877	-0.56450202383108	0.27039516137808	-0.8943002576419	-1.2519994991053	-0.0070452975318641	0.23479914192941	0.64010617993005	-0.70910220304713	0.67030061567533	1.8269998564305	1.3310001278373	2.1860011765756	1.8060033956166	-0.29850396089566	0.86170509184185	0.21570601126576	0.5342956430958	1.5360016717602	-0.56939994376143	0.93330076083419	1.2440023891847	1.2039960439059	-0.29920042991967	1.0820014906388
H200016154	PTCH2	-0.14719797202634	0.57449823063903	-0.60600184709633	-0.53649714683038	-0.38959798090491	-0.070367713118603	0.3810024377441	0.55340555996236	-0.18290260483801	-0.36699706225001	-0.37819995075845	1.1189973580909	0.19720143436227	0.40129815037446	-0.27470234363661	-0.17439942362979	-0.13619977962967	-0.12270081069746	0.60349951288139	-0.85870090107847	-0.48209958374583	-0.26150013980919	-0.35690112416881	0.24420073830791	-0.64649955813107	-0.49050000125938	-0.06424209741411	0.58519995312958	-0.17629564422964	0.14439463731516	0.00066298172177422	-0.89890346930164	0.34760189819039	-0.53609577472607	-0.19279918527168	-0.36530092852992	1.0389993410219	0.13560360013522	0.44759443332582	-0.51129879291145	-0.40979761889963	0.0023342997526192	0.022423188183875	0.567302233898	-0.85150197693168	-0.17990121026377	-0.40520583465272	-0.71599849400565
H200010281	PTGS1	2.6510023916421	1.1950007558308	1.29799893397	3.9890003744329	0.66400090063482	0.42159772185082	1.3650038412597	2.2130005754465	2.5639974150131	1.8149974821777	-2.1039987863126	-0.51960072284877	-0.94760243008067	-1.3430008643632	0.67950352541206	0.84780528885016	1.2160029943483	-0.62010287793599	2.1279953456929	0.49819533141659	0.53559882020585	-0.96510033138133	0.04126155665332	-0.78079872410435	-0.927302656925	-1.4130019212588	2.2050017036332	-0.82590060679738	-1.6149970837979	0.14339432279082	0.19200130526284	-0.61550090885182	-2.0640034256961	-1.993000250924	-0.45869823730864	-0.74269466350327	-1.3039981070019	-0.25309912706114	-1.0220041559422	-1.2269963689416	-1.0339967930082	-1.52199779048	-1.4379979884216	-0.1744988428114	-2.271002868119	-1.518000173606	-3.2150016864834	-0.52279932052046
H200014737	PTGS2	-0.16929703632376	0.86390110848686	0.36569480527424	1.3819965920347	0.83750208036378	0.80390321962838	-1.6399983263149	1.4179997853669	-0.3038995923157	0.80969640602308	-2.0400030602657	1.2399972135807	-1.4150056978629	-1.0949980942663	0.73780081052852	0.96799683850092	0.32509936043928	1.1729947566349	-0.33970035784204	-1.2080014916745	-1.1980017312791	-0.27020433176124	-1.2339941355584	-0.1835002366727	1.3079955157028	-0.85899413455635	2.0869991177614	-0.033650935832599	-0.71520493071035	0.18299954934412	1.276003618406	-0.58989678892531	0.98900201416369	1.0750011361808	2.4809989485199	-1.2219979633717	-2.6280001133844	1.4940035309137	1.6349986508684	0.34730000857621	-0.055639354891044	0.0051492379514302	-0.56050080165442	1.6910018074014	0.58990134593547	2.2530000462754	-1.3510005226833	-0.8576015985235
H200010365	PTHLH	0.19830581101436	0.500300266677	-0.02040735816826	-0.46819579241139	-0.56249781607963	0.20069913147369	-0.30490076484435	-0.070009495986691	-0.10159983083045	0.058632097108938	-0.23009839686829	0.10509968491994	-0.0055009517482277	0.23359645725253	-0.042784831343684	0.51750187854469	-0.24799994001233	-0.53429587247575	0.040059259603474	0.1255016050221	-0.0024800382707561	0.33819991477176	-0.10049764479608	0.09710552234305	-0.10399914394843	-0.097348453550439	-0.096771223032046	-0.14889956114766	0.30739866512406	-0.00069424186290175	0.14159804645799	-0.17060070091661	-0.21420031534063	-0.38399869996882	-0.1212102603585	-0.13809857753579	-0.38259678148766	-0.053658792288621	-0.23439697493254	0.19829770537662	-0.10909952715581	-0.44109925374055	-0.028280763449248	0.0035428833850673	-0.089550092829374	-0.19980446828845	-0.61789569949344	-0.42240021965662
H200000267	PTHR1	-0.57869832732356	0.098775966678956	-0.40330188421245	-0.028991373670962	-0.019008170924562	0.19679950795871	0.29390076596357	0.73449856385575	0.1283002329956	0.17300057332882	-0.18620015969509	-1.203999782268	0.2238997385221	-0.41520030373229	-0.31809894018334	0.53830088876499	-0.82649637340011	-0.25789959946196	0.13429828658308	0.22940274511609	-0.23940008254159	-0.027010051658285	0.15600016143024	0.034888650138922	0.31859949626598	-0.69539856323377	0.31299837370149	0.35690041853908	-1.0850025822083	0.62689694201235	-0.20840014899712	0.46930078143796	0.2010985600111	-0.15159707999626	-0.47469943998561	0.20639912658113	-1.1530020511195	0.035277042582415	0.30089974809116	0.097789712032856	-0.47560508208872	-1.8810002261596	0.15950216538912	-1.9230021000825	-0.12680053497985	-0.53169984941163	0.19380466981401	-0.99999783288752
H200000185	PTK2	-0.092369104055454	0.2244006252453	0.35840581764466	-0.39270001908632	-0.48749819309349	0.17650286092609	-0.85689853419703	0.34729950638624	0.52490110705942	-0.20259652252493	0.90059829647253	0.16480031772544	0.040513914955197	0.37979897049782	-0.24500301680328	-0.21999822471149	0.60799989412019	0.72749505919418	-0.2592936240367	-0.25579980492866	0.43560080780827	0.46819562164385	-0.91219942989022	-0.25620013839726	-0.25659679901323	-0.066261614785694	-0.18269987405647	-0.63810034455015	0.57860183114286	0.49010293544478	0.58169519246594	-0.56059586224822	-0.38470079032409	1.4529995183323	-0.93120143090242	0.53960031731518	0.72780423259001	0.3739991901342	1.4660010429868	-0.059401117632716	0.33690346357314	-0.72649770445394	0.36129816256261	0.16890274957733	-1.0179992252559	0.43079924150713	0.83410020897412	-0.042316953354895
H200002897	PTK2B	0.20109943714849	-0.81729351298247	-0.82349770782686	-0.0093883234294001	0.11569778543463	-0.40580058712829	-0.64790116672941	0.18520054840818	0.3634004904073	-0.80659928488426	-0.79949449894396	0.057330684175281	-0.37349599136859	-0.21179938722854	-0.75500152298823	-1.0779974728564	-0.79269723184815	0.19379958550709	1.2859995041902	-0.97270112195169	-0.26899990070458	-0.39100058261799	-0.42339890580571	-0.88100022615962	-0.54029775832508	0.38771194034158	0.30629674046254	-0.36570075485015	-0.92400142263696	0.53819834389774	-0.48510048783547	-1.5149977789904	-0.16580021889859	0.12650025617207	0.55460234956873	-0.093569301144396	-1.2020002987484	0.3347014185299	-1.070999561822	-0.51269915211472	0.5874017073747	-0.70480040367749	-0.62040011857925	0.43959951112491	0.34979823314042	0.37049691927093	0.6511998362049	0.54440032298063
H200010443	PTK7	-1.187995051137	0.029706784309244	0.32819583113693	-0.33469601425731	-0.42920464204267	1.2230006004909	0.84870101590878	-0.89319859702817	0.71839940953869	0.18540010861809	-0.37980371959091	-1.7609994685552	-2.2839960749403	1.2780010249559	0.30540990128649	1.5000004612863	-0.25660148777383	0.12369937495508	-0.49839849862989	0.15049816157791	-0.14670374966313	-0.77710207900574	-0.67050070122831	-0.56759537806814	0.65000188110201	0.17409819364889	-0.10870020157495	-0.011549555379108	-1.0179969082261	-0.53329886312831	-0.83429890553312	-4.1490018786802	-1.7260018957311	0.74259909433257	-0.63020174689878	0.31189962654169	1.352001786286	1.2070019728547	-0.052171314198013	1.343999981091	1.4420006465631	0.84150096995531	0.84460309829156	0.84590215122057	-0.69249791397502	0.74469748679854	0.20010339375215	0.88380175508602
H200005521	PTPN6	0.36909907656051	-0.12299770089417	0.056188672158348	0.29589302688595	0.48640273577318	-0.38150149836614	-0.51189875048228	-0.36729937596412	-0.53680071189877	0.26719358498933	0.35529643368126	0.37940477220046	-0.63309901391202	0.035808773706171	0.32209988172855	0.0071960019257197	-0.28490345054146	0.39469627953061	0.84180388446493	-0.1265038094526	-0.50660183044393	-0.78690070100239	-0.66610164112227	-0.37660074588755	-0.35240045420485	-0.1724992892865	-0.1035995212103	-0.19549985447139	-0.057859225186648	0.31400071139209	0.20759662584145	-0.88330012261493	0.23540192857337	-0.45150109919843	2.257998275378	0.13679581379134	-0.69639369054397	-0.74250100858912	-0.057020480849815	-0.50180437698083	-0.27419927687695	-0.52199980847299	-0.413699061177	0.70460194119283	-0.36279863357573	0.54770469883677	0.93030585531856	0.97279715221866
H200006033	PTPRF	-0.47199572439737	-0.55039534911009	0.59329543001937	1.0990010599733	-0.47919864257058	0.66939949352395	-0.62030377973954	0.18610113029697	-0.39920100018849	0.70170369362287	-0.27869954531355	-0.74889697552746	-0.47980053089849	1.158997086329	0.55979784108153	-0.17689866939452	-0.63860030454767	-0.30790263277307	-0.37749978224315	-0.43089852207119	0.38710174597707	-0.81359904264358	-0.79939780987733	0.36909718077766	1.1990014097364	-0.88209790021602	0.11820156245286	-0.73440096879853	0.48889697952429	-0.39459799171381	-0.051513954830634	0.36589922069893	-0.48880143398609	-0.22930120902829	0.0074302156266295	-0.083567748747809	1.2479960441216	0.037011745381488	0.24670235483459	0.23539939454092	0.37709938210427	-0.27939828742787	1.2389984769519	0.29129746610029	0.31869967099959	1.1789991821265	1.3510019454652	-0.19969902159328
H200010366	PTPRG	-0.19359977650204	1.8249985820716	-0.06553885750598	-0.3751069603608	-0.24299906214301	0.94430368485298	1.0789968965021	-1.5460039810877	0.51709940893228	-0.82869949673103	-0.56080970671436	0.084819779906182	0.56150082517989	-1.2040033232189	-0.64520199984827	-0.045120753496597	-1.143000223381	0.038224171445856	-0.75920073882503	0.79410175593632	1.0320022369334	-0.13079360618037	1.5179992479734	0.86509860613695	1.1759980507476	0.41429445486965	0.46569732474593	0.65230387575043	-1.214000990861	-0.36579885058574	-1.0650003014723	-1.3169975540482	-0.56629789099357	-1.0019962889	-0.12479999479811	0.70270117105403	-1.3209961900918	-0.6862005547131	-2.0500014523051	0.36490258258992	0.13029734356262	-0.62509303238845	-1.0539988686629	-0.66030427290419	-0.017160072212356	0.14770177611624	-0.20819933526965	0.24569734518142
H200003891	PURA	-0.87210173179743	0.16539982649228	0.50739921283519	0.045730736206645	-0.29440146163361	0.21500203317879	-1.4679997939489	0.18749840436949	-0.79719865164587	-0.19379896029516	0.2154987045473	0.19410085260558	-0.4495989994561	-0.11499989428945	0.22329768011462	0.31449993116006	0.13079611466881	0.34070016752111	0.46869970578545	-0.70440077536197	-0.34230296773048	-0.69849994622783	-0.7275044697369	0.19499699036429	-0.70929961532004	-0.028529039488005	-0.0022970715594013	-1.1029982893842	0.8883018476973	0.29730095034283	0.37560056740568	-1.0890017210933	0.14460022939406	-1.0669990037077	-0.66119974046074	0.46210275521569	-0.59169918606617	0.85790256455896	0.5383004687675	-0.38610146614572	-0.54970006775515	0.25820306270124	-0.16199918748795	-0.41150061597779	-1.3789988720147	-0.64429615021335	-0.32740056634579	-0.70690150557022
H200011181	PXN	-1.1030051394445	-0.6941017175052	-1.0900001932477	-0.50910548809553	-0.014771830976494	-0.88639311162117	-0.018485118560696	-0.52190024580719	-0.76990270580118	-0.023318068976477	0.31839943962563	-0.34229550291818	-0.31669654416192	0.41090628027851	0.58250273514007	-0.30489801092853	0.012225630253783	0.5172017824974	1.0030000060881	-0.59649908274731	-0.11389948568532	0.96379920420463	-0.09539756250452	-0.24950096567595	0.42019447967869	0.11360168895005	0.448499675903	-0.38930075497342	0.91949700451441	0.59549932267947	0.2399958291151	0.12300024191686	-0.36239839295403	-0.72760257219927	-1.2230012730786	-1.2659985764187	-0.67030398645861	-0.71919928153074	-0.33419890055415	-0.61930002328955	1.0859996357668	0.12069984644925	-0.2756999979406	-0.39530195565137	-0.24839906597629	0.41509822006719	-0.81549780035734	0.034878630650757
H200005761	PYCARD	0.47480623134079	-0.19829403426027	0.60920143850819	0.30660239605442	-0.21499695785015	-0.34029924771886	-0.62330013206877	-0.18150099871269	0.25420568539338	-0.6740022780462	0.3734106756305	-0.18269992886901	-0.087847211587025	-0.40419966140755	-0.048899246823553	0.18369832471545	1.0080038949373	0.21420030969648	-0.79920156885393	0.12020052319452	0.0019385127597972	-0.064490856655981	-0.081737356980968	-0.00014848640484397	0.19299897903058	-0.08896923059405	0.36070413435701	0.51699748832521	0.57430132623475	-0.19919713075763	0.8804989246008	0.4520997615844	-0.017840601213057	0.29839882435388	-0.16080026141008	-0.62870055694741	0.0066557041683634	0.32070172378935	-0.19179868172874	-0.19609890356253	-0.083321288782056	1.6440023237197	-0.72519698733605	0.29370124129204	0.65019681173376	-0.80099964746125	-0.064022828791066	-0.27019762457325
H200004149	RAB32	0.36409975391163	0.24489962272945	0.38859879644262	-0.17889908805058	-0.27369901784247	-0.088859866895628	-0.2862959669098	0.0062992853121463	0.14969128483098	-0.68200025420292	-0.60819982074901	-0.69809969882616	-0.67510050756568	-0.85619847681869	-1.2019956018368	0.9817024660864	-0.23710193530746	0.89920045078909	0.21370081211743	0.49719792667116	-0.73360044773338	-0.65610034294657	-0.42289730621948	-0.20009734358809	-1.1110004772386	0.42820017658264	0.087468844464172	-0.67230648083627	-0.55650054379668	0.0834099015569	0.65439774261153	-0.10449758779963	0.051851327892519	0.22429850799318	0.21519967856606	0.80029505374689	-0.022117631260118	0.11119934319751	1.1949973138218	-0.30890036574064	0.66429809963729	-0.10210103112783	0.95840095736698	0.35039928384537	1.7719995257064	0.48059893965554	1.2780007206476	0.47569847149826
H200004525	RAD50	0.27719994622597	-0.39000477398675	0.81049826828256	-0.54759792498185	0.12929847584702	0.015159069444479	0.79029906953797	0.43029978466112	0.22230104477116	0.22390060458819	1.1170034434972	1.0219980022193	-0.0044997026763963	1.1550030289965	0.18219691974086	0.07269421647828	0.27330079049471	0.47300141993446	1.0590013852675	0.28410185430011	-0.46259881309149	-0.46569985147578	0.30849746589258	1.4330028535052	-0.51719912346708	-0.09182629253853	0.13100097417823	0.73329828032332	0.78519905741459	-0.0086456407899418	0.53020058865431	0.21920398777074	-0.57460273809777	-0.11169926088763	-0.10960284488357	0.1377004627001	-0.089401335754543	-0.54029625472892	-0.81960221446149	-0.588098184199	-1.0500015275407	-0.63990409463111	-0.220794399004	-0.89420310856213	-0.74889878636129	-0.37899989549734	-0.12830042651183	-0.73589968645003
H200012755	RAD54B	-0.2466992446291	-0.18149903111098	0.46120079133191	-0.12589890275003	0.0028019295196136	0.41810068340439	0.57289550986079	0.15880506310837	-0.13429903141709	-0.015976580466056	0.89340002388696	0.52680157313619	0.033062809785855	-0.59559730840925	-0.11439923672733	-0.081613812436523	0.92359741077173	-0.51700224992602	-0.83250507218984	1.1829944564914	0.11949873835138	-0.15400061791345	0.48779960761521	-0.16309847957715	0.59419663439899	-0.38650239560072	0.0086671894233115	0.78690594712982	0.29440557964255	-0.56379821562125	0.41620550217164	1.0749958265557	0.93969987713691	1.1439992749302	0.56359780317401	1.2720013847728	0.73329299195372	0.25389869106528	1.2239971057034	0.89969449884786	0.80459621145064	1.1449981416626	0.47380057525963	1.9600009244812	0.87370687347741	0.70980137981365	-0.30089239485694	0.33920207594836
H200020461	RAF1	-0.16660146434784	-0.32620000439493	-0.11119868221499	0.15369715403862	0.34939400146885	0.043403919646864	-0.1210044784011	-0.37090534808601	0.07342235165383	0.24189365856995	0.078861311640301	-0.15770774263587	-0.27620090639154	-0.54490377330329	-0.18199968958247	0.082390502523562	0.23739959356572	0.14259911363458	0.16469908643623	-0.10080112702083	0.15629952533868	0.41009954199419	0.38360489030601	-0.27569870651588	-0.0025822418207763	0.18940343449762	0.049528516547955	0.57970122676537	-0.25969450017663	-0.61749825094405	-0.039928351787133	-0.08568297717671	0.053248703334315	1.1549978281451	0.72660095141602	0.4247994381097	-0.12910067466486	-0.33419997237505	0.01253715680055	0.095791018202399	0.47930116941872	0.46369614766295	-0.53370280378976	-0.11220313636713	0.3587964249608	0.3871998976592	-0.12849701798145	-0.0059504093239267
H200016214	RARA	-0.39969643419704	0.42340474193924	1.2700007480836	0.086962998624535	0.39160200953646	0.047614633570403	0.52419986676899	-0.079999842127295	0.27959898985994	2.978999802055	0.23779974031756	-0.07625089025672	0.22479971129319	1.3250020238673	0.56720044785468	0.10760500831892	0.45160157404066	0.24670013710107	1.2729994270603	0.80899838596186	0.86110325528297	0.23460144947958	-0.14719983737367	0.92820045033935	0.40270414038976	0.2450031779182	0.10310105248192	0.78929788670892	0.17039917113264	-0.27319586671569	0.55239595320097	0.23449918034021	0.96829877087165	-0.74110414595176	-0.91609797368235	-1.0350007380425	-1.1270004462297	-0.68810290456544	-1.0359970835361	-0.99800417884639	-0.55540044034052	-0.65610086485805	-1.1770030708787	-0.28230022515147	-0.021366338464593	0.015560803402285	-0.94129867669769	-0.45680328513649
H200003705	RASSF1	0.14919970736875	0.50430120542934	-0.31570175369925	0.18599966926761	-0.41350120126667	-0.029459667194537	-0.019009756983472	0.45969916063652	0.13790048084791	-0.24369909433808	-0.46119905682749	0.44899954377741	-0.81310028867962	0.080389235929269	-0.58269755435011	-0.22379918928336	-0.76339641625659	-0.20209961440591	0.52030151163342	0.25050014173124	-0.010485197262805	-0.54630489521497	-0.081834144995054	-1.1829972197445	-0.14620031293824	0.33250008729061	0.090651381926654	0.45979473418271	0.66000045308545	0.4576999078542	0.18710016179773	-1.2840006447088	0.74340147103369	0.64830520109497	0.2409999177568	-0.36240065952667	-0.78389713274589	-0.31800152881781	-1.4150024314978	0.012712163950579	0.56320073380035	-0.078420609614608	-0.31289835437097	-0.72290172471435	0.063652206047903	-0.096111311158662	-0.022635944500502	-0.23900619540704
H200006679	RBL2	0.41419227763381	-0.28830123101082	0.083911914248215	-0.075920509440008	0.044012570860611	-0.34920090530952	-0.19099893472883	-0.25309450970683	-0.20059873034414	0.24849950417008	-0.49990002711194	-0.089378705906878	-0.033343308925409	0.079493470255253	2.0860006818703	-0.20509406737064	-0.31089727109661	0.24959792939456	-0.047173674386939	-0.19130491836083	0.23689108670025	0.11920391227513	0.17779907130487	0.66309876330274	-0.016632159335856	0.10410238646043	-0.18850217014923	0.46820372363071	0.66200163165147	-0.0093321685002344	-0.1352980109144	-0.63990039932032	-0.1053998390751	-0.37290269222031	0.093291756664315	0.022838848541343	-0.95100134012837	-0.36189956541405	0.028736972573318	-0.54809877880239	-0.25660262544569	0.043720391382742	0.41329745971069	-0.045799001081092	-0.41410393646681	-0.18990024597813	-0.28580175271802	-0.15259762705152
H200011148	RBP1	2.566999813352	0.75909916421115	2.5289999341235	-0.53539915046814	-0.22930467182835	0.97989778082283	-1.5969982758233	-1.2849984787251	-1.339998861124	1.7109989160959	2.4360041644004	3.3039993798737	-1.18800171282	-1.6470042514306	0.92040241346405	-0.062082259869678	-0.39869643435086	0.35380150334325	-0.89519959830405	0.57220001939988	-0.99539788997547	-1.3650009386946	-1.6990030912933	2.0790015940619	0.16140074329185	-0.51828879347936	-1.3409968886418	-0.60110110203703	0.56559860689591	0.97960722834598	2.0930007274208	1.8749979783624	-0.69809838825992	-0.697197170033	1.5620026453599	0.98150476188806	2.5800002271994	3.3639961963261	0.80590078258381	2.2870055608099	1.0439988718473	0.94060127689895	1.6590022946434	-0.47180465919414	0.046580375436278	0.81550107228108	0.44110123802906	-0.89030129420193
H200020511	RET	0.093348941167262	0.29229631110182	-0.60879469516698	-0.28319747122163	-0.14290038397711	0.099747006504323	-0.13130072485269	0.21019800365409	-0.30439769224805	0.17240538705221	0.14420243688885	0.55280173827676	-0.13379950554275	0.33979784763891	0.20049729998506	-0.26160165141337	-0.85149973604845	-0.28870181820797	-0.062030592061454	0.32780338111339	-0.1533016331167	-0.20250305137253	-0.14220278575379	0.20669604882689	0.12830352020016	1.0670006833278	-0.053747874232649	-0.13660041983951	-0.30800085414037	0.31269374548246	0.83199829874941	0.15099563888718	0.02925730417658	-0.6804010930254	-0.22230112018387	-0.2765958514169	-0.79020520575685	-0.45109999035271	-0.63650633072671	-0.21069954188475	-0.25140043613778	-1.401995665205	-0.34379886178047	-0.27960027174093	-0.41529807693412	-0.1869970502399	1.5469977106972	-0.4662011080681
H200008373	RHOC	0.067871643341252	-0.35869929154142	0.35749939003492	0.36439720711665	0.078590152909807	-0.0038259539863331	-0.35840271061128	0.077947869683821	-0.50549487017415	0.21469819640605	-0.030869944285448	-0.23889741432919	-0.10109988298317	-0.22889957436742	0.37049823010039	0.42640037650039	0.071340180276738	0.7611012477493	0.2666988048894	0.1718995147102	0.1444002705055	-0.31410050556604	-0.2949014827781	0.61250243677699	-0.32679802722327	-0.31949448467033	-0.1996975304209	-0.74489651836008	1.0479984817143	0.21720314324023	0.91220091466829	0.68110400142509	0.51010086496981	-0.31789725504387	-1.005993628249	-0.65350043874855	-0.61819730792789	0.1379964373299	0.29750030558398	-0.58839917498862	-0.13480032241432	-0.43570068371885	0.14219894326635	-0.55590021088037	-0.2649028358259	0.13350034022477	-0.72269995201758	-0.60620159168533
H200011672	RHOH	0.34569987458077	-1.3240036477564	0.854800880719	0.87309820620252	-0.82329910645348	1.6669974224596	0.57750016318884	-1.304000893975	-0.99209760864832	1.0729957996508	-0.95110081568237	0.02491008183856	2.0960017263515	-0.42719733259403	3.5829980754537	0.80960018961386	1.7840068492225	-0.77860195973815	-0.15629902702933	0.13079903109117	1.0580005314581	0.34580358829781	0.67419457999267	-0.39959889882333	0.57980140934764	-0.2939995397802	-0.18070164096682	1.070002984259	-0.51310195089743	-0.24290368538384	-2.1829987669184	2.2280022555655	1.2499995980171	-0.99159939740993	0.66909947850409	-0.2596015280056	-1.3970006012936	-0.74599859656632	-1.5300021601998	0.29640275847388	-0.62919994450332	-1.2760007138776	-2.0049993703166	-0.77920100400171	-0.61630090295518	-0.43949907549364	-1.3790006578515	0.0066383909192224
H200009672	RIPK1	0.41630052205591	-0.063826664219393	0.76379914487182	-0.39630003911676	-0.69500144901407	-0.24940006238022	-0.33370004512282	-0.39660443560942	-0.72720381260889	0.22670033066532	0.30960110047854	0.45759634857572	-0.39169869145606	0.58910519533711	-0.16120043640384	0.37680027943517	-0.38060158679258	0.63680087864772	0.62129726818191	-0.086971633864243	-0.072836743669553	-0.20210117145608	-0.10710106248957	0.027155287630658	-0.10410317699995	-0.13549936333974	0.18609881516135	0.066426151944776	0.77550175207686	-0.59270094696537	0.015451363497897	1.7729977137505	0.18759558112779	-0.18670069725383	0.031199161628424	0.27020415306024	-0.18449852669338	0.73080174942931	-0.13509837945045	-1.2270028587908	-0.10160197551003	0.13360240882601	0.023226902117886	0.20409899772832	-1.4720027850752	-0.20790043742605	-0.83589598278201	0.12219730500475
H200005176	RIPK4	-0.8791995481171	-0.64180153865131	-1.018998542389	-0.24490102935223	0.098738973920152	0.070450980872534	0.12150012674645	-0.57490021200017	0.55539678608174	-0.43090087444252	0.47499631150989	-1.4299945101063	-0.87720142588041	-1.7320038029303	-1.7319958518259	-1.5000030292796	-0.82109706791221	-0.031749675573671	-0.60310035674148	0.34419860886313	0.32860106567775	-0.54419959501324	-0.14719823302705	-0.96080076720785	0.77569941110838	0.88619717008851	0.42130439676447	0.2917990965961	-1.2429995712175	-0.5462985155798	-1.331997745002	-0.75920281531445	-0.49140128004596	0.41520090372077	-0.013759124966002	0.0064503030124596	1.5539974110766	1.8729994100989	-0.50139938187814	0.51599946297676	1.196000565334	-0.03227006046636	0.1313002680128	-1.2779968690881	1.4169971573417	1.3160041749753	-0.59300211433247	1.0559984086976
H200014094	ROR2	-0.12300100524309	1.0519997895045	1.3329947384909	0.41879859462489	-0.72699507596353	1.2119975778258	-0.70490027258727	-0.74830181472586	-0.45209992322762	1.3530006698011	-0.98549973151752	-0.12789751854214	-1.2559982264459	-0.70639641701153	-0.016993367278651	2.6999945930526	-0.26100063954313	1.0730031257675	1.3000011418967	-0.86079932571419	-1.2879973142756	-1.7560046444779	-1.3329935946725	-0.38909979736573	0.14560123017146	0.17869897896831	-0.80549844681353	-0.10260028552225	1.3189986216166	-0.10149914289814	-0.075222939440289	-1.5360027524382	-1.2469973815369	0.56650650111945	-0.11770677507762	-1.0750010555887	-0.47319539405126	-0.30090312204135	2.0690005549256	-1.147997234365	-0.16630499504715	-0.23410049970668	0.023698875193872	2.4339973020126	0.039362583048297	0.54070144298832	2.2069990533245	-0.24590004777832
H200001809	RRAS	-0.28380255471617	0.19049887372438	-0.21720125728523	0.266903181899	0.27680573978854	0.2268008276316	-0.2529998771313	0.10029774846705	0.019277703852766	0.36629865334358	-1.1150006888465	-1.1019980525191	-0.12129487711494	-0.13229832609422	-0.28039506650827	1.1070015222223	-0.55020006178836	0.46890342258459	0.22879783249284	-0.64149815769727	-0.40729467242259	-0.20769802156415	-0.67770180983741	-0.098898459590844	0.051656589892883	0.1472020981924	0.62580202549459	0.32420062774433	-0.31960335166058	0.27370006579458	0.22049582022612	0.55710139149343	-0.30059872063371	-0.71860293612943	-0.17549930302843	-0.74170173630812	-0.1630953986388	0.15730037077383	0.051457723864264	-0.33379924770095	0.06914993413507	-0.5610976645266	-0.28279804626502	-0.20769867231861	-0.75630490215703	-0.14890188228276	1.3890041219601	-0.038494410753217
H200007892	RUNX3	-0.39619965218435	0.0064286731761828	-0.95660444772707	-0.43539762659637	-0.28819832690263	-0.98610071722148	-0.33450133444647	-0.19729665418765	-0.47360320611952	-1.331002124389	-0.15800079447368	-0.11789817082689	-0.3235002578696	-0.71039868236547	-0.62670187364864	-0.23750059706365	-1.1590022008421	-0.28989601848632	0.19659743486065	0.013090226111434	-0.76709967173255	-0.79010096692047	0.035581722015306	-0.83570107032704	-0.58560204580428	-0.54099298716554	-0.42789976857632	0.33590084667541	-1.5989994606164	1.0900001776687	-1.0070023219722	0.075998086685362	0.13809771224432	0.34379939560131	1.6279959947366	0.11039894611959	0.26710037488972	0.29890628788564	0.97879948749609	-0.52970133160814	0.28869892764917	1.7770028699774	-0.63319654070136	1.7930021454131	-0.31449788175015	-0.14839963132355	1.2939976205777	1.2719958691999
H300015052	RUNX3	-0.16990102093574	-0.049531205326781	-0.37750151628772	-0.35630049188623	-0.2927987864513	0.16270392438937	-0.27169852115569	0.2204997281512	-0.35739871840378	-0.0963201482122	-0.38799760978929	0.16469993151611	0.2949054340569	0.46359869688409	0.37189872915351	0.26329926507535	-0.55940116307047	-0.36880149542132	-0.11080422697374	-0.20710046474522	0.065649808878062	0.1355973927283	-0.012092547834554	0.10450865241632	0.014308893257045	-0.21130094249599	-0.21269896246609	-0.23560556783656	-0.34519735335299	0.036610030519547	0.26829839283541	-0.34270038990098	-0.65540189180656	-0.40379481594998	-0.28729945910954	-0.16629948238763	-0.33320391725599	0.37200085255588	-0.023476739351771	0.037849996749929	-0.2739981311293	-0.20809979258174	-0.30540130468967	-0.15980035869967	-0.14590217369051	0.078939576526523	-0.55180034460326	-0.35040307143931
H200006831	S100A4	0.2101995381953	-0.4667017562869	-0.31069893940886	-0.72409884024185	-0.032192641183324	0.23080064077798	0.15630382565467	-1.5709974318298	-0.20509905269581	0.32119652098391	-0.88940173769379	-0.92419714046736	-0.072059756861947	-1.2970022427543	-1.1759994903498	1.6850041942586	0.18070555327745	-0.0046464784376466	-0.35340093367183	-0.31539147979219	-0.43469931869988	0.31760312416268	-0.84280210648605	-0.14239920777627	-0.2400049166626	0.8882981736978	-0.25620151318564	-0.17030746677728	-0.48470490655293	0.43269429371241	-0.059980125467712	-1.1069995079401	-0.35299586751864	-0.20259656782639	0.73159756619008	0.10639769926673	-0.45909717248347	2.4009969147487	-0.68410218956858	-0.046621028281615	0.50269930877424	0.35060033175758	2.5030056494643	-0.027621017835846	-0.32660254436016	-0.057469145754212	0.27170040031256	0.73530157504788
H200006909	SEMA3B	2.0160005738124	1.8310026812167	-1.0309977207066	1.5560046153102	2.1860036237346	-0.48179844842383	-0.16559974292167	2.1250055971409	0.74190654827861	0.056062771247269	0.70499993572076	2.6059959543094	0.49899764244712	1.511995460566	1.4259982270392	0.016810340119042	-1.0189996039498	1.8270038227152	1.412999994253	2.2500015603674	0.094100106527952	0.67049500866291	-0.59460116748276	0.61819969707919	0.676901145373	1.0120016631024	0.48309584763449	-0.4496019508019	2.6860023186193	1.0650036203159	1.5869977750077	-0.95559909202887	1.7159972006815	0.37381053771945	-1.4760019473524	-2.4550013461647	-2.5500020593397	-0.26009933388307	-1.2390037759047	-0.39210311782648	0.16289891387035	-2.1350019855335	0.09058001778229	-0.97259752271777	-0.60949464534357	-1.3409990458079	-0.28080089070258	0.11260621957609
H200008006	SEMA3C	-0.33819592596976	0.69069936068881	0.70529907797519	1.68100378623	0.17890038528044	0.33659681318732	1.6029955148865	1.1610027687642	1.1369979028766	0.20509352925706	-0.11900147529251	0.72990167036897	0.10310166829086	0.59130396196216	1.4290005770884	0.65919703856612	0.26159833495817	0.089474469626352	-0.18069240372272	0.32750031579692	-0.017308613227812	0.25180060415066	0.63800122530069	-0.6518003644873	-1.289003377607	-0.2251014398708	1.5269973528227	0.1944997603124	0.12340424474252	-0.10360098361866	-0.43130435942673	0.96149911846607	0.91939881584647	-1.7360008726115	-1.4540023644589	-2.616995290081	-2.2519990378327	-1.2770006172145	-2.5420022490089	-1.319003378313	0.4230011069398	0.29559851012846	-2.3299982727665	-1.476004329534	-1.6879976712067	-2.0909995242341	-1.7419968706345	-0.34280036484039
H200004207	SEMA3F	0.99860002182804	0.098945726390139	1.2039986109976	0.73310500607185	0.32960102864227	0.44640165970468	0.22720210271692	0.28379698718124	-0.27239933231934	1.1450042840025	2.5459972082065	0.93839774610023	0.02989911472398	1.1910011128403	2.2179999625378	1.0259956655659	0.17840070352143	0.50389970919576	2.1510009457996	0.88639613413766	-0.5330007671493	0.13569894078705	0.71890624990443	0.21880091360385	0.27660525620063	0.31490258027747	0.21219736081528	0.93320126500695	3.3220020803864	0.025717190062291	0.97640188895445	0.44739920128514	1.4269990519769	-1.3570026352296	-1.4169976159282	-0.53530013614836	-0.41309969239197	-0.81579851813067	-2.2310027216627	-0.63370004962251	-0.87850443971915	0.34269935640403	-1.0709998660824	-0.16909949146187	-1.1570001626648	-1.830999556506	-1.1219983632992	-2.1200007711878
H200000849	SEPT5	0.1090996115155	0.22580040214931	-0.48039893956105	0.094270558336696	0.177198570301	-0.058129940168384	0.34349907435019	0.206901528657	0.0631433619854	0.015660092003358	-0.54730264731251	-0.18020070902811	0.011621155358839	0.33709987982716	-0.078061088295168	0.26710219765363	-0.53759637120018	0.071501069191659	-0.15880090927918	-0.029299565271237	-0.21650022255427	-0.055632783482069	-0.2387985410768	-0.2137010159793	0.076360438413513	0.20739827801094	0.087833377812733	0.23840833644654	0.013289449432651	0.35579978680213	-0.51849954038423	0.035220875984288	0.15849931988812	-0.26759962120969	-0.018499164062463	0.1442020288936	-0.55039905197998	0.042929480686792	-0.18840047703509	0.27869958656091	0.096680552027208	-0.91040419075726	0.13819905402665	-0.16560095342811	0.0039914282042356	0.21699953584581	0.346296140879	0.078341925517202
H200008492	SEPT9	0.15599913647971	-0.045832166134876	0.051028350264875	0.53090094564945	0.17449909223069	-0.70869983271989	-0.084470319393361	-0.27660043318783	0.24340331533967	-0.37699898077116	1.1320012072875	0.10959913652545	-1.0789973489944	-0.71989797846748	-0.15570155228833	-0.99739979177199	1.7110007722522	0.70569787732024	0.84010045660907	1.4129985227199	-0.23940150232663	-0.53009693015801	-0.1407027001669	0.82060258659324	0.25350123782102	-0.45539926470782	-0.5313016279365	-0.026180151469792	0.86959597456327	-0.15619912584844	0.21820096999876	-0.18550199235576	0.82289885810286	0.502699490422	0.55870163921126	-0.27439944804269	0.074207496018367	0.30940009231672	1.2479974651114	1.3809989447203	0.62399881109515	0.71879921907375	0.91039958178711	0.45629963865067	0.64500084802468	1.0480009556686	-0.44379852085605	0.3456987623396
H200006282	SERPINA5	1.0649972536596	0.38080057211352	1.0099977390185	0.34130442085554	1.8019997419793	0.20769364619225	-0.13580174833405	0.058503436791368	0.49499545035735	-0.53729903971033	-0.037602021355839	2.3720018443416	0.14709763070124	2.0259992831497	2.2950000434889	-0.041181656624621	0.75499943316256	0.94250059173499	0.28709958554774	0.054317698782575	-0.10210207905148	0.05779010823872	1.6600037681187	2.0909957880028	-0.44619934460214	0.82629918800023	-0.078778436177175	-0.08471009544557	2.1989937098487	1.3409973471854	1.5500023044867	-0.23080231458456	0.21010166618423	-0.34980159215581	0.031209288504678	-0.15929823794535	-3.5720007579423	-0.70730030212376	-1.2800020384666	-0.71509479137794	0.30139636000855	-0.79640140572581	0.75499738407731	-2.0639959827852	-0.59220677694047	-0.55299818078191	-1.5849989143907	-0.95760143704391
H200006884	SERPINE1	-0.7995957039058	-0.75679670308922	-0.479800682349	0.37600146925576	-0.48139623264838	-0.45919830635284	-1.364001531258	0.08951944357759	-1.25400204787	-0.16690171093862	0.32709965031309	-0.73359865897113	-0.32500029589539	-1.1629986746632	-1.5789996509509	0.51120221644001	0.4404001789757	0.74599503299723	0.65800455726958	-0.36939937379153	-0.56639444531814	-0.57230008816347	-0.52960760340168	0.2365961817996	0.80020156033268	0.027712208322043	0.010131206105171	-0.15370100473728	0.80140027496834	0.15899984295828	-0.73789824815923	-1.1920009058532	-1.0159974679588	-1.4420019494068	-0.87229659727541	0.057630556238585	-1.9769990816445	1.7319996427391	-0.36189815669821	-1.6829987924725	0.49049587327157	0.57810055785187	-1.3870014580301	-0.22049991947482	-1.3590009203996	-1.6750014733062	0.14059948672235	0.15270096638423
H200014290	SFN	1.1449972277264	0.76030528801357	0.73909643912539	0.33579046198441	-0.24490031036697	0.18720040585755	-0.36739872597634	0.053360901205429	0.28830699838115	0.34419545407044	-1.4139979207223	-0.082299195746289	-0.44399874869161	-0.94499845543806	-0.19129855742118	-1.0559992724818	0.73620002418417	-0.13200358492758	-0.25849969822741	1.1019959913497	-0.61390552325376	0.013924067310814	-0.47639300395916	-0.5015045794078	0.15980133847729	0.37740099815881	0.49039948661229	0.06225601244696	0.58610533462604	-0.0055288549183509	0.95050274428524	0.6626940589814	0.23840493341747	1.8860032626183	-2.1860033953997	0.5500005977483	-0.21170225764394	0.23600103287176	1.4659990588511	0.89200125368828	1.2609969616024	1.5660021341526	-0.026780200015197	0.98689574768523	2.4759977626002	0.6559007084764	1.7879986854663	-0.72679917820198
H200001408	SFRP1	-3.9339993806639	1.5419919378477	0.073449028407119	0.19860374902085	-0.96100218762126	-1.7699973837592	-1.1589996076033	0.36180536114074	1.0309993399982	-0.71339758026683	-4.7009951087391	-3.1919977536315	-1.5389961850211	-3.3480011099447	-2.8490007323284	-1.340996500853	-4.2100018313408	-0.63310158837317	-2.2550039471875	-1.9500012425296	-1.0899976988698	-1.0710025937825	-1.7039984797077	-1.6099975880544	-2.4970012112536	-1.3100005531074	-2.4730044906947	-1.0349979094131	-2.1429970242348	2.2000013783124	-2.5130019607518	-2.5299978331897	-2.5719948847146	2.7480022526537	0.45820152219793	1.6679977499502	1.2200001620357	2.4860001456915	3.4889999995122	2.7320006851135	1.9109999339609	2.994999294714	1.5790027952475	-1.2979986588873	0.12029826389066	1.5300015590073	4.011001859	3.0830006023838
H200011708	SGCE	-2.0749973289019	0.62100228304527	0.13210067080514	2.0910041377901	-0.17840186486713	0.62920138206146	-0.21929942171117	1.4230002986797	0.96980246105834	-1.0139996970832	-0.57110281462371	0.64090603766859	-0.71450312560613	-2.5109974557764	-2.1939985684763	1.6149979726419	0.58930055457871	-0.14540510301283	-0.77220226256873	1.1099961006935	0.59210853041869	-0.049919997533118	-0.1623006328401	-1.1709958702564	-0.48139805193934	0.30019939362146	-1.5700022559488	-1.3120027376302	1.4640036236619	0.019009032318221	1.4169983129783	-1.6229988494481	0.55879485751503	1.1290033809116	-0.95769926150678	1.2069994707644	1.0820007397582	1.2860044572899	0.11839956014738	0.27129882332912	0.13659973099645	0.33150114705087	1.9680050500537	-0.79380023684175	-1.2230001400182	1.5319998837648	-0.22290307288614	0.06536607848529
H200007739	SH3BP2	-0.44920056004571	-0.03112676190857	-0.024855417219541	-0.074698194126664	-0.13859878217584	-0.47429956534728	0.016021099718915	0.14290319929448	0.43249822978891	-0.26760145100275	0.18789538101385	-0.51890063265935	-0.30029914914945	0.50530506471233	-0.23610125704953	0.059103320906354	-0.41870375028407	-1.3869962832026	0.10360572961504	-0.33830050026722	-0.48289975469978	-0.29029844892425	-0.056267092267043	-0.37090277777579	0.45479877139313	-0.77400140177781	0.65620233024908	-0.18850132599514	1.0769988065814	0.32249954902174	0.34690302074411	-0.54249872895521	-0.17670096107301	-0.29279658442468	0.97520198182598	1.1999974392329	0.90960484975226	0.042515445589245	-1.3529982936501	-0.14970065345138	0.62930063791795	-0.94010649726287	-0.57840024343837	-0.15030251460927	0.28789621901275	0.32880042787967	-0.61010453066775	0.22879588864978
H200015815	SHB	0.17389909683395	0.044010917078495	-0.35480168466665	0.058829522622406	-1.0579997577079	0.98159778252845	-0.34799907369696	-0.50910136999085	0.098100862238817	0.59979647572604	1.1069998475886	0.72979949429758	-1.1209981594257	0.13100048324586	-0.012598053222172	0.096320070248155	0.92370234375973	0.75409854328249	-0.50020086372821	0.0086283070766518	-0.047631142287273	-1.364001246169	0.46269211520841	-0.34880139432362	0.12350195874588	-0.5589979309237	-0.52710037610388	-0.47529924981563	0.46870039257118	-0.049949480617793	0.58570204044129	1.0600045608626	0.12959972467858	-0.38560120174669	0.99469828635292	-1.3369984702963	0.76059945345837	0.90160133300535	-0.65290009176126	1.4030018082108	-0.36769927629783	0.55749889057054	-1.3230011051303	0.89509893462386	0.75280079713906	0.4859009305935	0.75199934465217	0.078339479103908
H200016388	SHB	0.51099809931117	0.54089848887284	0.033949295646572	-0.023998663003632	-1.6590002768044	0.056941501076239	-0.33019822677898	0.0094826136753831	-0.30389969280832	0.36479798487427	0.47679812752844	0.72389813269668	-0.12019965722051	-0.054854339533983	0.96689930577165	0.093798457375311	0.25440085133254	-0.3548008494879	0.35229688922378	-0.64449778529899	0.39870148028185	-0.31599629743486	-1.0519987011533	0.2834989842234	-0.30689709772375	-0.38289990957482	0.067820820023618	0.12170143489719	0.70560022972033	0.044122786138144	0.42159810999888	0.22429990486976	-0.31539720857997	-1.363002525564	0.90919342613428	0.13970351281091	0.035989855229965	0.5622959671146	-0.10709708128831	1.4839972723282	-0.22030084118038	1.0850008950773	-0.47130190127456	0.91210159390017	-1.5509965479592	-0.061530116666074	0.43699839455721	-0.77280228760154
H200012329	SHH	-0.068649774505934	0.58259915457766	-0.33459578495107	-0.035090562380677	0.96540276161284	0.10180115235558	0.71279932156583	0.32870052750585	-0.0034271478822871	0.80960221703789	-0.63299846056407	-0.0070851430055118	0.70300548962391	0.92610176740061	-0.1421008876811	-0.21649744636655	-0.44570009267856	0.3535960531821	0.56289950498181	-0.51070012117837	-0.049529847392188	-0.16459948915835	0.066429650368741	-0.66639696995406	0.60790028653602	0.37159565277338	0.22520122167447	-0.02190848037016	0.23999944675667	0.35870037846054	0.1423987619931	-0.39610361857337	0.34729958282072	-0.042019811392807	0.43149922531276	-0.63130173152272	-0.84140343931836	-0.65210046390709	-0.042613548766767	-0.65709941068804	-0.34289925440689	-1.3679990203705	0.50210037648706	0.44980282610702	0.4373049970451	0.49510317252116	0.1132006845431	-0.16990146403372
H200002342	SIN3B	0.0055202619046056	0.26859850776657	-0.15979905437986	-0.35470068392118	-0.15699682575847	0.2177020609827	-0.26030036695016	-0.30190039620005	-0.35850143430323	0.0065660025001528	0.60290006356311	-0.14059525105582	-0.41080060268874	0.51109926780289	-0.11109873438905	-0.21599960246042	-0.0083953755837189	0.92250087961942	-0.33180027011639	-0.080188766681992	0.5858948786826	-0.0057341327752836	0.15079827222371	0.44560107764359	-0.087413263923234	-0.35869963201993	-0.3459918203749	-0.45600174660997	-0.14110035383399	0.37480081400952	0.070678667365324	-0.46810197988179	-0.047040762548527	-0.50819843587973	-0.38049961421826	-0.28829807110813	1.1070021296645	-0.067259709957178	-0.18170359043323	0.39270114144681	-0.36250214869088	0.54600300740728	0.26800270114816	-1.0739977802675	-0.64919997546262	0.061699230597994	-0.27270058684199	-0.61099288164232
H200000715	SKI	0.82380141158127	-0.91129858080917	0.74740065336892	0.44000048992944	0.51150085929585	0.17260331089933	-0.20069464572617	0.77849994439235	0.08989551915307	0.63130085552859	0.68629320422322	0.28449915251931	-0.49239901764292	0.7590980434112	0.30799793453482	1.2480011211824	-0.02612497703174	-0.10359858188757	0.14519948670275	0.052170116350572	-0.31979985092808	-0.34730224896281	-0.47530656276452	-0.60690549437512	-0.38399990357663	0.16710071641956	0.19029892971883	0.21869974899337	-0.038529096125539	0.024837724385088	0.98390471448196	0.32710014830005	0.3449012805691	1.1720042124785	-0.55109713856933	-0.75309591844535	-0.48640630767121	-0.48489729216623	-0.23359961448644	0.5553015843984	-0.34640187057245	-0.47800402457964	-0.53560078233735	-0.20340057507344	-0.52479738754201	1.0969973110591	0.53370549503518	-0.50190138885035
H200005011	SLC22A18	1.424996497312	0.54889851554265	0.078749640540156	1.7890025592697	1.6689994713959	-0.80060129783364	0.31650270252426	1.5589991287562	0.47769881656579	-0.14010023238272	1.3449975133613	0.58189585312133	-0.12100076609225	0.48669911641445	1.940998295584	0.046985085840006	1.6690026050818	0.94479416016105	1.2389992319079	0.34959934684552	0.33890156489798	0.98810320534497	-0.57080300539063	0.86369960255346	0.29919968690796	0.080381098369575	-0.36570192946895	0.14369994173391	1.1660001054574	0.057348035495808	0.69499767667419	0.52770363457348	0.31360015127546	-2.0509985941227	-1.0989990296971	-0.21419934491106	0.10079628754737	-1.684998594609	-0.087910303578249	-0.50509962615201	-1.0280047135443	-0.079825506787461	-0.92129985886607	-1.0700012176674	-1.7739999482067	-1.3590033007824	-0.25479863974951	-0.38109948086014
H200006817	SLC22A3	-0.047539900752819	0.26850308326618	-0.25610504085304	0.32579892425291	-0.020819748231173	0.26200181180006	0.073246440756994	-0.29079925710423	-0.072728785611832	0.1939992962858	-0.035208090579168	0.19530121780896	0.24070030463176	0.075247508288989	-0.0961272290111	-0.20140067125943	-0.18170235641021	-0.66610211242802	0.59579554219955	0.44360080498513	0.17579908490273	0.41679756131993	0.62019732354917	0.24400046120316	0.067778774974407	0.11270079797099	-0.20760198294888	-0.085967887803943	0.50819602791408	0.40399979589284	0.017270831492857	-0.055540328613957	-0.44759978709532	0.12350121601356	-0.36549286690025	-0.01413246261626	-0.55079268307886	0.22880366664963	-1.1010025525032	0.2948973680107	-0.019007982739725	0.29449727034477	-0.4939982749786	0.10680409067893	-0.14210108157185	-0.53920046215902	-0.23379924656436	-0.10810139398406
H200003957	SLIT2	-0.40610430465841	0.68679653399896	0.82970847897843	0.68200386496473	-0.96800002320626	1.0699986583316	-1.155002951305	0.23539778213546	-0.57720017215366	0.22529460260382	-0.5657001411765	0.71909482316477	-0.87080147702816	0.66400015330536	0.31129524985257	-0.31350335786405	0.010351180545496	-0.6989031226759	-0.37839663132841	-0.80549981293255	-0.99169847429305	-1.705993883839	-0.40370139195993	-0.32959919891873	0.10260065819135	-0.12469910448467	-1.1839999487206	-0.98080066612529	-0.65359638884273	0.86879722407273	-0.4917089651041	-1.9129990122522	-1.3229996336385	-2.1150037167594	-1.5829987270953	-1.0180022601394	0.087441414776276	-0.098534133821529	-1.1960042342482	-1.1229978943537	-1.3350023880707	0.66519855209103	-1.9850031649964	-1.2339960685352	-3.0869975921076	-1.5969988093794	-0.21820271702378	-1.8229978888228
H200006945	SMAD2	0.029355172938948	-0.011142216430381	0.22289323413622	0.48900794146695	-0.4367032469372	0.10819946755303	-0.017430073698205	0.33479533038238	1.0780015044241	0.43159837864729	-1.1149986298814	-0.084349330979523	-0.25810100675043	0.026295310583236	0.061071992799836	0.44800140629873	0.29930074491721	-0.14440018207789	-0.55230364234751	0.32609853316956	0.23280270024612	0.10030032945991	0.15169748795599	-0.37749896178081	-0.022679702034656	-0.090486172640077	0.6555997886659	0.40520089483195	0.20559566902342	-0.027056126504034	0.27270021986076	0.99999815224174	-0.15750379329538	0.97459781288959	0.20299942300398	0.45199592705659	0.52449823239161	0.086330386286975	-0.17740516139391	-0.68230224603774	0.32950086900769	0.90420056683709	0.82109902564923	1.1149996225881	0.56550244047816	-0.53830311406434	0.10459987118467	-0.00054842093710896
H200006219	SMAD4	0.35079862180656	0.36850095185714	0.54640225510764	0.23060120422261	-0.31939888044365	-0.023499862090947	0.05127058441263	0.15249912885438	0.45119923697657	0.44090371096328	-0.91200165719728	0.15170262604173	-0.20919700793143	0.12579862310771	-0.18190112317115	0.49090091296873	-0.39770145990641	-0.1204996889188	-0.67660240254069	0.21350030544343	0.027537791154669	0.16979861046279	-0.85939927482935	-0.21619895091339	-0.5170006554567	-0.047769483154048	0.060974304909473	0.23239854177491	-0.79940340019943	-0.027890593727513	-0.048803102760105	0.67060540678977	-0.88839716016474	1.351000312603	0.21559547520297	0.44240285382725	0.43649891806938	-0.44229762306776	-0.05965100731052	-0.38219659540484	0.40319553778075	0.93119977212819	1.0029993629427	0.6065998475063	-0.37050034542631	-0.32169645213104	0.65910351793814	-0.11469987872376
H200006492	SMARCA4	-0.1043002270496	-0.32810637975784	1.5020022984809	0.36270573055004	-0.39379935407047	-0.73909698566158	-0.71760024406357	0.3335004817447	-0.34479883344356	0.25390529391318	0.26320515177471	-0.10979938746189	-0.89429907218195	-0.77039509604673	0.0010670875803122	0.33169925158523	0.41480045092048	-0.66430184202538	0.0089735077159357	0.61139749281385	0.29270099377643	0.10079966329578	0.28769497349024	0.20839658798168	-0.16579600283484	-0.46769878350513	1.1870017333545	0.059510187769512	0.042292321665215	-0.40880669849705	0.38210704641591	0.49140719458562	1.7379981068237	1.1250030790425	0.73830035744203	0.32340338357191	1.1029971114214	0.50879918242164	0.4073053743022	0.57000011640456	0.56479912901223	0.9615972266512	0.56390043318782	0.24719799355235	-0.037748960680881	0.36240455959968	1.1069991250167	0.34499667241412
H200014759	SMO	-0.48640098360329	0.10660264633492	-0.14389896769021	0.23659597013749	0.50550587535387	-0.045001179643867	0.19380679272012	-0.1889984634041	0.089518324587272	-0.67390046319411	0.79349540251164	0.39569881994176	-0.23440110719574	-0.20940083500018	-0.33169949250715	-0.18739874149401	0.23359299918031	0.14830228643652	0.8812931841624	-0.14620037718083	-0.1413963804799	-0.7248015263246	-0.25549862905623	0.047540105277521	0.093822649673343	-0.22530435163316	-0.20089795663623	-0.040358724844449	-0.35160115898459	0.55710454778721	-0.37610107149228	-0.40609915091984	0.50530474353812	0.65949961934222	0.45160368610546	-0.15209920395983	0.60160267997335	-0.56770018293648	1.6830002911093	0.56539477683638	1.3200017187068	-0.029006316699931	-0.10230007141747	0.48600853811645	-0.18400353150046	0.32440016540034	0.18270054812506	0.092796956960605
H200020441	SNCG	-0.88979564241421	0.58129844905664	-0.78899653015056	0.1537102631681	1.0379987020881	-0.54959985974671	1.1270006100355	0.16709681506994	0.14720164459857	0.96909910107368	-1.0709992558692	-0.72899751820103	-0.11359994430519	1.2060022842804	-0.78209865424321	-0.12449869281097	-1.0950015626119	-0.66850105534901	0.27739971984792	-0.76090057825887	-0.46770414853953	-0.38989214361524	-0.34560051931574	-0.67979817218643	0.56339566704179	-0.28910135978974	-0.48400119854347	-0.61510083890414	0.57730604734549	-0.43960099320727	-0.37050078341032	-0.65070141542567	0.082440195410185	-0.33310287315172	-0.30540382963846	-0.32320053573035	0.012470933331535	-0.46619405766451	-0.28579931369003	-1.0199956561731	-0.35400065281502	-1.4409960951621	-0.50539924633532	1.3809986761092	0.85959933074117	-0.51079475134452	0.7592004188806	-0.43570306801118
H200000614	SOD3	2.2520027956467	-0.48970191045442	0.018558253571912	0.4193056835591	0.32909954157205	-0.29779901215186	-0.27240029603002	0.90930003947793	-0.15550277325075	0.69240817838362	-1.6839974616511	-0.26920279391365	-0.32949621025631	1.2110037354526	0.17589695106229	-0.66110286447719	-1.8290017799419	0.3543048954173	0.73849680144548	-0.2396993421136	-1.6829946628648	-0.64289903583554	-1.5149994983842	-0.32770233782704	-1.1009981196688	-0.24450097028868	0.51399922580774	0.11569894462962	1.7999977619581	0.18510049449559	0.87569869189229	-0.021318727161953	1.2840013767619	0.23739769539633	-0.3008985425375	-1.0110005221444	1.0649992757381	-0.58320228437814	-0.16179920202499	0.40610297556497	0.11500393830829	-0.29790028053217	0.2399019990861	0.021781731951266	0.65710260368641	0.03015520647661	-0.12400033076966	0.090232936129881
H200015148	SOX1	-0.30639837591237	0.64589900661009	-0.19510035317346	-0.61289761074893	-0.87409741610998	-0.51510313892956	0.4461987077503	0.28069964938413	-0.6594955279561	-0.33819937242314	-1.3669969143456	-0.058110354608371	0.18020090931909	1.1069987755885	-0.1975975280593	0.096900968445879	-1.7120019176069	0.93990113009706	0.37649847610247	-0.78609939355685	-0.11490004610577	-0.033380315854861	0.020480097967914	0.80119977600237	-0.17110216185642	0.1096100816603	-0.20789931945079	0.10639859554337	0.57459804139336	1.0989983238786	0.0048381206756106	-0.32179780705219	-0.034199449596583	-0.13560008984529	-0.3589001481241	0.58330146563422	-0.61199916379171	0.4676958983262	-0.091051611204888	-0.3651037252635	0.37539691630398	-0.78460229962727	0.72369526051854	-0.030929529347987	-0.24760118489156	-0.083459815511507	-0.17790292346428	-1.1750002357045
H200000213	SOX2	-0.42590019238261	0.91030133538753	-0.63370058495389	0.10960451211733	0.47230335651953	-0.63739969601596	0.6191996776557	0.70479876354832	0.15899904100489	-0.82499899918478	-0.45859991089097	-3.5450054542698	0.55470253407755	-0.14469878506669	0.45210056270599	-0.50219663940969	-0.70230537249466	-0.23210128479023	-0.54549901369843	-0.40319748278293	-0.11639921621815	0.4249999907692	-0.62880040127412	-0.51269841007392	0.81680256861325	0.6713003426656	0.70830235749539	-0.066289832144714	-0.39349869223365	0.8730017019259	0.09852526690066	-0.25859866111626	0.33709467545199	0.73419496679956	0.096709254927611	0.21069977833213	-2.2660015709771	-0.24819597648094	-1.5809983185441	0.46560077298199	1.0749988423099	-1.3230026633281	0.30059872685991	-0.83770046927815	0.64090053021071	0.67739898462732	-0.64120098477805	0.057723269843101
H200011770	SPARC	-0.11770052493614	0.087000969692466	1.6059941001208	0.32680346455808	-1.2079944609794	1.6560049955662	1.595004646438	-1.5990013881356	0.079940388120837	0.78639630935924	-0.71759872787428	-0.96249885871053	-0.63749687291462	-0.51610140036206	0.54779936455079	2.9859967297503	-0.219997450523	0.7435939154911	-1.6400017513779	0.70369707143086	1.0910042541331	-0.55099719071143	-0.043111461995678	0.89690083500605	0.58589818907349	0.96599826383447	-0.55469769413186	-0.38060011998564	0.39269492816042	-0.57259982197429	0.33060457132245	-2.1710026935828	-1.4819958937539	-2.5420027568758	-1.7680032229568	-0.72800068758194	-2.8140022931373	-0.37680120065294	-1.0340000857676	-1.2639970136294	0.20589935049857	0.50489765982564	-0.74059916172001	-0.4182024349467	-2.3860029301551	0.24650092830482	-0.9700006655196	0.28170121932735
H200006697	SPDEF	1.1049922587055	0.65730095694168	0.91250339433932	0.7748969933353	0.47869309409815	1.3520056504587	0.2028960601978	0.87179821817667	0.80749998225183	1.0020042625892	1.5900015602846	1.5499987007691	0.27699438693362	1.1679995721924	0.96509865967685	0.64840073874695	2.0980028576808	0.87100215074678	2.0960040524021	1.0340034285486	0.53769934761898	0.57059918970775	0.3591014377858	0.24500049364879	-0.066460341701003	-0.067917734082801	0.95859829309535	2.0529965069656	0.93030132006269	-0.40950220230452	0.94120066874614	1.8369972724245	0.82559496954199	-2.3509928967453	-4.3330021839633	-2.3139966565639	-0.79759821262872	-3.5290016483446	-1.6429962178395	-3.6570012249016	-1.7919975942091	-4.0110010376639	-1.7690009662597	-3.8880004617615	-3.6629986321808	-2.548001820942	-3.3829978360073	-3.6649985816758
H200007265	SPI1	0.50620112967765	-0.57640348986491	0.22019962864267	-0.73249990558452	0.42729984761885	0.16559344900503	-0.97969881937358	-0.86910018981154	-0.67209893025072	-0.061689616472061	0.40140252134386	0.37280288320029	-0.93739864816636	-0.55710101944836	-0.6703976830399	0.25750234896951	-0.39509451212079	0.60949895034224	0.93030044426579	-0.64510364769005	-1.4819955193971	-1.5319998725753	-1.267998473499	-0.083410181463811	-0.80420319776221	0.72919970846612	-0.14189909200283	-1.111000306976	-0.47980030572721	0.72930046906454	0.25099943657623	0.048493247692707	0.050273285757859	-0.4123018155044	1.1070033555444	-0.45279812562784	-1.2300007923477	0.14319867262011	0.4977999110765	-1.1880027937966	-0.38710015975348	0.57920232631173	-1.3090015092274	0.76820256520452	-0.60110148918581	-0.076556409418263	1.5400003751898	0.099390321338602
H200000084	SPP1	0.54220370941156	-1.0470004496447	0.2189981526071	-0.083146115267802	-0.35979849197153	-0.09889864230473	-0.073920214382463	-1.2920007716193	-0.91320119811066	1.1530000259244	0.58940533196125	-0.20299511068986	-0.86140226256276	-0.65910543336623	-1.4540064679594	2.4600008765243	0.65130187397879	2.6999999918671	-0.023136249779371	-0.44709987805095	-1.1600054118289	-0.59099918171514	-0.73869589711324	0.90119965157346	-0.3299994226299	0.3512990933561	-0.22809956934752	0.021869812338188	0.52610175780718	-0.20739615615921	0.64720126814553	0.79139902046576	-0.32039412357176	0.4111056644162	0.30000094295335	-0.21110633420787	0.87819918163264	0.26189995453142	1.8649993046502	0.15500236352871	0.62649961327905	1.8009944874205	1.305998924241	0.65700059539482	0.52749270710149	0.57979587308613	1.1999957816469	1.6830035834294
H200014805	SRC	-0.26760468819879	0.20190047935572	-0.71780016726076	0.06659956505112	0.023228082596401	-0.063878683818484	0.24499473426124	-0.25689958077341	-0.020329844603007	-0.33679493498426	0.20010086417803	-0.031590199137572	0.35180398923688	-0.43099195920197	0.29759980950289	0.079252901121638	-0.17240160836015	-0.011870398902356	-0.29590113327605	0.34029924743249	0.15119925321897	0.12549962838343	0.25660507429985	0.26050694146878	0.51609439420818	0.29800014790851	-0.32000424090788	-0.13660039585195	-0.028759880555399	-0.36070453923308	-0.19649900254646	-0.20570058803011	-0.13649697391731	-0.2451994836467	-0.035701013409627	-0.44250225167032	0.024497681891468	-0.10329991044638	0.46479867668576	0.54609782678929	-0.20260358985528	-0.31189751074971	-0.35220315067842	0.220302076885	0.015884982082374	0.22229933767132	-0.094430213976185	-0.16630202908623
H300010051	SRC	-0.1615000652643	0.19529864403636	-0.34170195686712	-0.082191866651072	0.36669945228294	-0.099620152015342	0.072948915770774	0.11659706013169	-0.12560171324881	-0.57939307348098	0.31909973794751	-0.18220251697232	0.16090080041468	-0.081636171819469	0.50809560601225	-0.11139473190723	-0.12250055900276	-0.30239883537332	0.18350179984702	-0.47590785433783	-0.012711090996535	-0.44749959356776	-0.20590335307062	0.3150003228223	0.11569852165643	0.021530861993342	-0.35640089721339	-0.19479818148775	0.30300128010918	0.42899967725146	0.20590177894231	-0.6090040621362	0.26709841367918	-0.010956711192568	-0.22069889623068	-0.080627569093254	-0.56819909479633	0.10840328060291	0.32259769519245	0.017980688718652	-0.1050997708448	-0.73959916173473	-0.11490067702742	0.11390190942781	-0.62629790445703	-0.072808827262474	-0.32100273243201	0.03269869302896
H200000640	ST6GAL1	-0.27319875571839	0.086548829867771	0.17530375275104	0.34870149145998	-0.30899913338042	0.14669876965692	-0.22560099466648	0.102599180092	0.074778998603106	-0.7066026887542	0.40069986463519	-1.0420059197582	-0.73189997583527	0.43600685438139	0.12469411808838	0.27580292076178	-0.37340218948569	0.088737698053705	0.16230108735238	-0.19659830633326	-0.49400182104445	-0.55580015018219	0.05249157340098	0.018021150450762	0.26909998865276	-0.28120072880467	-0.11140035269021	-0.15619941091364	-0.18810008918914	0.29899647041343	0.64979802764838	0.37180194486006	-0.46609851543684	0.16740199780203	0.40270039947237	0.76759856997777	0.24000306438334	-0.3090007500408	0.05392707576386	0.97619821708294	0.87539856743379	-0.043731812877625	-0.030179592832154	-0.71760111782848	0.78869884008822	-0.38330022721963	0.23059649629971	-0.61789593137374
H200007733	STAT5A	-1.178998760141	0.78569820048592	-1.0519995749915	0.24620040486917	0.53510099301243	-0.095006904285371	1.1999987060048	0.78129723375214	1.081999582679	-1.0279952226533	-0.08130196393941	-0.65210105787447	-0.23580173624514	-0.16709375164835	-1.4579960870777	0.20320032479723	-0.98309978987664	-0.15939976666527	0.055350429501176	0.57519978378489	0.51809860530507	1.1149965024826	0.12080106978188	-0.21559895729929	-0.10739311443475	0.19980050253172	-0.45720388912492	1.1070027866565	-2.1669986845851	0.08477111993731	-1.8389998421335	-0.82990016277377	0.51450246809961	0.07453032941802	0.82469525832988	-0.63949557885615	-1.8609987079049	-0.41349885782244	-0.36169843235716	1.0790080319912	1.0239990258639	-1.4819971129539	-0.48349907728892	0.080866468061305	0.35839923593396	0.20810322407048	0.31850627958537	0.87060564031781
H200017951	STK11	0.10110382250739	0.64340001865561	-1.0709999429486	0.10709449700993	0.55300155009119	0.19110835849194	0.92330125512073	-0.23129783922455	0.91720116364605	0.19749997398402	0.37380066930163	0.015162800883438	-0.071203547614343	-0.759895138832	0.0065925311552909	0.76329863067415	0.17769924429676	0.52120164445694	-0.32780131655059	0.34619987793851	0.19900356209669	0.46060095030516	1.3980046726281	0.067508662827226	0.43340952788473	0.20049402846381	-0.14000243490876	0.71899476315433	-0.65129777177141	0.19969557608391	0.083383006551331	-0.022679979049676	0.55119676878107	-0.071031459722692	0.65010332732018	0.19379912683315	0.51070042141321	0.041000338594237	0.073445863835484	0.40909881794119	-0.36899884396783	1.0429981244751	-0.63749892331848	0.3390974158303	0.03591946399989	0.2627007207293	0.42340323895663	0.44070530182536
H200005918	SYK	-0.33099878704426	0.64200079042427	0.98300188060293	0.14539720589645	-0.21300089462337	0.026761305074217	-0.563295912124	0.29560148782552	-0.16140003363921	-0.79930159999054	-0.037919354539101	0.73039847707884	-0.9016008678912	-1.4420042582534	-0.24619936056838	0.62279992484178	-0.38909444963382	-0.044768706934068	0.099259168942338	-0.19409555367192	-0.28140440450788	-0.22049841517267	-0.70379841524101	-0.14640219514453	-0.80409372183096	0.16990059072934	0.01966826501873	-0.4337030126582	-0.42999828893219	0.078053066375139	0.34690161346732	-0.35370623091552	-0.78659953228015	-0.73489865334865	1.0539972921959	0.37190376073886	0.061211005722047	0.10839616508348	0.78340091749253	-0.81450162016858	0.690505394622	0.21670026967476	-0.346803554114	0.79820203729586	0.33519722270701	-0.25279865394452	1.2339977464353	-0.068029841787079
H200005873	TAL1	-0.067923376850063	0.67229397243148	-0.35059895897389	-0.010818702819938	0.8790999342655	0.43650323966662	0.60279766574501	0.58589849768479	0.25049965523786	0.39520349266666	-0.67019865893319	0.12470027657493	0.61100527392625	-0.64739702289155	-0.69730058031065	-0.84689403902011	-0.048699869838632	-1.2430001515371	-1.0740051551685	0.36770342750869	0.48350072163687	0.44189896288775	0.4062003093846	-0.36809901417706	0.25150534110576	0.48019748262281	0.45619898113955	0.43860399108199	-0.93649922242457	0.13969853515086	-0.21469742867448	0.016718997408753	-0.24320014410237	-0.30700405038654	0.18339901352297	0.22910059203139	-1.8609958178508	0.17740163004828	-1.4579983284788	-0.059119995482232	0.38159983928371	-1.10699931528	0.66059939681005	0.075032898364174	0.54490120742738	0.33849911076572	0.06312941102823	0.10990423231516
H200019164	TCF4	-0.42289532774636	0.34980378203776	1.3480052219933	-0.53339487127548	-0.098821708004788	0.91989794364276	0.084940235443394	-0.71850219902235	0.71869651602766	0.29589844738077	-1.2840011440498	-0.088345803311407	-0.45670286968395	-0.83069984981517	-0.067210663353381	1.6999995778526	0.08704770257409	0.5183979744595	-0.53870303014887	-0.21120008675147	-0.50770471354168	-0.66849971301908	-0.42440012124154	-0.0050641091993406	-0.17631045687342	0.38360239089692	-0.54759487312301	-0.54470141266487	-0.47729946173789	0.3503009288383	-0.40269401821268	-1.4420012885954	-0.5648952025723	-0.84379654949915	-0.14879714672415	-0.50859835325177	-1.373001661859	-0.28149873999232	-1.7160001232954	-0.90919958728873	-0.27130620987949	-0.10279684863964	-1.0560005924308	-0.49269495130772	-1.5469983531639	-1.1169953797691	-0.11039930681289	-0.44769648839628
H200009471	TCF4	-0.77400208554491	1.1150082656346	1.9229997411318	-0.69850421733964	-0.577400654408	0.74940007662161	0.49420517379896	-1.1150035166614	0.67439569390333	-0.33689719285538	-1.2689949799052	-0.35190195063313	-0.48930497233735	-0.71369692224748	-0.54229767463169	2.2760018438099	0.36549446045837	0.0083474759000213	-1.4069968670693	0.16780115797244	-0.060623199675228	-0.6498999284982	-0.44189583469082	0.24750247325894	-0.2747013705603	0.18899610741335	-0.44419775542533	-0.35160023935193	-0.3336991916914	0.35529819331954	-0.67610091287192	-1.6570019171995	-1.2159988180105	-1.4780014391999	0.65800002240108	-0.32970087350843	-2.2900021684092	0.49269464627196	-1.524002429628	-1.9810001340722	0.0012358981289426	-0.016426083209606	-0.5947960503022	0.18199721612966	-2.4019978607952	-1.2599989017844	-0.36400632890472	0.042507169092143
H200020251	TCF7L2	-0.67849874976999	0.054151809935109	-0.090350071864149	-0.05665010511613	-0.18900758710314	0.35059978065713	0.027599612823533	-0.048271075446671	-0.13279562886661	0.73249942372104	-0.16130570712089	0.012036287877271	0.073831820012538	-0.6821004956214	0.12649757431992	0.08725032556807	-0.54769808471796	-0.53640103787792	0.042363330732006	0.76230139399411	0.022226894953791	-0.048917765215095	0.077420521159075	-0.15470064162143	-0.11090112408037	-0.20890388615412	-0.58759908716631	-0.49450029402985	-1.2269993774593	-0.51310091921363	-0.30829909904872	-1.0060009473989	-0.36829870785373	-0.14390032701083	-0.13520043002845	0.10489885943093	0.51069851962774	0.42879733520493	-0.40440037788714	0.98959468197657	-0.26459910669923	0.13570012061673	-0.3285983149829	-0.014479625339976	-0.097101542520865	0.11110412096915	-0.68739910014514	-0.15300812385822
H200011947	TERT	-0.2513993438824	0.9615990889058	-1.4219982814814	-0.51900014073448	0.3466016425588	0.64639875948486	0.18289921583954	0.30949879734206	0.41169763627158	-0.28180141780259	0.44749722511368	0.69560332515802	1.224000991653	-0.67050047940883	-0.40359713340968	-2.033997069646	0.097491024665102	-1.4439979339936	0.058128060413749	0.18859729369687	0.99619841673229	1.0420034047735	0.45879880288906	-0.35190419999335	-0.81069953272736	0.58170102834875	0.14039585070278	0.26599878666978	-1.259996338211	0.42149750350962	-1.0850048352446	0.31360397259967	-0.07101207643955	0.052629686529128	0.053460025127754	0.2142006239016	-1.104999858844	0.22350232318461	-0.51079954473842	0.48690783040572	0.43830057466694	0.59309950231073	0.52380047479719	0.21409442751684	0.15049935401953	0.41030054723795	0.34130361347712	-0.18450197441667
H200007641	TES	-1.7760028891241	0.16129961333679	0.75289997947092	0.36649869617727	-0.46560120065344	-0.011103444364624	0.53120538430982	0.080831397376291	-0.29989903445436	0.0032960773711174	-0.65190107857829	-0.34970155829643	-1.547998203639	-1.0499991901023	-0.21069341851291	0.68449866822943	-0.53609928027032	-0.1208039022469	-0.35129931931179	-0.75479765678635	-1.1170020125666	-0.73110355357245	-0.010811285704669	-1.8019975032408	-0.39160056475485	-0.25199775309029	-0.35479666028255	-0.41379942660484	-0.65669626603785	-0.58269977891026	-1.4879973751139	-1.2959969331296	-1.6390021506756	-0.013428426582401	0.28510019919784	-0.31979473655647	0.44759912612144	0.7904004331914	0.23090038630687	0.5760037425712	0.56840145488	0.00080024202268489	1.3089970797789	1.3449993218437	-0.13030095668121	0.41450284885827	0.44230137724393	1.1220005423263
H200001716	TESK2	0.49859916305783	0.1961046597501	0.30320015192774	-0.90340084079534	-0.58869901731416	0.87799780610619	0.84770285320415	-0.98780126138097	0.3852011434353	0.1108032835504	0.39000035181842	-0.4259987249138	0.072916272550993	0.68059802838558	-0.20189767071956	-0.086613255846806	0.046191139028184	0.018419505058208	-0.22940012198952	-0.20769629926935	0.20790005051344	0.33059955836171	-1.5829953594702	-0.1322999291424	-0.29329710711916	-0.23940065056906	-0.73299766213098	0.085708804264616	-0.69559155835247	0.055632479080518	0.32399775278225	-0.097738584256591	-0.41219892357065	-0.40110121733746	-0.89449903053394	-0.024269716890656	-0.0867211356017	-0.20640205096314	-0.086386686581798	-1.1179974271023	-0.25959917417971	-0.85999860546895	0.6586017947405	-1.4179992449564	-1.0479978804331	-0.6027014897861	-0.66529508214546	-0.47170208646304
H200017017	TFE3	-0.18100016662928	0.27469950459183	-0.83900285255244	-0.58949778335354	-0.046618848167889	0.4892963326692	0.087989452504566	-0.26530029668389	-0.10940099633927	0.40169704454612	-0.25349970103107	0.13809775323801	0.23409508917327	0.368400319097	0.060040874969303	-0.21599852436668	-0.095595244898202	0.20980137007493	1.2480006598347	0.052905865753924	0.27719893508531	0.31760125538687	-0.036711295695683	0.16990039007553	-0.11269920909566	0.073087796499934	0.016899997540349	-0.12119572507508	0.41490391007352	-0.049699478798967	-0.022908010905414	-0.7960020445262	0.057869281383402	-0.098368011578752	-0.11210590346004	-0.36489848320616	-1.0869973010608	0.065010329491145	0.27670051384489	0.16370029767286	-0.14610574374504	-0.47170051282036	-0.42750060899518	0.7470010652095	-0.2640995440323	0.23259915422508	-0.44150283660416	-0.10460458927127
H200020527	TFF1	6.5879957050911	4.1549992658372	3.5749977510998	-0.25709961516785	0.5807007270052	-0.98169860850564	0.73269662440811	3.1490018393391	1.4020038428366	-2.5059973457352	-0.064629932404695	0.1704012678812	0.014602512844658	-3.6700009265825	2.3830046771705	-0.4047004697775	0.26939957684988	3.718000152567	2.6069958644408	2.6970007046705	0.99089916724838	1.155000089276	-0.1703030159733	1.0300007802608	4.3159979245554	5.4240008554637	2.5319985297007	-0.74100488803551	-0.79029704273311	0.86719712144592	2.1839986242366	3.6429966951245	-1.2680003572609	-3.1700026400571	-3.3880007201407	-0.37080087344831	-4.3900011627802	-3.5750017133247	-2.8039959626823	-3.5530058738422	-2.7500002754765	-4.4949977145957	-2.3990017450301	-4.3829984355685	-3.5189979103574	-3.3590020441152	-2.432999803009	-3.5749987168816
H200009647	TFPI2	-1.0100022815935	1.528000647103	-2.8830034414674	-0.39359939636791	-0.56040037755617	-1.0979989145832	1.0500009287566	-0.92709522002565	-1.1919982259976	-1.7300022463061	-2.6809984885929	-2.8410026854314	0.89369897030165	-1.7880018965091	-0.46169963885034	-1.5980023392466	3.4040002213067	1.09499755752	0.34740079373013	0.82279968063901	0.61020060380918	2.80600239753	0.82839920608152	0.49190049817428	0.60960228466676	-0.35090445748676	1.7680007448658	-0.003069427320018	2.6330009554744	-1.0340043829287	-2.3480020072805	-1.9049974698453	0.98860082810029	0.34669971809547	0.88720211929137	0.34440322677931	-1.4620034479525	-1.6550009052659	-0.88860438426388	0.30499916024443	-1.5830046690911	-3.1089984775452	-0.73660064645473	0.36570785580959	1.1710009490234	-0.45790152111287	0.50889841994944	-0.05213857883655
H200006387	TFRC	-1.5780004099005	0.94889988505641	-0.069759791188719	-0.70309807981142	-0.66039590116189	1.1609961623568	0.046658471461656	-1.3770031029469	-0.96089999975187	0.35159979695735	0.35020117648041	-0.15599962772435	-1.5730041070089	-0.17899608804746	-1.9259990267189	-0.090582001461525	0.73889457156397	0.53199906975562	0.37599838276693	0.41080278576973	-1.653005192823	-1.5860021475656	-0.67649932472979	0.083138067096057	-0.4284040694214	-1.1629976696033	0.6050997242314	0.31100051268494	-1.0150001857226	-0.3255017899374	0.85479760385113	1.9210011254524	-0.23109867703552	2.0690007781484	-0.19479890711237	1.5379983636799	0.19970000248367	1.4930032100633	2.7369981822894	-0.10429957809751	0.37619963871613	0.5597013123642	0.38359398528625	0.34270348081802	1.1180023511021	0.34830301276683	3.5830020838568	1.0439965959913
H200000287	TGFB1	0.14990015795524	-0.2167026217205	0.20200491712177	-0.092681632207303	-0.10960357021431	-0.19850143810191	-0.84130170448168	0.043539066776254	-0.35040025455883	0.18239701581827	0.10059748467395	-0.38360435664152	-0.21239979543595	-0.82839901567988	0.24899802868195	0.31510121426956	0.17389534958664	-0.1064007992716	0.42530079903815	-0.82800330364055	-0.33109844667297	-0.41590214872623	-0.5111003134753	0.55949987244633	-0.27759398650268	0.090575520245854	-0.84840181734299	-0.33749975445201	0.93750409314592	0.64309828060213	-0.16729644565213	-0.14120077570984	-0.68470021974123	-0.97250075924403	-0.031845869218082	-0.7819988769162	-1.875000731693	0.59260096773285	-0.18139958257907	-1.5019994835792	-1.0710013889041	-0.25150305214154	-0.16330263935475	-0.32849439396131	-1.0339986936562	-0.54870640206379	-0.091410592598855	-0.80049928706644
H200012149	TGFBI	0.83719776177909	-0.53120026770406	-0.049360110121847	-0.19680008147054	-0.57859936878118	1.4960017168004	-1.6949979665528	-1.3550005471688	-1.1309977483653	0.68640036620672	-0.04684181272649	-1.1919964877491	-0.81680258144329	-1.4210003233209	-2.2100038631455	2.3930001463359	-0.12810157469369	1.3510031093076	-0.1454057895043	-0.63780058412699	-1.2429977834845	-1.1060006673836	-1.1919994491981	0.18880020117568	-0.73760206577909	0.59679811279378	-0.18439926404126	-0.82970005250295	0.58850068791799	-0.27939675435531	1.4719994549095	-0.77199781437792	-0.59990478124164	-0.86329717154811	0.19459933241224	-0.23890255723199	-1.5060033792803	0.93450755093215	-0.23339372411616	-0.98519822648847	0.39000022943169	0.85159893593174	0.078655349782327	0.17160042811	0.91719516518558	-0.12300337394265	0.6162992755565	1.0430020949907
H200019903	TGFBR3	1.5749987506741	0.091261162692052	-0.87270016895055	1.3369979047332	0.96679650189173	0.069341084190901	0.77139697189425	-0.53109926241159	1.4420009491612	-0.47739979217235	-1.5340061898671	0.057329238240789	0.84410303020982	-1.5509992080996	0.077299681882136	-1.0830024257538	-1.2080016525308	-0.39770030992711	-0.72179294586161	0.24320087474453	0.18470049392224	0.57030035286797	1.1549970861957	-0.61630247482197	0.08485814294699	0.92110018413597	-0.99659989428251	0.12239924485915	-1.5929974018373	0.40219266820841	-0.52600034450116	-1.6530002455791	0.099240218882991	-0.80979691408514	-0.17400366949814	2.122998603304	-1.4450024644329	-0.60859963452895	-0.87809957712306	0.062959644233799	0.60999535332436	0.16629894464819	-1.4780005680041	0.24649957368612	0.23339969364977	0.28289924027357	-0.42689799849694	0.31980527805698
H200010238	THBS1	-0.066779328453384	0.17719525162332	1.0750027220665	0.47500110965474	-0.007063227664662	0.20339820294921	0.36600030583304	-0.71379551696036	0.75820097463783	0.44740437564023	-0.38130053500383	0.81749912505228	-0.75339647447666	-0.31629922857711	-0.57550484734269	2.194000804959	0.34430102658318	0.78189847972126	-0.0044042460186272	-0.030160616491732	-0.50439826727241	0.30480141681437	-0.3337948086081	0.23639883007776	0.72009807255442	1.9930029557507	0.024268274395751	-0.17689828066849	-0.018697886053242	0.44909959285055	0.70569804273552	-0.23890032730185	-0.79780203736856	-1.5539998750977	-1.5240018741279	-0.27669943285711	-1.7580045099755	0.68169682957313	0.076305431082764	-0.34860009242689	0.59359952006579	0.94020204397231	-0.8936981156158	-1.1830030307901	-0.98590473723615	-0.88039962892633	-0.50079462583797	0.33650168863218
H200011582	THBS2	-0.72079688196238	-0.35000251518313	1.3860019539509	0.60629972625982	-0.71199830719885	2.1540011282568	1.0060047891559	-1.406999348103	0.23629797314215	0.92040497688593	-1.5909999721206	-1.7199957557209	-0.97000074160018	-0.90949923436973	0.66679538943809	2.6970034626041	-0.78149783499659	0.98309849360315	-1.2889981529375	0.10510141341506	0.31799988751599	-0.29030144015781	-0.61470028699638	0.68539845418778	0.43599877712046	1.1410001642845	-0.10979988118343	-0.33419961401139	0.777995408098	-0.1943058949458	0.19050248146149	-1.7059968506385	-1.6519998988497	-2.1149986520849	-1.5219984239629	-0.55749860363413	-2.917004015633	0.14290128773544	-1.2019998245968	-0.28079827798434	0.19529874892821	0.26129845254251	-0.12909851686059	-1.9489976468404	-2.6250027517153	-0.76210049138688	-0.75809998747219	0.2344013144651
H200012556	THY1	0.0044024098363521	0.26490196481302	0.70259805525128	0.23439982486924	-0.2394016263404	1.218996818586	0.17799975658111	-0.72070097084004	-0.35910262881351	0.21670118140935	-0.92130065493494	-0.30299830882096	-0.34429734692627	-0.88649797337948	-0.1309977902911	1.8119980017923	-0.33879939075225	0.67569827996272	-1.1800007558253	0.53539916747356	-0.36139685239852	-0.32660088268477	-0.32950455267379	0.11079905309967	0.30240033344645	0.84389876226789	-0.46250112262344	-0.33309338911413	0.37100061599264	-0.1743991493555	0.12829948628915	-0.85069883244704	-0.72009929442481	-1.4679996468154	-0.70240183605821	0.18540008687826	-1.6030052147474	0.077891011479674	-1.2569993901487	-0.52919895073265	0.46980106645492	-0.29329700373021	-0.48829406508265	-0.9919015953408	-1.1909951811553	-0.87620103967107	-0.64879781757532	-0.48990292585043
H200011940	TIAM1	0.80640172102639	0.88330188719007	-0.23390045585807	-0.012986033803838	-0.090539701219366	0.052600600802956	0.27809961366612	-0.15119750220451	-0.080005830309828	-1.0540019113556	-0.050258192481905	-1.3629987387154	0.29720670820635	0.41770057503475	-0.37710019472797	-0.21569783630903	-0.79249854624362	-0.68610072065916	-0.17140074261347	0.45869945469946	0.15170223432317	0.38500145465081	0.20979856166194	0.41590039200716	-0.026559127835479	0.1518022819143	-0.33059638160185	-0.20609846413519	-0.78359519955802	0.004645537368779	-0.81349977909056	-0.68450086054696	-0.14409642441151	-0.16070050052718	-0.16459771237724	0.08689946976665	-0.69070384265326	0.47940136300044	0.0066602509710947	0.12400165042149	0.16480065164645	0.70900427687458	-0.56680031098788	-0.42539963778467	0.099559316102064	-0.02109872579678	-0.23139790199678	-0.12509810082739
[truncated: 47 more rows]
[truncated: 131 more columns]
