# Supplementary material for: Molecular subtypes of breast cancer are associated with characteristic DNA methylation patterns
Source: Breast Cancer Res. 2010 Jun 18;12(3):R36. doi: 10.1186/bcr2590 (PMC2917031; doi:10.1186/bcr2590)
Supplement: Additional file 2 — Gene expression for PRC2 targets and EZH2. Relative gene expression levels for EZH2 and average relative expression levels for PRC2 target gene sets for 286 samples. [file bcr2590-S2.TXT]

Sample	Hu	EZH2	Young_PRC2 average	HOTAIR_PRC2 average	Tan_PRC2 average	Squazzo_MCF7_SUZ12 average
TAX577427	Basal	0.839702317	-0.153741	-0.0757005	-0.126223	-0.0334414
TAX577276	Basal	-0.510399635	0.122429	0.0534989	0.0794195	0.107389
TAX577388	Basal	0.689596014	-0.0529263	-0.0170837	0.0773108	0.0924331
TAX577329	Basal	0.391498121	-0.0567533	0.00237939	0.169792	0.137489
TAX577328	Basal	0.450497957	0.293575	0.0391757	0.391306	0.284139
TAX577408	Basal	1.570995899	-0.425034	-0.198525	0.269134	-0.072664
TAX577384	Basal	0.029570209	0.214844	0.0170127	0.0466536	0.109235
TAX577428	Basal	-0.002014432	-0.0474709	-0.0600816	-0.0190803	0.0640283
TAX577414	Basal	0.695599726	-0.0789488	-0.00780568	-0.238651	0.12229
TAX577426	Basal	1.017998914	-0.14142	-0.0569516	-0.251005	0.120219
TAX577386	Basal	1.217994687	-0.038767	0.0669311	-0.0310908	0.212753
TAX577383	Basal	0.052417565	0.0512578	0.0851736	0.328741	0.0188673
TAX577333	Basal	-0.180500656	0.0230912	-0.0211943	0.314321	0.0608079
TAX577395	Basal	0.879597379	-0.0390804	-0.00139457	-0.20494	0.171141
TAX577407	Basal	0.385503181	-0.137647	-0.0216232	0.235454	0.170136
TAX577347	Basal	1.526003395	-0.120354	-0.079707	0.300769	0.0103476
TAX577348	Basal	1.372003995	-0.0470568	-0.0385288	0.351528	0.00189949
TAX577406	Basal	0.246700666	-0.0526141	0.0433269	0.269215	0.161927
TAX577370	Basal	2.616998864	-0.239238	-0.0787452	0.0903927	-0.0854826
TAX577362	Basal	1.915002343	-0.140309	-0.0727742	-0.324663	-0.190565
TAX577337	Basal	1.990002099	-0.293686	-0.0494241	0.0562844	-0.129791
TAX577404	Basal	0.709699049	-0.25638	-0.0820962	-0.0922127	0.092029
TAX577354	Basal	0.587202191	-0.157378	-0.269573	0.645878	-0.19604
TAX577394	Basal	0.511801776	-0.0527814	0.0425044	0.34716	0.18564
TAX577393	Basal	1.072996892	0.020232	-0.00565033	-0.138662	0.210699
TAX577380	Basal	2.004995886	0.068857	0.046202	-0.0550034	0.0740952
TAX577375	Basal	1.028000676	-0.106131	-0.0771162	0.0705155	0.0707401
TAX577403	Basal	0.727501538	-0.0873338	-0.0285274	-0.0237335	0.178194
TAX577365	Basal	0.69879904	-0.044484	0.0881934	0.148311	0.0609175
TAX577378	Basal	1.785001569	-0.397155	-0.073551	-0.269728	-0.15809
TAX577399	Basal	1.507998044	-0.149982	-0.0429628	-0.0921367	0.00841342
TAX577374	Basal	1.389999295	-0.226528	-0.0849633	0.176046	0.0145275
TAX577336	Basal	0.252400657	0.130242	0.0876593	0.564178	0.181008
TAX577017	Basal	1.916995339	-0.0894172	-0.0279797	0.534695	-0.00249752
TAX577413	Basal	2.114997553	-0.296934	-0.180226	-0.243161	-0.144836
TAX577366	Basal	0.73019525	-0.0295538	0.0503125	0.133514	0.0401194
TAX577401	Basal	1.484000478	-0.042774	-0.0738722	0.284296	0.115201
TAX577283	Basal	0.626999482	0.2259	0.0828524	0.396422	0.214036
TAX577349	Basal	0.933602211	-0.0216697	0.010544	0.393504	0.197102
TAX577400	Basal	1.735002466	-0.0478111	0.00520007	-0.131273	0.188142
TAX577262	Basal	-0.058289722	0.318472	0.20273	0.130658	0.359489
TAX577345	Basal	0.918999266	0.0371515	0.0865602	0.366973	0.0961396
TAX577341	Basal	1.691995545	-0.105465	-0.111065	0.0247598	0.0120681
TAX577376	Basal	2.041998013	-0.0842017	-0.00395451	-0.119553	-0.0643584
TAX577310	Basal	-0.669496912	0.146223	0.0152528	0.378821	0.353247
TAX577381	Basal	0.632299834	0.0547172	0.0511818	0.436319	-0.00416853
TAX577342	Basal	-0.150799797	-0.00642743	0.0424972	0.412279	0.0639227
TAX577361	Basal	0.665002216	-0.118272	-0.0306259	0.0694292	-0.0724304
TAX577334	Basal	1.114998921	0.0384115	-0.0238581	0.0244575	0.209216
TAX577389	Basal	-0.678403477	-0.0733476	-0.0173552	-0.110472	0.148413
TAX577390	Basal	-0.69449596	-0.15697	-0.0417993	-0.284699	0.0672274
TAX577425	Basal	1.613005274	-0.0739306	-0.0243509	-0.199001	0.0904791
TAX577459	Basal	1.064999328	-0.0979804	0.014372	0.0631927	0.0747697
TAX577350	Basal	0.493797236	0.132058	0.057232	0.546049	0.0407836
TAX577018	Basal	1.292998475	-0.0936827	-0.0919937	0.455963	-0.0667863
TAX577024	Basal	0.917899357	0.0154398	-0.0161792	0.157241	0.0953275
TAX577335	Basal	0.743102466	-0.054967	-0.0295121	0.0453557	-0.0196312
TAX577331	Basal	0.478799895	-0.07373	-0.0396772	0.438835	0.0925153
TAX577357	Basal	2.122995179	-0.168351	-0.0619773	-0.095693	-0.157373
TAX577339	Basal	0.898002819	-0.117926	-0.176474	0.228979	0.0478169
TAX577343	Basal	1.260001833	-0.00555476	-0.034153	0.301674	-0.0288809
TAX577391	Basal	0.909596146	-0.0997954	-0.0444144	0.198543	0.0728809
TAX577392	Basal	0.859900165	0.0698431	0.0383521	0.293442	0.140071
TAX577493	Basal	0.527700136	0.00352598	-0.000305076	0.154733	0.227874
TAX577412	Basal	1.780000415	-0.286105	-0.118706	-0.250596	-0.128481
TAX577405	Basal	1.707999188	-0.161884	-0.0912952	-0.126842	0.141509
TAX577411	Basal	0.182398118	-0.0675941	-0.0499177	-0.0526643	0.064319
TAX577495	Basal	-0.960900547	-0.0265154	-0.0583136	-0.220529	0.223776
TAX577402	Basal	1.810003469	-0.0921292	-0.0266745	-0.0732001	0.167364
TAX577447	Basal	0.177700818	-0.0421789	-0.102905	0.312255	0.0414953
TAX577409	Basal	1.019996849	-0.172264	-0.0330834	0.04984	0.0573437
TAX577496	Basal	-0.103293709	0.0135437	0.0101415	-0.22475	0.155855
TAX577421	Basal	0.485301103	0.0301173	-0.00257981	0.300022	0.232002
TAX577387	Basal	0.824798755	-0.156836	-0.0519389	-0.103821	-0.0484323
TAX577396	Basal	0.085929887	-0.0711425	-0.0347851	0.0305512	0.0123841
TAX577536	Basal	-1.360999321	0.109741	0.00844491	0.0885528	0.259141
TAX577485	Her2	-0.879797398	-0.0538841	-0.021655	-0.477291	0.155945
TAX577063	Her2	0.587601684	0.00721018	-0.0510037	-0.0330044	-0.0124151
TAX577422	Her2	0.149199708	-0.0682585	-0.0041839	0.105987	0.168738
TAX577461	LumB	1.799997593	-0.0630424	-0.0474198	-0.228237	-0.055662
TAX577039	Her2	0.236306636	0.111814	0.0584079	0.454921	0.0101447
TAX577002	Her2	0.347001923	-0.0129539	0.0239367	0.168382	0.065951
TAX577515	Her2	0.589698663	-0.0396693	-0.0123912	-0.0714694	0.115682
TAX577001	Her2	0.175999141	-0.0164803	-0.0156427	0.297547	0.0786316
TAX577431	Her2	-0.076935301	0.00608335	0.0218521	0.235675	0.0810221
TAX577446	Her2	-0.187101514	-0.0331078	0.0628575	0.0802198	0.11696
TAX577492	Her2	-0.112900593	-0.0479632	0.0139825	-0.0730162	0.0921304
TAX577035	Her2	0.208700648	-0.035335	-0.0359489	0.102355	-0.0406401
TAX577498	Her2	-0.312598609	-0.0273333	0.0337699	0.021699	0.094994
TAX577281	Her2	-0.742898416	0.234092	0.12763	0.40788	0.200949
TAX577436	Her2	0.962902399	0.257258	0.203154	0.178501	0.186054
TAX577054	Her2	0.380199635	0.0561045	0.0145478	0.0525869	-0.0170177
TAX577065	Her2	0.017291113	-0.0392335	-0.0461297	-0.250614	-0.202122
TAX577278	Her2	0.523399043	0.0720651	0.0988031	0.125021	0.0744183
TAX577047	Her2	0.951799395	0.0920825	-0.0148056	0.302995	-0.0149928
TAX577434	Her2	1.011996697	-0.0991448	-0.0898527	-0.203461	-0.04498
TAX577223	LumA	-0.057648236	0.104684	0.0568175	-0.149572	-0.0114015
TAX577277	Normal	-0.004119604	0.155438	0.17926	0.237118	0.173596
TAX577051	Her2	0.818800321	0.0525209	-0.00807015	0.471601	-0.0459979
TAX577046	Her2	0.629799257	-0.0216683	-0.0544978	0.4584	-0.0907007
TAX577435	Her2	0.205399074	-0.0674332	-0.0240891	0.312898	0.122063
TAX577003	Her2	-0.277200183	0.0107763	0.0387579	0.292167	0.0899703
TAX577420	Her2	0.932194879	-0.0379549	-0.0259627	0.0362582	0.113818
TAX577490	Her2	0.067820733	-0.0109353	-0.00161848	0.0777397	0.119219
TAX577327	Normal	-0.166599834	0.112731	0.0254778	0.333085	0.117393
TAX577544	Her2	-0.520198064	-0.0206741	0.000604909	-0.0825571	0.0415739
TAX577423	Her2	0.270802151	-0.0569377	0.0310347	-0.100911	0.0803144
TAX577315	Her2	-0.380997818	0.0224706	0.0508195	0.143987	-0.0194442
TAX577520	Her2	0.033061217	0.00526015	0.013013	-0.242432	0.17831
TAX577316	Her2	-1.02599791	0.132931	0.114528	-0.0857291	0.216282
TAX577522	LumB	-1.226997802	-0.0852142	-0.00458528	-0.463098	0.0643071
TAX577503	LumB	-0.792196987	-0.0733418	-0.049715	-0.265439	-0.0624147
TAX577165	LumB	0.485799503	0.0211008	-0.00843343	-0.288831	-0.323394
TAX577463	LumB	-0.974096869	-0.0341733	0.0468734	-0.432096	-0.0373742
TAX577566	LumB	-0.75680073	-0.0277299	-0.0747326	-0.220869	-0.136987
TAX577161	LumB	0.562202119	-0.0056408	0.0187365	-0.0313095	-0.115543
TAX577499	LumB	-0.467096156	0.0561752	0.0247454	0.134581	0.105763
TAX577210	LumB	0.509700587	-0.203114	-0.101504	-0.043054	-0.360229
TAX577451	LumB	-0.373896339	-0.0625415	0.0120877	-0.280882	-0.0496983
TAX577188	LumB	0.263503116	-0.222133	-0.109409	-0.368855	-0.269878
TAX577246	LumB	-0.22759676	0.145607	0.025591	0.150573	0.0947221
TAX577462	LumB	-0.00461819	-0.0556726	-0.0638232	0.007417	-0.0929441
TAX577568	LumB	0.648199681	-0.234611	-0.0170181	-0.207229	-0.121562
TAX577056	LumB	0.625199789	0.114303	-0.0042169	0.257443	0.063018
TAX577162	LumB	0.254400622	-0.131586	-0.0965298	-0.0381369	-0.209833
TAX577573	LumB	1.234003235	-0.108784	-0.0668542	-0.522272	-0.0443826
TAX577206	LumB	0.119899972	-0.303542	-0.154665	0.241231	-0.231334
TAX577234	LumB	0.057478402	0.255757	0.105909	-0.055242	0.0299999
TAX577572	LumB	0.397694241	-0.0743618	-0.065375	-0.617507	-0.141489
TAX577187	LumB	0.580497735	-0.250984	-0.0793359	-0.351478	-0.250631
TAX577233	LumB	0.319501158	0.122417	0.0674273	0.0648237	-0.133975
TAX577473	LumB	0.435595522	-0.110716	0.0217064	-0.231285	-0.0430191
TAX577432	LumB	0.232592978	0.108523	0.0581302	-0.0631799	-0.00720733
TAX577124	LumB	-0.240400772	-0.174158	-0.141025	-0.433446	-0.239051
TAX577073	LumB	-0.244699443	-0.0356524	-0.006962	0.111244	-0.110696
TAX577476	LumB	-0.38509728	-0.155837	-0.146786	-0.421432	0.0881194
TAX577228	LumB	-1.105001498	0.13721	0.0465778	-0.231241	-0.092365
TAX577437	LumB	-0.894605098	0.160141	0.140009	-0.0469968	0.0297237
TAX577514	LumB	-0.052680326	-0.00249269	-0.00796793	-0.130598	0.0546795
TAX577453	LumB	1.037997375	0.0172155	0.0627193	-0.087101	0.106585
TAX577146	LumB	-0.746000643	0.0853154	0.0418012	-0.186493	0.0278721
TAX577074	LumB	0.509400451	-0.126611	-0.0522979	-0.000368996	-0.0908118
TAX577245	LumB	-0.096790558	0.0466859	0.0787409	-0.387098	0.0483247
TAX577218	LumB	0.408399757	0.0343352	0.0159246	-0.00193999	-0.0880394
TAX577186	LumB	0.519401054	-0.341492	-0.229285	-0.446802	-0.328593
TAX577229	LumB	0.177399095	0.00832323	0.0237693	-0.493348	-0.219066
TAX577556	LumB	-0.884500175	-0.0150258	0.000191185	-0.0504195	0.10314
TAX577167	LumB	0.554499923	-0.0969615	-0.0104486	0.0836918	-0.138605
TAX577481	LumB	-0.458803054	0.0076027	-0.0367802	-0.524552	0.0419265
TAX577433	LumB	-0.090730164	-0.0146494	-0.0675719	-0.164451	0.102249
TAX577104	LumB	-0.371401045	-0.0624247	-0.0711033	0.0762092	-0.246112
TAX577147	LumB	-0.054750292	-0.0312269	-0.0466916	-0.320918	-0.153248
TAX577078	LumB	0.060820754	0.0385835	0.092454	-0.0659857	0.090346
TAX577207	LumB	-0.109901376	-0.0219813	-0.0626271	0.156331	-0.0503455
TAX577474	LumB	-0.418898923	-0.150583	-0.0113068	-0.12829	0.00269867
TAX577500	LumB	-0.664400407	-0.0510885	0.0261805	-0.0694298	-0.0431789
TAX577526	LumB	0.070732761	0.0361074	0.00219196	-0.418334	-0.0198409
TAX577424	LumB	-0.085974388	-0.0980039	-0.0953801	-0.235416	0.0672397
TAX577502	LumB	-0.818405602	-0.0717732	-0.0192131	-0.488494	-0.125512
TAX577168	LumB	0.593595491	-0.0552034	-0.0740139	-0.376394	-0.283395
TAX577511	LumA	0.365799823	-0.062536	-0.0255417	-0.11559	0.058321
TAX577525	LumB	-0.080800571	-0.0294332	-0.0238603	-0.274242	-0.0864466
TAX577450	LumB	-0.640400847	-0.075614	-0.0230629	-0.337433	-0.114303
TAX577531	LumA	-0.905797477	0.0263902	0.0222085	0.0555038	0.0528174
TAX577549	LumA	-0.630899066	0.0795209	0.128386	-0.155182	0.0928666
TAX577143	LumA	0.163598623	0.026024	0.0406527	-0.401184	-0.00882059
TAX577159	LumA	-0.569198337	-0.0112111	-0.0807919	-0.27744	-0.144991
TAX577118	LumA	-0.621098239	0.122971	0.035731	0.0513523	0.0154527
TAX577467	LumA	-0.725500385	-0.0335825	-0.0265832	0.0935222	0.00158279
TAX577545	LumB	-1.07000407	0.10257	0.027993	-0.0407581	0.0375574
TAX577508	LumA	-0.442702789	0.0330559	0.0254899	-0.0685516	0.0230542
TAX577554	LumA	-0.573600206	0.13211	0.0792443	0.100241	0.0975865
TAX577151	LumA	-1.267998991	-0.168243	-0.0964638	-0.498004	-0.224804
TAX577507	LumA	-0.37259837	0.103803	0.0707931	-0.295381	0.00988791
TAX577105	LumA	-2.178001424	0.0419903	0.0332707	0.0640702	-0.143309
TAX577148	LumA	0.460499169	-0.0194577	-0.0273096	-0.556712	-0.169206
TAX577134	LumA	-0.27820036	0.0600808	0.0341503	0.0784139	-0.121394
TAX577173	LumA	1.131000744	0.0118197	-0.14701	0.00761197	-0.215547
TAX577220	LumA	-0.44509908	-0.0219182	0.0228208	-0.0377336	-0.0449156
TAX577096	LumA	-0.504199968	0.0949256	0.0476546	-0.17299	0.0250934
TAX577512	LumA	0.387603618	-0.0152684	0.0626576	-0.133356	0.105118
TAX577528	LumA	0.188997849	0.0899301	-0.00671773	-0.0184895	0.0809305
TAX577510	LumA	-0.02045912	-0.0181438	0.0500165	0.0883888	0.0987851
TAX577202	LumA	-0.690498817	-0.055137	-0.0113543	-0.146935	-0.0430969
TAX577219	LumA	-0.91650014	0.0195948	0.0343034	-0.0604296	0.0206087
TAX577144	LumA	0.14690017	0.0105754	0.128968	0.0706451	0.00716474
TAX577109	LumA	-0.768200466	-0.0138935	0.03304	0.0624677	0.0306896
TAX577222	LumA	0.355200501	0.130762	0.0341057	0.0264911	-0.0133033
TAX577120	LumA	-0.723196393	0.0167213	-0.00939745	0.1259	-0.0494628
TAX577158	LumA	-0.267198788	0.0215407	-0.0579475	-0.535787	-0.29412
TAX577181	LumA	-0.12369991	-0.164784	-0.0114387	-0.475022	-0.128249
TAX577119	LumA	-0.597001673	0.0844937	-0.00225243	0.10487	-0.175277
TAX577558	LumA	0.834897777	0.0706342	0.0551998	-0.15869	0.146794
TAX577156	LumA	-0.339797867	0.0393686	-0.0681708	-0.0560348	-0.0980165
TAX577155	LumA	-0.463099624	-0.023362	-0.0795629	-0.210256	-0.21273
TAX577199	LumA	-0.59340163	0.0198531	0.0930041	-0.487397	-0.229797
TAX577135	LumA	-0.449400125	0.150883	0.0321179	-0.0305355	-0.0503352
TAX577324	LumA	0.511097328	-0.0289564	-0.0319138	0.170853	0.040278
TAX577221	LumA	-0.182202338	0.0143079	0.010372	0.094421	-0.16809
TAX577121	LumA	0.266102025	0.124032	0.019684	0.179976	0.0240403
TAX577564	Normal	-0.804397767	0.0478843	0.0996877	-0.200666	-0.0443685
TAX577232	LumA	-0.962901151	0.161593	0.140025	-0.200079	0.00603538
TAX577251	Normal	-0.031610061	0.139324	0.0904674	0.103901	0.0962374
TAX577145	LumA	0.019347896	0.0386797	0.0865409	-0.183008	-0.0632161
TAX577080	LumA	0.477800198	0.181544	0.0773505	-0.0661363	0.0467371
TAX577317	LumA	-0.969799432	0.238342	0.151713	0.096664	0.10912
TAX577190	LumA	-0.554497524	0.0908109	0.0748356	-0.385145	-0.166124
TAX577138	LumA	-1.056002416	0.055848	0.0400864	0.141017	0.0422155
TAX577102	LumA	-1.058000911	0.0641224	0.0468491	0.0835928	-0.0534604
TAX577127	LumA	-0.166401248	0.0484143	0.112325	0.135858	-0.0274116
TAX577115	LumA	-0.374600289	0.000493335	0.0253735	-0.204383	-0.107925
TAX577214	LumA	0.285797142	-0.0933293	0.0668954	0.033441	-0.109783
TAX577112	LumA	0.51840094	0.047462	0.0366735	0.0762431	-0.0644266
TAX577116	LumA	-0.771900274	-0.0347342	0.00823313	-0.261585	-0.246112
TAX577241	LumA	0.4404903	0.0272597	0.0612117	-0.210208	-0.0375187
TAX577160	LumA	-0.024318904	0.0368342	0.0281472	-0.0354926	-0.130925
TAX577142	LumA	-0.317998848	0.00911042	0.124842	0.0578793	-0.0192366
TAX577095	LumA	-0.421500417	0.0335682	-0.00749854	-0.0255292	0.0194514
TAX577553	LumA	-1.421999096	0.0628861	0.0174984	0.0942268	0.0510402
TAX577152	LumA	0.78980026	-0.0467861	0.0216474	-0.32487	-0.0231186
TAX577079	LumA	-0.55499789	0.204869	0.155213	0.000108821	0.0401869
TAX577099	LumA	0.148199612	-0.0262355	-0.0359079	0.163357	-0.129103
TAX577192	LumB	0.18839945	0.0118022	-0.0232964	-0.380709	-0.125659
TAX577093	LumA	0.070977892	0.0968469	0.027942	-0.151746	-0.0539641
TAX577140	Normal	0.013957578	-0.0404097	0.0223714	0.137135	0.0140164
TAX577067	LumA	0.5054004	0.0652386	0.0965353	0.147558	0.00499778
TAX577133	Normal	-1.559000838	0.0806562	0.118248	0.324862	0.00193818
TAX577321	LumA	0.339098597	0.172184	0.14857	0.2423	0.1395
TAX577240	LumA	0.452002737	0.0690933	0.0656507	-0.291391	-0.140697
TAX577066	LumA	0.958799815	0.0499534	-0.0135054	0.105099	0.0735337
TAX577469	LumA	-1.003999878	0.0402288	0.0695286	-0.0896855	0.101296
TAX577466	LumA	-1.159004279	0.0721956	0.0753746	-0.149562	0.109779
TAX577542	LumA	-1.008002406	-0.0188941	0.00913565	-0.151968	0.0481969
TAX577543	LumA	-0.990003638	0.0712078	0.087866	-0.0469586	0.0411765
TAX577126	LumA	-0.733692101	-0.00924902	-0.0324424	0.319999	-0.112635
TAX577464	LumA	-0.595502238	0.113201	-0.00715149	-0.548406	0.115693
TAX577191	LumA	-0.480200616	-0.0831537	0.0811246	-0.511594	-0.120969
TAX577529	LumA	-0.93119702	0.0671765	-0.00307065	-0.0102306	0.0609994
TAX577532	LumA	-1.309994634	0.00842154	0.0302517	-0.069464	0.0232001
TAX577506	LumA	-0.81880514	-0.0325471	-0.00736688	-0.266543	-0.1102
TAX577505	LumA	-0.456099288	0.0253038	-0.0382821	-0.415566	-0.0853954
TAX577557	LumB	-0.139100656	0.0451339	0.0545092	-0.00267382	0.0415434
TAX577539	LumA	-0.406096117	-0.0581893	-0.0112505	-0.19577	0.00876021
TAX577114	LumA	-1.375004119	0.0720772	0.0688057	-0.235161	-0.0238593
TAX577530	LumA	-0.58949453	0.0442164	0.0029082	0.0676719	0.055419
TAX577524	LumA	-1.038000747	-0.0329795	0.060799	-0.223648	0.0450359
TAX577113	LumA	-0.274700623	0.0481855	0.0216316	-0.144638	0.0406661
TAX577106	LumA	-0.507101124	0.0377877	0.0825447	-0.153303	-0.117555
TAX577259	LumA	-0.470298063	0.128221	0.047899	0.0719222	0.119384
TAX577465	LumA	-1.084996679	0.0420888	0.00545997	-0.132443	0.0554661
TAX577546	LumA	-0.310498448	0.121114	0.0291202	-0.0884692	0.0281265
TAX577551	LumA	-1.009999503	0.0933035	0.0700844	-0.0617864	0.115552
TAX577108	LumA	-0.358401519	-0.0230319	0.0146512	-0.263626	-0.0828912
TAX577268	Normal	-1.711005482	0.324457	0.157019	0.0237422	0.236665
TAX577323	Normal	-0.044480513	0.178938	0.170897	0.0866867	0.0959271
TAX577319	Normal	-1.557996543	0.179451	0.0508248	0.120261	0.155948
TAX577256	Normal	-0.986499331	0.279216	0.156305	-0.0712515	0.271139
TAX577307	Normal	0.157496238	0.104495	0.0451024	0.127074	0.0672686
TAX577265	Normal	-1.474002421	0.165697	0.167251	-0.161701	0.267539
TAX577563	Normal	-0.925601202	0.0206686	0.0467823	-0.0468472	0.192022
TAX577326	Normal	-1.190993341	0.0401741	-0.0270434	0.107791	0.216497
TAX577295	Normal	-1.703000745	0.244373	0.0771481	0.292294	0.259013
TAX577258	Normal	-0.387101754	0.149257	0.0696119	-0.00834308	0.0390366
TAX577280	Normal	-2.090998406	0.392477	0.265931	0.291219	0.35728
TAX577269	Normal	-0.070140479	0.217674	0.144205	0.00309305	0.201172
TAX577290	Normal	-1.306001782	0.077425	0.0431547	0.277773	0.142387
TAX577255	Normal	-0.515598537	0.25407	0.212321	-0.18705	0.266505
TAX577094	Normal	0.021670713	0.0681022	0.0274066	0.248291	0.0658265
TAX577296	Normal	-0.916398058	0.145737	0.0828312	0.047128	0.156353
TAX577291	Normal	-1.381006286	0.138003	0.125358	0.209792	0.0606093
TAX577292	Normal	-1.422001579	0.193036	0.164206	0.238273	0.223394
TAX577312	Normal	-1.264001256	0.0974461	0.0459213	0.0435244	0.0658889
TAX577141	Normal	-1.16899953	0.028099	0.0527281	0.237325	0.0704236
TAX577320	Normal	0.516992819	0.28747	0.131006	0.289138	0.321823
TAX577267	Normal	-1.042000603	0.119505	0.0766751	-0.456146	0.095413
TAX577322	Normal	-0.359003592	0.0681827	0.0886857	0.158734	0.0871212
TAX577308	Normal	-0.767102393	0.211388	0.122564	0.22005	0.299188
TAX577548	Normal	-1.464997405	0.0795385	0.0630143	-0.137021	0.168462
TAX577521	Normal	0.047500909	0.0119026	0.0456754	-0.228125	0.127687
TAX577550	Normal	-0.768801293	0.109161	0.0976096	-0.068474	0.0882285
TAX577275	Normal	-0.752995596	-0.0119684	0.0354829	0.0735528	0.0712972
TAX577274	Normal	-0.72149462	0.0233809	-0.00520404	0.134987	0.113903
TAX577100	Normal	0.10610089	0.153713	0.0549889	0.20953	-0.037556
TAX577101	Normal	-1.865001863	0.0883438	0.0126448	0.12163	-0.0366391
TAX577560	Normal	-0.862301559	0.0869496	0.0558981	-0.0173713	0.224628
TAX577547	Normal	-0.816401566	0.130217	0.102439	0.0107786	0.159531
