# Supplementary material for: Molecular subtypes of breast cancer are associated with characteristic DNA methylation patterns
Source: Breast Cancer Res. 2010 Jun 18;12(3):R36. doi: 10.1186/bcr2590 (PMC2917031; doi:10.1186/bcr2590)
Supplement: Additional file 3 — Sample annotations. All annotations used for all 189 tumour samples. [file bcr2590-S3.TXT]

Sample	Family Status	ER	PgR	Overall survival time	Overall survival event	Hu subtype	spfPercent	nodeStatus	Grade	HC_cluster	FGA	EZH2_gain	sizeMm	sizeStatus	ageYear	ageStatus
TAX577427	brca1	er_neg	pgr_neg	486	1	Basal	5	NA	3	3	0.63	Gain	NA	NA	44	1
TAX577388	sporadic	er_neg	pgr_neg	4378	1	Basal	9	node_neg	3	3	0.51	Gain	30	2	81	2
TAX577329	sporadic	er_neg	pgr_neg	5076	0	Basal	NA	node_neg	3	3	0.51	NoGain	30	2	49	1
TAX577414	sporadic	er_neg	pgr_neg	NA	NA	Basal	11	node_neg	3	3	NA	NA	37	2	39	1
TAX577426	sporadic	er_neg	pgr_neg	4811	0	Basal	NA	node_neg	3	3	0.39	Gain	22	2	49	1
TAX577386	brca1	er_neg	pgr_neg	969	1	Basal	15	node_neg	3	3	0.67	Gain	40	2	51	2
TAX577395	sporadic	er_neg	pgr_neg	4580	0	Basal	16	node_neg	3	3	0.73	Gain	15	1	41	1
TAX577407	sporadic	er_neg	pgr_neg	4514	0	Basal	20	node_neg	3	3	0.5	NoGain	12	1	42	1
TAX577347	brca1	er_neg	pgr_neg	4444	0	Basal	13	node_neg	3	3	0.51	Gain	25	2	38	1
TAX577348	sporadic	er_neg	pgr_neg	NA	NA	Basal	21	node_neg	3	3	NA	NA	21	2	47	1
TAX577406	sporadic	er_neg	pgr_neg	4367	0	Basal	14	node_neg	3	3	0.51	NoGain	19	1	44	1
TAX577370	brca1	er_neg	pgr_neg	2725	1	Basal	26	node_neg	3	3	0.64	Gain	25	2	38	1
TAX577337	familial	er_neg	pgr_neg	4223	0	Basal	16	node_neg	3	3	0.56	NoGain	26	2	36	1
TAX577404	brca1	er_neg	pgr_neg	1051	1	Basal	NA	node_pos	3	3	0.74	NoGain	25	2	61	2
TAX577354	familial	er_neg	pgr_neg	3957	0	Basal	18	node_pos	3	1	0.63	NoGain	25	2	65	2
TAX577394	brca1	er_neg	pgr_neg	713	1	Basal	12	node_neg	3	3	0.61	Gain	18	1	62	2
TAX577380	brca1	er_neg	pgr_neg	3584	0	Basal	18	node_neg	3	3	0.36	Gain	23	2	47	1
TAX577375	sporadic	er_neg	pgr_neg	3345	0	Basal	18	node_neg	3	3	0.39	NoGain	26	2	49	1
TAX577365	familial	er_neg	pgr_neg	954	1	Basal	23	node_pos	3	3	0.44	Gain	27	2	41	1
TAX577378	brca1	er_neg	pgr_neg	2828	0	Basal	13	node_neg	3	3	0.68	Gain	40	2	73	2
TAX577399	brca2	er_neg	pgr_neg	2821	0	Basal	NA	node_pos	3	3	0.56	NoGain	14	1	60	2
TAX577413	familial	NA	NA	2079	0	Basal	25	node_pos	3	1	0.66	Gain	30	2	35	1
TAX577349	familial	NA	NA	NA	NA	Basal	NA	node_pos	3	3	NA	NA	32	2	66	2
TAX577400	brca1	NA	NA	NA	NA	Basal	24	NA	3	3	NA	NA	NA	NA	36	1
TAX577345	familial	er_neg	pgr_neg	210	1	Basal	NA	node_pos	3	3	0.5	NoGain	20	1	86	2
TAX577376	sporadic	er_neg	pgr_neg	995	1	Basal	20	node_pos	3	3	0.61	NoGain	18	1	48	1
TAX577361	sporadic	er_neg	pgr_neg	805	1	Basal	11	node_pos	3	3	0.46	Gain	38	2	46	1
TAX577390	sporadic	er_neg	pgr_neg	290	1	Basal	23	node_neg	NA	1	0.5	NoGain	18	1	56	2
TAX577425	sporadic	er_neg	pgr_neg	6678	0	Basal	13	node_neg	3	3	0.58	Gain	27	2	37	1
TAX577350	sporadic	er_neg	pgr_neg	732	1	Basal	17	node_pos	3	3	0.45	NoGain	30	2	41	1
TAX577018	sporadic	er_neg	pgr_neg	6505	0	Basal	NA	node_neg	3	1	0.38	NoGain	21	2	53	2
TAX577024	sporadic	er_neg	pgr_neg	917	1	Basal	19	node_pos	3	3	0.59	NoGain	25	2	41	1
TAX577331	sporadic	er_neg	pgr_neg	1171	1	Basal	18	node_pos	3	2	0.15	NoGain	23	2	33	1
TAX577357	sporadic	er_neg	pgr_neg	6175	0	Basal	16	node_neg	3	3	0.51	NoGain	30	2	44	1
TAX577339	sporadic	er_neg	pgr_neg	6131	0	Basal	NA	node_pos	3	2	0.66	NoGain	20	1	48	1
TAX577411	sporadic	er_neg	pgr_neg	5629	0	Basal	21	node_neg	NA	3	0.52	NoGain	20	1	42	1
TAX577495	sporadic	er_neg	pgr_neg	5525	0	Basal	13	node_neg	3	3	0.52	NoGain	17	1	44	1
TAX577447	sporadic	er_pos	pgr_pos	1716	1	Basal	22	node_neg	3	3	0.27	NoGain	17	1	49	1
TAX577496	sporadic	er_neg	pgr_neg	1190	1	Basal	5	node_neg	2	3	0.83	NoGain	17	1	42	1
TAX577421	sporadic	er_neg	pgr_neg	722	1	Basal	15	node_neg	3	1	0.21	NoGain	23	2	44	1
TAX577387	sporadic	er_neg	pgr_neg	5287	0	Basal	18	node_neg	3	1	0.48	Gain	20	1	46	1
TAX577396	sporadic	er_pos	pgr_pos	5287	0	Basal	8	node_neg	3	1	0.55	NoGain	26	2	46	1
TAX577536	familial	er_neg	pgr_neg	1115	1	Basal	4	node_neg	2	2	0.3	Gain	40	2	78	2
TAX577450	sporadic	er_pos	pgr_pos	5231	0	LumB	5	node_neg	1	1	0.23	NoGain	18	1	49	1
TAX577531	sporadic	er_pos	pgr_pos	5186	0	LumA	6	node_neg	2	2	0.24	NoGain	19	1	43	1
TAX577549	sporadic	er_pos	pgr_neg	4255	1	LumA	1	node_neg	NA	1	0.13	NoGain	12	1	63	2
TAX577143	sporadic	er_pos	pgr_pos	5131	0	LumA	1	node_neg	1	2	0.07	NoGain	8	1	48	1
TAX577159	sporadic	er_pos	pgr_pos	2374	1	LumA	4	node_neg	2	1	0.38	NoGain	17	1	48	1
TAX577545	sporadic	er_pos	pgr_pos	5042	0	LumB	7	node_neg	NA	2	0.3	NoGain	15	1	60	2
TAX577508	sporadic	er_pos	pgr_pos	5042	0	LumA	2	node_neg	NA	2	0.06	NoGain	8	1	64	2
TAX577554	sporadic	er_pos	pgr_pos	5043	0	LumA	4	node_neg	2	1	0.13	NoGain	26	2	52	2
TAX577148	sporadic	er_pos	pgr_pos	4978	0	LumA	2	node_neg	NA	2	0.05	NoGain	11	1	67	2
TAX577173	familial	er_pos	pgr_pos	4930	0	LumA	8	node_neg	2	1	0.26	Gain	19	1	50	2
TAX577220	sporadic	er_pos	pgr_pos	4860	0	LumA	NA	node_neg	2	1	0.22	NoGain	20	1	43	1
TAX577510	sporadic	er_pos	pgr_pos	4699	0	LumA	7	node_neg	1	2	0.17	NoGain	25	2	45	1
TAX577219	sporadic	er_pos	pgr_pos	3876	1	LumA	5	node_neg	2	2	0.34	Gain	23	2	46	1
TAX577567	sporadic	er_pos	pgr_pos	4656	0	LumA	5	node_neg	NA	2	0.2	NoGain	12	1	50	2
TAX577222	familial	er_pos	pgr_pos	4284	0	LumA	7	node_neg	2	2	0.15	NoGain	22	2	40	1
TAX577158	familial	er_pos	pgr_pos	3192	0	LumA	4	node_neg	2	1	0.22	NoGain	25	2	74	2
TAX577181	brca2	er_pos	pgr_pos	2194	1	LumA	8	node_pos	2	2	0.41	NoGain	21	2	57	2
TAX577119	familial	er_pos	pgr_pos	3059	0	LumA	NA	node_neg	2	1	0.09	NoGain	15	1	67	2
TAX577155	familial	er_pos	pgr_pos	2842	0	LumA	4	node_pos	2	2	0.06	Gain	10	1	57	2
TAX577135	familial	er_pos	pgr_pos	2507	0	LumA	3	node_pos	3	2	0.22	NoGain	17	1	34	1
TAX577324	familial	er_pos	pgr_pos	NA	0	LumA	5	NA	2	1	0.19	Gain	NA	NA	55	2
TAX577221	familial	er_pos	pgr_pos	2320	0	LumA	4	node_pos	2	1	0.2	NoGain	20	1	42	1
TAX577564	familial	NA	NA	1689	0	Normal	4	node_pos	1	3	0.3	NoGain	11	1	59	2
TAX577190	sporadic	er_pos	pgr_pos	6950	0	LumA	3	node_neg	3	1	0.3	Gain	20	1	49	1
TAX577214	sporadic	er_pos	pgr_pos	2693	1	LumA	5	node_pos	2	1	0.19	Gain	30	2	39	1
TAX577112	sporadic	er_pos	pgr_pos	6510	0	LumA	5	node_neg	1	2	0.17	NoGain	16	1	45	1
TAX577116	sporadic	er_pos	pgr_pos	802	1	LumA	4	node_pos	2	2	0.17	NoGain	22	2	46	1
TAX577192	sporadic	er_pos	pgr_pos	6133	0	LumB	NA	node_pos	3	1	0.47	NoGain	45	2	45	1
TAX577093	sporadic	er_pos	pgr_pos	6111	0	LumA	NA	node_pos	2	2	0.11	NoGain	22	2	43	1
TAX577067	sporadic	er_pos	pgr_pos	6069	0	LumA	NA	node_neg	NA	1	0.31	NoGain	30	2	44	1
TAX577133	sporadic	er_pos	pgr_neg	5979	0	Normal	NA	node_pos	2	2	0.05	NoGain	26	2	49	1
TAX577240	sporadic	er_pos	pgr_pos	5816	0	LumA	NA	node_neg	2	2	0.25	Gain	24	2	47	1
TAX577066	sporadic	er_pos	pgr_pos	2082	1	LumA	NA	node_pos	3	1	0.17	NoGain	35	2	44	1
TAX577466	sporadic	er_pos	pgr_pos	5641	0	LumA	4	node_neg	NA	2	0.41	NoGain	10	1	67	2
TAX577542	sporadic	er_pos	pgr_pos	5609	0	LumA	3	node_neg	NA	2	0.05	NoGain	10	1	67	2
TAX577543	sporadic	er_pos	pgr_pos	5608	0	LumA	2	node_neg	NA	2	0.07	NoGain	15	1	66	2
TAX577191	brca1	er_pos	pgr_pos	5520	1	LumA	6	node_neg	2	1	0.63	NoGain	14	1	56	2
TAX577529	familial	er_pos	pgr_pos	5518	0	LumA	6	node_neg	1	2	0.16	NoGain	22	2	43	1
TAX577532	sporadic	er_pos	pgr_pos	NA	NA	LumA	4	node_neg	1	2	NA	NA	18	1	47	1
TAX577505	sporadic	er_pos	pgr_pos	5480	0	LumA	NA	node_neg	NA	1	0.11	NoGain	17	1	68	2
TAX577557	sporadic	er_pos	pgr_pos	5438	0	LumB	2	node_neg	NA	2	0.41	Gain	15	1	44	1
TAX577539	sporadic	er_pos	pgr_pos	5392	0	LumA	5	node_neg	NA	1	0.22	NoGain	15	1	66	2
TAX577114	sporadic	er_pos	pgr_pos	2387	1	LumA	5	node_neg	1	2	0.26	Gain	15	1	48	1
TAX577530	sporadic	er_neg	pgr_pos	5374	0	LumA	3	node_neg	1	2	0.08	NoGain	10	1	51	2
TAX577524	familial	er_pos	pgr_pos	5364	0	LumA	3	node_neg	NA	2	0.25	NoGain	17	1	56	2
TAX577113	sporadic	er_pos	pgr_pos	5362	0	LumA	3	node_neg	2	2	0.2	NoGain	30	2	53	2
TAX577259	sporadic	er_pos	pgr_neg	5350	0	LumA	8	node_neg	1	1	0.3	NoGain	20	1	48	1
TAX577465	sporadic	er_pos	pgr_pos	3813	1	LumA	9	node_neg	NA	1	0.36	NoGain	13	1	50	2
TAX577546	sporadic	er_pos	pgr_pos	5287	0	LumA	2	node_neg	NA	2	0.09	NoGain	10	1	65	2
TAX577551	sporadic	er_pos	pgr_pos	NA	NA	LumA	2	node_neg	1	2	NA	NA	10	1	50	2
TAX577108	sporadic	er_pos	pgr_pos	4969	1	LumA	4	node_neg	2	2	0.24	NoGain	18	1	47	1
TAX577503	sporadic	er_pos	pgr_pos	1899	1	LumB	2	node_neg	1	1	0.4	NoGain	16	1	43	1
TAX577463	sporadic	er_pos	pgr_pos	NA	NA	LumB	2	node_neg	3	1	NA	NA	40	2	47	1
TAX577161	familial	er_pos	pgr_pos	1731	1	LumB	13	NA	2	1	0.31	Gain	NA	NA	38	1
TAX577499	sporadic	er_pos	pgr_pos	1325	1	LumB	20	node_neg	3	1	0.55	NoGain	17	1	49	1
TAX577210	brca2	er_pos	pgr_neg	2126	1	LumB	9	node_pos	3	1	0.64	NoGain	34	2	58	2
TAX577188	brca2	er_pos	pgr_pos	1943	1	LumB	14	NA	3	1	0.6	Gain	NA	NA	76	2
TAX577462	brca2	er_neg	pgr_pos	4403	0	LumB	15	node_pos	3	1	0.52	NoGain	30	2	27	1
TAX577162	familial	er_pos	pgr_pos	985	1	LumB	14	NA	2	1	0.2	NoGain	NA	NA	46	1
TAX577234	familial	er_pos	pgr_neg	933	1	LumB	NA	node_pos	2	1	0.23	NoGain	20	1	58	2
TAX577572	brca1	er_pos	pgr_neg	2951	1	LumB	NA	node_neg	3	1	0.62	Gain	18	1	52	2
TAX577187	brca2	er_pos	pgr_pos	1041	1	LumB	6	NA	3	1	0.61	NoGain	NA	NA	85	2
TAX577233	familial	er_pos	pgr_pos	3138	0	LumB	13	node_pos	3	1	0.38	NoGain	17	1	48	1
TAX577473	familial	er_pos	pgr_pos	3135	0	LumB	5	NA	1	1	0.28	Gain	NA	NA	40	1
TAX577432	sporadic	er_pos	pgr_pos	2976	0	LumB	NA	node_neg	2	1	0.78	NoGain	28	2	68	2
TAX577124	familial	er_pos	pgr_pos	664	1	LumB	6	node_pos	3	2	0.3	NoGain	55	2	48	1
TAX577073	brca2	er_pos	pgr_pos	2040	1	LumB	6	node_neg	3	2	0.4	NoGain	20	1	34	1
TAX577476	familial	er_pos	pgr_pos	2402	0	LumB	NA	node_neg	2	2	0.12	NoGain	14	1	77	2
TAX577228	familial	er_pos	pgr_pos	2233	0	LumB	6	node_pos	2	1	0.33	NoGain	24	2	49	1
TAX577453	brca2	NA	NA	1656	0	LumB	8	NA	2	1	0.26	Gain	NA	NA	48	1
TAX577245	sporadic	er_pos	pgr_pos	NA	NA	LumB	7	node_pos	NA	2	NA	NA	25	2	26	1
TAX577186	sporadic	er_pos	pgr_pos	6868	0	LumB	9	node_neg	3	1	0.33	NoGain	35	2	50	2
TAX577556	familial	er_pos	pgr_pos	2754	1	LumB	4	node_pos	2	1	0.53	NoGain	21	2	64	2
TAX577433	familial	er_pos	pgr_neg	1009	1	LumB	NA	NA	3	1	0.44	NoGain	NA	NA	45	1
TAX577104	familial	er_pos	pgr_pos	6316	0	LumB	NA	node_pos	NA	2	0.39	NoGain	30	2	55	2
TAX577147	sporadic	er_pos	pgr_pos	3685	1	LumB	NA	node_neg	2	2	0.39	NoGain	23	2	51	2
TAX577207	brca2	er_neg	pgr_neg	733	1	LumB	11	node_pos	3	2	0.41	NoGain	35	2	28	1
TAX577474	sporadic	er_pos	pgr_pos	NA	NA	LumB	10	node_neg	NA	2	NA	NA	9	1	72	2
TAX577526	sporadic	er_pos	pgr_pos	5550	0	LumB	4	node_neg	NA	1	0.13	NoGain	10	1	42	1
TAX577424	sporadic	er_pos	pgr_neg	5544	0	LumB	6	node_neg	3	1	0.32	NoGain	15	1	36	1
TAX577525	sporadic	er_pos	pgr_pos	5280	0	LumB	2	node_neg	2	1	0.6	NoGain	35	2	34	1
TAX577485	sporadic	er_neg	pgr_neg	2059	1	Her2	3	node_neg	2	2	0.32	NoGain	13	1	36	1
TAX577422	sporadic	er_neg	pgr_neg	4927	0	Her2	6	node_neg	NA	1	0.12	NoGain	18	1	63	2
TAX577461	sporadic	er_neg	pgr_pos	4888	0	LumB	18	node_neg	3	1	0.54	Gain	36	2	46	1
TAX577039	familial	er_neg	pgr_neg	808	1	Her2	10	node_pos	3	1	0.51	NoGain	50	2	74	2
TAX577002	sporadic	er_pos	pgr_pos	1842	1	Her2	11	node_neg	3	1	0.09	NoGain	5	1	42	1
TAX577515	familial	er_neg	pgr_neg	4816	0	Her2	9	node_neg	3	1	0.36	NoGain	19	1	61	2
TAX577001	sporadic	er_neg	pgr_neg	4793	0	Her2	15	node_neg	3	1	0.52	NoGain	15	1	47	1
TAX577446	sporadic	er_neg	pgr_neg	4725	0	Her2	15	node_neg	2	1	0.46	NoGain	15	1	46	1
TAX577492	sporadic	er_pos	pgr_pos	4609	0	Her2	6	node_neg	3	3	0.17	NoGain	31	2	42	1
TAX577436	familial	er_neg	pgr_neg	1359	1	Her2	14	node_neg	3	1	0.29	Gain	15	1	61	2
TAX577223	sporadic	er_neg	pgr_pos	4660	1	LumA	8	node_pos	NA	1	0.38	NoGain	35	2	48	1
TAX577277	sporadic	er_neg	pgr_neg	6722	0	Normal	10	node_neg	2	2	0.2	NoGain	30	2	49	1
TAX577420	sporadic	er_neg	pgr_neg	6237	0	Her2	19	node_pos	3	1	0.34	NoGain	35	2	31	1
TAX577490	sporadic	er_neg	pgr_neg	5830	0	Her2	23	NA	NA	2	0.39	NoGain	NA	NA	50	2
TAX577327	familial	er_pos	pgr_neg	1837	1	Normal	5	node_pos	2	1	0.16	NoGain	24	2	35	1
TAX577544	sporadic	er_pos	pgr_pos	5586	0	Her2	5	node_neg	NA	1	0.1	NoGain	10	1	45	1
TAX577423	sporadic	er_pos	pgr_pos	5511	0	Her2	5	node_neg	3	3	0.17	NoGain	18	1	40	1
TAX577316	sporadic	er_pos	pgr_pos	5266	0	Her2	4	node_neg	2	1	0.26	NoGain	1	1	44	1
TAX577064	familial	er_pos	pgr_neg	2391	1	non-classified	1	node_pos	3	1	0.07	NoGain	17	1	62	2
TAX577540	sporadic	er_pos	pgr_pos	NA	NA	non-classified	NA	node_neg	1	2	NA	NA	15	1	51	2
TAX577478	sporadic	er_pos	pgr_pos	4916	0	non-classified	NA	node_neg	2	1	0.4	NoGain	19	1	52	2
TAX577472	familial	er_pos	pgr_pos	4913	0	non-classified	4	node_neg	1	2	0.26	NoGain	12	1	38	1
TAX577455	sporadic	er_pos	pgr_pos	4613	1	non-classified	16	node_neg	3	1	0.34	NoGain	15	1	42	1
TAX577484	sporadic	er_neg	pgr_pos	4648	0	non-classified	6	node_neg	1	2	0.13	NoGain	15	1	49	1
TAX577449	sporadic	er_neg	pgr_pos	1684	1	non-classified	18	node_neg	3	1	0.27	NoGain	13	1	32	1
TAX577541	sporadic	er_pos	pgr_pos	4615	0	non-classified	5	node_neg	1	2	0.48	NoGain	20	1	51	2
TAX577535	sporadic	er_pos	pgr_neg	4585	0	non-classified	6	node_neg	2	2	0.31	NoGain	13	1	50	2
TAX577574	sporadic	er_pos	pgr_pos	2407	1	non-classified	10	node_neg	2	1	0.58	NoGain	18	1	48	1
TAX577555	familial	er_pos	pgr_neg	3745	0	non-classified	4	node_neg	1	2	0.15	NoGain	19	1	43	1
TAX577036	familial	er_pos	pgr_pos	1567	1	non-classified	NA	node_pos	3	1	0.35	NoGain	28	2	62	2
TAX577217	familial	er_pos	pgr_pos	NA	NA	non-classified	NA	NA	3	1	NA	NA	NA	NA	71	2
TAX577552	familial	er_neg	pgr_pos	2241	0	non-classified	4	node_pos	2	2	0.13	NoGain	25	2	35	1
TAX577325	familial	er_neg	pgr_pos	1694	1	non-classified	13	node_pos	3	1	0.26	NoGain	90	2	35	1
TAX577243	sporadic	er_pos	pgr_pos	5086	1	non-classified	14	node_pos	3	2	0.38	NoGain	27	2	34	1
TAX577016	sporadic	er_pos	pgr_pos	1097	1	non-classified	7	node_pos	3	3	0.33	NoGain	25	2	46	1
TAX577452	sporadic	er_pos	pgr_pos	6260	0	non-classified	18	node_pos	3	2	0.29	NoGain	29	2	42	1
TAX577475	sporadic	er_pos	pgr_pos	3551	1	non-classified	3	node_neg	NA	2	0.2	NoGain	10	1	54	2
TAX577519	sporadic	er_pos	pgr_pos	5446	0	non-classified	4	node_neg	2	1	0.26	Gain	22	2	52	2
TAX577571	sporadic	er_pos	pgr_pos	5448	0	non-classified	19	node_neg	3	2	0.38	NoGain	30	2	46	1
TAX577458	sporadic	er_pos	pgr_neg	5341	0	non-classified	11	node_neg	3	1	0.12	NoGain	16	1	50	2
TAX577477	sporadic	er_pos	pgr_pos	2685	1	non-classified	9	node_neg	3	2	0.12	NoGain	30	2	37	1
TAX577518	sporadic	er_pos	pgr_pos	5275	0	non-classified	5	node_neg	NA	2	0.34	NoGain	10	1	56	2
TAX577268	sporadic	er_pos	pgr_pos	5123	0	Normal	2	node_neg	2	2	0.15	NoGain	20	1	52	2
TAX577323	familial	er_pos	pgr_pos	2745	1	Normal	6	node_pos	3	1	0.34	NoGain	50	2	49	1
TAX577256	sporadic	er_pos	pgr_pos	4656	0	Normal	6	node_neg	2	2	0.14	NoGain	20	1	47	1
TAX577307	familial	er_neg	pgr_pos	985	1	Normal	8	NA	2	1	0.25	Gain	NA	NA	46	1
TAX577265	brca1	er_neg	pgr_neg	3465	0	Normal	13	node_pos	3	3	0.48	NoGain	45	2	58	2
TAX577563	familial	er_pos	pgr_neg	2242	0	Normal	NA	node_pos	2	2	0.06	NoGain	25	2	64	2
TAX577290	sporadic	er_neg	pgr_neg	584	1	Normal	5	node_neg	3	2	0.02	NoGain	45	2	46	1
TAX577322	sporadic	er_pos	pgr_pos	6014	0	Normal	NA	node_pos	2	1	0.32	Gain	18	1	34	1
TAX577548	sporadic	NA	NA	5753	0	Normal	6	node_neg	NA	2	0.06	NoGain	10	1	67	2
TAX577275	sporadic	er_neg	pgr_pos	2327	1	Normal	7	node_neg	3	1	0.21	NoGain	15	1	43	1
TAX577274	sporadic	er_pos	pgr_neg	2549	1	Normal	4	node_neg	NA	2	0.13	NoGain	12	1	62	2
TAX577560	sporadic	er_pos	pgr_pos	5336	0	Normal	5	node_neg	NA	2	0.08	NoGain	20	1	48	1
TAX577547	sporadic	er_pos	pgr_pos	5284	0	Normal	3	node_neg	NA	2	0.19	NoGain	15	1	54	2
TAX577578	brca2	er_pos	pgr_pos	NA	NA	non-GEX	6	NA	NA	1	NA	NA	NA	NA	NA	NA
TAX577579	NA	NA	NA	NA	NA	non-GEX	NA	NA	NA	2	NA	NA	NA	NA	NA	NA
TAX577580	NA	NA	NA	NA	NA	non-GEX	1	NA	NA	3	NA	NA	NA	NA	NA	NA
TAX577581	NA	NA	NA	NA	NA	non-GEX	NA	NA	NA	1	NA	NA	NA	NA	NA	NA
TAX577582	brca1	NA	NA	NA	NA	non-GEX	8	NA	NA	3	NA	NA	NA	NA	NA	NA
TAX577583	brca2	NA	NA	NA	NA	non-GEX	8	NA	NA	1	NA	NA	NA	NA	NA	NA
TAX577584	brca2	NA	NA	NA	NA	non-GEX	9	NA	NA	1	NA	NA	NA	NA	NA	NA
TAX577585	brca2	NA	NA	NA	NA	non-GEX	23	NA	NA	1	NA	NA	NA	NA	NA	NA
TAX577586	brca1	NA	NA	NA	NA	non-GEX	NA	NA	NA	3	NA	NA	NA	NA	NA	NA
TAX577587	brca1	NA	NA	NA	NA	non-GEX	NA	NA	NA	3	NA	NA	NA	NA	NA	NA
