# Supplementary material for: Molecular subtypes of breast cancer are associated with characteristic DNA methylation patterns
Source: Breast Cancer Res. 2010 Jun 18;12(3):R36. doi: 10.1186/bcr2590 (PMC2917031; doi:10.1186/bcr2590)
Supplement: Additional file 4 — Methylation data set. Methylation raw data (β-values) for 1,452 CpGs for 189 tumour samples and four normal breast tissue samples. [file bcr2590-S4.TXT]

ProbeID	TAX577427	TAX577388	TAX577329	TAX577414	TAX577426	TAX577386	TAX577395	TAX577407	TAX577347	TAX577348	TAX577406	TAX577370	TAX577337	TAX577404	TAX577354	TAX577394	TAX577380	TAX577375	TAX577365	TAX577378	TAX577399	TAX577413	TAX577349	TAX577400	TAX577345	TAX577376	TAX577361	TAX577390	TAX577425	TAX577350	TAX577018	TAX577024	TAX577331	TAX577357	TAX577339	TAX577411	TAX577495	TAX577447	TAX577496	TAX577421	TAX577387	TAX577396	TAX577536	TAX577450	TAX577531	TAX577549	TAX577143	TAX577159	TAX577545
Tissue	Tumor	Tumor	Tumor	Tumor	Tumor	Tumor	Tumor	Tumor	Tumor	Tumor	Tumor	Tumor	Tumor	Tumor	Tumor	Tumor	Tumor	Tumor	Tumor	Tumor	Tumor	Tumor	Tumor	Tumor	Tumor	Tumor	Tumor	Tumor	Tumor	Tumor	Tumor	Tumor	Tumor	Tumor	Tumor	Tumor	Tumor	Tumor	Tumor	Tumor	Tumor	Tumor	Tumor	Tumor	Tumor	Tumor	Tumor	Tumor	Tumor
AATK_E63_R	0.7218606	0.6189606	0.721126	0.715863	0.6931209	0.9033541	0.8910674	0.8978849	0.9125418	0.9304212	0.7926278	0.4525637	0.9573373	0.9964781	0.9419554	0.9887295	0.9119004	0.6029491	0.8121548	0.7780005	0.7905232	0.2989166	0.8060336	0.7960944	0.9239129	0.7660557	0.7857993	0.9915798	0.4448878	0.7167875	0.9768941	0.888449	0.9763555	0.7820612	0.8845295	0.733432	0.8443612	0.9104578	0.8347877	0.9083939	0.9954576	0.9958661	0.9957749	0.931765	0.8646692	0.8829659	0.9368558	0.6745762	0.9653679
AATK_P709_R	0.4050499	0.8302118	0.4982635	0.2835432	0.1771912	0.4539592	0.6718699	0.2808329	0.2672824	0.2473364	0.491948	0.4450752	0.5848794	0.9899001	0.9847223	0.70597	0.5245931	0.4457489	0.2464029	0.3137815	0.2336636	0.5422816	0.5539529	0.3581336	0.9721645	0.2895142	0.7977737	0.9578722	0.002496689	0.483883	0.9890303	0.4284597	0.7521439	0.5168822	0.5669209	0.2976336	0.665402	0.02807293	0.4851856	0.9114158	0.8208833	0.8170747	0.9881436	0.5428143	0.4159106	0.8488103	0.8126127	0.07857919	0.9417857
ABCA1_E120_R	0.01410261	0	0	0	0.004784055	0.000138568	0.003627933	0.002877187	0.01313174	0	0.001187001	0.007571813	0.009488817	0	0.009141755	0.006441694	0	0	0.009223253	0	0	0.004278803	0	0.01792398	0.01376803	0	0	0.004805302	0	0.008902316	0.00355197	0	0	0.003428362	0	0.01213202	0	0.000850757	0	0.01291791	0	0	0.009438699	0.0320335	0.01315877	0	0.01123046	0.01578307	0
ABCA1_P45_F	0.02103581	0.0310679	0.01450117	0.01525448	0.03658872	0	0.03677329	0.003984435	0.02867793	0.01713069	0.003665295	0.005893634	0.01191106	0.02257202	0.01205437	0.02061209	0.1509783	0.004893354	0.01371732	0.01399065	0.001760611	0.00329032	0.02591712	0.009175014	0.01728722	0.00378575	0.01470304	0.02944141	0	0.0167256	0.007768333	0.01821285	0.05404229	0.03250772	0.02923105	0.01149074	0.02668484	0	0.01632811	0.1259578	0.005114865	0.0189644	0.005879191	0.02804057	0.01065704	0.01647182	0.01563174	0.1940755	0.002312982
ABCB4_E429_F	0.9908707	0.9882997	0.9917755	0.9854328	0.9861024	0.9865055	0.9939845	0.9830872	0.9885877	0.9876847	0.990698	0.993459	0.9918931	0.9911547	0.9911599	0.9914945	0.9892364	0.9845016	0.9896867	0.9881841	0.9865787	0.9932836	0.9949344	0.9941683	0.9815242	0.9897481	0.9893721	0.9577713	0.9895042	0.9888309	0.9891543	0.9905921	0.993922	0.988376	0.9957506	0.9932948	0.9873222	0.9879192	0.9831613	0.9887912	0.9694871	0.9829002	0.9956654	0.9955861	0.9949555	0.9811106	0.9952272	0.9953824	0.9873448
ABCB4_P51_F	0.9569892	0.9927756	0.994737	0.9915304	0.9917229	0.9932475	0.99406	0.9890029	0.97669	0.9907958	0.9943969	0.9913512	0.9869596	0.9907898	0.9768629	0.9889827	0.9929398	0.9882923	0.9718007	0.9928303	0.9916545	0.993813	0.9947069	0.9859446	0.9677391	0.9935331	0.9943835	0.8936464	0.9945237	0.9875157	0.9774377	0.9940833	0.9912173	0.9936805	0.9951456	0.9928573	0.9920843	0.9938257	0.9915602	0.9717306	0.9934009	0.9947323	0.9865013	0.9955992	0.9944427	0.9884548	0.9937564	0.9939236	0.9936352
ABCB4_P892_F	0.8762541	0.9916443	0.9942598	0.9709692	0.8001621	0.9852496	0.9157988	0.8812611	0.8860076	0.7092292	0.9931796	0.9693038	0.1945294	0.931384	0.7370843	0.9873065	0.9863519	0.9869654	0.9172335	0.9925185	0.9897525	0.9843954	0.9276384	0.9538845	0.8741223	0.9873565	0.9906664	0.6859449	0	0.7774445	0.964617	0.9629735	0.9917744	0.9396901	0.9425933	0.9901692	0.9845434	0.1660447	0.8569021	0.8880311	0.7160023	0.5611755	0.9931806	0.9558871	0.9944904	0.9822625	0.9502724	0.9840412	0.8240469
ABCC2_E16_R	0.9919586	0.9645431	0.995769	0.9942821	0.8926412	0.9942194	0.9868949	0.9945952	0.9897223	0.9949044	0.9948294	0.9931727	0.9928622	0.9835343	0.9897895	0.9542798	0.9817047	0.9947775	0.9912971	0.9953651	0.9323828	0.9905965	0.9880383	0.9891645	0.9905769	0.9941402	0.9934037	0.9102007	0.9891889	0.994406	0.984549	0.9942589	0.9412048	0.9937608	0.9874103	0.993597	0.9952567	0.9946462	0.9945149	0.987228	0.9955236	0.9871743	0.9945167	0.991998	0.9909078	0.9619405	0.9939132	0.9857087	0.9935063
ABCC2_P88_F	0.9937426	0.9921804	0.9954315	0.9937108	0.9917721	0.9937524	0.9883925	0.9933804	0.9915428	0.9932871	0.993833	0.9919394	0.9948711	0.9902537	0.9906542	0.9894155	0.9895152	0.994015	0.9916834	0.9943243	0.9913712	0.9910226	0.9923627	0.992176	0.9888968	0.9103156	0.9943694	0.9359968	0.9359247	0.9939859	0.976746	0.9938638	0.9905699	0.9922838	0.9376011	0.9936054	0.9940116	0.994721	0.9937313	0.8285822	0.9947358	0.6398132	0.9939405	0.99194	0.9900925	0.9910732	0.9936504	0.9908369	0.9439808
ABCC5_P444_F	0.05132588	0	0	0.009648981	0.009450733	0.0232226	0.03024927	0.0448545	0.01596004	0	0.0388971	0.03838551	0.007724555	0.01249563	0.03074936	0.01346739	0.001279442	0.01695281	0.0558355	0.002705292	0.0648451	0.03804271	0.02450722	0.01210743	0.01510305	0.003613957	0.008685404	0.06091176	0	0.05477899	0.03452396	0.01034125	0.01276964	0	0.02023962	0.01049004	0.002800695	0.000794503	0.00877207	0.009001796	0.001412445	0.06435236	0.008336642	0.01905091	0.01098569	0.005633622	0.0138242	0.01480281	0
ABCG2_P178_R	0.05522105	0.07352156	0.02793174	0.1100923	0.09568434	0.1215458	0.08756112	0.05159735	0.0596641	0.07272304	0.09915049	0.03985998	0.05500796	0.07449581	0.05258114	0.08107132	0.03838407	0.1418829	0.04762622	0.0704653	0.1831029	0.05111857	0.0680493	0.05354797	0.06386074	0.04519364	0.05330783	0.05109764	0.01572028	0.06576419	0.0705752	0.04352338	0.07724681	0.09003438	0.0654173	0.1868247	0.03774412	0.08793486	0.07411733	0.05087245	0.1132225	0.1756605	0.05180148	0.1781657	0.1758078	0.0912593	0.06458768	0.1307012	0.08403101
ABCG2_P310_R	0	0	0	0	0	0	0	0	0	0.00662514	0	0.06890444	0	0	0	0	0.3088666	0	0	0	0	0	0	0.03826983	0	0.4512891	0	0	0	0	0.4371378	0	0	0	0	0	0	0	0	0	0	0	0	0	0	0.08667723	0	0	0
ABL1_P53_F	0.09035486	0.07769994	0.05355205	0.07867498	0.267966	0.04280124	0.42215	0.1141021	0.2322305	0.08595415	0.1022123	0.02286287	0.03007071	0.05024652	0.06424665	0.07637418	0.06916244	0.07157718	0.09545926	0.04477163	0.2210298	0.02764077	0.2032458	0.03792746	0.04364251	0.04050222	0.04738956	0.05749679	0.02918007	0.1529038	0.04097665	0.1755221	0.1559593	0.05940783	0.05523737	0.03956431	0.03519666	0.01000306	0.0428248	0.06124339	0.1415674	0.02639462	0.02933991	0.04971564	0.0245414	0.09973378	0.02559786	0.1441586	0.1650128
ABL2_P459_R	0.03154959	0.2854854	0.190067	0.1553017	0.07216836	0.2098799	0.0390665	0.1696553	0.02257002	0.3215717	0.2217472	0.01480716	0.02004138	0.04208695	0.02723036	0.07716433	0.2400541	0.2932554	0.01835017	0.8664344	0.3947008	0.0213964	0.05680085	0.02528245	0.02780168	0.05323222	0.1291654	0.1540502	0.4951754	0.02708014	0.01954967	0.05332583	0.05564613	0.1746623	0.0294488	0.03571	0.1096758	0.1618382	0.06029813	0.02312021	0.02573247	0.01833771	0.02829032	0.03337916	0.02068862	0.1128165	0.02711404	0.03624314	0.1842528
ABO_E110_F	0.03189798	0.5691641	0.003216844	0.076124	0.039012	0.2025842	0.04595536	0.2487161	0.03112135	0.06173679	0.04203108	0.03158432	0.02200181	0.02647727	0.3154946	0.2431767	0.00691094	0.04191517	0.0203368	0.01562091	0.001909119	0.29833	0.04275438	0.03138793	0.02702447	0.6078008	0.01906756	0.5150691	0	0.03264624	0.3439996	0.01301755	0.03647239	0.0154444	0.3352942	0.03042354	0.383796	0.007711053	0.002591957	0.09509953	0.6147367	0.3377753	0.02614126	0.03458333	0.03258332	0.0712342	0.02962597	0.03785162	0.04756641
ABO_P312_F	0.07400729	0.8822548	0	0	0.0211642	0	0.04438514	0.8080725	0.04316721	0	0	0.06324716	0.0495923	0.007830952	0.1049284	0.03996209	0.02091202	0.06790721	0.0914883	0	0	0.1693792	0.07063329	0.0520758	0.0680007	0.8766642	0	0.9598416	0	0.0483432	0.8730338	0	0.01044221	0	0.8839081	0.07997066	0	0.3853618	0	0.4383965	0.9101657	0	0.04874752	0.0677564	0.06537131	0.1236941	0.09821604	0.05054856	0
ACTG2_E98_R	0.909399	0.952682	0.8180854	0.8161802	0.9858479	0.9811457	0.849388	0.9746384	0.9863636	0.9659578	0.9759893	0.9901149	0.9507092	0.9873664	0.9748431	0.9834757	0.4907123	0.9776473	0.9117243	0.9841315	0.5148153	0.9878885	0.9864036	0.9823236	0.9878692	0.370678	0.9785858	0.9723789	0.7991807	0.9894764	0.9779277	0.9704182	0.9795365	0.5009057	0.8181896	0.9805073	0.9721002	0.9780514	0.9801574	0.978123	0.9788506	0.9440284	0.9889506	0.9788985	0.9863755	0.9697756	0.9843419	0.9703836	0.9819384
ACTG2_P346_F	0.9182498	0.7440691	0.8025097	0.8973123	0.9654552	0.879047	0.8668916	0.8992066	0.9717163	0.8593712	0.9109089	0.9657455	0.9600996	0.9701037	0.8449885	0.9636629	0.6608779	0.9189768	0.930758	0.9381355	0.2784358	0.9632608	0.9344274	0.9427482	0.9603211	0.3410478	0.8864877	0.8434168	0.7783189	0.9781129	0.9529721	0.936892	0.9198537	0.8008223	0.9515625	0.9745605	0.9267917	0.8915871	0.9328556	0.8197021	0.9410886	0.9615433	0.9607044	0.75559	0.9425293	0.8887938	0.9262629	0.8509829	0.8689268
ACTG2_P455_R	0.9936413	0.99281	0.9169627	0.9940028	0.9942716	0.9935212	0.9921562	0.9921003	0.9936476	0.993922	0.9935152	0.9943298	0.992953	0.9904783	0.9879549	0.9903324	0.9928625	0.9936568	0.9917743	0.9946434	0.6168022	0.9928062	0.9911953	0.9922696	0.9918008	0.5910434	0.9938892	0.9919683	0.9942406	0.9943821	0.9903814	0.9923762	0.9882714	0.993655	0.9945238	0.9943575	0.9941006	0.9936012	0.9937282	0.9607757	0.994048	0.9942282	0.9939264	0.9595464	0.9940513	0.9919372	0.9944145	0.9845012	0.992781
ACVR1_E328_R	0.8229058	0.3825294	0.6832509	0.6268687	0.9889049	0.4705218	0.8409279	0.7203863	0.7622602	0.8233941	0.6627142	0.6069389	0.6192871	0.9136274	0.9640283	0.6163884	0.7082722	0.5382025	0.7570755	0.1470151	0.7211167	0.5631601	0.8997959	0.9237477	0.765706	0.9832968	0.5048497	0.5735251	0.9457574	0.6403256	0.9280515	0.8096169	0.838568	0.6565179	0.3136992	0.3075587	0.9009147	0.7212543	0.7141469	0.5987265	0.4990723	0.2366653	0.2400585	0.01265319	0.8566068	0.8278276	0.8416653	0.9482211	0.9521506
ACVR1B_E497_R	0	0	0	0	0	0	0	0	0	0	0	0	0	0	0	0	0	0	0	0	0	0	0	0	0	0	0	0	0	0	0	0	0	0	0	0	0	0	0	0	0.003284103	0	0	0	0	0	0.004734143	0	0
ACVR1B_P572_R	0.06715932	0.07391223	0.1569219	0.2055409	0.1223282	0.2260745	0.03919176	0.1335289	0.1577661	0.0629843	0.1804752	0.01651314	0.08086852	0.1480701	0.2445759	0.1452036	0.0749421	0.05462503	0.01706424	0.1549169	0.06404543	0.04084527	0.120754	0.02440012	0.03050155	0.06985622	0.2422948	0.03380716	0	0.1410378	0.1736207	0.1053018	0.07938373	0.7455942	0.0961694	0.02220292	0.1149625	0.01065867	0.02422253	0.1014295	0.08872212	0	0.09100142	0.03037322	0.174188	0.06792705	0.1444504	0.1315266	0.05361643
ACVR1C_P115_R	0.0444207	0.06838035	0.07828045	0.08819831	0.0435456	0.05983223	0.04594701	0.05616039	0.0371698	0.06239678	0.04904962	0.02325618	0.03777548	0.03674699	0.03087806	0.0539578	0.01568282	0.02656147	0.02827991	0.009431591	0.08640315	0.0318607	0.04071044	0.03665271	0.1310322	0.03544791	0	0.04270677	0	0.03279579	0.02849913	0.05987569	0.04555425	0.06378479	0.0402838	0.03142203	0.04034543	0.01234548	0.04855039	0.02957269	0.06725351	0.00666503	0.02799012	0.03530236	0.02911149	0.04690646	0.03318761	0.1359269	0.007409974
ACVR1C_P363_F	0.06915522	0.09368306	0.2284178	0.1544491	0.1170776	0.04412489	0.5144019	0.03964098	0.3571622	0.01987672	0	0.03588231	0.1052094	0	0.04633759	0.4185877	0	0.1446664	0.06010604	0.02390852	0.02534303	0.05465627	0.1560728	0.2643636	0.03965356	0.01291469	0.08881118	0	0	0.08149537	0.01312085	0.2744475	0.2452697	0	0.08287121	0.05229541	0.1131276	0.2631217	0.1080085	0.09821942	0.08517024	0	0.2812472	0.03613609	0.275179	0.02390323	0.03196537	0.03702503	0.1890917
ACVR2B_E27_R	0.01127478	0	0	0.03626575	0	0.01975417	0	0	0.004241505	0	0	0.006004749	0.006760921	0	0.007154752	0	0	0.003584099	0.008508462	0	0	0.005754976	0	0.01030925	0.01117896	0	0	0	0	0.007535858	0.004126939	0	0	0	0	0.01077371	0.05793823	0.2312246	0	0.009508402	0	0	0.002138384	0.01062902	0	0	0.006119712	0	0
ACVR2B_P676_F	0.00359499	0.004560319	0.2762171	0.06965657	0.06986358	0.03488921	0	0.03408694	0.09934223	0.02546662	0.2652972	0	0.001036587	0	0.03992094	0.0571017	0	0.02865355	0.1205372	0.1952944	0.1862375	0.01198122	0.0594049	0.1420273	0.005634502	0.0108738	0.07211164	0.01291394	0	0	0	0.05629328	0.02524213	0.03241421	0.04077834	0.1429544	0	0	0.06617297	0.003722242	0.05130319	0.3323663	0	0	0	0.02933955	0.00306099	0	0
ADAMTS12_E52_R	0.07756802	0.1600227	0.1145832	0.1342905	0.4459935	0.2185389	0.01252597	0.1551981	0.1054915	0.07319768	0.1444131	0.01826767	0.03254955	0.08105226	0.662604	0.0311008	0.258166	0.2187263	0.04392682	0.09987387	0.2466205	0.02080809	0.07236171	0.1039278	0.2374788	0.1429264	0.1502212	0.1626659	0.3708827	0.2635724	0.06386479	0.2465774	0.09754958	0.8871971	0.9280181	0.1429384	0.1385738	0.3521461	0.1691363	0.6078742	0.1518936	0.1544138	0.02926502	0.352331	0.5379227	0.6929163	0.4984497	0.1127591	0.7528735
ADAMTS12_P250_R	0.009215759	0	0	0	0.4027955	0	0.2108383	0	0.004315277	0.01536832	0.002439925	0.002281715	0.001524408	0	0.1896434	0	0	0.02765574	0.001630494	0.01053215	0	0.001091965	0.000283056	0.003426554	0.005927281	0	0	0	0	0.1007713	0	0	0	0.6845896	0.8680496	0	0	0	0	0.4025378	0	0	0.01999512	0	0.001635396	0.6367288	0.02086686	0	0.009541052
ADCYAP1_E163_R	0	0.1857434	0	0	0.4433726	0.1264912	0	0.2890554	0.3732828	0.001785092	0	0	0.03831283	0	0	0	0	0	0	0	0	0	0.04517098	0	0	0.005722224	0.003178114	0.1137978	0	0	0	0	0.007725679	0	0.04327388	0	0	0	0.001316716	0	0	0	0	0	0	0.04489259	0	0	0
ADCYAP1_P398_F	0.04405302	0.5774594	0.1016729	0.03405694	0.4812766	0.05081306	0.01719598	0.7201933	0.01224189	0.01556694	0	0.007555226	0.008808095	0	0.8391922	0.01156766	0.08777361	0.07105275	0.007971453	0	0	0.06244087	0.05647309	0.02201318	0.6851408	0.002152192	0.09480235	0.05395739	0	0.01787533	0.1366161	0.06436456	0.1034303	0.03409938	0.009276703	0.02272693	0	0.007346761	0.0330136	0.01071793	0	0.000394441	0.01916226	0.04022577	0.2135454	0.6479175	0.02524234	0.36393	0.02282426
ADCYAP1_P455_R	0.02670613	0.5308294	0.05763875	0.01847484	0.0574759	0.00032199	0.03096844	0.584801	0.02527189	0.03036504	0.04755494	0.02018557	0.01751038	0.07069154	0.8183997	0.02308601	0.1234898	0.05656113	0.02260942	0.02227435	0	0.02230161	0.04115953	0.02555995	0.4194517	0.01755294	0.05730424	0.04133146	0	0.02628599	0.1954383	0.08640708	0.057935	0.02439895	0.01335382	0.02954871	0.004351734	0.005760542	0.03351878	0.0484835	0.001598613	0	0.02276401	0.04439816	0.1097984	0.5992317	0.09220531	0.03413817	0.04867899
AFF3_P122_F	0.5863883	0.9931213	0.9423615	0.9531106	0.9298757	0.9945462	0.9806588	0.9236256	0.9584945	0.9436634	0.9418349	0.9908915	0.9777728	0.99344	0.6480492	0.9942292	0.9552074	0.9810221	0.9217685	0.9950131	0.9917414	0.9058846	0.8576502	0.7980617	0.8082494	0.992067	0.9946691	0.9901184	0.9009858	0.9554989	0.9161289	0.9508398	0.9932241	0.9936066	0.9841596	0.9904355	0.9661734	0.994625	0.9710727	0.8382985	0.9748493	0.9950072	0.9951169	0.8364872	0.9919404	0.9922912	0.960729	0.9937188	0.9803965
AFF3_P808_F	0.9678306	0.994606	0.9960296	0.9951454	0.9956483	0.9947963	0.9956409	0.9943742	0.9960572	0.9953325	0.9944476	0.9944139	0.9946094	0.9962624	0.8930829	0.9956329	0.9953982	0.995617	0.9956869	0.9954128	0.9947998	0.9939973	0.9963278	0.9958702	0.9949716	0.9945168	0.9953037	0.9941216	0.9960504	0.9957694	0.9947466	0.9952511	0.9960627	0.9949769	0.9960593	0.9954114	0.9944304	0.9949992	0.99493	0.9814317	0.9952728	0.9959026	0.9938959	0.9945796	0.9965742	0.9949112	0.9957895	0.9955174	0.9949225
AFP_P824_F	0.9446606	0.9864936	0.890008	0.9859306	0.9757986	0.9834167	0.97781	0.9904789	0.8871421	0.9894974	0.9904529	0.9749442	0.9570642	0.9737039	0.8965873	0.9302521	0.9844003	0.9038666	0.9201674	0.9915317	0.9849774	0.9882668	0.9882945	0.946818	0.9060413	0.9902281	0.9187837	0.9830403	0.9903874	0.9456963	0.9081675	0.9843101	0.9775945	0.9907123	0.9151021	0.9433111	0.9914533	0.9931145	0.985579	0.9089686	0.9218393	0.9944046	0.8420861	0.967402	0.9890147	0.9850481	0.977223	0.9839789	0.9917985
AGTR1_P154_F	0	0.9790391	0	0.96479	0	0.00051142	0	0.8908265	0.7363453	0	0.05040901	0	0.01884635	0	0.002567517	0	0.4029736	0	0	0	0	0.992103	0	0.9674945	0.8708913	0	0.07484899	0.2230948	0	0.1313744	0.9377261	0	0	0	0.3207042	0	0.04818363	0	0	0.4614246	0.08465424	0.2798057	0	0	0	0	0	0	0
AGTR1_P41_F	0.005260892	0.7743976	0	0.6707411	0	0	0	0.652482	0.3138226	0.003072312	0.01823984	0	0.002568192	0	0.06320006	0	0	0	0.000593493	0	0	0.9834808	0.03966162	0.6927574	0.7657176	0	0	0.7744614	0	0.1928115	0.7527547	0.02214607	0	0.03463951	0.04941411	0.003510813	0	0	0	0.304965	0.04267865	0.2928774	0.00173835	0.003945514	0.006505802	0.5571173	0.007805762	0	0
AGXT_E115_R	0.992926	0.9956477	0.9926074	0.98632	0.9555802	0.995197	0.6703995	0.9943586	0.9748861	0.9957001	0.9947677	0.9822354	0.9929883	0.9147477	0.9627577	0.9760858	0.9954059	0.9958247	0.9661131	0.9867709	0.9951445	0.9614914	0.9758403	0.965455	0.9843422	0.9949398	0.9958525	0.9951236	0.9955393	0.9955427	0.9920084	0.9951084	0.9735429	0.9952257	0.8388126	0.9943343	0.9781255	0.9855585	0.9955441	0.9065771	0.9944699	0.8708124	0.9956498	0.936415	0.9760644	0.9906147	0.9417406	0.8857989	0.9914494
AGXT_P180_F	0.887346	0.579247	0.7628238	0.8180364	0.9266827	0.979177	0.4742619	0.9689784	0.9799629	0.9451739	0.9303728	0.7902152	0.7460753	0.6540139	0.9008078	0.9854843	0.9069816	0.8339178	0.8273138	0.994874	0.9954017	0.8790246	0.9491134	0.8154701	0.9367244	0.9945751	0.9951847	0.9819437	0.9680415	0.989825	0.9646477	0.8994973	0.9639339	0.9950645	0.6063786	0.975626	0.8971296	0.8995076	0.9537076	0.6755091	0.9775724	0.7675677	0.9783608	0.9575232	0.96245	0.9949691	0.9535004	0.9023442	0.9950557
AHR_E103_F	0.01183267	0	0	0	0.05179812	0	0.01031908	0	0.01205002	0	0	0.004114565	0	0	0.009625176	0.004154933	0	0	0.001986031	0	0	0.007333482	0	0.007067779	0.01173329	0	0	0	0	0.008028178	0.003881297	0	0	0	0.001230801	0.001096824	0.0488164	0	0.002489328	0.007080807	0	0	0.001663548	0.009181685	0	0	0.007369184	0.01093238	0.09675501
AHR_P166_R	0.03879919	0	0	0	0.000514786	0	0.01121548	0	0	0	0.01321193	0.003454628	0.004674718	0	0.004763867	0.004462951	0	0	0.009226758	0	0	0.4410144	0	0.007267016	0.009045607	0	0	0.2754115	0	0.008712132	0	0	0	0	0.003165742	0.008627906	0	0.1512845	0.004598117	0.007165994	0	0	0.01073738	0.0146559	0.008741004	0	0.01097502	0.009691769	0
AIM2_P624_F	0.6168107	0.8462744	0.9689544	0.9851764	0.863704	0.6983851	0.6389428	0.8787196	0.9784953	0.9472917	0.8061832	0.989342	0.9320567	0.9728422	0.2221908	0.9617235	0.8881707	0.7365251	0.6645759	0.4752232	0.9943937	0.9413661	0.68726	0.9145954	0.8750058	0.9949219	0.9591594	0.7684233	0.4255625	0.7903349	0.5290606	0.7985333	0.9507791	0.8811408	0.8622131	0.9267524	0.9617552	0.9261469	0.9147386	0.7395403	0.6037925	0.7244548	0.1412071	0.9337617	0.9189439	0.9860597	0.8880057	0.800197	0.9732579
AKT1_P310_R	0.07871053	0.0131282	0.05527706	0.01152594	0.0814378	0.01051253	0.09453738	0.02081937	0.06481485	0.02894552	0.05736103	0.04987383	0.02297106	0.09095256	0.06212306	0.0817999	0.002107324	0.01164288	0.08491997	0.06528042	0.06259803	0.05583251	0.08822397	0.07625194	0.1039307	0.02394482	0.0129331	0.01851735	0.002844576	0.06492829	0.04733999	0.02424614	0.08574402	0.01105483	0.09448218	0.05896974	0.04622253	0.01734793	0.02537276	0.04245301	0.04574242	0.06218606	0.04557829	0.1149419	0.09758765	0.0176466	0.04897611	0.1376251	0.031596
ALK_E183_R	0.09269223	0.0498513	0.07271153	0.05244137	0.1352926	0.1280507	0.1262856	0.03268499	0.07412419	0.03943675	0.03225482	0.0612221	0.07641884	0.1988086	0.5246336	0.07477455	0.0313648	0.08241902	0.06546976	0.04312304	0.01764617	0.6957712	0.1098913	0.09244148	0.1045436	0.03307641	0.0561057	0.02914334	0.03848758	0.1652229	0.7016726	0.04071565	0.1048184	0.05261926	0.08673583	0.1052649	0.06581327	0.0427548	0.04313747	0.08579841	0.03597901	0.07992829	0.1297355	0.3020039	0.2324095	0.3011627	0.2311277	0.1680473	0.03459563
ALK_P28_F	0.01410375	0.1122098	0.1378438	0.02848944	0.05297195	0.01014378	0.01387574	0.07040197	0.0114276	0.05768186	0.06174703	0.004598574	0.00495063	0.001888684	0.701685	0.03643664	0.01825944	0.08439904	0.00233077	0.02962572	0.07812193	0.5274928	0.01774201	0.01268029	0.01205695	0.04681776	0.1492337	0.1023091	0.271215	0.008337745	0.8003721	0.02932318	0.04827095	0.03682855	0.006048322	0.006994712	0.1416199	0.000998077	0.07181583	0.009701441	0	0.4554409	0.005935634	0.01261796	0	0.1183616	0.009249285	0.008540458	0.1040013
ALOX12_E85_R	0.9538738	0.1030942	0.9510109	0.9922196	0.5582948	0.4243055	0.9953619	0.618233	0.9165137	0.8783303	0.9607423	0.9880868	0.5743215	0.2881511	0.4909299	0.3014551	0.9495077	0.9934397	0.9777609	0.2549236	0.8198996	0.2661437	0.8240204	0.9304019	0.5901406	0.9908113	0.4230748	0.9931112	0.6610935	0.9491736	0.9130175	0.9646473	0.2689931	0.9924048	0.9946576	0.3110973	0.9801503	0.9801614	0.9627349	0.5667985	0.9935185	0	0.9845212	0.8796973	0.8844443	0.69145	0.8953781	0.9531624	0.540188
ALOX12_P223_R	0.9366003	0.07812071	0.9191849	0.9875452	0.5626016	0.2592734	0.9956431	0.4307636	0.953092	0.840113	0.9487338	0.966912	0.596151	0.4704564	0.4407751	0.4962176	0.9467208	0.9952281	0.9431415	0.3836938	0.7133592	0.1483407	0.8393854	0.9462407	0.6906384	0.9728872	0.4150002	0.9942409	0.7236063	0.9529669	0.9241205	0.9640417	0.4087669	0.9942399	0.9929618	0.4244179	0.9585687	0.6986946	0.9598027	0.3252957	0.9918758	0.5430099	0.9530368	0.5088814	0.4666291	0.1900434	0.6808694	0.9727927	0.2931624
ALPL_P278_F	0.03357287	0	0.02882334	0	0.005442595	0	0.01624351	0.03762874	0.009329326	0	0.02219258	0.007595421	0.008948226	0.002656508	0.1280286	0.007893507	0.03788563	0	0.009746994	0.01235446	0.000888641	0.005515941	0.01014897	0.01188589	0.01704466	0	0	0	0	0.009617244	0.007159815	0	0.02164874	0	0.01844297	0.01319896	0	0.1647153	0	0.2467049	0	0	0.009575525	0.02244917	0.01406021	0	0.01310799	0.01363154	0.03158684
ALPL_P433_F	0.7468216	0.5419702	0.2371095	0.3899598	0.5116103	0.2700729	0.05037883	0.559141	0.7273337	0.8813639	0.4839835	0.5281848	0.08085351	0.6113089	0.8058288	0.6145839	0.3549167	0.3293127	0.6737213	0.3801058	0.3802345	0.8639079	0.4930342	0.2402597	0.3288352	0.3999173	0.4524323	0.4608436	0.08598217	0.8150278	0.5962088	0.5080525	0.4953531	0.2992038	0.9184507	0.6569246	0.2664823	0.4845502	0.404546	0.9222696	0.1835857	0	0.7367329	0.9191701	0.7758612	0.3440516	0.6095607	0.4992311	0.3332644
AOC3_P890_R	0.5170577	0.3216469	0.4502532	0.3664275	0.4987145	0.3411908	0.0251776	0.5902788	0.5839148	0.6779718	0.4432167	0.2174003	0.2440451	0.5486488	0.2409274	0.4725531	0.4812187	0.2877103	0.5665746	0.05602754	0.3076265	0.2883697	0.5219774	0.5298734	0.5817979	0.785627	0.122587	0.7526556	0.5348099	0.3160113	0.7188816	0.4413505	0.464864	0.2911885	0.2365738	0.3316255	0.2726552	0.2989565	0.4144354	0.4017335	0.8221332	0	0.4863869	0.2007085	0.2045381	0.1704242	0.2318348	0.09793689	0.412486
APBA1_E99_R	0	0	0	0	0	0	0	0.1458392	0	0.02989252	0	0	0	0.185854	0	0	0	0.0222817	0	0	0	0.02368687	0.0404855	0	0	0	0	0	0	0	0.09561581	0.04794443	0	0	0.0275912	0	0	0	0	0	0.1001729	0	0	0	0	0	0	0	0
APBA1_P644_F	0.1626784	0.07842112	0.02321514	0.0598502	0.1734098	0.0416703	0.09794013	0.03384051	0.1130371	0.04797513	0.05200526	0.05441074	0.04695338	0.164121	0.252762	0.1413204	0.07565465	0.1196747	0.1050634	0.03728933	0.03102766	0.09049177	0.1356078	0.3835573	0.0934628	0.032287	0.03060193	0.05899912	0.01219472	0.09117483	0.05949885	0.02528553	0.168654	0.02511353	0.08830676	0.1290977	0.1270548	0.0223205	0.05503146	0.0706041	0.03381981	0.1064966	0.06519435	0.09161548	0.06924221	0.03130331	0.1426888	0.2308501	0.02395368
APBA2_P227_F	0.9239592	0.9949653	0.995658	0.9954622	0.9848934	0.9950157	0.9929073	0.9938287	0.9801437	0.9947324	0.9120297	0.9920586	0.9748633	0.9924814	0.7214088	0.9746418	0.9909462	0.9956558	0.9588554	0.9849972	0.9951284	0.9774702	0.9749048	0.2134059	0.993311	0.9938869	0.9953546	0.9943289	0.9949984	0.9352669	0.8836567	0.9946337	0.9945664	0.9948038	0.9496278	0.995906	0.9949597	0.9594952	0.9952521	0.9408211	0.8218981	0.9931687	0.9949181	0.8594506	0.8999404	0.9949694	0.971426	0.8604599	0.9643801
APBA2_P305_R	0.8220828	0.9854713	0.9877425	0.9880315	0.9885593	0.9880012	0.9885485	0.9866443	0.9466441	0.9833167	0.9290336	0.9876847	0.9843233	0.9926869	0.6886582	0.9905288	0.9830022	0.9897553	0.9648806	0.9834609	0.9858393	0.9860703	0.9885057	0.960923	0.9414964	0.9840385	0.986111	0.9844502	0.9892891	0.8558314	0.8751483	0.9870425	0.9918401	0.9837413	0.9689761	0.9673967	0.964579	0.9884811	0.9433089	0.7852165	0.8966369	0.9575717	0.9923229	0.9895589	0.9140446	0.9372975	0.7434528	0.803105	0.779101
APC_P14_F	0.05742734	0.1203472	0.3968971	0.1874075	0.1149824	0.02992965	0.04540338	0.1993107	0.03976116	0.4241196	0.08296821	0.02985827	0.1753134	0.1378992	0.6765683	0.05877826	0.7758536	0.1513404	0.8512517	0.2287969	0.09742451	0.06517173	0.09895658	0.04686524	0.06062265	0.1004354	0.04299881	0.07855262	0	0.08057377	0.9317377	0.1142031	0.09527236	0.1343108	0.9955168	0.5856711	0.04056942	0.1024926	0.1353031	0.06924935	0.1121313	0.2719066	0.08208306	0.8243349	0.2279643	0.1425446	0.03604973	0.03608097	0.8943475
APC_P280_R	0	0	0	0	0	0.07305703	0	0	0	0.00391874	0	0	0	0	0.1525176	0	0.06816193	0	0.4202301	0	0	0	0	0	0	0	0	0	0	0.002275766	0.5093052	0	0	0	0.8997177	0	0	0	0	0.07640265	0	0	0	0	0.06842335	0	0.002779333	1.29E-06	0.3522397
APOA1_P261_F	0.9938401	0.5344998	0.8860973	0.952714	0.9731361	0.7219301	0.9692383	0.9550928	0.9222729	0.8947489	0.8768342	0.9876926	0.8949257	0.9939925	0.9620278	0.8312513	0.8166651	0.5928608	0.9885708	0.9770304	0.9903123	0.9620476	0.9915376	0.8383648	0.9929896	0.9917395	0.8798249	0.9928232	0.9858735	0.9823883	0.9911868	0.985373	0.9897318	0.9917555	0.9922758	0.8240186	0.7593477	0.7756376	0.9812992	0.9556093	0.9904001	0.5253698	0.7856855	0.07195991	0.7760923	0.5399119	0.8301316	0.9862516	0.8920562
APOA1_P75_F	0.9886593	0.9892137	0.981051	0.990392	0.9905949	0	0.9830879	0.9791611	0.9916991	0.9925326	0.9907433	0.9855473	0.990299	0.9899855	0.9746291	0.989941	0.9899036	0.9820116	0.9914305	0.9893579	0.9884459	0.9903238	0.9910808	0.6127117	0	0.9899047	0.9937316	0	0.992658	0.9916326	0.977098	0.9864256	0.9821088	0.9921952	0.9886334	0.9910384	0.9413411	0.9099053	0.9899932	0.9766018	0.992293	0.8996756	0.9912448	0	0.8070182	0.8070182	0.9506292	0.8345838	0.9399905
APOC1_P406_R	0.5450938	0.8063088	0.864359	0.8147011	0.817902	0.8235224	0.7652084	0.8896138	0.7910412	0.8241839	0.8479157	0.749664	0.8257279	0.7624621	0.6678784	0.8412841	0.8114405	0.8344638	0.8208566	0.7683492	0.9117479	0.8198774	0.6488231	0.6553863	0.7975632	0.8702566	0.7973744	0.7000214	0.8937106	0.6631825	0.8557256	0.8371423	0.7660443	0.852205	0.4150511	0.7788863	0.8896463	0.8400109	0.7888893	0.7895736	0.7958711	0.6943432	0.7809281	0.6460833	0.7402473	0.8321937	0.7437519	0.6340261	0.6655456
APOC2_P377_F	0.9762015	0.9820685	0.9710693	0.9837728	0.9744852	0.983529	0.9695141	0.9744198	0.9725249	0.971866	0.9790345	0.9738691	0.9659018	0	0.9489291	0.9642587	0.9836078	0.9872074	0.9850397	0.9797964	0.9847013	0.9563404	0.9629523	0.9204342	0.9850059	0.9680172	0.9763054	0.9701229	0.990725	0.9821547	0.9687315	0.9721532	0.9632937	0.9830945	0.9717947	0.9920273	0.9815518	0.978824	0.9843051	0.9782103	0.9826061	0.9645798	0.9809443	0.984358	0.9358249	0.9808924	0.9621486	0.9644942	0.9779266
APP_E8_F	0.01778626	0.001067804	0.01166194	0	0.01159156	0.05102959	0.02570424	0.01247543	0.009012286	0.005013801	0.0115017	0.009762409	0.01123106	0	0.01365076	0.01129726	0.003299557	0	0.00867252	0.005758557	0.02298611	0.01077975	0.006852969	0.01434918	0.01943345	0.0158436	0	0.008136774	0	0.0175979	0.01065917	0.0121786	0.009687063	0.004740551	0.007586198	0.01480577	0.01207844	0.01758382	0.007704266	0.0141676	0.002490372	0.01142281	0.01648889	0.02605747	0.02439756	0	0.02053603	0.02255507	0.007165059
APP_P179_R	0.03697759	0.03052532	0.005991138	0.03969153	0.02809755	0.05447776	0.04506892	0.01163392	0.02826074	0.01203574	0.1881093	0.08171824	0.02236315	0.007571379	0.02739996	0.02836425	0.0174538	0.06839044	0.03148847	0.1399288	0.02273296	0.02642451	0.02179798	0.02720836	0.03392329	0.03827783	0.07534964	0.007080746	0	0.0300723	0.01947485	0.0317997	0.08920978	0.03682509	0.0254568	0.02634638	0.009000257	0.01633128	0.01645322	0.02420239	0.05599445	0.01327529	0.02888471	0.03756563	0.02879186	0.03722409	0.03064383	0.01556233	0.003798248
AR_P189_R	0.4571089	0.3812247	0.3143546	0.3670501	0.4046265	0.3457815	0.4863238	0.6704401	0.1329319	0.4761883	0.2601456	0.8115177	0.5333264	0.517336	0.4146682	0.5560703	0.5194765	0.3522682	0.3396618	0.3039229	0.09857302	0.1008227	0.2966191	0.3034311	0.6861766	0.5580675	0.2557293	0.4115747	0.3313721	0.3962609	0.5897539	0.5217319	0.4458638	0.2952252	0.2061938	0.3456507	0.4887922	0.3714215	0.437189	0.4627816	0.1051888	0.588105	0.2010395	0.01121752	0.4015979	0.3973061	0.4292096	0.2985631	0.328089
AR_P54_R	0.2202727	0.7331961	0.10475	0.154284	0.3253179	0.2728929	0	0.7528855	0	0.2483322	0.2597199	0.8900581	0.7743471	0	0.2273821	0.5834384	0.5677443	0.1166171	0.3167542	0.8678428	0.2114406	0.04315156	0.1876655	0.4633001	0	0.7674056	0.2256907	0.5191773	0.5311291	0	0.514056	0.6068904	0.3135509	0.2963808	0.1184096	0.2490277	0.1118507	0.4077454	0.2194564	0.5441217	0.2032848	0	0.2392683	0.007263761	0.6582587	0.4214987	0.8817641	0.7927804	0.2256798
ARAF_E38_F	0.7558007	0.5362155	0.9558253	0.9121876	0.5686468	0.6427126	0.6419454	0.6760992	0.6343256	0.8017591	0.7934581	0.4995265	0.8242757	0.7070617	0.6387509	0.815199	0.7558819	0.4352245	0.6987951	0.77344	0.8911321	0.2419132	0.653087	0.8394948	0.7797281	0.6975482	0.7347398	0.6529844	0.7247043	0.803133	0.6914039	0.8030844	0.7830358	0.9142367	0.3798727	0.3255524	0.7225954	0.7331054	0.7931244	0.723838	0.7290713	0.895697	0.8558534	0.3359219	0.7446538	0.8103384	0.8763915	0.7209085	0.8347945
ARAF_P63_R	0.5428852	0.2892318	0.7535998	0.4914167	0.3907919	0.3466535	0.002363535	0.3542206	0.5130679	0.380633	0.3131538	0.2151728	0.7305909	0.5931995	0.4379024	0.5894563	0.6550812	0.1869002	0.3773603	0.7698406	0.5176017	0.04734221	0.4690044	0.5488338	0.4983004	0.5126553	0.2950713	0.4667469	0.4518048	0.6326318	0.6783279	0.4726234	0.4483132	0.7969818	0.1295458	0.2968502	0.4461287	0.4436932	0.3393987	0.4135084	0.1833568	0.701537	0.3485211	0.02397959	0.1783492	0.3989141	0.4754745	0.004400354	0.1089224
AREG_E25_F	0.02408199	0.01138141	0.004321229	0	0.02490335	0.001011743	0.04686328	0.04996845	0.03954749	0	0.00482267	0.01911147	0.01494024	0.005334271	0.02287263	0.02846121	0.002888999	0	0.02221572	0.007295727	0	0.01774471	0.02190937	0.02134949	0.02905375	0.002588538	0	0.005842635	0	0.01415182	0.01762687	0.01093407	0.04521206	0	0.01148244	0.01895292	0	0.002700501	0	0.01760518	0	0	0.01614382	0.02868531	0.03028393	0.001226448	0.01906913	0.04010941	0
AREG_P217_R	0.04735542	0.3277623	0.06533849	0.5080473	0.0896349	0.1992054	0.01791924	0.06772033	0.09782597	0.08012326	0.1617402	0.004888057	0.07319863	0.001228813	0.03787697	0.03901591	0.2017783	0.3091872	0.006786276	0.06239049	0.2979764	0.06978574	0.03352679	0.01119158	0.01205573	0.1131249	0.324603	0.2023829	0.4042042	0.04716278	0.03447492	0.07082596	0.08906891	0.08426981	0.02101704	0.5309172	0.08675476	0.004427245	0.2308642	0.00801619	0.04906772	0.0912056	0.02718028	0.01822451	0.01093853	0.1778342	0.01603574	0.08099537	0.3011283
ARHGAP9_P260_F	0.9205791	0.9001397	0.8983212	0.8696336	0.9013894	0.9248277	0.7577436	0.927124	0.7017871	0.7831451	0.8726954	0.6678902	0.9363079	0.8567457	0.9075452	0.8672307	0.8347662	0.8915331	0.8611487	0.3041073	0.8008185	0.8052586	0.8051373	0.8901221	0.8780301	0.6172845	0.8589954	0.9314781	0.6471037	0.9143634	0.838011	0.8838528	0.8257989	0.9129727	0.5164952	0.889527	0.9018286	0.9448925	0.9273627	0.8588197	0.962788	0.8637283	0.9527354	0.8119397	0.8328789	0.9449046	0.8983063	0.8457307	0.980152
ARHGAP9_P518_R	0.9334124	0.9349462	0.9736545	0.9122356	0.8668009	0.9675064	0.9550987	0.9190239	0.7403383	0.8601176	0.9071056	0.5007431	0.922884	0.8491426	0.9028928	0.8671296	0.9104425	0.8894873	0.9230717	0.4457042	0.9768213	0.9194449	0.8578321	0.9103238	0.8802834	0.8107547	0.9373131	0.9563796	0.9737518	0.9178171	0.9214258	0.8888982	0.8366066	0.9273654	0.6510975	0.9360365	0.9251916	0.9780018	0.9386578	0.8346653	0.9538068	0.9088864	0.8928533	0.9263666	0.8893368	0.8961082	0.8950988	0.8905799	0.9908315
ARHGDIB_P148_R	0.5956702	0.7024848	0.5465147	0.7059255	0.0200901	0.799697	0.5667287	0.7521657	0.6383858	0.724987	0.6843252	0.9541287	0.8878815	0.7581	0.130315	0.3935564	0.8820361	0.3093095	0.7955238	0.9391091	0.6861705	0.9074083	0.7655069	0.4733246	0.6103533	0.7895525	0.3178556	0.6336843	0.2277607	0.7531331	0.4837469	0.7415236	0.2780705	0.4324434	0.8278428	0.8097657	0.1930013	0.4974316	0.401928	0.6450326	0.8705878	0.3627793	0.9234878	0.009984341	0.194186	0.3622752	0.2477427	0.2173464	0.5348831
ARNT_P238_R	0.004116158	0	0	0	0.001151634	0	0.006052355	0	0	0.02493692	0.05861065	0.03569304	0	0	0.01108395	0.04724408	0.01693501	0.02102114	0.03405047	0	0.01648716	0	0.002955766	0	0.1271857	0.003906289	0	0	0.3164341	0.001368796	0	0.01363869	0	0	0.01509989	0.000622719	0	0.05457635	0	0.02788581	0	0	0.001735038	0.007766197	0	0	0	0.004614598	0
ASB4_E89_F	0.9770524	0.9897715	0.9936978	0.9867138	0.9854546	0.992573	0.9897361	0.9902467	0.9757844	0.9911352	0.9912749	0.9779561	0.9907613	0.9723808	0.9389429	0.9721063	0.9917291	0.9875886	0.984951	0.9919599	0.9889319	0.9923066	0.9906474	0.9884242	0.9478176	0.9935297	0.9933618	0.9844883	0.9926558	0.9880698	0.9853277	0.9935004	0.9791898	0.9711893	0.7765581	0.9902126	0.9905299	0.9747576	0.9908876	0.9274907	0.9927758	0.9518381	0.987968	0.991961	0.9896091	0.9816779	0.9743695	0.9872105	0.9912148
ASB4_P391_F	0.9597788	0.9884279	0.984869	0.9881906	0.9884533	0.9743602	0.9697166	0.9274141	0.9904188	0.9906994	0.9723271	0.9557565	0.9698274	0.9878709	0.9212091	0.9499414	0.9393985	0.9669826	0.9872906	0.9909455	0.9899938	0.9703265	0.9819289	0.8544691	0.8664882	0.9922369	0.9912116	0.8090777	0.9887079	0.9724008	0.9310834	0.9756711	0.9608836	0.9908935	0.916032	0.9885975	0.9108176	0.8410901	0.9867887	0.8527177	0.991398	0.9907547	0.9356314	0.8935944	0.9168266	0.9777369	0.9222299	0.9770793	0.9308901
ASB4_P52_R	0.9910498	0.9912913	0.9946163	0.9906182	0.9905003	0.9931481	0.994206	0.9930794	0.9883357	0.9930573	0.993133	0.9918336	0.9896492	0.9835492	0.9928407	0.9844382	0.9929133	0.9903901	0.9871537	0.9935205	0.991958	0.9923081	0.993817	0.9932337	0.9892527	0.9930181	0.9931467	0.9904017	0.9861965	0.9944888	0.9849905	0.9935084	0.9913259	0.9931775	0.7331293	0.991854	0.9931455	0.9922543	0.9915138	0.9844524	0.9936405	0.5948628	0.9933687	0.9924364	0.9918053	0.9860575	0.9920849	0.9925245	0.993156
ASCL1_E24_F	0.01076338	0.0198606	0.02127418	0.00582082	0	0	0	0	0	0	0.04930604	0.001930804	0.001314739	0	0.008330588	0	0.04663599	0.007893401	0.001446304	0	0	0	0	0	0.01049596	0	0	0.2642806	0	0.05169758	0.5182212	0	0	0	0.1135287	0.000494102	0	0.05937376	3.48E-05	0.009091617	0	0	0.06958357	0.001095552	0.007321154	0.6854337	0.007544844	0	0.01473479
ASCL1_P747_F	0.4049354	0.8817663	0.4343253	0.4742606	0.8629294	0.3853629	0.1074785	0.8485926	0	0.2853194	0.4732156	0.2329473	0.2300272	0.3961333	0.7187396	0.7423208	0.3503603	0.4316494	0.4245299	0.5152956	0.1740082	0.925337	0.5881123	0.7130094	0.5809677	0.776664	0.4244921	0.5458019	0.4969587	0.378677	0.8169277	0.3177136	0.4341734	0.8062084	0.5870172	0.5390112	0.5378109	0.7066013	0.5228677	0.5528661	0.6244535	0.8874472	0.9581538	0.6241954	0.1500814	0.9096289	0.6882166	0.9203665	0.2844753
ASCL2_E76_R	0.07091735	0.9879844	0.1090595	0	0.1541269	0.9865276	0	0.7256232	0.790665	0.03276691	0.09648909	0.8886951	0.09828825	0.001796518	0.9194007	0.7559425	0.1663617	0.3648872	0.838273	0.8423805	0	0.9161409	0.1363644	0.3594957	0.786752	0.682947	0.6791192	0.663941	0	0	0.7304252	0.05219084	0.07637532	0.963272	0	0.7040392	0.6538835	0	0.006978509	0.2187244	0.9803849	0	0.3720964	0.8927166	0.2977185	0.9716414	0	0	0.8180746
ASCL2_P360_F	0.1049174	0.8398268	0.1190896	0.08076466	0.115955	0.9169322	0.1498549	0.7297238	0.5450252	0.04979584	0.1066888	0.8825681	0.05443133	0.1641342	0.802844	0.7197018	0.1764557	0.476981	0.7282946	0.7799501	0.0380597	0.8599761	0.1148652	0.6199546	0.5537809	0.5924666	0.8417928	0.7738884	0.1220139	0.07877687	0.7026426	0.08552206	0.2344382	0.7068714	0.1352814	0.1393729	0.6676524	0.033828	0.1777532	0.1070863	0.8513651	0.07702847	0.04856871	0.1060288	0.5579041	0.7974295	0.1774878	0.3755563	0.1370283
ASCL2_P609_R	0.197158	0.8397175	0.08614451	0.2015216	0.655147	0.9104586	0.03986838	0.8065578	0.7053654	0.1878535	0.3408104	0.9386917	0.07184169	0.3040559	0.8327742	0.7944385	0.2698914	0.4476827	0.6890042	0.8777557	0.3457944	0.7001976	0.3250142	0.6907992	0.5019315	0.8170591	0.6663709	0.8707166	0.1588056	0.2482106	0.7714238	0.3307554	0.3346133	0.4072426	0.1926073	0.2326423	0.7841984	0.1179117	0.5467718	0.1699968	0.9314916	0.01513855	0.08586936	0.4359229	0.530209	0.8274515	0.1757062	0.8349449	0.6976383
ATP10A_P147_F	0.09240901	0.1281809	0.004647996	0.1063289	0.3256421	0.06706283	0.2071019	0.5952995	0.1943564	0.1848684	0.3051663	0.5051903	0.08623432	0.1074689	0.1883637	0.07636984	0.3801602	0.08606895	0.726193	0.6007395	0.6210585	0.2336854	0.03775467	0.3184936	0.01308179	0.6901201	0.07925106	0.6158583	0.4896773	0.4699926	0.3318784	0.6313	0.1570323	0.07751287	0.80025	0.5132746	0.2307247	0.1923474	0.4736723	0.3869312	0.8163455	0	0.04132167	0.7292392	0.6027254	0.7054647	0.06179697	0.05428762	0.2973552
ATP10A_P524_R	0.3839612	0.8311441	0.799368	0.9775292	0.7664033	0.775373	0.9711533	0.687661	0.9666275	0.6501736	0.7977883	0.6991211	0.4766697	0.844299	0.2478732	0.8292106	0.8406095	0.9741675	0.4265677	0.9002153	0.9160795	0.7815945	0.6349192	0.188169	0.6193343	0.9520617	0.7104682	0.9718733	0.820479	0.859439	0.796944	0.616219	0.7998013	0.9282212	0.6859378	0.8901919	0.6114017	0.8799964	0.5601333	0.4643252	0.3965582	0.9756312	0.982917	0.6566512	0.4402996	0.7726909	0.8736885	0.84453	0.8049158
AXIN1_P995_R	0.5277208	0.4931501	0.8844162	0.9349257	0.9383146	0	0	0.8845782	0	0.8009401	0.8232635	0.9781142	0.4204594	0	0.7531265	0.849013	0.954676	0.8985385	0.9690633	0.6071553	0.9212494	0.8998015	0.9519783	0.9465576	0.8682062	0.774974	0.8083814	0.8109986	0	0.6431656	0.96965	0.9343135	0.9459335	0.9286506	0.9761563	0.7564681	0.8831267	0	0.9418293	0.9818621	0.933445	0.9182658	0.987286	0.9851784	0	0.6730755	0	0	0.9467012
AXL_E61_F	0.2406886	0.00257802	0	0.08119927	0.2792709	0.08062743	0.3202118	0.4180717	0.2113451	0.3027219	0.1474364	0.1012041	0.1387011	0.01389038	0.2080282	0.5466231	0.2379975	0.4945497	0.146706	0.08449105	0.06604379	0.03376955	0.1986221	0.05230711	0.01739633	0.7803793	0.1454826	0.1940236	0.2812767	0.09028848	0.3119867	0.04718254	0.1031881	0.09440824	0.09030792	0.012168	0.1480795	0.1537274	0.1709433	0.6428403	0	0.1256979	0.07671127	0.02027966	0.102894	0.02194651	0.07513174	0.06775783	0.04623312
AXL_P223_R	0.3496227	0.04802739	0.4289597	0.6262584	0.4967756	0.1143511	0.1859677	0.6267813	0.2893971	0.6393144	0.1125831	0.1956033	0.611519	0.2368845	0.3292823	0.7495215	0.4902032	0.7961499	0.3969699	0.1931514	0.327197	0.08584158	0.4870146	0.6148487	0.3307198	0.8602053	0.1318752	0.6096745	0.5993128	0.2411302	0.6833767	0.3710314	0.3984192	0.1982824	0.2722553	0.4334511	0.317463	0.5138443	0.3707147	0.6471525	0.1510799	0.01131158	0.083001	0.006231982	0	0.06438862	0.08726981	0.1216798	0.1482634
B3GALT5_E246_R	0.7553683	0.8415019	0.9101988	0.7527902	0.7451414	0.9035677	0.7019006	0.7368077	0.8570421	0.7987529	0.7804688	0.8616954	0.8603649	0.8213851	0.5253894	0.8660908	0.5500013	0.9062117	0.3745967	0.8270431	0.2431096	0.8036461	0.7324914	0.6883688	0.8432638	0.8052438	0.8515534	0.8186317	0.9610977	0.2259875	0.6999168	0.7055917	0.6455147	0.7982078	0.7071574	0.9408668	0.8560582	0.7192729	0.8974229	0.2616277	0.8727708	0.02256441	0.7734776	0.2886224	0.2882276	0.3194474	0.3753147	0.5945653	0.6928813
B3GALT5_P330_F	0.9767138	0.9943642	0.9956195	0.9957929	0.9794668	0.9939831	0.9955425	0.9931875	0.9844275	0.9945616	0.9950261	0.988839	0.9892464	0.9941763	0.9567492	0.9958873	0.9862436	0.9955864	0.9158389	0.9952625	0.9877232	0.9763572	0.9692239	0.9679118	0.9762758	0.9922231	0.9955711	0.9942638	0.9951429	0.9951296	0.9310049	0.9688519	0.9948566	0.9948967	0.9949908	0.9782705	0.9942682	0.9944295	0.9953542	0.9171354	0.9937201	0.9948829	0.9897956	0.9519793	0.9777276	0.994601	0.9919026	0.993927	0.9915512
BAX_E281_R	0.2769069	0.3007792	0.4338863	0.5465702	0.3316041	0.5141377	0.439379	0.5554693	0.120722	0.4662788	0.5252337	0.1042636	0.3041241	0.2246248	0.04984771	0.2589006	0.5144489	0.4592452	0	0.2482906	0.3398476	0.0644519	0.1596443	0	0.5154694	0.3934299	0.4140298	0.3096696	0.3543718	0.07693557	0.2097368	0.4853975	0.1922884	0.4657773	0.04618991	0.1241976	0.5793226	0.2843941	0.479976	0.1546392	0.3045235	0.2463669	0.3251162	0	0.3305897	0.2607289	0.1322866	0	0.3598106
BCAM_E100_R	0.02127014	0.000499178	0	0	0.006458466	0	0.02120258	0.002868251	0.01782747	0	0.000999202	0.01112263	0.01271711	0.026342	0.01782565	0.01271233	0.00161469	0.009904978	0.01394982	0	0	0.01488318	0.007393923	0.01769033	0.0214876	0	0	0.008922945	0	0.01911175	0.01080988	0.01460705	0.008314657	0.002023876	0.01184624	0.01835973	0	0.000315693	0	0.01417538	0	0	0.01507142	0.01304174	0.0162212	0	0.0207353	0.02150668	0
BCAM_P205_F	0.05700682	0.07111103	0.1037966	0.1552659	0.05022857	0.06637874	0.05624697	0.109764	0.1793368	0.0697813	0.02718887	0.02117352	0.02423266	0.07910401	0.153778	0.04637169	0.1548208	0.08677752	0.02794986	0.05141436	0.1135461	0.05794046	0.0637633	0.02669999	0.09244539	0.05668412	0.1566229	0.1240131	0.2666274	0.02935726	0.01712515	0.0293306	0.1145944	0.1148687	0.1040453	0.02122689	0.1374224	0.2048576	0.07002351	0.08144972	0.06603479	0.07945251	0.03034207	0.05362827	0.03262537	0.06433687	0.03415885	0.05651832	0.1021352
BCAP31_P1072_F	0.9955555	0.8431443	0.8876101	0.8681694	0.970723	0.994028	0.9376294	0.9665511	0.9432783	0.9950002	0.9405663	0.8609689	0.8608758	0.9153838	0.9944911	0.9947177	0.9327683	0.9126114	0.9130989	0.8709853	0.6364126	0.5866775	0.9945916	0.905275	0.9312733	0.8313043	0.8782731	0.7639331	0.9270989	0.8854426	0.9936764	0.9077864	0.9951158	0.8286967	0.6165772	0.8115852	0.9208978	0.9928941	0.9545519	0.9133175	0.8950864	0.8952089	0.9545405	0.9913257	0.9944461	0.9941198	0.9932518	0.9914805	0.9939549
BCAP31_P1131_F	0.9961556	0.9930046	0.9786035	0.9943125	0.9938085	0.9948034	0.93295	0.9934309	0.9944779	0.9954739	0.9834635	0.9412772	0.955498	0.972242	0.9949113	0.9958405	0.9956293	0.9825187	0.9506025	0.9680689	0.8543789	0.7687913	0.9957255	0.9952785	0.9948987	0.9858907	0.9802213	0.9294777	0.9950967	0.9731449	0.9948212	0.9829583	0.9960206	0.9885359	0.7748595	0.9339111	0.9931312	0.9932855	0.994575	0.9537033	0.9764649	0.9947005	0.9943183	0.9939054	0.9949425	0.994855	0.9942997	0.994565	0.9943622
BCL2A1_P1127_R	0.994666	0.994792	0.9958182	0.9464876	0.9951941	0.9950175	0.99583	0.9947918	0.8676276	0.9955248	0.9951566	0.7528247	0.9950899	0.9954702	0.9934688	0.9959083	0.9953908	0.9082065	0.9951568	0.9950586	0.9938891	0.5050583	0.9955285	0.9957007	0.9946315	0.9944342	0.9949355	0.9935302	0.9958307	0.9953944	0.9914407	0.9951395	0.9956293	0.9949214	0.9944494	0.828299	0.9950984	0.9944007	0.9943205	0.9794628	0.9945711	0.9953329	0.9934024	0.9932621	0.9953988	0.9942918	0.9957556	0.9950929	0.9942688
BCL2L2_E172_F	0.0287284	0	0	0.1193171	0	0	0	0.002555977	0.009737663	0	0	0.01802032	0.01276441	0	0.02061254	0.01607257	0.2976481	0	0.004538746	0	0	0.0375032	0.002608222	0.05191936	0.06772945	0.01687144	0	0	0	0.0187145	0.01457472	0.1640266	0	0	0	0.03521651	0	0.002533048	0	0.4368527	0	0	0.0134877	0.01525786	0	0	0.04822059	0	0
BCL2L2_P280_F	0.1803885	0.02764353	0.1266316	0.3564556	0.2721606	0.07769613	0.1394596	0.204909	0.5809681	0.1078662	0	0.00219744	0.05064507	0.3072732	0.08725736	0.03804381	0.1322217	0.2076327	0.007628561	0	0.2177392	0.15203	0.2780935	0.2330305	0.003230439	0.1165392	0.1505913	0.01805742	0	0.2286432	0.1226443	0.2832833	0.0475275	0.09387155	0.09380751	0.01213307	0.1701556	0.155911	0.2004884	0.2100762	0.05380574	0.2832102	0.009305867	0.02174575	0.001427553	0.03051597	0.005017163	0.5371621	0.1527727
BCL3_E71_F	0.03176541	0.1823967	0.3913542	0.1819919	0.2322807	0.1841957	0.7038829	0.2592288	0.01842936	0.1997165	0.3455577	0.1144544	0.0168359	0.04102257	0.02386063	0.2621812	0.006837407	0.2038741	0.01106242	0.2729935	0.2067442	0.0708131	0.1392369	0.0200478	0.02125316	0.1521719	0.2409211	0.1740969	0.04880086	0.02106133	0.0186823	0.1095904	0.3307961	0.2169622	0.1108956	0.01696721	0.2731518	0.4535158	0.1871352	0.04015612	0.09667245	0.3256124	0.01767536	0.03195524	0.01826823	0.1561046	0.2470623	0.2289493	0.239455
BCL3_P1038_R	0.0200091	0.01669025	0.008722845	0.01406125	0.01730991	0.008516736	0.02567156	0.01155986	0.01773856	0.009085431	0.01368902	0.007395722	0.01390065	0.01576485	0.02425804	0.01632997	0.008803951	0.00594154	0.01025897	0.04177845	0.0145723	0.01225688	0.01602363	0.01761111	0.02077754	0.006333666	0.001834424	0	0	0.01737821	0.01272652	0.01968109	0.02033425	0.0158187	0.017937	0.01725745	0.01454116	0.0163031	0.01467012	0.0157325	0.00212297	0.01340437	0.01425119	0.03435444	0.01510526	0.01055572	0.01889654	0.02577656	0.009586393
BCL6_P248_R	0.005957181	0.04130354	0	0.03208216	0	0.09019914	0	0.05682607	0	0	0.00611659	0	0.002488115	0	0.02899913	0	0	0.1079799	0.005643692	0	0	0.0299812	0.04401835	0.001525747	0.005536418	0.06098633	0.01918194	0.03492565	0	0.0790062	0	0.04301121	0	0.03303692	0.07610228	0.00736192	0	0.000272987	0.0522536	0.1162816	0.07097133	0	0.001573105	0.01425802	0.005111363	0.02534768	0.007831105	0.009876561	0
BCR_P346_F	0.7588341	0.4889475	0.2615146	0.6030954	0.8859681	0.2944424	0.6660439	0.7141817	0.5026205	0.781765	0.4276259	0.1192053	0.8849758	0.7631001	0.520246	0.5537377	0.8148077	0.5805724	0.6668628	0.1087922	0.3791854	0.2276922	0.8021071	0.7264702	0.6515176	0.7030692	0.719605	0.853673	0.7352545	0.877243	0.687098	0.5828544	0.6609274	0.4220533	0.4108515	0.5540034	0.5887169	0.690419	0.6288037	0.9222561	0.83061	0.3470818	0.406397	0.4334044	0.2970854	0.2215344	0.4040978	0.02033242	0.4996498
BCR_P422_F	0.9105154	0.781351	0.341915	0.6389877	0.9294607	0.6855638	0	0.8320565	0.7685786	0.9471829	0.3392044	0.2658314	0.908869	0.7799007	0.5677364	0.6187318	0.8437568	0.7533413	0.6915035	0.0552162	0.4411715	0.1404111	0.9048219	0.9226518	0.7267225	0.8423526	0.8238034	0.9058298	0.8770155	0.9800892	0.8117039	0.6520026	0.7004353	0.548407	0.7075872	0.693114	0.5653637	0.8849939	0.6928724	0.9158217	0.8241138	0.1403197	0.807728	0	0	0.5422566	0.4870098	0.4646155	0.6894328
BDNF_E19_R	0.1280307	0.6407332	0.02499449	0.08906257	0.173681	0.1659876	0.4282627	0.4435265	0.1823523	0.08914718	0.125375	0.2263318	0.07983845	0.1958053	0.8438532	0.3327635	0.1767179	0.1407575	0.1354691	0.04488428	0.04888064	0.2170696	0.1096249	0.6009371	0.5144564	0.5698894	0.09640748	0.6262697	0.1859122	0.1373943	0.7149437	0.1805781	0.210725	0.4158075	0.1708015	0.2732952	0.1784991	0.3847671	0.117257	0.5149068	0.3729361	0.3324817	0.2794273	0.6170546	0.1540966	0.793066	0.405818	0.2847627	0.2233176
BDNF_P259_R	0.5328948	0.8437957	0.1851033	0.3590958	0.5362125	0.7723779	0.1153156	0.8048639	0.5257635	0.1556362	0.384463	0.08847895	0.1863031	0.742228	0.9882503	0.2749585	0.4308872	0.6873963	0.3431027	0.2452005	0.113616	0.3299849	0.8445536	0.9617171	0.9127284	0.9419564	0.3326414	0.9350107	0	0.8130694	0.9627525	0.4401133	0.3482029	0.9782553	0.8886168	0.3794356	0.6799773	0.6669965	0.3954663	0.8682775	0.684595	0.3790394	0.8829625	0.9833435	0.9178015	0.8666854	0.1387646	0.5862482	0.8090983
BGN_E282_R	0.7370184	0.6974709	0.7173163	0.731931	0.8495789	0.6225728	0.3610449	0.6439718	0.6976774	0.5948086	0.8164623	0.7737989	0.7358862	0.7079008	0.6179814	0.7224649	0.6102453	0.7557201	0.5958904	0.8507893	0.4212232	0.3862626	0.8110459	0.885397	0.7937861	0.8654597	0.6102206	0.7110038	0.7789921	0.8427953	0.5337837	0.7290924	0.8363522	0.8185434	0.4177562	0.6767893	0.752672	0.8667523	0.8584024	0.4307452	0.6979858	0.5618479	0.6078409	0.9679957	0.7193289	0.8077673	0.6629537	0.9194064	0.7365824
BGN_P333_R	0.5380093	0.33785	0.6139763	0.6206487	0.8246259	0.736464	0.1449161	0.6812438	0.7776754	0.4628243	0.6797715	0.3387197	0.4829668	0.7322086	0.805742	0.6851264	0.5852692	0.8048715	0.563416	0.662482	0.3210303	0.2356259	0.7452333	0.6238729	0.7951627	0.6280581	0.5019077	0.3304373	0.759654	0.6498245	0.5684108	0.496876	0.7477715	0.3874603	0.7733415	0.6101117	0.5495165	0.667599	0.7145719	0.560904	0.5883953	0.5997105	0.3554302	0.8111193	0.6860256	0.6440434	0.564025	0.8359109	0.4851159
BIRC4_P122_R	0.8115696	0.7479448	0.701444	0.6557298	0.7762116	0.702815	0.8063861	0.6684657	0.6010577	0.7750607	0.7214904	0.8469822	0.8307037	0.6811561	0.6443952	0.7099553	0.7808757	0.5465152	0.6132719	0.8646325	0.8458326	0.389142	0.7267164	0.6409975	0.8124709	0.789996	0.7005118	0.6739093	0.5123842	0.6723886	0.604287	0.7799135	0.8840813	0.8675327	0.670254	0.7319477	0.7816209	0.7388054	0.8398068	0.7199637	0.5847305	0.9864737	0.9080558	0.742703	0.8992561	0.780848	0.7821215	0.9200655	0.7362574
BIRC4_P500_F	0.8435869	0.7714735	0.6967537	0.6937517	0.707635	0.5667219	0.8208485	0.4898579	0.7762761	0.698733	0.718469	0.8460731	0.817898	0.800887	0.6471289	0.7226589	0.7557247	0.5853446	0.608789	0.8077099	0.8769143	0.3705452	0.7730541	0.7485879	0.7047604	0.7384906	0.6634592	0.5077598	0.7966041	0.7547311	0.5915145	0.7420404	0.8951386	0.8912054	0.7522548	0.5896536	0.7902696	0.6683654	0.7929324	0.8052381	0.4046696	0.9952153	0.8045822	0.4578865	0.8681668	0.7764439	0.8573765	0.9380937	0.7114987
BIRC5_E89_F	0.01510213	0	0	0	0	0	0.009139569	0	0.009212952	0	0	0.005153522	0	0.001764272	0	0.00591326	0	0	0	0	0	0.004378689	0	0.009939895	0.01135886	0	0	0	0	0	0	0	0	0	0.01024219	0	0	0	0	0.005888819	0	0	0.006931605	0.01401252	0.000630165	0	0.01171534	0.00517085	0
BLK_P14_F	0.6360083	0.8315471	0.8334113	0.8314111	0.6168188	0.5921215	0.7984238	0.9070467	0.5927536	0.915558	0.8495663	0.8159623	0.831545	0.8482183	0.7230161	0.8954884	0.7421487	0.873608	0.5898234	0.8504537	0.8683083	0.3782164	0.7605782	0.8356106	0.9305707	0.5475723	0.55823	0.437906	0.9020465	0.9245023	0.8912501	0.8525091	0.9620853	0.8450561	0.8884193	0.5621423	0.7060416	0.8809502	0.6704233	0.6243095	0.4125369	0.5229076	0.9396323	0.7620742	0.950237	0.9246987	0.7885982	0.5530545	0.9294234
BLK_P668_R	0.8762289	0.9931732	0.9950953	0.9935811	0.9133585	0.9585744	0.9963251	0.9834111	0.9522547	0.9924408	0.9580686	0.9951476	0.9818867	0.9957595	0.8547491	0.991458	0.9493495	0.9896999	0.8530071	0.9929626	0.974598	0.7521292	0.9670118	0.9613456	0.8846648	0.9899179	0.8149843	0.8691845	0.9943933	0.9502057	0.8987879	0.970681	0.9844028	0.7956931	0.9653294	0.8168821	0.9624661	0.9854708	0.9251879	0.8512628	0.9878526	0.9938968	0.9871032	0.9395928	0.9737145	0.9930969	0.9601799	0.7746843	0.9634476
BMP2_E48_R	0.01976221	0	0	0	0.0866256	0	0	0.000696174	0	0	0	0	0	0	0.1395598	0	0	0.02130102	0	0	0	0.002028667	0.04215514	0	0.3663176	0	0	0.4265818	0	0	0.6251624	0.01255244	0	0	0	0	0	0.01498169	0	0.2065142	0.1529752	0	0	0	0.1235663	0.5022467	0	0	0
BMP2_P1201_F	0.06658804	0	0	0	0.1690588	0.03824322	0	0	0	0.004507602	0.0421043	0	0	0	0.1118852	0.1723681	0	0.02065892	0.188559	0	0	0	0.006373365	0	0	0.01636703	0.0492397	0.1631503	0	0.1123523	0.5713034	0.05040376	0.05724439	0	0.2675963	0.00907423	0	0.08491712	0.08129907	0.003364728	0.3407015	0	0	0	0.5810483	0.6822836	0.2381077	0.3286767	0.5861875
BMP3_E147_F	0.1501192	0.1873862	0.1194028	0.1270381	0.2436711	0.1883367	0.1807221	0.4793339	0.1236126	0.09531857	0.2114479	0.08413143	0.09239597	0.1597113	0.07942021	0.1466837	0.1859064	0.1799259	0.07078789	0.08061434	0.3094215	0.1046956	0.1331032	0.08717604	0.0944565	0.07653267	0.08041404	0.3315341	0.1317313	0.08091497	0.07202428	0.09429232	0.1680504	0.1254383	0.1195374	0.1121079	0.09915113	0.08168911	0.1347926	0.07511884	0.2041665	0.07362344	0.1736415	0.7399099	0.3616109	0.2600227	0.09664092	0.6250838	0.1683711
BMP3_P56_R	0.02980821	0.004088912	0.008351678	0	0.02924891	0.008018969	0.03110051	0.2234913	0.0224303	0.007750758	0.01942016	0.01657757	0.0157485	0.01540512	0.01652963	0.01603475	0.009631225	0	0.01677391	0.01864553	0.01114665	0.01626117	0.02654938	0.02199684	0.02675299	0.01373443	0	0.08051345	0	0.01738907	0.01199552	0.01464271	0.02110036	0.007244512	0.02232417	0.01691304	0.01014279	0.009935135	0.02854555	0.01841429	0.04017272	0.001438511	0.01276908	0.02826316	0.01833634	0.05031674	0.02025266	0.03009422	0.003201872
BMP4_P123_R	0.05292319	0.1573831	0.2276056	0.1678423	0.3930896	0.4219288	0.2380255	0.6253859	0.02486117	0.457235	0.008927117	0.1670394	0.1048045	0.07062617	0.8293034	0.1113646	0.07418708	0.1334479	0.7463365	0.9875094	0.3778495	0.1056137	0.06245062	0.5357328	0.2512031	0.8858108	0.1706074	0.4313794	0.3703008	0.8343495	0.7699114	0.1027339	0.2004253	0.5962807	0.1470459	0.02025193	0.7924005	0.6738675	0.1007076	0.04755639	0.6468531	0.2022423	0.7656884	0.03694986	0.02287582	0.5572835	0.02914713	0.4843393	0.1016043
BMP4_P199_R	0.6276449	0.4431441	0.5281583	0.5288431	0.9111174	0.6400869	0.5084133	0.8328893	0.9390183	0.9425287	0.6084447	0.8826095	0.5235894	0.7280588	0.9191058	0.8437632	0.6389759	0.6590047	0.9207097	0.993201	0.8545657	0.9672038	0.776725	0.8353048	0.8739968	0.9413323	0.315854	0.900629	0.6363952	0.9225228	0.8610554	0.574847	0.9141089	0.9124148	0.8040541	0.8070143	0.9425967	0.7434184	0.6576343	0.4137871	0.9480405	0.4734257	0.9109722	0.5486556	0.612094	0.9611811	0.3079034	0.761907	0.3887623
BMP6_P163_F	0.04957157	0.1030708	0.01115999	0.01542705	0.02916322	0.006123372	0.04477993	0.04793662	0.02848252	0.01710747	0.03401234	0.0141788	0.01970976	0.02686065	0.057723	0.04563383	0.006832572	0.1141069	0.01786861	0.01643598	0.1033034	0.7981346	0.05600472	0.02785531	0.2012918	0.01226856	0.01481064	0.03987974	0	0.07060474	0.8496627	0.03432789	0.03988288	0.04573905	0.03304674	0.1737595	0.007663793	0.009398331	0.06657533	0.0631093	0.04862267	0	0.02620952	0.03951171	0.02501046	0.04475254	0.03110645	0.8849396	0.1804115
BMP6_P398_F	0.007703017	0	0.002947027	0.000443378	0	0.001713776	0	0.004628185	0.008598804	0.004967144	0.02973315	0.004837472	0.006553924	0	0.005550331	0.004230014	0.007476425	0.003667818	0.01337021	0	0	0.004950442	0	0.005493381	0.01045965	0.008532346	0.02356628	0	0	0.01052004	0.8429968	0.006929012	0	0	0	0.01086008	0.05255215	0.00791722	0.004778408	0.01026234	0.000594359	0	0.004050159	0.008026029	0.009800545	0	0.006986148	0.1148475	0.001674024
BMPR1A_E88_F	0.7973604	0.8791317	0.6093307	0.9553534	0.904636	0.8916199	0.4534257	0.8137016	0.8725259	0.7950623	0.8882212	0.8628696	0.8739927	0.8779686	0.7647375	0.8374559	0.6757878	0.8786691	0.8982657	0.6566218	0.8057647	0.626624	0.879964	0.9504072	0.9153962	0.7161064	0.934584	0.8764086	0.9126287	0.930809	0.7842345	0.8452399	0.844933	0.8981278	0.9231557	0.9070314	0.8608464	0.7645463	0.9317741	0.8960053	0.6266561	0.6577793	0.6983261	0.8094475	0.7953994	0.8394991	0.9152503	0.7989859	0.8708602
BMPR1A_P956_F	0.06253714	0.01060389	0.04615639	0.04196174	0.09092501	0.008671674	0.02256588	0.01531093	0.0110343	0.03810746	0.1271489	0.008479415	0.006240405	0.008511401	0.06985182	0.05037929	0.01273938	0.05045284	0.008487108	0.0180255	0.004839132	0.02482216	0.04713485	0.1696077	0.1212869	0.01206863	0.02719061	0.01918346	0.1351227	0.1089539	0.001372236	0.0290425	0.07021639	0.02373492	0.01337082	0.01152219	0.04125083	0.006830483	0.03627995	0.01918125	0.005040681	0.01161267	0.009111932	0.1448296	0.007356017	0.01524386	0.008919064	0.01288855	0.02583975
BMPR2_E435_F	0	0	0	0	0	0	0	0	0	0	0	0	0	0	0	0	0.01385317	0	0	0	0	0	0	0	0	0	0	0	0	0	0	0	0	0	0	0	0	0	0	0	0	0	0	0	0	0	0	0	0
BMPR2_P1271_F	0.02842484	0.03843383	0.02856075	0.06507113	0.02873224	0.06944849	0.04679101	0.01276703	0.02659014	0.03910705	0.02280873	0.008060412	0.01385386	0.1788786	0.01981988	0.02484133	0.03252765	0.02777065	0.01330969	0.0302945	0.01649453	0.01488702	0.08710381	0.0429713	0.02333074	0.02342025	0.08833087	0.02489821	0	0.02156881	0.01689133	0.03983811	0.08523355	0.06256092	0.05409608	0.007935883	0.01719097	0.02424048	0.06765435	0.01702849	0.009460175	0.02910309	0.01578388	0.0224452	0.01377271	0.02556884	0.02181659	0.02556507	0.02528675
BRCA1_P835_R	0.5311342	0.697906	0.9352941	0.8253108	0.82059	0.4769596	0.4606874	0.7526273	0.5525323	0.899748	0.6913018	0.5250303	0.8781894	0.7578299	0.5146741	0.6920832	0.5412067	0.9045383	0.6321743	0.3154635	0.5052747	0.8870457	0.6761821	0.6394716	0.5136197	0.9373983	0.4758288	0.8610651	0.9939274	0.7700569	0.4890204	0.740382	0.7238255	0.9147307	0.2594183	0.868813	0.7966486	0.7891893	0.7957624	0.4483193	0.6965061	0.7690969	0.7579105	0.8311599	0.5263897	0.4379183	0.2029917	0.4341755	0.8980845
BSG_P211_R	0	0	0	0	0	0	0	0	0	0	0.005002256	0	0	0	0	0.0336887	0.1042076	0	0	0.0529601	0	0	0	0.07461971	0.07796343	0.02025522	0.03046505	0.004563602	0	0	0	0.002948561	0.001988593	0	0	0.09373752	0	0.07021947	0.01283327	0	0	0	0	0.002819781	0	0	0	0	0
BTK_E64_R	0.9919038	0.9030892	0.9728072	0.8995753	0.9303905	0.9947121	0.9724511	0.9737375	0.9491245	0.9850779	0.9907308	0.9538529	0.9444455	0.9944402	0.787958	0.9928162	0.946893	0.9734884	0.9738536	0.9950873	0.9929153	0.99181	0.9812132	0.9665997	0.9262957	0.9944658	0.9942778	0.8997676	0.7907321	0.9890227	0.9776897	0.8648071	0.994	0.9631845	0.9927446	0.9743177	0.9642019	0.9249339	0.9551276	0.8853037	0.9941244	0.9844196	0.8275753	0.994369	0.9932286	0.9307498	0.9495991	0.974889	0.9563197
BTK_P105_F	0.60204	0.3514118	0.3947429	0.5478992	0.4634894	0.7164205	0.5951885	0.6472905	0.2903513	0.461646	0.5429056	0.5408204	0.4551673	0.6406263	0.2712099	0.7824824	0.4499754	0.4894889	0.8636231	0.4875444	0.7140812	0.8450478	0.4255027	0.4990911	0.5041547	0.8352264	0.8191624	0.6043841	0	0.755064	0.6678404	0.4978398	0.5025219	0.8341754	0.8306865	0.9423985	0.5775066	0.3409678	0.5226958	0.6592311	0.5631482	0.04938524	0.2178106	0.532336	0.7264995	0.667762	0.3733793	0.0901295	0.5389443
C20orf47_P225_R	0	0	0	0	0	0	0	0.05952088	0	0	0.001163766	0	0	0.06732817	0.01491306	0.01365321	0	0	0	0	0.0144443	0.003855749	0	0	0	0	0	0	0.3562568	0.04532669	0	0.04247487	0	0	0.002757044	0	0.1247358	0.08412252	0	0	0	0	0	0	0	0	0	0	0
C4B_E171_F	0.7396889	0.6247863	0.6508206	0.6126105	0.7369007	0.8337514	0.5102066	0.7984434	0.6092083	0.6387639	0.7511536	0.8415043	0.7784897	0.7079004	0.6296602	0.7632722	0.7473484	0.6233693	0.6302571	0.28036	0.643302	0.4321506	0.7131398	0.5822639	0.65328	0.5156388	0.2920514	0.7186691	0.58979	0.3923074	0.6513585	0.7898279	0.6761905	0.5343136	0.5031894	0.520831	0.6957616	0.5096927	0.7589052	0.4832847	0.5930738	0.3957563	0.7123643	0.3302905	0.5052713	0.3377622	0.5904961	0.6889821	0.4640751
C4B_P191_F	0.9945342	0.9952632	0.9870438	0.9842537	0.9926525	0.9949611	0.9890872	0.9723589	0.9932737	0.9948151	0.9934959	0.9932953	0.9945422	0.9919275	0.9606792	0.9934115	0.9869636	0.9958233	0.9065937	0.7725291	0.9954796	0.9789605	0.9911816	0.9892222	0.9688911	0.9753717	0.9313307	0.9944028	0.8553333	0.9535434	0.9790896	0.994646	0.9861163	0.9949438	0.9322295	0.9644164	0.9948781	0.9593729	0.9946629	0.9550512	0.9838074	0.8357146	0.962519	0.9913656	0.7938685	0.7752318	0.9247921	0.9042861	0.9083793
CALCA_E174_R	0.381249	0.7734645	0.4132846	0.3322911	0.8556516	0.2129034	0.000375482	0.4706331	0.5803277	0.8959104	0.1669664	0.1989566	0.123761	0.2461708	0.7123444	0.01439473	0.7029339	0.3261509	0.2893544	0.09636074	0.491289	0.7417533	0.2067258	0.5854863	0.7222213	0.2222899	0.39813	0.2827911	0.7482995	0.4446737	0.9288414	0.2832504	0.2788803	0.2897994	0.1204024	0.362355	0.8509106	0.2418361	0.3598011	0.8733125	0.4131303	0	0.3561148	0.6761961	0.1879366	0.7627823	0.01586191	0.02197255	0.4009197
CALCA_P171_F	0.6651623	0.6891214	0.3385299	0.501709	0.7607458	0.582864	0.4596284	0.3900992	0.7366659	0.6516277	0.4130002	0.7207378	0.6171303	0.3198712	0.6654229	0.4547626	0.8628774	0.5926647	0.6005851	0.425866	0.5129914	0.882381	0.5766461	0.663325	0.7777575	0.2806518	0.2925216	0.5780632	0.4382174	0.8243721	0.8429828	0.5180029	0.5318208	0.4133222	0.5728958	0.4302998	0.715209	0.4784015	0.4800553	0.8191677	0.856688	0.2270527	0.4530234	0.06432175	0.5787393	0.2203306	0.64455	0.7689146	0.7718438
CALCA_P75_F	0.09620381	0.124052	0.1347552	0.04731935	0.07162298	0.05540979	0.01248617	0.05670713	0.08428095	0.2333073	0.03301792	0.04760917	0.04346576	0.002447969	0.1916153	0.04294979	0.2827973	0.1091927	0.1330604	0.03943997	0.08893056	0.2221798	0.08409872	0.1539061	0.03460642	0.02271426	0.05523874	0.04985069	0.2176511	0.04354757	0.5425653	0.1068706	0.04778671	0.03027094	0.03901586	0.01208836	0.4049175	0.002152218	0.0589462	0.3439439	0.09226595	0.01520308	0.05002961	0.01937016	0.008195012	0.04327198	0.133542	0.06016577	0.0387984
CAPG_E228_F	0.3496903	0.1269679	0.1629	0.0141303	0.2770217	0.2437309	0	0.01953064	0.01023587	0.09807505	0.06179137	0.6229472	0.16264	0.1852413	0.08581953	0.4870771	0.1478959	0.1277348	0.2591325	0	0.05732725	0.6558948	0.1085425	0.140162	0.0206398	0.212027	0.1591782	0.3643738	0	0.07526588	0.2340812	0.08542123	0.2609515	0.1032695	0.2042604	0.1916811	0.3238748	0.1065151	0.1045861	0.5949427	0.8890645	0.642768	0.1122143	0.0311295	0.3162684	0.1444261	0.3634895	0.009339365	0.05789796
CARD15_P302_R	0.2455924	0.06905971	0	0.2445054	0.2741169	0.03443596	0.008357792	0.03144013	0.00595142	0.06409509	0.2661617	0.3674018	0.04749341	0.3199612	0.1357676	0.04506889	0.07812708	0.01935125	0.1070861	0	0.115297	0.02829924	0.131785	0.2206124	0.03249848	0.1104677	0.03187893	0.04640743	0	0.04505594	0.05951402	0.117765	0.05774794	0.1884975	0.05228324	0.05447758	0.1125592	0.001121784	0.2068529	0.0572593	0.01264962	0	0.004732358	0.007207694	0.2321538	0.05779353	0.1661518	0.005165165	0.1950395
CARD15_P665_F	0.5160665	0.4688745	0.400404	0.5716681	0.5140085	0.6714029	0.7957348	0.6352012	0.6182751	0.4847303	0.7975847	0.9192212	0.8394195	0.5256147	0.799601	0.5669687	0.82976	0.4290997	0.3687458	0.6542526	0.7782259	0.09713194	0.4887778	0.2684616	0.5962461	0.2544259	0.5167828	0.8520603	0.408594	0.4508793	0.4795286	0.7360201	0.7625657	0.5830812	0.6999267	0.8188999	0.5510587	0.7433127	0.6942779	0.6320462	0.6395231	0.3555376	0.9324691	0.5517467	0.9116653	0.7760202	0.5819203	0.9142005	0.9238421
CASP10_E139_F	0.2135171	0.33775	0.2647692	0.7464242	0.05059563	0.3461585	0.637019	0.5857441	0.4365424	0.5222465	0.5917825	0.7515418	0.5771939	0.6257581	0.05665405	0.3249512	0.1618478	0.1955728	0.5909882	0.1834035	0.4767364	0.7601919	0.3742743	0.3161798	0.1270863	0.838312	0.5635743	0.6922545	0	0.07102554	0.5119728	0.3087424	0.057791	0.1779977	0.4687341	0.3947637	0.1576641	0.3103832	0.1864549	0.2649523	0.9259155	0.1465177	0.08038602	0.02923305	0.2185136	0.1030182	0.212738	0.1865828	0.1951425
CASP10_P186_F	0.008519458	0.2028762	0	0	0.04291809	0.04360474	0.2243655	0.1083358	0.06897017	0.1561139	0.2825265	0.5029329	0.3039019	0.2639091	0.01789564	0.09824933	0.07174498	0.06505568	0	0	0.2889375	0.2125265	0.01133191	0.02644677	0.009834736	0.4853868	0.003700583	0.4175447	0	0.05028066	0.5309271	0.03583502	0.01875825	0.008645077	0.007807624	0	0	0.09809189	0	0.003911901	0.5340247	0	0.008157807	0.01163609	0.004077482	0.01436917	0.08594124	0.00609327	0.06812985
CASP10_P334_F	0.2963396	0.8182651	0.1098717	0.4233763	0.5444034	0.179966	0.5994754	0.623161	0.1685072	0.4973117	0.5419164	0.7125744	0.6762891	0.7765101	0.3915844	0.2045626	0.4296394	0.277681	0.6400288	0.123211	0.7573635	0.5408441	0.40122	0.7096148	0.536794	0.9258204	0.1974922	0.6619366	0.4946671	0.5472292	0.6678109	0.5344712	0.5558022	0.1713723	0.2089228	0.2773285	0.1664233	0.5640579	0.3141927	0.5198952	0.831874	0	0	0.3564579	0.07317021	0.1369845	0.08327629	0.3406589	0.339348
CASP2_P192_F	0.02033938	0.01150864	0.02890954	0.03764546	0.08900522	0.127123	0.05344042	0.03137494	0.03658009	0.05395756	0.04003857	0.007148223	0.009532342	0.03347209	0.01453944	0.1830514	0.02225884	0.04547564	0.009419128	0.01006978	0.0412592	0.006816368	0.03258309	0.01665008	0.01782108	0.0262307	0.01431031	0.04003714	0.01193686	0.01803349	0.01503735	0.04143786	0.04169591	0.03062496	0.06259607	0.01647216	0.0737831	0.03132662	0.0498986	0.009427523	0.054478	0.02764944	0.0178572	0.02431247	0.02300318	0.04465243	0.2475106	0.03809115	0.05637293
CASP3_P420_R	0.03580741	0.01160028	0.001734469	0.02788002	0.09989888	0.003383192	0.05204063	0.006581315	0.05108315	0.03661418	0.04982849	0.01790595	0.02155924	0.06551085	0.02652236	0.04411079	0.05843452	0.03022963	0.01857478	0.07215816	0.02844173	0.01695018	0.05728035	0.03335245	0.03082683	0.01075288	0.000667153	0.0188445	0	0.02904185	0.0230451	0.006848135	0.0707241	0.008291052	0.0476472	0.03244139	0.01521793	0.002970216	0.002799555	0.02019556	0.02074557	0	0.02417181	0.04411912	0.01994417	0.02777068	0.02619732	0.05472886	0
CASP6_P201_F	0.1391841	0.04622642	0.0243731	0.05534474	0.05442284	0.05140176	0.1121379	0.02313367	0.0413174	0.07495486	0.05814333	0.1123544	0.1072183	0.08882158	0.05363985	0.06687492	0.03494638	0.05587806	0.06692726	0.04168186	0.08508828	0.04383929	0.08573352	0.05161843	0.07486271	0.08154931	0.03291369	0.06066324	0.04984041	0.05911422	0.06004011	0.03405343	0.1186965	0.05714321	0.06057467	0.0785334	0.05323976	0.08600175	0.04857049	0.044453	0.03837578	0.1333111	0.09109427	0.09660336	0.1067795	0.0435573	0.06161715	0.1575486	0.0593794
CASP6_P230_R	0.04513692	0	0	0	0.007438584	0	0.02465297	0	0.02704466	0	0	0.03121899	0.03140501	0	0.02595195	0.02208651	0	0	0.04523841	0	0.09765225	0.02920898	0.01679758	0.04849276	0.03828698	0	0	0	0	0.02752832	0.02854636	0	0.001359328	0	0.02350922	0.04146685	0	0	0.005213698	0.01996558	0	0	0.03426468	0.04313398	0.03534688	0	0.02279476	0.02681429	0
CASP8_E474_F	0.1605753	0.361893	0.376495	0.199069	0.2736298	0.4437654	0.1448343	0.3309446	0.1207684	0.2393178	0.2877899	0.1357318	0.7779166	0.1672488	0.08994098	0.4815413	0.2376077	0.2762442	0.08793709	0.2734599	0.6607548	0.06559515	0.1725696	0.2517388	0.08330274	0.1180226	0.2918543	0.5175651	0.3059411	0.1462131	0.1333979	0.2826284	0.4614016	0.2293705	0.1689477	0.07879709	0.2527281	0.4380745	0.2152117	0.3474056	0.07927066	0.1572189	0.0538705	0.09473682	0.06789728	0.4126346	0.2419955	0.3031192	0.2640837
CAV1_P130_R	0.03749757	0.02023253	0.07515865	0.03768127	0.03869827	0.01643213	0.04767872	0.04414858	0.04253388	0.04535396	0.02549403	0.03601237	0.03630304	0.02774402	0.03438725	0.1430858	0.01346058	0.09222014	0.02519439	0.0159288	0.008417882	0.03170283	0.03314948	0.03403964	0.04019549	0.03901825	0.0207092	0.08143262	0.00408404	0.06619791	0.02384208	0.01842575	0.05744704	0.03934038	0.03327643	0.03353209	0.02336269	0.04637384	0.07801373	0.02630216	0.01124216	0.01270219	0.02756918	0.05473575	0.408138	0.5986944	0.04162567	0.566907	0.5519688
CAV1_P169_F	0.2126381	0.09050205	0.01347051	0.2026909	0.4012565	0.2652651	0.5367802	0.2435758	0.3451861	0.1384958	0.2100739	0.02366179	0.1521543	0.04118359	0.05812964	0.2393854	0.2008425	0.1088142	0.05548557	0.0910653	0.3553935	0.04290222	0.2149353	0.1789283	0.3252457	0.04857346	0.06295747	0.06770061	0	0.09451756	0.09551021	0.1343449	0.05989208	0.07163244	0.1740103	0.04344115	0.0785414	0.199773	0.1295488	0.09488036	0.1276528	0.203601	0.1039858	0.04369256	0.2194188	0.7021597	0.03667924	0.6572436	0.2495563
CAV2_E33_R	0.001873193	0	0	0	0	0	0	0	0	0	0	0.000691954	0	0	0.007691372	0	0	0	0	0	0	0	0.01510386	0	0.01241027	0	0	0	0	0.004966344	0	0.04321754	0	0	0	0	0	0	0	0.005865912	0	0	0	0.006585065	0.005920325	0.09713443	0.005368356	0	0.05244845
CCKAR_E79_F	0.7309882	0.2978123	0.4524848	0.992348	0.9579593	0.6274163	0.8046303	0.8108541	0.9757957	0.9718708	0.8673739	0.9904211	0.8844572	0.9898382	0.4813786	0.8756113	0.9803639	0.9244068	0.9815333	0.821507	0.9383548	0.9258993	0.9824208	0.9629663	0.6747286	0.9877957	0.9010596	0.9287894	0.1553495	0.9465371	0.9839489	0.895493	0.9423568	0.97146	0.752656	0.5608199	0.898145	0.7761787	0.9077837	0.8353761	0.4258117	0.8829857	0.9924183	0.9882049	0.8206517	0.9418266	0.9596881	0.9914822	0.8629808
CCKAR_P270_F	0.9325042	0.8099316	0.8588413	0.9892119	0.9821537	0.9866884	0	0.9615526	0.9645482	0.9880316	0.9889765	0.9732634	0.9838859	0.9873865	0.9542695	0.987307	0.9876822	0.9869295	0.9406551	0.9790114	0.9794011	0.9464883	0.9847541	0.9509701	0.9699088	0.9845191	0.9886549	0.9266511	0.7360832	0.9178886	0.9704019	0.9181371	0.9852952	0.857381	0.8078017	0.9504162	0.9320131	0.9920361	0.9158572	0.7555888	0.6709419	0.1713301	0.9917956	0.925971	0.9867153	0.8562371	0.9838552	0.754216	0.9889085
CCKBR_P361_R	0.03755264	0.03127215	0.04261971	0.1345548	0.02546998	0.04786687	0.04144232	0.101587	0.08569635	0.03743747	0.08921129	0.02276947	0.02448548	0.03880005	0.03733815	0.05058008	0.07003865	0.03786949	0.02533688	0.06216877	0.05216611	0.03683401	0.02509447	0.02840111	0.04007525	0.04739323	0.05850081	0.05350505	0.02673398	0.03250719	0.02809976	0.052572	0.02759316	0.06304849	0.03591198	0.03524714	0.08280056	0.02505709	0.04882756	0.5122736	0.02745583	0.04537594	0.02447448	0.04951199	0.02652994	0.03355059	0.03570406	0.08558335	0.02264731
CCKBR_P480_F	0.03198162	0	0	0	0.08925971	0	0	0	0.008813119	0	0.0284228	0.006470141	0.009176302	0	0.02886472	0.006650318	0	0	0.01051962	0	0.005734794	0.09491073	0.03291323	0.01576614	0.01405197	0.000428757	0	0.08689253	0	0.06812564	0.03824777	0.03165185	0.005320244	0.008249897	0.01608883	0.1060265	0.02291541	0.07124531	0.02969202	0.3298224	0	0	0.01236393	0.4197305	0.06867271	0.03951567	0.01413326	0.4967084	0.02916074
CCL3_E53_R	0.5330724	0.8977077	0.9343126	0.9324216	0.6471705	0.5427725	0.975391	0.7437685	0.7925262	0.8092952	0.9382901	0.9530096	0.8565844	0.7397264	0.1825482	0.8851449	0.8306624	0.8783052	0.8115464	0.950655	0.9335495	0.640537	0.7373755	0.7054936	0.4744892	0.8854646	0.8459733	0.9270983	0.8065028	0.8845748	0.7441459	0.7936091	0.8640128	0.8768571	0.9382654	0.9606087	0.8815333	0.7297207	0.6223422	0.4927622	0.7388855	0.800304	0.5386381	0.5497907	0.7249516	0.9389812	0.7971656	0.6272853	0.9065735
CCL3_P543_R	0.6073563	0.9296844	0.9503498	0.9728807	0.8093485	0.7645451	0.6737164	0.8949197	0.7765457	0.9615529	0.9598821	0.9410363	0.8413625	0.8195289	0.7746941	0.6322718	0.9771598	0.8886694	0.9509248	0.9400817	0.994301	0.9098937	0.8014874	0.8977098	0.7992838	0.9555262	0.9192397	0.9924708	0.7746841	0.9512677	0.890878	0.9357324	0.7415364	0.9597244	0.7175454	0.9417318	0.9578255	0.9705451	0.9385676	0.8139148	0.9077418	0.8864249	0.8346071	0.9195965	0.8757485	0.9225171	0.9261867	0.7464957	0.9947475
CCNA1_E7_F	0.000105264	0.05654081	0.005667631	0.000827715	0	0.1655639	0	0.0969938	0	0.05359765	0	0	0	0	0.1773914	0.01858739	0.1213672	0.1354634	0	0.06660646	0.001702411	0.8787457	0.003320792	0	0.7495714	0.02376209	0.06359603	0.8624681	0	0	0.913411	0.03838209	0.09657576	0.0891772	0.709034	0	0.7662945	0	0.02471194	0.8083373	0.156266	0.9928178	0	0.8478184	0.3880389	0.8635499	0	0	0.02441707
CCNA1_P216_F	0.018026	0	0	0	0.03327956	0.09323318	0	0	0.006234311	0	0	0.004661462	0.006469861	0	0.03122822	0.007441658	0.01207762	0.001515815	0.004944686	0	0.03945722	0.03812476	0.006824167	0.06634708	0.4894796	0	0.009639934	0.3321792	0.3044007	0.01274898	0.6069722	0.02410769	0.03618792	0	0.2876994	0.01059717	0.2199454	0.04661571	0.006797944	0.3397502	0	0.6406178	0.004627793	0.01516099	0.6901318	0.2562714	0.01350797	0.4640882	0.01072445
CCNC_P132_R	0.009425332	0.009862566	0	0	0.006873268	0	0.01390975	0.001089892	0.006239728	0	0.01715248	0.003989853	0.004453475	0	0.06427548	0.003539494	0.000181983	0.009243235	0.00340556	0.003672261	0	0.004330898	0.005668047	0.04436674	0.0105931	0	0.009171751	0.002478894	0	0.007485234	0.02430799	0.01526267	0.02931208	0	0.00671696	0.005737116	0	0.03658645	0.008861358	0.01972183	0	0	0.007873753	0.01417291	0.008556032	0	0.01102601	0.006051495	0
CCND1_E280_R	0.05358212	0.01408341	0.06756556	0.02579932	0.03415259	0.02966991	0.04051178	0.01252525	0.08564109	0.01290374	0.0623766	0.01350607	0.04870853	0.02840892	0.02806025	0.02680557	0.007853315	0.02321322	0.02068258	0.01276458	0.007354018	0.1103494	0.04302584	0.0281226	0.03337945	0.009133209	0.01024791	0.05624917	3.35E-06	0.02936805	0.02632072	0.02252364	0.04166034	0.01356932	0.04413439	0.02393454	0.04555404	0.09286077	0.02955369	0.02396967	0.01571612	0.03118427	0.02685569	0.04177638	0.02504056	0.01878943	0.03091625	0.03866617	0.03274648
CCND1_P343_R	0.01002938	0.02908923	0	0	0	0	0	0	0	0.02778587	0	0	0.02260684	0	0.003830108	0	0	0.01905292	0	0.06998405	0.05162255	0.1001962	0.01761607	0.00246922	0.006985199	0	0.0301212	0.06599063	0	0	0	0	0	0.04177933	0	0.004855524	0	0.277005	0	0.002786626	0	0	0	0	0	0.02207512	0.002231648	0.007338173	0.06743409
CCND2_P887_F	0.01022176	0.7716203	0.2658258	0	0	0.05452719	0	0	0.003352423	0	0	0.004763451	0.00175787	0.6794828	0.7193362	0.000166291	0.03370135	0.01261803	0.7063213	0.6407877	0	0.923756	0	0.632384	0.3456497	0.0157751	0.9494393	0.9052045	0	0.004332258	0.6586073	0.2424041	0	0	0	0.01054404	0	0	0	0.007509225	0.1633221	0.1879186	0.005614389	0.5676712	0.005025452	0.4828734	0.008498186	0	0.2966624
CCND2_P898_R	0.01920932	0.754396	0.003951111	0.003592926	0.01475272	0.1437307	0.02432127	0.02336114	0.01925589	0	0.0102714	0.01017662	0.01198589	0.6857265	0.4697706	0.04861512	0.00561317	0.02920603	0.5822622	0.9893234	0.01656097	0.8202422	0.01459356	0.3530006	0.3179106	0.3036235	0.8468214	0.7719209	0	0.01795012	0.3043636	0.2010222	0.01387497	0	0.01465556	0.09359287	0.004098319	0.004173144	0.002796026	0.01388742	0.07968672	0.2891408	0.01969219	0.03173881	0.01661724	0.408382	0.02124511	0.02597194	0.5360973
CCND3_P435_F	0.0575927	0.07090195	0.08758789	0.136231	0.1425598	0.05875892	0.1012746	0.09446937	0.09686358	0.07949299	0.1384577	0.06489517	0.03822192	0.1995005	0.04688806	0.1111031	0.06378152	0.123882	0.05665972	0.0802855	0.09414522	0.03759712	0.08587924	0.0836023	0.05145044	0.07634329	0.07860655	0.07925854	0.07809857	0.05185681	0.0620139	0.100256	0.09597881	0.1017257	0.09170168	0.07709336	0.1039674	0.1190387	0.07699625	0.03408052	0.1188554	0.1005997	0.0263067	0.1002208	0.06167175	0.1111914	0.1021011	0.1241012	0.05175215
CCNE1_P683_F	0.0637958	0.05347389	0.1744837	0.08108556	0.0537621	0.08645929	0.03141383	0.06853901	0.02607811	0.05241868	0.1433164	0.1071691	0.0754525	0.138433	0.06220394	0.04540389	0.05012992	0.07288804	0.1622834	0.05930202	0.03561995	0.06523553	0.08415465	0.115137	0.02068267	0.02654262	0.07145399	0.02949809	0.0928366	0.097957	0.03902602	0.06652163	0.1153343	0.05719687	0.06161786	0.07035363	0.08134062	0.1190796	0.1046469	0.05207516	0.08313749	0.08143432	0.1128492	0.6672792	0.01334085	0.04882776	0.0193863	0.1036062	0.03957448
CCR5_P630_R	0.04823539	0.2789782	0.4825928	0.2444307	0.3588944	0.3103582	0.6243072	0.3880519	0.02300049	0.3458113	0.2818482	0.009222668	0.2599836	0	0.03337536	0.4848314	0.4072355	0.5430486	0.01628375	0.7374343	0.5736328	0.05805226	0.08333492	0.09135782	0.01873498	0.3697138	0.6619709	0.2903393	0.6855058	0.01006535	0.2354298	0.2192963	0.5163866	0.3978034	0.08384226	0.01608167	0.2923085	0.5582081	0.2064643	0.1732441	0.1482623	0.294003	0.008255995	0.6248357	0.0191059	0.2427219	0.3525094	0.3670923	0.3385161
CD1A_P414_R	0.8437746	0.9944527	0.9962112	0.9957784	0.9617922	0.9834549	0.9884927	0.9944144	0.9880747	0.9956697	0.9938363	0.9920136	0.995452	0.9864205	0.9597915	0.9897091	0.9951571	0.9955728	0.9855132	0.9939961	0.9946166	0.9547061	0.9925757	0.9811676	0.9863152	0.9950247	0.9959309	0.8656328	0.9953425	0.995028	0.9912984	0.9955367	0.9901257	0.9950378	0.8637833	0.9768745	0.9948688	0.9951849	0.9946762	0.9863511	0.9866803	0.9842451	0.8192014	0.9355844	0.9738563	0.9943923	0.9926841	0.846076	0.989481
CD1A_P6_F	0.6467487	0.8555628	0.9957674	0.9945563	0.8584126	0.6633394	0.780065	0.8106987	0.9490938	0.9913078	0.7693241	0.9701606	0.9678374	0.9009502	0.732436	0.8441954	0.8445108	0.7618314	0.9461754	0.9373439	0.9946039	0.7732275	0.9397359	0.8841773	0.8979962	0.9954537	0.9885741	0.3426485	0.9569059	0.9656368	0.9609156	0.9722881	0.9519466	0.9893375	0.498605	0.839185	0.9297901	0.9705867	0.8864743	0.9541531	0.529857	0.7074775	0.7318268	0.7010816	0.6956354	0.9917181	0.7839959	0.4915541	0.8261274
CD2_P68_F	0.851595	0.9780254	0.91276	0.8938065	0.8717635	0.9456998	0.9933569	0.7868545	0.9513428	0.782337	0.9457272	0.9667441	0.9454365	0.8881276	0.4980203	0.9655796	0.8590955	0.9169928	0.8696445	0.9810508	0.9691994	0.896134	0.7197165	0.8457934	0.8628615	0.9625556	0.9502584	0.9644244	0.2694541	0.8720818	0.7372652	0.833226	0.9247738	0.9447536	0.5590308	0.9145415	0.8784927	0.7484866	0.8323547	0.6941637	0.9687086	0.6775687	0.8520914	0.8061359	0.8771006	0.9707035	0.9188155	0.9841149	0.9100912
CD34_E20_R	0.03184172	0.2143523	0.314858	0.2751337	0.05406318	0.07974966	0.04129101	0.1660178	0.03562732	0.1771194	0.1175071	0.01426529	0.07293192	0.08819655	0.04349472	0.08736718	0.08656585	0.1290741	0.01816016	0.06769045	0.3282868	0.4510792	0.08060192	0.0268594	0.02456467	0.1660103	0.2155342	0.123229	0.362056	0.02001516	0.1035823	0.1162481	0.06385316	0.1251723	0.05267822	0.03097017	0.1775854	0.1094338	0.2140218	0.1537392	0.1199788	0.0888193	0.02184243	0.0341575	0.02443038	0.1314176	0.0274334	0.06915702	0.3144762
CD34_P339_R	0.6833308	0.9271302	0.8966158	0.9180075	0.892561	0.9789585	0.8317252	0.841664	0.9100137	0.8996526	0.9035872	0.9614998	0.9543985	0.9092744	0.7879667	0.928098	0.903508	0.9653971	0.9210526	0.9630536	0.9453987	0.9191348	0.8157774	0.7711509	0.8815161	0.9494327	0.9682347	0.9364772	0.9175869	0.9226556	0.9016483	0.8285045	0.7788507	0.933311	0.9581681	0.902773	0.8821973	0.8563628	0.8788067	0.8682482	0.9415111	0.8919747	0.9646242	0.8270423	0.963158	0.9345717	0.9325134	0.9696627	0.8637841
CD34_P780_R	0.7270648	0.9087957	0.7657549	0.7907488	0.7002616	0.9538193	0.8977417	0.7328698	0.7156159	0.7328064	0.8574443	0.9566611	0.8973712	0.731859	0.3263074	0.8170442	0.6986995	0.8298949	0.7351313	0.8769218	0.7908593	0.7344312	0.7546436	0.5418973	0.5908931	0.8696614	0.9405312	0.8550455	0.9509354	0.8219683	0.7504699	0.742377	0.789526	0.9273666	0.8503689	0.9023699	0.7550337	0.5722344	0.78368	0.5589304	0.8623706	0.7397372	0.8448145	0.6885079	0.8667482	0.6029423	0.8365119	0.7048039	0.7840446
CD40_E58_R	0.05487702	0.8704932	0.5566741	0.7966688	0.129882	0.8800448	0.6540443	0.4275989	0.1175102	0.3985742	0.54955	0.8090517	0.7690355	0	0.7514366	0.640465	0.6062266	0.5150681	0.3527182	0.8628163	0.9072174	0.5271796	0.2552142	0.04003574	0.2062576	0.6991317	0.5928245	0.8398634	0	0.2001333	0.4634585	0.5081698	0.2462478	0.945397	0.8355669	0.124571	0.4096237	0.4365123	0.6554042	0.3167707	0.8093516	0.9856548	0.407746	0.001475107	0.3732035	0.8394386	0.2027853	0.8081539	0.004675561
CD40_P372_R	0.249282	0.9254932	0.4415941	0.8683243	0.2411589	0.8822178	0.7227922	0.6836472	0.2735708	0.414082	0.8076702	0.8792779	0.8482653	0.2559988	0.8788242	0.7375985	0.6591001	0.7557724	0.7155478	0.8850612	0.9514139	0.835925	0.2396451	0.1570092	0.8220845	0.8777804	0.6849303	0.9163942	0.2763282	0.558219	0.7408747	0.6955315	0.3879194	0.9192929	0.8633648	0.1827871	0.6538737	0.7952869	0.8285334	0.697462	0.9057907	0.9074326	0.8532743	0.3551913	0.5773117	0.6915943	0.5932412	0.7746701	0.1111357
CD44_E26_F	0.02787645	0.009128734	0	0.01145601	0.0180417	0.001658398	0.04688597	0.3251292	0.02654403	0.002577489	0.01143825	0.05742106	0.04529626	0.04878338	0.07817249	0.0306123	0.101904	0.0140664	0.06688158	0.004664617	0.02338838	0.01393357	0.02566058	0.02102569	0.02112219	0.01170134	0	0.008766837	0.006399524	0.01999141	0.03263395	0.01078978	0.04136546	0.001209122	0.02740719	0.02086834	0.002586848	0.01150818	0.00828163	0.0194551	0.000807559	0.01651336	0.02144622	0.04586555	0.02519771	0.01901243	0.02151952	0.04220312	0.001974391
CD44_P87_F	0.0513694	0	0	0.09984749	0.4932238	0.01040118	0.8232198	0.2809167	0	0	0.1098489	0.03452678	0.02664552	0	0.06946076	0.202283	0.05351491	0	0	0.06891605	0	0	0.04719334	0	0	0.005535365	0.01192718	0	0	0	0	0.05662347	0.1524569	0.000235666	0.07141292	0.1696727	0.03761912	0	0.06538092	0.04330273	0.05291513	0.2046147	0	0.004348454	0.1183627	0	0	0	0.1294257
CD81_P211_F	0.06393558	0.07755602	0.168261	0.09634493	0.1467255	0.1427438	0.150699	0.2740352	0.1253631	0.06574696	0.4950196	0.838027	0.01878858	0.05757869	0.4745743	0.334426	0.1268562	0.1273605	0.1340754	0.548057	0.4041956	0.1542167	0.08909739	0.02091102	0.02084546	0.2504711	0.2439953	0.03595308	0	0.04801371	0.3952135	0.1660069	0.3767619	0.05366744	0.4698828	0.0225654	0.1324241	0.3100232	0.09499392	0.02422165	0.795937	0.8235778	0.7331455	0.2244535	0.06123742	0.3379083	0.04585621	0.4015679	0.4445348
CD81_P272_R	0.5594246	0.4568172	0.4006682	0.7952679	0.6818798	0.5415142	0.8698958	0.9255338	0.6542493	0.8308802	0.864423	0.9734212	0.2834442	0.6354807	0.9166079	0.6720179	0.6128848	0.4851753	0.1964964	0.9799624	0.8250845	0.4789895	0.7049822	0.6324153	0.8544082	0.9509115	0.9204211	0.4389773	0.4227222	0.6610163	0.9443626	0.6370713	0.744167	0.6060854	0.9885179	0.7629862	0.4247642	0.4440054	0.5379651	0.8913197	0.9886667	0.9689602	0.9273187	0.9895372	0.8979028	0.8363211	0.1935451	0.9814194	0.685473
CD82_P557_R	0.3530378	0.05604236	0	0.273759	0.3806032	0.07602979	0	0.1689983	0	0.2524456	0.1293036	0	0	0	0.4825369	0	0.3639118	0.1095803	0.5756261	0	0.1397431	0.2045896	0.3921169	0.1673642	0.226394	0.119849	0.1094285	0.01368684	0.2962214	0.1320512	0.2063839	0.2352069	0.08323918	0.06675404	0.04784622	0	0.08269174	0	0.2477978	0.120434	0.1414041	0	0.2951342	0	0.02318356	0.04003626	0	0	0
CD86_P3_F	0.8479536	0.9906867	0.9257908	0.9934165	0.8503386	0.9164428	0.9554539	0.8809631	0.7338505	0.9579465	0.9288543	0.9736897	0.9494115	0.9722889	0.7897438	0.9575357	0.8620912	0.9295552	0.7169139	0.9936857	0.9927992	0.9780657	0.8094352	0.9750934	0.3027886	0.9944237	0.9647933	0.9019523	0.7965152	0.8332515	0.9037593	0.8165925	0.9241997	0.92093	0.9735048	0.9728649	0.8672851	0.8352712	0.9425951	0.7957484	0.9944609	0.9872181	0.3861452	0.96525	0.9322667	0.9896335	0.6636398	0.8879023	0.9207439
CD9_E14_R	0.04897643	0.002783072	0	0	0.0533003	0	0.08272093	0.1030684	0.05414107	0.002747623	0.02575979	0.06684674	0.03246845	0.03861269	0.0400125	0.05767352	0.03288079	0.02710569	0.02977438	0.009821667	0.04066542	0.03166419	0.06115824	0.0471176	0.08025236	0	0.04976499	0.01136012	0	0.04531746	0.03115124	0.02707876	0.06000974	0.03796582	0.07880657	0.03004512	0.01966771	0	0.02681571	0.04015041	0.0257295	0	0.05277988	0.0775784	0.0523158	0	0.05656935	0.07203048	0.04942327
CD9_P504_F	0.1486284	0.03062516	0.07678449	0.1629063	0.2030782	0.08654638	0.2587395	0.2137272	0.1656	0.156377	0.1823797	0.02597654	0.06340815	0.05051586	0.7806279	0.05838369	0.2335641	0.1081472	0.2909252	0.004177399	0.0837362	0.5971209	0.2880808	0.3416338	0.3105789	0.08716059	0.04339627	0.2898734	0.4364366	0.4006991	0.5305276	0.2460077	0.1543425	0.2179713	0.1181368	0.5137878	0.2714913	0.2311431	0.2495596	0.3183192	0.2646278	0	0.04141116	0.5976337	0.5265049	0.4460507	0.2947899	0.08718082	0.327095
CD9_P585_R	0.5350691	0.1527894	0.178154	0.3913082	0.3886653	0.3925937	0.4888381	0.4013167	0.6656221	0.5495585	0.424192	0.1325423	0.3231128	0.4758466	0.8916447	0.3936043	0.4073914	0.2969674	0.8100243	0.176282	0.4928967	0.9540557	0.6834159	0.7727009	0.634117	0.6408114	0.3898138	0.668386	0.3567484	0.7374756	0.8216265	0.584222	0.4706487	0.5923386	0.7652262	0.8903987	0.5830919	0.8298919	0.5065376	0.7256111	0.6696333	0.276239	0.4830383	0.8129249	0.8958678	0.9645379	0.7043663	0.8181822	0.7634081
CDC25B_E83_F	0.008853247	0.005764232	0	0.02270998	0.02304009	0.1124785	0	0	0.005935435	0	0	0	0.00060831	0	0.01486631	0	0.05156328	0	0.000105944	0.0012754	0	0	0.01263303	0.001395928	0.00315228	0	0	0	0	0.0108856	0	0	0	0	0.002430762	0.00110646	0	0	3.85E-05	0.003608831	0	0	0	0.008312616	0.00228857	0	0.005598669	0.000578808	0
CDC25B_P11_R	0	0	0	0	0	0	0.000189041	0	0.004409065	0	0.0390116	0	0.001303684	0	0.1256802	0	0	0	0	0	0	0	0	0.009281151	0	0	0	0	0	0	0	0	0.006782184	0	0	0.0018215	0	0	0	0	0.03792636	0	0	0	0	0	0.001461145	0	0
CDH1_P45_F	0.07564875	0.04366034	0	0.08043845	0.1351161	0	0.04701856	0.1384646	0.04045935	0.0243483	0.08370503	0.08023568	0.0602393	0	0.0162388	0.03446875	0	0.2023319	0.02671188	0	0.09669285	0.07897531	0.05063471	0.06982494	0.0824625	0.08443144	0.116006	0.002024097	0	0.05398998	0.037198	0.07771468	0.04268726	0	0.06430205	0.05865215	0.1809822	0.003024501	0	0.1389077	0.09263701	0	0.06284452	0.2520525	0.1144929	0.01691583	0.09318347	0.04007463	0
CDH1_P52_R	0.05743659	0.09899991	0.1001118	0.1714545	0.08921675	0.08653047	0	0.1126503	0.005661057	0.1180974	0.06840173	0	0.07974118	0.170512	0.01666594	0.06783553	0.054007	0.1705029	0.02922411	0.2124025	0.2851113	0.01157425	0.03445536	0.08354074	0.08502927	0.06812166	0.177507	0.1298127	0.2808273	0.009892638	0.06441105	0.09198695	0.01705251	0.09791585	0.02757929	0.06089552	0.09359467	0.169732	0.1275222	0.04847851	0	0.1970419	0.001304838	0.008077622	0	0.07146629	0.008497829	0.003457423	0.07001357
CDH11_E102_R	0.07396698	0.004798838	0	0	0	0.06714917	0.00015417	0.2485336	0.009058727	0.02714818	0	0.003474641	0.01136975	0.000380901	0.3071595	0.04246341	0.02292812	0	0.007112155	0	0	0.01077863	0.04013703	0.1025756	0.06346144	0.02048445	0.01026442	0.5491869	0	0.04899947	0.7223987	0.02495642	0.02840592	0	0.008280697	0.008453484	0.06683537	0.000618635	0	0.548421	0.7676522	0	0.004335722	0.0179632	0	0.04702039	0.01628786	0.007489911	0.1715113
CDH11_P203_R	0.01496973	0.0529783	0.07007118	0.05264118	0.1032169	0.002302018	0.01615892	0.05813266	0.09944708	0.01662908	0.1270642	0.003609134	0.03617412	0.005868387	0.4733757	0.007280393	0.00695845	0.01486278	0.05392449	0.001757543	0.1152233	0.01590226	0.04711124	0.3930791	0.2302585	0.003451814	0.06565062	0.5090181	0	0.01292518	0.5732822	0.0750714	0.0392554	0.02628144	0.03375297	0.1251012	0.006315306	0.01347904	0.07298241	0.2881784	0.4620867	0.00457433	0.008797167	0.01734681	0.007842316	0.5091643	0.01265324	0.01126954	0.08899332
CDH11_P354_R	0.3322645	0.336669	0.4186624	0.3285166	0.527637	0.5552881	0.3743446	0.6592681	0.4026199	0.273816	0.4581575	0.05504052	0.1467976	0.3552522	0.8215407	0.2754056	0.4185713	0.3324873	0.2657858	0.2418684	0.4953992	0.1117103	0.3187357	0.8088225	0.644187	0.3173901	0.5428515	0.8678675	0.6917827	0.1249011	0.803146	0.3842638	0.2361147	0.4251471	0.2343948	0.1779975	0.5114709	0.3177765	0.5417689	0.5889204	0.7199808	0.7073944	0.2022312	0.1047896	0.215676	0.5897453	0.2568654	0.4809577	0.4517654
CDH13_E102_F	0.1651764	0.7390668	0	0.04911697	0.1304725	0.4576291	0.3751466	0.5147184	0.7251613	0.05931259	0.1035237	0.5495998	0.05851258	0.03501281	0.8190262	0.03701042	0.1005022	0.06605865	0	0.02522031	0.1449029	0.614391	0.07826325	0.2565664	0.2316982	0.03953154	0.9355575	0.5531653	0	0.1682124	0.5447918	0.1034852	0.09147104	0.02647688	0.03222978	0.2037444	0.02261056	0.4616164	0.07236011	0.7144764	0.1726813	0.5783207	0	0	0.2203753	0.575474	0.1178478	0.2498656	0.6611532
CDH13_P88_F	0.3153433	0.9753762	0.2663826	0.3383052	0.8109505	0.4968295	0.2624956	0.7674164	0.9390924	0.8099376	0.2877639	0.7897868	0.06686047	0.5097504	0.8851501	0.7470989	0.5530214	0.4415786	0.3305551	0.4335606	0.9042927	0.9690074	0.4482448	0.8551093	0.7681924	0.4267906	0.9246103	0.7686341	0.462784	0.4047387	0.9159074	0.3106205	0.5040801	0.2737027	0.3591804	0.05497117	0.3943639	0.3089896	0.3603226	0.9070238	0.8066607	0.9932732	0.09057789	0.1152722	0.5983521	0.945619	0.4378758	0.6903694	0.3761351
CDH17_E31_F	0.9529514	0.9945222	0.9958033	0.9939994	0.990069	0.9943819	0.9934018	0.9942157	0.9889785	0.9944248	0.9945911	0.9940484	0.9945074	0.9903004	0.8877963	0.9916658	0.9901286	0.9948212	0.9935997	0.9944752	0.9947215	0.9944187	0.9943351	0.9947277	0.9927171	0.9942564	0.9953292	0.9944206	0.96764	0.9951854	0.9904439	0.992878	0.9922664	0.9948543	0.5395381	0.9928817	0.9943137	0.9940799	0.9940314	0.979594	0.9945705	0.9948621	0.9893119	0.9930115	0.9939255	0.9941452	0.9942833	0.9928271	0.9940879
CDH17_P376_F	0.8552523	0.993676	0.9948276	0.9869559	0.9915174	0.9940726	0.9911418	0.9896882	0.9625282	0.9927348	0.9945304	0.99349	0.9940617	0.9890972	0.7948267	0.9913304	0.8944302	0.9936391	0.989335	0.9937907	0.9927593	0.9731256	0.9936235	0.9933366	0.9931284	0.9930148	0.9945749	0.9937584	0.9925143	0.9945114	0.975392	0.9936503	0.9924449	0.9927054	0.8047309	0.9915824	0.9941056	0.9453448	0.9673176	0.972366	0.993315	0.6959568	0.9937531	0.9670847	0.8405463	0.5344138	0.7494383	0.421502	0.74633
CDH17_P532_F	0.9957107	0.9948519	0.9958695	0.994579	0.9947093	0.9946057	0.9963357	0.9944301	0.9876059	0.9945008	0.9949377	0.9950963	0.9951852	0.9868299	0.9858752	0.9946031	0.993196	0.9946699	0.9903127	0.9952453	0.9947518	0.9937611	0.9959434	0.9962604	0.9870122	0.9941641	0.9952723	0.9946845	0.9833918	0.9959762	0.9929486	0.9947516	0.9941023	0.9949641	0.9961771	0.9943247	0.9948622	0.9948204	0.9945789	0.9867364	0.9947328	0.9946787	0.9955128	0.9962173	0.9952943	0.9945443	0.9959295	0.9960468	0.9941587
CDH3_E100_R	0.07648027	0.02472579	0.07532989	0.1076933	0.07594784	0.02916186	0.09740426	0.01919578	0.0695624	0.039653	0.02488823	0.0214199	0.02986682	0.08953168	0.02329624	0.107284	0.01155823	0.06491417	0.02452806	0.1445603	0.01686863	0.02241076	0.08338597	0.03130672	0.02917588	0.05224621	0.04986036	0.04912988	0.01410537	0.0616029	0.0262848	0.04697467	0.06987551	0.0846246	0.08795756	0.03397743	0.04551867	0.01901025	0.02876402	0.0245178	0.01287354	0.04979596	0.03080232	0.06879339	0.03537935	0.0729987	0.03443853	0.06763911	0.1277443
CDH3_P87_R	0	0	0	0	0	0.0230802	0.01362327	0	0	0	0.1101351	0	0	0	0	0	0	0	0	0	0	0	0	0	0	0	0	0	0	0	0	0.03726752	0.01992566	0	0	0	0	0	0	0	0	0.004261735	0	0	0	0	0	0	0
CDK10_E74_F	0.05226159	0.01106811	0.01789728	0.04288355	0.02997697	0.009757671	0.07394702	0.04115921	0.03069923	0.03012287	0.0675737	0.07743118	0.03644083	0.03350259	0.02765706	0.04383527	0.01827719	0.02720041	0.03072465	0.01539342	0.0128991	0.02833891	0.04090191	0.04824043	0.03285652	0.01801587	0.01577298	0.02871781	0.1258565	0.04302053	0.02372379	0.02167307	0.03909414	0.02923551	0.06434423	0.02737415	0.06538372	0.01717937	0.01668649	0.02644177	0.05533549	0.01836988	0.03674305	0.05595925	0.04816852	0.03385199	0.03805038	0.1433825	0.009001271
CDK10_P199_R	0.2199209	0.278679	0.4126066	0.1624958	0.2437571	0.2998908	0.679814	0.1991177	0.4660597	0.1316189	0.2455934	0.5229686	0.09997111	0.3155613	0.283478	0.2065613	0.1959239	0.342673	0.2333494	0.3074158	0.1976534	0.1521623	0.3018272	0.2414157	0.4896159	0.3775308	0.21439	0.392461	0	0.3343702	0.4111624	0.1462631	0.2144141	0.2988482	0.5948021	0.4331369	0.5060426	0.1624938	0.2615331	0.2888771	0.3142432	0.2141894	0.09568273	0.04120637	0.3322611	0.08941605	0.1544654	0.05272025	0.03362492
CDK2_P330_R	0.001934325	0	0	0	0	0.02031886	0	0.04186689	0.2556849	0	0.06202516	0.0711147	0.05078958	0	0.01441904	0	0.1143011	0.004790876	0	0	0	0	0.0380636	0	0.004188054	0	0.05709932	0.000297788	0.1490263	0	0	0	0	0.002654832	0	0.000127471	0	0.04367996	0.0192796	0.00148612	0	0	0	0.005065086	0.000615217	0	0.002413214	0	0
CDK6_E256_F	0.1373012	0.06721072	0.1514557	0.09549753	0.1409269	0.09807154	0.2140424	0.05703579	0.1617757	0.09826394	0.06163755	0.06996822	0.1279594	0.1789848	0.08076934	0.1668853	0.07662311	0.06062716	0.1118321	0.1187004	0.1029595	0.1042018	0.1573077	0.168863	0.1116693	0.0264729	0.0944351	0.09493754	0.1484415	0.0733249	0.1101951	0.0682964	0.2218578	0.09247613	0.1185078	0.122312	0.1138904	0.1229465	0.1224866	0.103171	0.09287752	0.2349311	0.0964049	0.1814763	0.1210809	0.08857144	0.111958	0.339123	0.1089861
CDK6_P291_R	0.008276561	0	0	0	0	0	0	0	0	0	0	0.004416734	0.002717058	0	0.00821242	0	0	0	0.001657756	0	0	0.00207283	0	0	0.005826256	0	0	0	0	0.006657123	4.98E-05	0.0136275	0	0	0	0.003559299	0	0	0	0.001739347	0	0	0.006788758	0.00053639	0.004893578	0	0.004452593	0	0.1085121
CDKN1A_E101_F	0.03682575	0.02899764	0.05430163	0.02094983	0.05151172	0.03906374	0.06852145	0.03533036	0.04317287	0.03707273	0.03221898	0.02387738	0.02237203	0.1658978	0.0292734	0.05073269	0.01657933	0.05368194	0.0256506	0.05526818	0.03036802	0.0304302	0.05082283	0.03372313	0.03958987	0.02861535	0.02110769	0.0149252	0.007471555	0.04337295	0.0237409	0.05311168	0.04930407	0.03472571	0.04774393	0.03056456	0.05038488	0.02981272	0.03984651	0.2256692	0.03652879	0.03719259	0.03910536	0.05706211	0.04487614	0.03136412	0.04652693	0.0714772	0.02446447
CDKN1A_P242_F	0.04716533	0	0.03680332	0	0	0	0	0.007262997	0	0	0.000792017	0	0.005481756	0	0.00730776	0	0.09768857	0.000961305	0	0.008784618	0.01335056	0.07498306	0	0	0.006939095	0.01170428	0	0	0	0.002211101	0.05639633	0.01069032	0	0	0	0.007892328	0.005633548	0.1472525	0.00258845	0.005579271	0.005580808	0	0.007776569	0.01620986	0.006629037	0	0	0	0
CDKN1B_P1161_F	0.02962564	0.02239682	0.01680183	0.01113216	0.1895002	0.2350551	0.006129968	0.09179131	0.003641525	0.1164588	0.0712457	0.02811179	0.02234658	0	0.5045257	0.04068078	0.09682862	0.01113439	0.006428667	0	0.04604632	0.01124394	0.02278648	0.02998974	0.008854609	0	0.0260896	0.004460086	0	0.008358846	0.01895462	0.01323695	0.03208347	0.003207857	0.0248399	0.006374306	0	0	0.02335962	0.2955088	0.07493201	0	0.416299	0.01493912	0.04828943	0.01050764	0.01066438	0.005213486	0.009362671
CDKN1C_P6_R	0.07649516	0.9202662	0.3355895	0.1686635	0.09053426	0.08620881	0.4238451	0.1536713	0.09436558	0.1160198	0.1656447	0.1386367	0.05070009	0.2500982	0.05286995	0.174231	0.1331858	0.1328404	0.06903212	0.1293316	0.1096173	0.836231	0.1314098	0.06457114	0.05481128	0.1380317	0.08970041	0.0996148	0.04444569	0.07380836	0.04195922	0.07811259	0.08555526	0.2257785	0.104566	0.04313495	0.1589403	0.4435379	0.1503177	0.04508581	0.1060566	0.6962603	0.07171316	0.3439806	0.09196927	0.09239449	0.06747211	0.1455843	0.09270222
CDKN1C_P626_F	0.07978512	0.7801427	0.126767	0.0411124	0.4586541	0.412243	0.08250882	0.5018515	0.04292561	0.002824213	0.09867585	0.9516128	0.02827462	0.056908	0.5115467	0.3863982	0.1976537	0.04207361	0.4413615	0.5791088	0.02447006	0.7423062	0.08029448	0.03451132	0.2935649	0.2983994	0.02463741	0.09497325	0	0.1214579	0.4217991	0.05791392	0.0625726	0.08030862	0.5677854	0.02652333	0.3412955	0.1471668	0.08996889	0.5162202	0.5809441	0.01565492	0.4283158	0.2516553	0.0389246	0.07869598	0.03995237	0.2706354	0.08236072
CDKN2A_E121_R	0.02959182	0.09021021	0.04799419	0.002763798	0.01605863	0.01789979	0.02699189	0.08032654	0.02715137	0.01940758	0.0323615	0.01519681	0.01963759	0.008172771	0.01744127	0.01130349	0.04247543	0.04834273	0.02636786	0.0183423	0.0104025	0.009062473	0.02816992	0.02414157	0.0284515	0.02766348	0.04575515	0.02431999	0	0.01826871	0.01734817	0.02925675	0.01293626	0.05447227	0.01500495	0.005591516	0.2065987	0.04961694	0.03253539	0.02078755	0.07380519	0.06712816	0.02966806	0.02786373	0.0375272	0.03458188	0.02521069	0.03714786	0.02784244
CDKN2B_E220_F	0.1278835	0.1698901	0.2498251	0.1891984	0.1670601	0.1579005	0.2216565	0.1142845	0.3376248	0.1505709	0.168504	0.07286424	0.08290624	0.2318927	0.1498672	0.2260629	0.3304642	0.2528922	0.1055386	0.1701698	0.1169127	0.07449127	0.229939	0.0868061	0.08689059	0.1066974	0.2047235	0.1359526	0.1540522	0.05822487	0.04678911	0.1205359	0.2278365	0.1406335	0.1737566	0.1837185	0.1751827	0.1312139	0.2366015	0.0883041	0.1450411	0.1192834	0.1217217	0.2028791	0.07263902	0.2490694	0.09134636	0.1812346	0.1623437
CDKN2B_seq_50_S294_F	0	0.0215992	0.06728331	0.01757759	0.2872395	0.3007173	0.09520411	0.2191222	0.005662154	0.02115557	0.09125201	0.2119203	0.04756221	0	0.1217699	0.2282244	0.1254581	0.09393802	0.001597246	0	0.1977805	0.000152234	0.1261759	0.003203231	0.004672655	0	0.05658523	0.08933046	0	0.09062464	0.04439801	0.1302364	0	0.01150519	0.01153823	0.3130692	0.1398496	0.3483509	0.1324674	0.08830924	0.1855332	0	0	0.005048399	0.01267346	0.1016635	0.004475594	0.004787155	0
CDM_seq_21_S260_R	0.3681376	0.2340967	0.2646164	0.5805031	0.3011193	0.3654206	0.2382469	0.4381529	0.6550641	0.3555017	0.4914271	0.3849474	0.2856428	0.3983049	0.1885894	0.5738546	0.5293438	0.525453	0.3959736	0.6715325	0.131234	0.1232804	0.5112324	0.2791407	0.3220396	0.2288465	0.4997622	0.2499857	0.4208761	0.5303739	0.1951816	0.7289637	0.6607493	0.50961	0.1748936	0.222158	0.4747461	0.3467132	0.6789736	0.1430722	0.4494965	0.2249697	0.5429333	0.3298984	0.2245645	0.2946492	0.389956	0.4360003	0.6358272
CEACAM1_E57_R	0.05240563	0.2403421	0.07703578	0.000615277	0.01023247	0.2942808	0.03333183	0.07505515	0.01448455	0.02949837	0	0.1496876	0.02584597	0.001295902	0.01177525	0.1254426	0.04231831	0	0.01032097	0.02155083	0	0.3032283	0.03229576	0.05105716	0.0153436	0.1051066	0.02908805	0.2289797	0	0.01203432	0.02696685	0.07873308	0.1147095	0	0.01144785	0.06475335	0.0335673	0.001852381	0.06762754	0.02594013	0.7174873	0.04862682	0.1697725	0.02746688	0.01332007	0.04076016	0.01336707	0.08136535	0.07159079
CEACAM1_P44_R	0.4619834	0.8546004	0.3531929	0.3700202	0.4080241	0.7196511	0.2795522	0.6036682	0	0.3086441	0.6154506	0.8522698	0.4691355	0.4447798	0.8167074	0.7668928	0.3899463	0.5244118	0.2739051	0.1514128	0.3694916	0.2500566	0.4313636	0.5872783	0.1421129	0.6995987	0.4061906	0.7236528	0.1915314	0.2708169	0.4398587	0.4333041	0.5066214	0.2293626	0.3173523	0.8284576	0.3094853	0.6929732	0.5459423	0.4664292	0.9162899	0.549122	0.9255248	0.8765639	0.7633476	0.3697853	0.4529653	0.3624453	0.2793412
CEBPA_P1163_R	0.02389317	0.0302105	0.009242749	0.0994504	0.0746808	0.03042971	0.05493682	0.4262274	0.02923559	0.05511019	0.04782065	0.009745229	0.01594455	0.02913427	0.6241787	0.2639034	0.02788612	0.03349663	0.01357269	0.03756512	0.01275555	0.01642818	0.0544585	0.09556343	0.01706207	0.09151284	0.02908532	0.05008504	0	0.01904341	0.116498	0.03306528	0.07393085	0.05589963	0.03977954	0.01316135	0.06696747	0.1498761	0.03692195	0.0963077	0.04385264	0.1211843	0.1414839	0.5981266	0.01923643	0.04852588	0.02063926	0.03861342	0.02195833
CEBPA_P706_F	0.03755394	0.02623205	0.005308995	0.111424	0.1564632	0.05572605	0.02231427	0.07825551	0.1857629	0	0.003649849	0.01526447	0.01726435	0.08205541	0.04283876	0.02009075	0	0.04579743	0.01882403	0.1395478	0.05767314	0.05219001	0.04506455	0.01405996	0.022961	0.0406577	0.09339667	0	0	0.09046869	0.007444293	0.01776443	0.01126274	0.01289695	0.02424042	0.0145161	0.03601927	0	0.02779014	0.01282086	0.06527282	0	0.01994605	0.03328305	0.02189694	0.006813917	0.02414104	0.0329322	0
CFTR_P115_F	0.5610561	0.6761069	0.2824348	0.57037	0.2509277	0.6555077	0.7423674	0.261675	0.2426191	0.1936233	0.5550548	0.882342	0.3971058	0.1167005	0.5466419	0.2150325	0.3666519	0.456739	0.3579961	0.8573948	0.5411943	0.6714911	0.01971441	0.4225565	0.01462254	0.4499406	0.05817882	0.1048537	0	0.7309583	0.1671029	0.1367041	0	0.7873399	0.6812482	0.4548444	0.1486031	0.1422506	0.2337595	0.2643575	0.6113129	0.7325785	0.3828949	0.01704461	0.5497104	0.276131	0.5390936	0.009598986	0.2924537
CFTR_P372_R	0.9018674	0.9799648	0.9153228	0.9782105	0.7411588	0.9733184	0.9877011	0.7860821	0.9874212	0.8719733	0.89665	0.9913408	0.939936	0.8936306	0.8750984	0.9260185	0.9187956	0.8710947	0.9650192	0.9914636	0.9469185	0.9855573	0.1164019	0.7003939	0.8106399	0.9613901	0.2472751	0.8967181	0.9083604	0.9603236	0.8055993	0.5490544	0.5802878	0.98707	0.9925027	0.9215583	0.7990631	0.8046545	0.8593252	0.4410803	0.9782699	0.9696462	0.9379754	0	0.9285334	0.8736476	0	0.5711008	0.6441579
CHD2_P451_F	0.9274042	0.9887469	0.9735574	0.9842322	0.9887264	0.9903727	0	0.9501187	0.9810951	0.9916394	0.987025	0.8755271	0.9894332	0.9806769	0.9877958	0.980527	0.9614911	0.9719992	0.9835864	0.9005786	0.8809316	0.8933126	0.9929816	0.9871664	0.9553062	0.9394173	0.9936153	0.9828545	0.9910846	0.9752178	0.9011023	0.9949502	0.9878626	0.847286	0.8496436	0.7699252	0.9932933	0.9557344	0.9848924	0.800965	0.9934338	0.9946647	0.9895484	0.9944388	0.9816024	0.9826295	0.9902111	0.9909018	0.9928976
CHD2_P667_F	0.7692899	0.9722084	0.9587173	0.9611354	0.9323782	0.9811196	0.629172	0.9800512	0.5375251	0.9868009	0.9685313	0.9104398	0.9823034	0	0.9566776	0.9007282	0.9661801	0.9715385	0.9623348	0.829877	0.4989894	0.9805353	0.9870902	0.7895265	0.9875926	0.9858302	0.9896065	0.9684902	0.9769896	0.9913319	0.7524825	0.9913003	0.9846662	0.9504617	0.9070613	0.831298	0.9896631	0.9800056	0.979667	0.9585555	0.9821212	0.992946	0.9766938	0.9875689	0.9286141	0.9490289	0.9800257	0.9845313	0.9853374
CHFR_P501_F	0	0.01949523	0	0.0826356	0.3835349	0.9837753	0	0.6725366	0	0.01316568	0.02661478	0.9955899	0	0	0	0	0	0	0	0.01524623	0.2341791	0	0	0	0	0	0.1572584	0.0488979	0	0	0	0	0	0.07234077	0	0	0.695637	0.10386	0.01872737	0	0.02161615	0	0	0	0	0	0	0.09199345	0.004800221
CHFR_P635_R	0.04202456	0.021322	0.03502309	0.01561369	0.0645805	0.09001621	0.06229308	0.06867104	0.04652204	0.02080105	0.03177632	0.6989544	0.03036476	0.0476565	0.03221444	0.05184399	0.00858057	0.01434165	0.04118056	0.01503903	0.0310775	0.03017407	0.0678827	0.03473255	0.03299258	0.0139228	0.04228165	0.02818731	0.01996583	0.04625299	0.03402232	0.01611724	0.05218963	0.03401743	0.04215184	0.02572756	0.1340374	0.061501	0.01081277	0.02762507	0.01985928	0.05434497	0.03222713	0.09060998	0.03682799	0.01096473	0.03525217	0.07210916	0.01677851
CHGA_E52_F	0.05128351	0.8575246	0	0.1078851	0.2043564	0.408103	0	0.3847671	0.08103981	0	0.0981144	0.9786314	0.004396732	0.6721568	0.1828587	0.6054285	0	0.07456859	0.08284591	0.3630977	0.01549874	0.9401172	0.0607923	0.3995768	0.6399852	0.6524702	0.05609713	0.8281406	0.3260084	0.04844562	0.7657524	0.06283611	0.01232914	0.1438969	0.01906285	0	0.1391331	0.2556799	0.2100046	0.2377317	0.05956915	0	0	0	0	0.7199852	0	0.000519927	0.4284226
CHGA_P243_F	0.1477123	0.5856611	0.4076656	0.266083	0.3728275	0.2955031	0.4159505	0.3540351	0.283286	0.1384786	0.3422155	0.6127733	0.1536614	0.2378992	0.3051853	0.1876287	0.0687701	0.201539	0.1486786	0.1664618	0.246036	0.7145268	0.3544553	0.345355	0.342496	0.3923954	0.4341566	0.3440527	0.4716187	0.1917602	0.5551432	0.3414686	0.2595484	0.192037	0.09359833	0.2156364	0.4339311	0.04155066	0.430539	0.2125444	0.3307076	0.5910723	0	0.3083516	0	0.5712437	0.1888288	0.2726195	0.321588
CHI3L2_E10_F	0.8630576	0.4875136	0.7664601	0.7896662	0.7213572	0.6168732	0.02467397	0.8251718	0.01761783	0.7897282	0.7574731	0.5983279	0.7115798	0.4658544	0.9115746	0.8454934	0.8861409	0.4721276	0.6820077	0.2948774	0.4736102	0.2162129	0.8163144	0.7755391	0.6059757	0.371798	0.5392186	0.4512227	0.8888129	0.7009065	0.462685	0.8994696	0.787772	0.9240909	0.9438415	0.6768421	0.7248142	0.7921574	0.9004509	0.5692801	0.4984511	0.5997329	0.8749017	0.8712894	0.6848295	0.9776804	0.4118548	0.9860753	0.657419
CHI3L2_P226_F	0.8757601	0.7236786	0.6161519	0.6545356	0.6220738	0.692741	0.5707099	0.7626223	0.7389614	0.6775395	0.7260852	0.8461472	0.810605	0.4937659	0.9059945	0.703958	0.710622	0.4360721	0.6491929	0.259053	0.5544747	0.2495405	0.7279791	0.7140711	0.7066683	0.3871894	0.5362151	0.5439408	0.9447882	0.6879215	0.3556991	0.9204639	0.8001072	0.9684753	0.7527629	0.4247994	0.7422494	0.9078583	0.9331078	0.7970394	0.5099289	0.5408888	0.9255593	0.5568634	0.913605	0.9880542	0.4923707	0.9593831	0.9791998
CLDN4_P1120_R	0.6403953	0.6142806	0.7950064	0.6190245	0.5879859	0.7158758	0.7825737	0.7374823	0.8292955	0.7518872	0.7386342	0.8414711	0.8795367	0.8766471	0.4228736	0.820016	0.6189005	0.7081679	0.5838535	0.3339919	0.59431	0.3353753	0.6242862	0.6765683	0.7413096	0.4503363	0.6191619	0.3707313	0.7344583	0.6648817	0.4206046	0.781494	0.8692006	0.5775442	0.3859295	0.68606	0.7599466	0.8978614	0.872341	0.4438522	0.5271026	0.3110961	0.965644	0.005920083	0.7474523	0.5491112	0.7834224	0.6110643	0.6187712
CLK1_P538_F	0.2350553	0.05304814	0.1711913	0.1324946	0.1815687	0.04325745	0.06250746	0.1741472	0.3100455	0.1794076	0.1440614	0.06772521	0.07892703	0.2581052	0.3689097	0.190233	0.06533989	0.1118942	0.08995824	0.09188037	0.05771911	0.07998534	0.23342	0.02921917	0.0365095	0.1424644	0.1057137	0.05724989	0.1801885	0.2747333	0.3609278	0.1654563	0.2204423	0.1244284	0.05592172	0.4239463	0.1103257	0.1617206	0.1196382	0.1112503	0.123563	0.1248051	0.1103703	0.03676242	0.1371293	0.1331826	0.09418064	0.104969	0.07441384
COL18A1_P365_R	0.02472728	0.02996531	0.01669363	0.01218134	0.007901317	0.1528981	0.02149573	0.07307518	0.009769525	0.05142237	0.0161205	0.02246303	0.05058659	0	0.2806533	0.05433206	0.03263937	0.03215159	0.01137875	0.003534097	0.009253187	0.04202027	0.05261086	0.02720727	0.1166789	0.03437843	0.01829442	0.01434994	0.1611174	0.01339665	0.0558062	0.04305059	0	0.0519113	0.05057002	0.007784941	0.0497204	0.01808178	0.03027683	0.01775934	0.004645015	0.1747338	0.004745741	0.02556696	0.01717069	0.09918013	0.007762241	0.01194522	0.1939268
COL18A1_P494_R	0.03969596	0.2125755	0.1736519	0.1689422	0.08091073	0.2161225	0.07795742	0.1633187	0.0418711	0.1801856	0.1890343	0.0168855	0.02049905	0.06336112	0.8190243	0.03909729	0.05443833	0.2896019	0.02551406	0.1298417	0.1169921	0.3035462	0.1769083	0.2572398	0.1067071	0.6092366	0.320636	0.1090819	0	0.02861385	0.140219	0.08231108	0.09375536	0.1729229	0.4455165	0.02707992	0.1059047	0.1113573	0.06910221	0.6694265	0.01224699	0.2562048	0.1051988	0.06881391	0.468255	0.620822	0.03495327	0.3718975	0.5012445
COL1A1_P117_R	0.1816118	0.5840701	0.03061407	0.3757168	0.2260286	0.6049863	0.5787234	0.5722984	0.05383427	0.5589417	0.4404832	0.588473	0.1829044	0.3231503	0.4061303	0.451703	0.3934174	0.4790655	0.5763962	0.05276886	0.504835	0.8578249	0.2773703	0.5194635	0.1300741	0.704657	0.7872025	0.8234828	0.3263976	0.489169	0.5972869	0.4178282	0.4781198	0.136277	0.3753306	0.1651377	0.251944	0.4730193	0.5771744	0.4747938	0.8855584	0.6961714	0.02462631	0.674077	0.0295233	0.7482343	0.4860826	0.4714462	0.8022962
COL1A1_P5_F	0.3021264	0.6419334	0.2433874	0.3640377	0.4325494	0.2850601	0.8744088	0.6710337	0.713438	0.6984556	0.3279066	0.6473901	0.2500785	0.4448559	0.823503	0.449367	0.6633387	0.3765755	0.8169639	0.06769762	0.2976503	0.9525832	0.4201093	0.1808382	0.5029907	0.9159672	0.6748002	0.8974364	0	0.4646694	0.8619253	0.4243934	0.3539979	0.2530397	0.1967921	0.4482822	0.5911129	0.82272	0.3510025	0.7174278	0.9887599	0.2418651	0.009593551	0.02175029	0.8465398	0.8251234	0.8501557	0.770704	0.6020747
COL1A2_E299_F	0.1657146	0.03280365	0.09633474	0.1174669	0.7251652	0.1089524	0.1779918	0.3058707	0.1191705	0.08195063	0.09102625	0.02928956	0.05832977	0.2329436	0.909957	0.1353142	0.3485017	0.07863294	0.05313108	0.03724661	0.2572845	0.7511178	0.1380661	0.07304218	0.2004226	0.5668811	0.1036617	0.1152938	0.1109071	0.02535715	0.5696105	0.03153571	0.3003521	0.05208515	0.6610353	0.05857405	0.2100395	0.03630219	0.08062198	0.4596897	0.06424291	0.09362354	0.08083549	0.1522872	0.08577728	0.5632359	0.3149484	0.3403337	0.4600628
COL1A2_P407_R	0.5837697	0.3335033	0.6988269	0.7622097	0.899113	0.7776684	0.3664109	0.7881698	0.6567005	0.7072946	0.5504453	0.2114863	0.2105327	0.7764094	0.9643257	0.7713118	0.6437165	0.6557288	0.8957079	0.4263505	0.3694488	0.9777015	0.5479422	0.7665642	0.8502272	0.9345813	0.6699923	0.7700996	0.5460336	0.5794213	0.8587884	0.6215762	0.668063	0.7185024	0.9237478	0.7024873	0.8310145	0.6424727	0.821142	0.8464685	0.7990139	0.4826944	0.2111627	0.709923	0.805851	0.4739817	0.6123158	0.9311088	0.7738126
COL1A2_P48_R	0.05343817	0.009272462	0.04188117	0	0.7771522	0.0274233	0.007159478	0.563338	0.01294504	0.03921093	0.1022568	0.04099314	0.0419934	0	0.8719623	0.006776701	0.4067645	0.06834646	0.07966794	0	0	0.9227486	0.04021769	0.007598674	0.3355972	0.8736513	0.0498697	0.4183324	0	0.02340377	0.6573009	0.07335697	0.3484389	0	0.6847883	0.1329168	0.06500497	0.1203098	0.08976705	0.6052108	0.1981422	0	0.008223074	0.02078135	0.00989211	0.2759232	0.01144351	0.1191575	0.4146442
COL4A3_E205_R	0.02726931	0.005159128	0.009994859	0.01284168	0.01059604	0	0.01252927	0.0111511	0.008282289	0.001073053	0.01058887	0.01474632	0.01541256	0	0.02113148	0.005351251	0.01408412	0	0.005805339	0.01570239	0.0044316	0.0122383	0.009713749	0.04462283	0.01540074	0.01184387	0.008226949	0.005452478	0	0.007930356	0.01898305	0.004399184	0.007489229	0.0114966	0.006031976	0.008497846	0.0068952	0.007361263	0.005665144	0.04537716	0	0.02196931	0.01251144	0.01519213	0.01442754	0.03788451	0.08544363	0.0203238	0
COL4A3_P545_F	0.03216001	0	0	0.01384799	0.01817193	0.002638478	0.146729	0.03459278	0.02720992	0	0.003629276	0.0236849	0.02087677	0.05638473	0.02706873	0.02466726	0.002375198	0	0.02221311	0.0416036	0	0.01994916	0.02016929	0.02512983	0.03214937	0.002898116	0	0.01465401	0	0.0225065	0.0213415	0.000159268	0.02853427	0.001722915	0.02559548	0.02116277	0	0.003248045	0.01147081	0.02484014	0.00282816	0.002063149	0.02512715	0.04792101	0.04085352	0.07216328	0.03287663	0.03524669	0
COL6A1_P283_F	0.004070102	0	0	0	0	0	0	0	0	0	0	0.03591243	0	0	0.008155134	0	0	0.005553143	0.003967972	0.03565557	0	0	0	0.000356994	0.007717894	0	0	0	0	0.005487011	0	0	0	0	0	0.003740336	0	0	0	0.02970823	0	0	0	0.2228584	0.00074366	0	0.002899191	0	0
COL6A1_P425_F	0.03181386	0.1516318	0.03672179	0.1723847	0.1034191	0.09000444	0.03953403	0.350823	0.03229083	0.06439758	0.1289604	0.01773328	0.06342346	0.09508295	0.03625133	0.02648456	0.03005563	0.142471	0.01972878	0.1309749	0.1279748	0.02269714	0.09918386	0.03067948	0.02551877	0.09775172	0.1419379	0.08297797	0.0175775	0.02671711	0.02393077	0.0548627	0.1022502	0.1594158	0.03904671	0.02769526	0.06583543	0.05936749	0.09033537	0.0519057	0.02183592	0.1256263	0.0343224	0.03552398	0.06996024	0.1135763	0.02370976	0.2353888	0.186325
COMT_E401_F	0.0704779	0.08009437	0.03658383	0.0443533	0.100577	0.1213648	0.7355819	0.05030006	0.05544243	0.08626518	0.1691292	0.0314281	0.157016	0.06650572	0.06888695	0.09940889	0.07476848	0.08238934	0.0283767	0.02617213	0.04326883	0.03990015	0.09829234	0.1197227	0.1300718	0.05936649	0.06335934	0.09564692	0.000813113	0.04295883	0.03384638	0.1168616	0.1791601	0.05349459	0.2673166	0.03068013	0.01241762	0.01735774	0.1280603	0.03113624	0.04977808	0.148094	0.1184276	0.06007501	0.1452081	0.1155101	0.1472731	0.2958672	0.0527854
COPG2_P298_F	0	0	0	0	0	0	0	0	0	0	0	0.000902682	0	0	0.002754364	0	0	0.03491262	0	0.000843221	0	0	0	0	0	0	0	0	0	0	0	0	0	0	0	0	0	0	0	0	0	0	0	0	0	0	0	0	0
CPA4_E20_F	0.2979007	0.2178153	0.3186039	0.5284871	0.3368829	0.5504707	0.1160907	0.4215422	0.8783942	0.5167615	0.2109898	0.4126922	0.2807102	0.5493954	0.3316281	0.4906368	0.3726283	0.4162265	0.5185341	0.1352782	0.2198303	0.1828211	0.4410607	0.2061851	0.7228096	0.1455794	0.2392309	0.1671502	0.4715447	0.2494098	0.2968231	0.3111155	0.4755266	0.5329236	0.560882	0.3158949	0.6691394	0.4969797	0.6242641	0.2633402	0.2100562	0.06312919	0.177308	0.05560983	0.3451726	0.553067	0.710031	0.5048168	0.5225109
CPA4_P1265_R	0.9953414	0.9944589	0.9948822	0.9945125	0.9926305	0.9940934	0.9935527	0.9925366	0.9906502	0.9941894	0.9941434	0.9856607	0.9908952	0.9927135	0.9907077	0.9889706	0.9941574	0.9945939	0.9945764	0.9944828	0.9934756	0.9929487	0.9926822	0.9934518	0.9903712	0.9933931	0.9945677	0.9931068	0.9953403	0.9939036	0.9857103	0.9937747	0.9886249	0.9942346	0.9929482	0.9921872	0.9927915	0.9931195	0.9940206	0.9576147	0.9940729	0.9943332	0.9945654	0.992745	0.9723433	0.9922867	0.9921464	0.9907894	0.9931017
CPA4_P961_R	0.9959279	0.9916935	0.9708422	0.995078	0.9779648	0.9899393	0.9953952	0.949246	0.9914008	0.967218	0.9785574	0.9944419	0.9938887	0.9927803	0.992762	0.9933642	0.9949592	0.9859442	0.9953365	0.9853651	0.9598198	0.9941967	0.9949793	0.9939095	0.9948691	0.9944633	0.9953639	0.9783416	0.9956992	0.9950096	0.9902279	0.9946908	0.9938856	0.9950276	0.9949689	0.9949339	0.9940675	0.9582251	0.9948782	0.9942079	0.9946923	0.9955651	0.9958163	0.9950883	0.9945281	0.9605273	0.9942444	0.9264541	0.951865
CPNE1_P138_F	0.04934626	0	0.003788688	0.0292457	0.02887449	0.08517536	0.05630279	0.001654294	0.04603522	0.02756181	0.04244766	0.03690948	0.03789283	0.02798619	0.03655604	0.04797811	0	0.05719277	0.03925031	0.0471474	0	0.02614018	0.03933736	0.04303019	0.02767062	0	0	0.006098783	0	0.03306685	0.01994025	0	0.04454602	0	0.03867088	0.05616616	9.14E-05	0	0.04628105	0.02902228	0.04536507	0	0.02995029	0.05474036	0.02290834	0.02934159	0.02978659	0.1604786	0.03274442
CREB1_P819_F	0.2249621	0.08749082	0.01228264	0	0.3159488	0	0	0.03186625	0.5531316	0.1583986	0.2258458	0.002438451	0.1984169	0	0.02664118	0.3585161	0.1448231	0.139029	0	0.03843146	0.06161642	0	0.06175695	0	0	0.05339866	0	0	0	0.132607	0	0.1177748	0	0	0.3832997	0	0.01407607	0.286061	0.00487827	0.1599891	0.008361294	0	0	0.9850625	0.001124225	0.3542312	0	0	0.3727733
CREBBP_P712_R	0.9691224	0.5418317	0.8554529	0.8206027	0.899179	0.5281373	0.8244194	0.8404834	0.8248111	0.8204115	0.7877109	0.7100414	0.5654352	0.8622785	0.9817598	0.8293791	0.7504216	0.8332905	0.8181666	0.3633713	0.8250966	0.5543528	0.9285881	0.9607716	0.9400219	0.6440927	0.7668843	0.5565323	0.8803905	0.7571857	0.7605105	0.8890076	0.8621908	0.7361231	0.7008492	0.6270745	0.8692668	0.8685202	0.914346	0.7568042	0.8189735	0.6029344	0.7938918	0.9818394	0.7177666	0.6967573	0.844578	0.781971	0.6582555
CRIP1_P274_F	0.1773275	0.7382111	0.6417129	0.5663318	0.1850486	0.5681354	0.150099	0.6354762	0.3266026	0.7374923	0.4941095	0.8008542	0.2554202	0.1362937	0.0611738	0.646725	0.4655384	0.5352634	0.3154664	0.3851062	0.3431956	0.4731713	0.2638479	0.04795067	0.02671716	0.6929312	0.5820973	0.3353867	0.2223839	0.1094372	0.4113664	0.6701795	0.3469677	0.4705778	0.5242102	0.4603106	0.4014292	0.2792524	0.3986221	0.5396163	0.9005828	0.542311	0.2899816	0.6681094	0.03600854	0.755278	0.03210377	0.2481426	0.3957962
CRIP1_P874_R	0.7249146	0.7099706	0.1885363	0.4018567	0.3729333	0.731298	0.04515136	0.5576242	0.3053761	0.5158615	0.4981454	0.9163259	0.7230875	0.5126937	0.3619951	0.5140181	0.6859362	0.1362473	0.4022746	0.3131143	0.5838395	0.6783583	0.2896943	0.3754596	0.2269675	0.7440446	0.1357785	0.8132704	0.1604657	0.6485207	0.4876344	0.6031706	0.2931645	0.6984057	0.2999275	0.8021497	0.6364399	0.1004509	0.2551319	0.4253887	0.8903623	0.2328296	0.5751907	0.3564744	0.1216974	0.6994571	0.007328512	0.6045201	0.4948867
CRK_P721_F	0.3074735	0.1421827	0.4710698	0.4540226	0.4380081	0.09513876	0.4626431	0.3445114	0.3740736	0.3608049	0.1057962	0.05538929	0.04166979	0.4516031	0.2608052	0.3652785	0.2410501	0.4094204	0.3835553	0.06734866	0.2991135	0.0935808	0.4121766	0.3577268	0.4770146	0.1315327	0.1383273	0.09660574	0.3324811	0.3235855	0.1699661	0.3561055	0.2197553	0.2596721	0.1143052	0.1556652	0.2347254	0.312708	0.4112654	0.216537	0.2582539	0	0.2425402	0	0	0.1218877	0.3632631	0.26435	0.2320867
CSF1_P217_F	0	0.05771672	0	0	0	0	0	0	0	0	0	0	0	0	0	0	0	0	0	0.2160847	0.0870414	0.0186267	0	0	0	0	0	0	0	0	0	0	0	0	0.1192466	0	0	0	0	0.8859421	0.08616412	0.716306	0	0	0	0.007384032	0	0	0
CSF1_P339_F	0.02414561	0.01034004	0.0163079	0.03495165	0.02817278	0.0234813	0.01273313	0.000704843	0.007879357	0	0	0.03663396	0.02390873	0	0.0526983	0.005066592	0.2086738	0.01054502	0.02270987	0	0.1105904	0.000882105	0.008181791	0.006077576	0.0099967	0	0.000570805	0	0	0.0302594	0.003300703	0.02472102	0.03311972	0.01042486	0.89598	0.007580518	0	0	0.0114255	0.6966541	0	0	0	0.01012802	0.002256089	0.1145321	0.004461259	0.001312035	0
CSF1R_E26_F	0.9884925	0.96288	0.9245644	0.995619	0.9957201	0.9948739	0.7645944	0.9598141	0.9660722	0.9728242	0.9218836	0.9888353	0.9748695	0.8360572	0.8310558	0.926278	0.9426455	0.8517972	0.9184672	0.9952989	0.9950753	0.7029426	0.9705547	0.8983464	0.8887936	0.9775504	0.994582	0.9839845	0.9903405	0.884129	0.9067423	0.9912192	0.9182715	0.9952632	0.994804	0.884068	0.9866034	0.8830446	0.9949744	0.9094062	0.8686205	0.9719211	0.9191815	0.9526039	0.9792485	0.9950889	0.980853	0.9964522	0.9942017
CSF1R_P73_F	0.901744	0.3730481	0.6560428	0.7996257	0.8526498	0.7237068	0.6817001	0.3886957	0.8721805	0.5552028	0.5311505	0.9200224	0.6420051	0.8294642	0.522092	0.7862698	0.6218849	0.5555548	0.7734631	0.4564469	0.7538472	0.4794389	0.8599784	0.7786314	0.7406411	0.5602839	0.5699462	0.5517477	0.453237	0.6483239	0.7865322	0.7161304	0.7853541	0.6643593	0.8486091	0.575092	0.7599292	0.5406188	0.7170042	0.7520697	0.4703642	0.3613032	0.4488713	0.7701261	0.6542484	0.5890806	0.8044919	0.8342893	0.6209286
CSF2_E248_R	0.9611247	0.9940796	0.9945395	0.9954834	0.9937049	0.9944177	0.9943196	0.9938135	0.9945998	0.9733218	0.9941011	0.976563	0.9923085	0.9936106	0.9097807	0.9936725	0.9856272	0.9957087	0.968856	0.9936139	0.9949878	0.9806037	0.9510629	0.9232091	0.9323956	0.9909722	0.9946487	0.9945688	0.9954887	0.9888889	0.9106012	0.9896812	0.9919687	0.9945983	0.9932253	0.9654301	0.9948262	0.9913318	0.9946679	0.821091	0.9932524	0.9953415	0.9940633	0.9948477	0.9347641	0.9945217	0.9616225	0.994948	0.9946603
CSF2_P605_F	0.9541118	0.9935082	0.991715	0.9949037	0.9836516	0.993322	0.9920101	0.9882985	0.9932461	0.9908779	0.9738063	0.9736052	0.9830076	0.9939709	0.9612848	0.9912943	0.9950477	0.9945853	0.9623814	0.9933684	0.9871914	0.9759912	0.9902794	0.9725318	0.975189	0.9904947	0.9937208	0.992708	0.9931721	0.9881303	0.965754	0.9890746	0.9944389	0.9933649	0.9902295	0.9811434	0.9923307	0.9638068	0.9940254	0.8750148	0.9930605	0.9938264	0.9929694	0.7565973	0.9320179	0.9929277	0.9858282	0.9937973	0.9929139
CSF3_E242_R	0.9947596	0.9942388	0.9227697	0.9945349	0.9898005	0.9940443	0.9923437	0.9668837	0.9916865	0.975692	0.9943001	0.9920947	0.9929401	0.9949906	0.9916172	0.9934442	0.9955822	0.9903334	0.9766561	0.9940265	0.9943336	0.9924002	0.9931486	0.9758354	0.9366822	0.992125	0.9945492	0.9939124	0.8761917	0.9927458	0.991002	0.98109	0.9935541	0.9936466	0.9930564	0.9959089	0.9937814	0.9489478	0.9939292	0.9899025	0.9939409	0.9940152	0.9925447	0.9906967	0.9879416	0.9942689	0.991019	0.9932743	0.9939965
CSF3_P309_R	0.8165486	0.7440046	0.7955455	0.9007329	0.8140964	0.9219918	0.7324908	0.8371176	0.8821229	0.8303121	0.8322486	0.8492261	0.8205009	0.737182	0.7402425	0.8678393	0.8329025	0.9076315	0.8333331	0.8940758	0.9020084	0.8079157	0.8441423	0.7959747	0.7216833	0.8617582	0.8914046	0.9261951	0.6508863	0.835155	0.8334285	0.7943789	0.8583068	0.847008	0.6668518	0.6600168	0.7272692	0.7985102	0.8673279	0.8863728	0.885722	0.587945	0.8577407	0.8600019	0.6905871	0.8733023	0.7490798	0.7261519	0.8865393
CSF3R_P472_F	0.8123484	0.6477823	0.7198829	0.7977132	0.9474728	0.9548577	0.9786906	0.891573	0.9779971	0.7931665	0.8008713	0.4415538	0.790957	0.4024231	0.8714852	0.9381723	0.7674618	0.923155	0.4749767	0.8916715	0.9281994	0.361883	0.9129876	0.8452724	0.7638432	0.7887183	0.9915547	0.6232992	0.7700408	0.832224	0.6125746	0.752586	0.9691432	0.6669127	0.8169485	0.8553652	0.8163749	0.8800769	0.9169528	0.6600098	0.7614236	0.6153379	0.9301108	0.9700382	0.9406233	0.7138373	0.9677373	0.9913791	0.9558895
CSF3R_P8_F	0.4215269	0.231426	0.106436	0.3807615	0.7456066	0.558944	0.2422541	0.4350294	0.8486483	0.4819325	0.3757702	0.1404656	0.1992205	0.3064955	0.3377394	0.3906171	0.4222663	0.4605433	0.3730631	0.8776366	0.2071008	0.1418873	0.6345257	0.2735388	0.5061913	0.3499055	0.8081219	0.198119	0.08088182	0.4642467	0.292169	0.4005017	0.5180558	0.2060684	0.3544541	0.2914858	0.3880987	0.7179161	0.4291393	0.1320406	0.4236945	0.1055309	0.804108	0.8123879	0.7811271	0.1848705	0.7658615	0.8249335	0.4851187
CSK_P740_R	0.08562871	0.05263175	0.07741739	0.1046398	0.08872484	0.2007113	0.1041033	0.06075192	0.1651217	0.04037029	0.09872178	0.05791014	0.06551407	0.07272272	0.08679841	0.1420685	0.0396295	0.05678722	0.05764667	0.09362289	0.04706458	0.05845326	0.1106349	0.06439126	0.0644402	0.1364689	0.1393331	0.09462138	0.09429369	0.08082979	0.1115519	0.04643953	0.1829746	0.06858655	0.1515634	0.06750845	0.06864697	0.11769	0.1414695	0.3154765	0.07032553	0.06900149	0.07206696	0.07368162	0.06107083	0.2060474	0.06330448	0.1461456	0.2224479
CSPG2_E38_F	0	0	0	0	0	0	0	0.01462789	0	0	0	0	0	0	0.9043835	0	0	0	0.6883684	0.008832588	0.001067712	0	0.008940173	0	0.4004876	0	0.02416165	0.4096683	0	0.1507769	0.853247	0	0	0	0	0	0.4045481	0.7157153	0	0.4911224	0	0	0	0.5697589	0	0.608626	0	0.2720152	0.120249
CSPG2_P82_R	0.1657275	0.05073418	0.1923354	0.2564524	0.3702545	0.3019987	0.133584	0.2846459	0.3944787	0.1266135	0.2337413	0.01222781	0.1167592	0.03687761	0.9498994	0.0357224	0.1681169	0.2300318	0.8499625	0.09300337	0.1375419	0.1511502	0.1439007	0.02264148	0.7365784	0.0841743	0.3161357	0.8971274	0	0.545531	0.8787913	0.1424847	0.243153	0.1944347	0.1132104	0.02636296	0.8227762	0.9493607	0.1834864	0.7560768	0.01566896	0.4676769	0.09365738	0.02894033	0.3445142	0.3355731	0.2344009	0.3821692	0.3964181
CSTB_E410_F	0.02665684	0.00875731	0.004365623	0.00454283	0.08611176	0	0.03077151	0.004310609	0.02126316	0	0.02728837	0.01442272	0.01545853	0.01109372	0.0217153	0.0211161	0.01880175	0.02179744	0.01374354	0	0	0.01719565	0.02674054	0.0212968	0.02381845	0	0	0.01256805	0	0.02451214	0.01279221	0.001401124	0.02471553	0.0101558	0.02047571	0.0184778	0.000982895	0.06748734	0.002205943	0.01484399	0.003886293	0.1078752	0.0158656	0.03513823	0.02179455	0.003857707	0.02779627	0.02764766	0
CTAG1B_P4_R	0.9624061	0.9952123	0.9490396	0.9952379	0.9947647	0.9904631	0.9680279	0.9944772	0.9943885	0.9871617	0.9670638	0.985052	0.9788024	0.99631	0.9557019	0.9877962	0.9453086	0.9817917	0.9913749	0.995518	0.9954057	0.9748233	0.9957055	0.9858513	0.9701197	0.9939694	0.9951062	0.9678893	0.9636405	0.9663357	0.9874495	0.9816491	0.9959924	0.9253727	0.9429449	0.7969581	0.9946355	0.9940301	0.9784246	0.9871104	0.9949213	0.9723248	0.9634376	0.9942018	0.9644064	0.9773557	0.9667339	0.8743438	0.9837725
CTAG1B_P77_F	0.9966599	0.8102751	0.7963431	0.8899748	0.9950779	0.9284849	0.8557675	0.890873	0.9958937	0.9240368	0.928818	0.9953133	0.9960047	0.9962289	0.9957328	0.9838853	0.8760006	0.8829232	0.9961535	0.6883295	0.922338	0.9958822	0.9962479	0.9964494	0.9948631	0.891654	0.8288509	0.8533217	0.9529815	0.9957828	0.9949825	0.9938006	0.995781	0.9354536	0.9956799	0.8673078	0.9013205	0.8692503	0.9848192	0.9945731	0.8934456	0.9922443	0.9961072	0.9586777	0.9950002	0.8623537	0.9957179	0.9874296	0.8837326
CTAG2_P1426_F	0.9748255	0.9943554	0.9946923	0.994381	0.9952409	0.9899313	0.9964928	0.9938941	0.9942281	0.9944335	0.9943016	0.9944203	0.9959965	0.9966095	0.9645978	0.9954169	0.9948995	0.994655	0.9909701	0.9944972	0.9945894	0.9720933	0.9959496	0.9956952	0.9891277	0.9936869	0.9940551	0.9484956	0.9954307	0.9889441	0.979666	0.9942855	0.9961441	0.960341	0.986357	0.9622124	0.9939871	0.9932572	0.9941934	0.9318147	0.9943037	0.9948495	0.9218282	0.8715419	0.962905	0.9940907	0.9841682	0.6999682	0.9940211
CTGF_E156_F	0.05392076	0.04593483	0.1555318	0.0394181	0.1276166	0.04297012	0.2225693	0.03188769	0.1345324	0.03809155	0.05312889	0.0358651	0.03707019	0.1292304	0.05331241	0.1105802	0.04724139	0.04100289	0.03568477	0.03338578	0.01353606	0.0472554	0.1379506	0.07237301	0.06161572	0.01576796	0.06357443	0.04907006	0.01357178	0.04092305	0.04184017	0.04758862	0.1640157	0.006296419	0.08892088	0.03589488	0.0936242	0.0614625	0.04261768	0.03168069	0.02354287	0.04829425	0.04584843	0.09646183	0.1653519	0.05159528	0.05504623	0.201776	0.06663596
CTGF_P693_R	0.6615496	0.4655347	0.7634696	0.850084	0.9561585	0.5810877	0.827139	0.9106407	0.9798922	0.9338476	0.7921726	0.5864298	0.5833364	0.9194246	0.9889482	0.8845615	0.7163376	0.8290454	0.9258071	0.4311111	0.5208287	0.7298154	0.9935318	0.8910824	0.9541516	0.8610438	0.7071089	0.523477	0.4478571	0.8246288	0.8067123	0.8450356	0.9871899	0.4806336	0.7393442	0.4103245	0.9257959	0.8934517	0.8573212	0.9460875	0.6062815	0.5588184	0.91859	0.7434928	0.4938381	0.9479367	0.892709	0.9645134	0.8013926
CTLA4_E176_R	0.828335	0.9910878	0.9933344	0.8701579	0.9109347	0.8231254	0.9924285	0.962459	0.9022999	0.9708346	0.9943011	0.9115508	0.9914571	0.9919176	0.7776687	0.9918756	0.8375719	0.9442424	0.9629608	0.9819205	0.9744357	0.9878983	0.9699748	0.9082187	0.9593213	0.9909919	0.9935981	0.9908791	0.9753916	0.9779894	0.9729114	0.9385955	0.9923038	0.9909006	0.9502288	0.9885064	0.8246365	0.8278256	0.8369043	0.912957	0.9939193	0.994775	0.8970255	0.9932302	0.9859545	0.9920444	0.945735	0.951206	0.9762779
CTNNA1_P185_R	0.006305237	0	0	0	0	0	0	0	0.003832689	0	0	0.005531378	0.005030072	0	0.0133234	0.00185082	0	0	0.00489599	0	0	0.004478974	0	0	0.008923577	0	0	0	0	0.008631121	0.00217355	0.01537967	0	0	0	0.008894907	0	0.123213	0	0.004323251	0	0	0.00222207	0.005263411	0.004756706	0	0.004221295	0	0.04382356
CTNNA1_P382_R	0.09411269	0.04376582	0.04738247	0.05813664	0.08082994	0.05426779	0.1185312	0.1078972	0.08155577	0.04916561	0.04629927	0.04386114	0.05513981	0.09550904	0.04907664	0.07715409	0.02940822	0.06535207	0.04990962	0.04372803	0.03948797	0.06027393	0.1282201	0.05919861	0.06525043	0.04980858	0.06753237	0.03807069	0.0303698	0.06293283	0.04925167	0.0401783	0.08404476	0.06258105	0.1147146	0.0635591	0.04908003	0.0567643	0.04577053	0.04845708	0.0640564	0.06556505	0.06049692	0.1246418	0.06312999	0.03995775	0.06737365	0.1146055	0.07641895
CTNNB1_P757_F	0	0.1474599	0.02659773	0.1218417	0	0	0	0	0	0	0.09927952	0	0	0	0.2463956	0.08708208	0.2735709	0.1900774	0	0	0	0	0	0	0	0	0	0	0	0	0.02576705	0.04054533	0	0	0.03524343	0	0	0.1626671	0	0.1027761	0.05457737	0	0.1690021	0	0	0	0.1611003	0.1224448	0
CTSD_P726_F	0.7192076	0.2217544	0.4709734	0.6820235	0.8506666	0.6722726	0.809548	0.4215882	0.9160617	0.6624703	0.4817734	0.3683107	0.4167697	0.9737027	0.3880074	0.4780104	0.6023986	0.5915133	0.7176011	0.44525	0.6096451	0.2193643	0.5774883	0.8914692	0.5066368	0.3453138	0.368802	0.3994542	0.7326406	0.5894788	0.1730781	0.6045825	0.721072	0.6790866	0.809893	0.6406114	0.6773155	0.6397371	0.6751556	0.5181091	0.4225931	0.3429427	0.7640432	0.9893984	0.5825499	0.6050655	0.6294401	0.7636952	0.6653396
CTSH_E157_R	0.05916214	0.004732896	0	0	0.07566482	0	0	0	0.004920585	0.01037446	0	0.002029441	0.003175632	0.08574945	0.004959959	0.003500092	0.0391474	0.008186625	0.008256778	0	0.0265018	0.001187575	0.01585333	0.007939077	0.01045082	0	0	0	0	0.01131892	0.003738709	0.01008065	0.02881332	0.0593353	0.01050415	0.009453471	0	0	0	0.06060787	0	0.1509483	0.007649855	0.02115046	0.008591751	0	0.01171984	0.3912925	0.004097892
CTSH_P238_F	0.02933959	0	0.06994963	0	0	0.04784463	0	0	0.004914517	0.01687263	0	0	0	0.04483742	0.004058259	0.02833391	0	0.002011064	0	0.07627782	0	0.05181893	0	0.002625057	0.002240731	0	0.05705955	0.05857264	0.2238583	0	0	0.004303024	0	0.000888532	0	0	0	0	0.003787498	0	0	0	0	0.006137293	0	0	0.00052114	0.2232476	0.01529454
CTSL_P264_R	0.3695977	0.1220886	0.295081	0.2654173	0.7218572	0.04127699	0	0.4434243	0	0.3488373	0.2396364	0.2480566	0.1186453	0.4483838	0.6266744	0.3974584	0.2286745	0.2125253	0.5530612	0.07849917	0.2859987	0.3147594	0.5757722	0.3517761	0.6736025	0.2846701	0.2769012	0.3052295	0	0.4103771	0.3033447	0.3316798	0.4606573	0.2194483	0.141082	0.5263525	0.3628947	0.4328938	0.3166954	0.2666509	0.1525397	0.5411997	0	0.6668977	0.4259577	0.4384487	0.1510937	0.7527999	0.3923803
CTSL_P81_F	0.01513754	0.04377264	0.05703797	0.04116458	0.3472656	0.03476578	0.04310592	0.01308263	0.02141231	0.01643613	0.09334233	0.005376352	0.09448469	0.1886998	0.01270258	0.01575571	0.112483	0.03135306	0.005202828	0.04046433	0.1456577	0.01458113	0.1355127	0.009496128	0.03935203	0.02182986	0.0245991	0.04033182	0.001711811	0.0102789	0.008818744	0.01052871	0.09422351	0.05921417	0.02044127	0.2359576	0.02240295	0.02610858	0.02822018	0.02000677	0.04381468	0.05799052	0.02159905	0.02082039	0.009754183	0.04827245	0.008208675	0.2245109	0.1135745
CTTN_E29_R	0	0	0	0	0	0	0	0	0.05029255	0	0	0	0.007402202	0	0	0	0	0	0	0	0	0	0	0	0	0	0	0.09866532	0	0	0	0	0.484908	0	0	0.007407916	0	0	0	0	0	0.7362701	0	0.05254037	0	0	0	0	0
CXCL9_E268_R	0.9028369	0.9818562	0.9929343	0.9203796	0.8421313	0.9565582	0.95783	0.9779782	0.9777212	0.9883258	0.990254	0.9855984	0.9271543	0.9626166	0.5318146	0.893574	0.8127668	0.7951654	0.9219856	0.8319468	0.980006	0.9610304	0.9280757	0.8642016	0.866679	0.9901493	0.9544626	0.9834488	0.9542292	0.8325297	0.877237	0.9382012	0.855154	0.9864614	0.4851876	0.9886642	0.9525958	0.796877	0.9367977	0.6189796	0.8494958	0.4545902	0.4796289	0.731225	0.7651077	0.7261551	0.772163	0.8081074	0.5534644
CYP1A1_P382_F	0	0	0	0	0	0	0	0	0	0	0	0	0	0	0	0	0	0	0	0.0478536	0	0	0	0	0.001822358	0.005346834	0	0	0	0.02174847	0	0.002365903	0	0.03551437	0	0	0	0	0	0.001585946	0	0	0	0.5452822	0	0.001303895	0	0	0
CYP1B1_E83_R	0	0.8075649	0.3307513	0.2056173	0.2728673	0.2370199	0	0.7872828	0	0	0.06236572	0.002924264	0.01428115	0	0.5999423	0.1289472	0	0	0.00546683	0	0	0.2509815	0.01370845	0	0.005285072	0.007009014	0.1324398	0.9870165	0	0.01351439	0.000796327	0	0	0.06124031	0.9791136	0.01406499	0.1253142	0.47138	0.05208722	0.006631252	0.290391	0	0	0	0.008214565	0	0.01017468	0.7674218	0.08295665
CYP1B1_P212_F	0.02890768	0.2951874	0.2728555	0.333555	0.1372804	0.3670126	0.01972108	0.3249595	0.01798435	0.3557004	0.1492628	0.009678141	0.08129682	0.05484914	0.02977356	0.1351583	0.1264399	0.4656511	0.01238531	0.2219207	0.3929929	0.04242069	0.07658268	0.01911163	0.02167607	0.229996	0.3328026	0.3299577	0.437759	0.01824839	0.03668644	0.1658755	0.05235171	0.2957306	0.1279685	0.02269192	0.1914913	0.1178157	0.2880421	0.02475051	0.296656	0.1418516	0.02406963	0.03729316	0.02072429	0.2817769	0.1182948	0.1465968	0.2988993
CYP2E1_E53_R	0.5596508	0.9736697	0.6169813	0.8056076	0.7756448	0.3400788	0.7936316	0.9065205	0.852218	0.7962318	0.9540737	0.7859318	0.5017132	0.9045015	0.9887286	0.7391423	0.8338015	0.7523084	0.5655298	0.3801746	0.4307039	0.558296	0.9385517	0.8366912	0.6850272	0.7580752	0.7628797	0.9893224	0.4675702	0.6062279	0.6919813	0.6995173	0.8947625	0.8956765	0.4744468	0.6593816	0.733387	0.8308802	0.7636715	0.6563102	0.5927877	0.5722233	0.9674969	0.07472958	0.1888866	0.9872259	0.8998573	0.5448632	0.8905703
CYP2E1_P416_F	0.7409077	0.797581	0.8511812	0.8420233	0.8262257	0.6343275	0.8198602	0.8795024	0.6957037	0.8951328	0.9913076	0.9320995	0.4510171	0.9913908	0.743382	0.7909392	0.9176887	0.9155334	0.7481899	0.4469236	0.9565091	0.6080208	0.9202802	0.9093302	0.837852	0.9925421	0.8130482	0.9924052	0.9799308	0.7298735	0.8035555	0.8401624	0.9616868	0.982035	0.6797286	0.7732193	0.8172013	0.8596366	0.9094427	0.6559358	0.893082	0.5838566	0.6674517	0.9726861	0.6151817	0.7829962	0.9516808	0.932091	0.8712533
DAB2_P35_F	0.01441217	0.006192566	0.06565756	0.01225161	0.06158858	0	0.01603859	0	0.009534233	0.01198534	0.00201488	0.007383687	0.01012497	0	0.01954307	0.006152199	0	0.03348251	0.008866579	0.000911737	0	0.01154378	0.01898753	0.05558626	0.01312303	0	0.03332817	0	0	0.01488482	0.009092241	0.02444326	0.03275886	0.000857969	0.007388402	0.01220291	0.001297935	0.006138605	0	0.0388769	0	0	0.005919692	0.01594895	0.008250224	0.01055766	0.01209258	0.07851163	0.08599608
DAB2_P468_F	0.01644922	0	0	0	0	0	0	0	0	0	0.03056812	0	0	0.06236437	0.01169618	0	0	0.02407154	0	0	0.01732371	0	0.03016393	0	0.2119852	0	0	0	0	0	0	0	0.00151759	0	0	0	0	0	0.004573303	0.04501923	0	0	0	0.000265544	0	0	0	0	0.1048982
DAB2IP_E18_R	0.01882838	0.06014563	0.06012645	0.01828958	0.0572439	0.1621927	0.3463179	0.4714942	0.009951986	0.03167227	0.04596745	0.006332389	0.01096067	0.04304803	0.02052148	0.7436626	0.02414289	0.1183962	0.8923014	0.000636148	0.1423775	0.04234676	0.04281937	0.01421574	0.7123579	0.06983145	0.9236788	0.870854	0	0.8418541	0.009163384	0.02574495	0.1220874	0.7693877	0.9705951	0.1221975	0.5798143	0.09187938	0.07427862	0.6038967	0.6550704	0	0.007463498	0.02090256	0.009383873	0.0883147	0.01368672	0.02023675	0
DAB2IP_P671_F	0.6283513	0.2906944	0	0	0	0	0.3774235	0.6697268	0	0	0	0	0	0	0.7272627	0.4949017	0	0.1968903	0.9464502	0.7496367	0	0.5262122	0	0.81751	0	0.1183022	0.8033935	0.7760989	0	0	0	0.3885539	0	0.7917129	0.8751611	0	0	0.2025716	0	0.730903	0.2863018	0	0.8195754	0.7057585	0.353422	0.7489469	0.2184611	0.8131167	0
DAB2IP_P9_F	0.03271939	0	0	0	0	0	0	0.1904082	0.01513319	0	0	0.01681719	0.02463861	0	0.02204329	0.5423818	0	0	0.02151363	0	0	0.01230448	0	0.02839375	0.06677974	0	0.542257	0.4167266	0	0.16068	0.01500873	0.001961777	0	0.2375213	0.5511306	0.02181384	0.08953528	0	0	0.08595316	0.1035146	0	0.01167942	0.03170407	0.03685353	0.0020095	0.02926898	0	0
DAPK1_E46_R	0.05021228	0.3821677	0.1521912	0.2412695	0	0.1917364	0	0.1326248	0.1617598	0.2753395	0.2561761	0.1199005	0.1605062	0	0.08429544	0.051806	0.4442692	0.4591778	0.003400733	0.1333852	0.417361	0.06991784	0.09531023	0.006940524	0.3150947	0.1624514	0.1562584	0.1746481	0.4588246	0.2865272	0.08192627	0.1746503	0.07718182	0.2408154	0.07611775	0.3954548	0.2570766	0.2795853	0.2622539	0.01114816	0.3178064	0.6020545	0.4550666	0.8177903	0.002160722	0.4290726	0.008218475	0.349468	0.3037694
DAPK1_P10_F	0.07386924	0.1004113	0.1176973	0.07598536	0.07881051	0.09646321	0.277113	0.09830605	0.01532264	0	0.07317553	0.04320634	0.03823692	0.0653882	0.07179426	0.01162927	0	0.04730249	0.007158224	0.07075302	0.04929771	0.009582794	0.04867984	0.07138482	0.01419835	0.0132891	0.0390102	0.0317777	0	0.07185911	0.007696792	0.01866697	0.05057677	0.1083451	0.03895905	0.2124408	0.05894008	0.07569576	0.04825307	0.008208245	0	0	0.01026444	0.5452902	0.01365108	0.2892354	0.01589099	0.6991183	0.1458245
DAPK1_P345_R	0.07061577	0.004216293	0.08240682	0	0.04643526	0.02103001	0	0	0	0.04641739	0.0355457	0	0.0828862	0	0.1686967	0	0	0	0.1205447	0.04382233	0	0.08948797	0.02880107	0.100657	0.000244574	0	0.04533803	0.01151306	0	0.03376395	0.03310441	0.07165816	0.03103998	0	0	0	0	0	0.01907722	0.1403729	0.07132432	0	0	0	0.000183911	0.4657836	0.001294394	0.6909046	0.0293137
DBC1_E204_F	0.3537552	0.6520022	0.1306607	0.356793	0.7599676	0.09825734	0.1778504	0.5341319	0.1006641	0.1486546	0.3691978	0.9228208	0.145561	0.1885471	0.554174	0.1848208	0.1612918	0.1674939	0.141687	0.6165248	0.3751433	0.1794299	0.4315439	0.3745251	0.8669029	0.1196535	0.2760365	0.7097278	0.6896139	0.1806873	0.5988372	0.1601873	0.2605052	0.199594	0.1582025	0.07250275	0.2954153	0.05857295	0.344743	0.2902995	0.2742537	0.4262254	0.3410026	0.07383662	0.5659928	0.8244898	0.4381666	0.1093265	0.4456984
DBC1_P351_R	0.09365141	0.423557	0	0.1289749	0.4963264	0.0219097	0.4607214	0.5395886	0	0.05642978	0.581778	0.8458081	0.06021773	0	0.3021739	0	0.128587	0.1031389	0.09634871	0	0	0.06486773	0.1440011	0.0026687	0.3854225	0.04705157	0.06521147	0.7861712	0.4602817	0.05613816	0.708141	0.02537208	0.07219496	0.04496014	0.0264724	0.2390427	0.1144801	0.1513875	0.100648	0.1424261	0.2046625	0	0.1339429	0.4798512	0.525906	0.7587994	0.3537868	0.6184829	0.6897807
DCC_E53_R	0.1905023	0.8485563	0.1904722	0.2504148	0.3562824	0.3531779	0.7413452	0.7326743	0.4750597	0.2237872	0.2776611	0.8379372	0.558058	0.5053686	0.7812648	0.7562909	0.2939667	0.376855	0.3132098	0.6555992	0.1808451	0.8924389	0.428427	0.2502413	0.7053365	0.5850331	0.2114754	0.6843749	0.4606912	0.2708853	0.5599396	0.4547282	0.2228162	0.5177239	0.2178156	0.4635663	0.4024899	0.6391855	0.4158606	0.5262209	0.6877128	0.6176688	0.7774643	0.03121253	0.5433749	0.7841367	0.4935755	0.7653283	0.5158908
DCC_P177_F	0.1006553	0.4200927	0.02515894	0.1398088	0.3196651	0.03572744	0.2928404	0.3870068	0.05456601	0.01919495	0.1332304	0.07557856	0.09949503	0.4737687	0.4505916	0.05827352	0.1243725	0.08072506	0.03166705	0.3424205	0.07118474	0.8878312	0.1618618	0.409972	0.6284636	0.03404458	0.1256693	0.376365	0.02551773	0.04000928	0.2348976	0.1033513	0.13363	0.04505027	0.1079541	0.2086576	0.01560681	0.08480361	0.0913076	0.4128364	0.6101515	0.8097585	0.03885745	0.0469571	0.02772106	0.6813684	0.2409857	0.6014486	0.10979
DCC_P471_R	0.2560084	0.05415454	0	0.2064083	0.3094298	0.1239333	0.02082982	0.5103441	0.08966728	0.1089511	0.06492535	0.07271245	0.06431452	0.06906711	0.4425789	0.01154935	0.1523003	0.1414713	0.1132022	0.00081931	0.1644425	0.1662174	0.2161902	0.1152603	0.6425318	0.01411569	0.09333602	0.5210712	0	0.08038069	0.08412226	0.1042466	0.1221757	0.07106393	0.06777813	0.2583438	0.2031295	0.05854847	0.1160686	0.05884627	0.2701982	0.08885884	0.2381943	0.02323205	0.3903195	0.8338515	0.07608456	0.1661925	0.1791862
DCN_P1320_R	0.9905573	0.9898668	0.994126	0.9900501	0.9847216	0.9926637	0.9911146	0.9918872	0.9883198	0.991909	0.991561	0.9905701	0.9930231	0.9844208	0.9299659	0.9801475	0.9880264	0.9924884	0.9902211	0.992839	0.9891056	0.9912814	0.9800493	0.9899057	0.9910797	0.9930912	0.99304	0.6949895	0.9927449	0.921955	0.9704393	0.9935259	0.986151	0.9909939	0.8804736	0.9886304	0.9932404	0.992518	0.99209	0.9327342	0.9918965	0.975522	0.9932979	0.8460358	0.9925339	0.9897389	0.9918093	0.9915674	0.9386827
DDB2_P407_F	0.05815317	0.05434576	0.06105671	0.08007631	0.05804951	0.1155893	0	0.1083699	0.2983551	0.03978477	0.05908928	0	0	0.2880461	0.042893	0.01128173	0	0.04805896	0	0.05683046	0.1070474	0.08903708	0.04903574	0	0.2278423	0.04098103	0.04280531	0.08482978	0	0.3471665	0.07392015	0.07253911	0.07963686	0.040416	0.01339399	0.1046875	0	0.07588966	0.08847318	0.7057647	0.01914536	0.04801447	0.08728794	0.3584908	0	0.04913973	0.6276627	0	0.05373792
DDB2_P613_R	0.1425392	0.08744923	0.07352605	0.1281079	0.2457535	0.229667	0.4384221	0.4194829	0.4332395	0.1042838	0.06974347	0.2702633	0.07920466	0.4218599	0.08173715	0.2562782	0.006904871	0.1090184	0.1571761	0.008740424	0.0829554	0.03595293	0.1492876	0.1266446	0.1402357	0.1480485	0.01166144	0.08335716	0	0.3915391	0.09513466	0.1689277	0.1057729	0.05695654	0.08998542	0.3640027	0.194368	0.00906655	0.2273227	0.6712345	0.2345304	0.007964735	0.05462276	0.1039744	0.1783533	0.09721735	0.7525925	0.03539182	0.136446
DDIT3_P1313_R	0.3942896	0.1627416	0.3687369	0.7405919	0.6485707	0.1700531	0.1873658	0.4979729	0.2841427	0.5179505	0.3667196	0.07714507	0.1880225	0.6517924	0.8742072	0.2758932	0.5287336	0.3678836	0.4312731	0.1554205	0.6644501	0.2693216	0.7586315	0.5434316	0.5126609	0.323826	0.3695506	0.9022878	0.5171908	0.3570518	0.826692	0.7092493	0.4733692	0.4836445	0.1598447	0.3500417	0.3935513	0.3370311	0.5427418	0.5675401	0.4915945	0.4002528	0.6883197	0.3444808	0.2644398	0.2544609	0.3466704	0.106718	0.6310354
DDR1_E23_R	0.04092451	0.0248965	0	0.06424125	0	0.03677033	0.009175566	0.1080069	0.3182359	0.03765922	0.09305569	0.002576888	0.003864224	0.1043569	0.03648546	0.1647244	0.05049097	0.02174637	0.002141923	0	0.05891033	0.001007049	0.05949165	0.007634652	0.2681989	0	0.05693602	0.00873528	0.3166655	0.1500187	0	0.1189446	0.001428077	0.09774695	0.05081879	0.01025931	0	0.3388095	0.04471918	0.1388034	0.1083942	0	0.006444616	0.02090058	0.004309891	0.005092937	0.005257397	0.3307782	0.09310108
DDR1_P332_R	0.694155	0.1054935	0.1231902	0.507602	0.7880291	0.2926811	0.6136143	0.4521092	0.6777386	0.3922803	0.1241635	0.1130917	0.09927029	0.6519844	0.5344698	0.3982379	0.4059322	0.3917185	0.5014299	0.1065429	0.1064253	0.351282	0.6915705	0.8533089	0.7920238	0.2305869	0.1587404	0.1723838	0.6741173	0.6924412	0.3509819	0.737098	0.572254	0.3679156	0.406403	0.002183216	0.4019062	0.4489513	0.5611491	0.2426172	0.1711539	0	0.9122839	0	0.3318943	0.2213126	0.5851622	0.2107056	0.4172768
DDR2_E331_F	0.8246143	0.4673877	0.6450402	0.8477598	0.8961824	0.4250031	0.9943714	0.8635781	0.7666031	0.9306441	0.8959097	0.510477	0.7935559	0.8615846	0.9852533	0.7651483	0.9893979	0.9885018	0.903518	0.4872203	0.9927572	0.5793116	0.957164	0.9941589	0.7954152	0.9946849	0.6070896	0.9918568	0.8536423	0.9107386	0.7050484	0.98786	0.9895248	0.6946995	0.9884446	0.8902273	0.8632708	0.9932961	0.9001185	0.993605	0.6413985	0.9917145	0.6489556	0.993111	0.981907	0.9925908	0.918813	0.9936827	0.9936013
DDR2_P743_R	0.9251794	0.9530668	0.9953514	0.9948667	0.9946706	0.9897368	0.9930214	0.9363328	0.9884603	0.9814277	0.9515238	0.8537745	0.9798067	0.9955183	0.7098809	0.9661131	0.9285263	0.9834673	0.9784895	0.8943576	0.9913582	0.9947732	0.9951619	0.9679679	0.9462981	0.9944028	0.995435	0.9939101	0.8878518	0.9761537	0.9758118	0.9651796	0.9186252	0.9947408	0.9790438	0.9941527	0.9037734	0.9595824	0.9856254	0.8939457	0.9785023	0.9533342	0.4765143	0.930143	0.9238069	0.9870647	0.925684	0.9719326	0.964642
DES_E228_R	0.1101524	0.3163456	0.1263086	0.1113158	0.2073438	0.0304119	0.4808113	0.1095581	0.218254	0.1378238	0.07951262	0.3001487	0.09281538	0.5087262	0.5376264	0.3861507	0.3851579	0.291642	0.2031157	0.758947	0.7211488	0.5328562	0.2682513	0.337905	0.1358678	0.3402883	0.1295947	0.4274884	0.03687064	0.1018248	0.3655384	0.1078924	0.2385134	0.1443702	0.6565595	0.5274535	0.1696863	0.3307924	0.04765386	0.3409883	0.09065148	0.2557795	0.1794156	0.1473378	0.08019546	0.3638493	0.1604162	0.1739486	0.06563551
DES_P1006_R	0.9803587	0.8749512	0.9469748	0.9300815	0.9894239	0.9773318	0.8928897	0.9287411	0.9853762	0.9175776	0.9272482	0.9090897	0.7149137	0.9946799	0.9317561	0.9942967	0.9281194	0.8611892	0.9478739	0.8509674	0.9796711	0.8103033	0.9851387	0.9615175	0.9274616	0.9349246	0.8493658	0.9093146	0.9365891	0.971199	0.9432098	0.9485106	0.9948874	0.993999	0.9840558	0.9947044	0.9663512	0.9244675	0.9513822	0.8932692	0.9664756	0.9712819	0.9716119	0.9500611	0.9322029	0.8611761	0.939123	0.9245965	0.8890183
DHCR24_P406_R	0.01206481	0	0.04051829	0.019477	0.00467025	0.01335163	0.005565598	0.02247544	0.007361348	0	0.01287257	0.003530494	0.004612425	0	0.01052236	0.0040619	0	0	0.002942202	0	0.01965105	0.004058645	0.000539276	0.007692594	0.00815411	0.01608238	0.003495513	0	0	0.007110885	0	0.01101915	0.03824121	0	0.003365275	0.00716246	0.07310269	0	0.01709712	0.007171735	0	0	0.004773344	0.01142291	0.00529439	0	0.01045088	0.07883256	0
DHCR24_P652_R	0.7115611	0.4892104	0.5745745	0.6658664	0.7694589	0.5770752	0.4875667	0.5961581	0.7317395	0.525992	0.5722276	0.1106185	0.5541897	0.390402	0.6236095	0.5702289	0.482173	0.5607209	0.5025495	0.5399218	0.5381937	0.5513718	0.7210817	0.8397905	0.4922603	0.6938291	0.5376683	0.327889	0.6801693	0.6155937	0.5734156	0.642562	0.6548944	0.6041838	0.4099471	0	0.6644333	0.5808517	0.647925	0.6223015	0.5658082	0.526386	0.5084586	0.2857407	0.3820101	0.4219052	0.6841886	0.4447855	0.6612462
DIO3_E230_R	0.9087236	0.9567719	0.8720437	0.8340158	0.9228	0.9805431	0.9067863	0.8641487	0.9692333	0.8077557	0.9241207	0.9612286	0.9002814	0.9670566	0.9290044	0.8930265	0.9316427	0.9673581	0.8470362	0.9865063	0.7447119	0.9479322	0.954624	0.8591262	0.9506554	0.9800308	0.9596361	0.9740143	0.8637599	0.9298336	0.8851706	0.8247426	0.7604619	0.9954355	0.8868573	0.9542317	0.8950917	0.7825336	0.7913959	0.8195595	0.9581016	0.9828125	0.710479	0.9757442	0.7150232	0.9151086	0.9186732	0.8571773	0.9294187
DIO3_P674_F	0.05087337	0.7515862	0	0.06650285	0.3372798	0.3500992	0	0.08728783	0.523096	0.04159296	0.6969611	0.6574208	0.09436554	0.5232556	0.5852752	0.2102613	0.05002951	0.015128	0.008147214	0.4328766	0	0.05266998	0.5002746	0.3292006	0.01968169	0.2235684	0.9043489	0.3889613	0	0.09482137	0.3836931	0.06018711	0	0.01851892	0.02115662	0.01591058	0.1304356	0.2705877	0.05321126	0.06014855	0.5807126	0	0.01064777	0.01168319	0.01461145	0.01809141	0.2046082	0.003259459	0
DIO3_P90_F	0.06166461	0.7304661	0.5679266	0.2571526	0.2631081	0.4764515	0.1709634	0.3925258	0.05609658	0.2135806	0.2929712	0.4627765	0.1247388	0.6920913	0.7123083	0.1465262	0.463466	0.5322277	0.2813807	0.7745872	0.336587	0.1739309	0.5019361	0.3569095	0.2291144	0.7593386	0.5002989	0.6049536	0.2992443	0.1397437	0.6133819	0.3229136	0.1307253	0.3314607	0.1075676	0.1612767	0.2614259	0.1620381	0.2298557	0.1911957	0.4571469	0.1671352	0.248854	0.8973762	0.5152805	0.2332107	0.2240362	0.1734799	0.2645117
DIRAS3_E55_R	0.8841445	0.9905025	0.9215921	0.9918385	0.9902807	0.895148	0.06770304	0.9705307	0.9556754	0.8984477	0.8778663	0.8965992	0.807187	0.9893598	0.6862781	0.7977371	0.929327	0.9672836	0.8758274	0.9942464	0.7009639	0.9480511	0.9238254	0.9590192	0.9308684	0.9718358	0.8357146	0.95355	0.9938039	0.8380902	0.7842402	0.9929482	0.97623	0.7063057	0.9373134	0.9872064	0.9732438	0.9864813	0.9565976	0.7574291	0.7915379	0.9856764	0.9434853	0.9920698	0.9766968	0.9865617	0.950606	0.9915473	0.9792141
DIRAS3_P745_F	0.9397718	0.9401095	0.9549004	0.9627823	0.8314111	0.9547173	0.8738489	0.9302157	0.873346	0.9656709	0.9177049	0.9615756	0.9380617	0.7775466	0.8611121	0.8524905	0.8410026	0.9579871	0.9255973	0.9868258	0.9192509	0.9721533	0.825691	0.864297	0.8290373	0.9846773	0.9901074	0.9237062	0.9728457	0.9221357	0.8941896	0.8851471	0.7556039	0.9947052	0.9093961	0.8858225	0.904445	0.8826984	0.9444786	0.9372301	0.904471	0.9855422	0.8720292	0.8288303	0.9358975	0.8254264	0.8641033	0.7969198	0.8396372
DKC1_E101_F	0.5648181	0.2758087	0.2684331	0.1606846	0.445104	0.1886735	0.4509805	0.3017872	0.3478326	0.5202911	0.4136699	0.4681232	0.5818947	0.2093039	0.2864419	0.4188124	0.4659122	0.2466115	0.4180986	0.2251658	0.569748	0.126588	0.4415615	0.4884187	0.3346397	0.3628618	0.2415304	0.2338713	0.2831865	0.3639034	0.2306361	0.545898	0.5621669	0.437645	0.4925624	0.4250742	0.2443694	0.4477596	0.5673555	0.4308571	0.2322513	0.5449149	0.6914533	0.05098203	0.8108078	0.2955358	0.4556192	0.6035154	0.2666066
DKC1_P276_F	0.9071035	0.6932392	0.6007012	0.6369711	0.7912709	0.7243097	0.8967142	0.6357989	0.7446374	0.9219722	0.7917089	0.8552884	0.8847848	0.5674121	0.5796065	0.7548009	0.8097908	0.6620481	0.5126544	0.8446935	0.9718996	0.3739314	0.7824527	0.8293115	0.7384227	0.8711629	0.7803966	0.7918705	0.8065244	0.7082378	0.7030697	0.8881484	0.8669964	0.8962051	0.4058912	0.4843154	0.6765793	0.9290053	0.9148383	0.7431658	0.5303017	0.9639473	0.9628122	0.5460578	0.8765747	0.8085924	0.924557	0.8870432	0.8349776
DKFZP564O0823_E45_F	0.05992198	0.1077035	0.1953396	0.1321226	0.1206895	0.06490402	0.08638857	0.1041329	0.03404407	0.0642726	0.0719263	0.0333475	0.0417385	0.05996392	0.05593611	0.03607861	0.08196926	0.1127447	0.03256065	0.1075697	0.1941282	0.04328632	0.06475458	0.03768376	0.05245512	0.08805344	0.1099812	0.1451867	0.1326432	0.04320671	0.04446235	0.08008785	0.07633574	0.1243553	0.06151755	0.05853446	0.1231598	0.08600575	0.1346271	0.06705008	0.08866908	0.07254377	0.05773769	0.07330372	0.0505133	0.1614818	0.04366511	0.07710575	0.04417505
DKFZP564O0823_P386_F	0.5255436	0.9445963	0.7634172	0.8819333	0.9279147	0.753554	0.8286737	0.9144188	0.3328652	0.9224085	0.7855821	0.7579269	0.5489751	0.9709642	0.7215664	0.5966928	0.9140481	0.8272965	0.4134606	0.7460415	0.9382604	0.5705928	0.8606968	0.4393433	0.7853994	0.8432396	0.9509967	0.9316343	0.9728855	0.6728473	0.8897071	0.6373257	0.8869368	0.9500221	0.4913131	0.4911563	0.9669556	0.6415816	0.9441482	0.7874724	0.5315324	0.9324873	0.5418881	0.7591542	0.3292687	0.932802	0.8357179	0.7997367	0.7420731
DLC1_P695_F	0.5979028	0.765826	0.886797	0.835241	0.4438375	0.8123135	0.1223867	0.7531478	0.7123153	0.8962523	0.6589786	0.9175959	0.7037657	0.7929114	0.4724633	0.8172573	0.629908	0.72907	0.6005722	0.8978105	0.8128071	0.6232641	0.7542321	0.4577738	0.6076463	0.5759121	0.5471904	0.3600198	0.9836759	0.495843	0.8774344	0.6202685	0.8148421	0.8911161	0.4553501	0.8731046	0.7352335	0.736921	0.8578506	0.5362973	0.3274778	0.3587693	0.9266528	0.4946317	0.4270207	0.4581263	0.4961024	0.7709513	0.4326069
DLC1_P88_R	0.8117365	0.8636176	0.7695829	0.9231731	0.9118451	0.8983679	0.2853588	0.8044603	0.9909891	0.8407042	0.5182649	0.9668378	0.8942205	0.9744453	0.2765904	0.963474	0.7992153	0.8667572	0.7798803	0.9117923	0.9312955	0.9486535	0.799549	0.6012236	0.7844467	0.9018866	0.9029749	0.2110326	0	0.5120811	0.7450681	0.7608333	0.9460571	0.9338863	0.3531828	0.9499779	0.8356453	0.7342355	0.8557011	0.5556465	0.1644641	0.2472943	0.9935321	0.7532046	0.5040648	0.950708	0.9028038	0.9913022	0.1360485
DLG3_E340_F	0.335287	0.7052392	0.3885266	0.9417866	0.4723214	0.4467657	0	0.5005036	0	0.730205	0.6898805	0.8431561	0.3285354	0.6643632	0.431894	0.3678508	0.8178781	0.5631421	0.5257102	0.4936997	0.8982402	0.09027141	0.2240468	0.5484444	0	0.739899	0.4631211	0.6787514	0.6773421	0.4605623	0.5245027	0.687294	0.344768	0.8002048	0.09273231	0	0.6793614	0.6153752	0.7377706	0.3522846	0.2804008	0.7865529	0.6328386	0	0.9329749	0.7962168	0.7459297	0.6627998	0.6226195
DLG3_P62_R	0.829715	0.6870802	0.3236939	0.8614345	0.5896032	0.4522227	0.62145	0.6171833	0.4519835	0.6600738	0.6401992	0.7977113	0.7798806	0.5466923	0.5084636	0.5329505	0.6527427	0.6144882	0.5191243	0.6851048	0.7169247	0.3353145	0.5480852	0.6375803	0.5245506	0.7649764	0.5110773	0.6265167	0.703842	0.8119515	0.6800023	0.6731952	0.6309344	0.8019919	0.4031318	0.4358693	0.5805102	0.662205	0.7931391	0.7679111	0.4798395	0.8452179	0.6747397	0.5587384	0.7148948	0.6867563	0.7739428	0.7596579	0.7148147
DLK1_E227_R	0.7241889	0.9375036	0.1422146	0.04591876	0.1969023	0.4607253	0.007252614	0.267912	0.7447285	0.7096545	0.6367995	0.9709561	0.4592311	0.9350216	0.8159791	0.8495606	0.1727852	0.3769168	0.2986251	0.6232659	0.07267685	0.9115822	0.6358722	0.7648315	0.8190308	0.9425245	0.9951867	0.886956	0.5792403	0.6510955	0.7219584	0.11341	0.01116356	0.7736886	0.08687314	0.2956635	0.0897513	0.6675916	0.1488946	0.6583343	0.8960668	0	0.7566885	0.009047673	0.6319824	0.6651512	0.1858519	0.27782	0.1328884
DLL1_P386_F	0	0	0	0	0	0	0	0	0	0	0	0	0	0	0	0	0	0	0	0	0	0.02533188	0	0	0	0	0	0	0	0	0	0	0	0	0	0	0	0	0	0	0	0	0	0	0	0	0	0	0
DLL1_P832_F	0.250674	0.2335419	0	0.7386417	0.9343684	0.3822692	0	0.5050266	0	0.1311094	0	0	0.2613202	0	0.3925158	0.7539728	0.3942934	0.48192	0.001995457	0.6154668	0.405654	0.9840803	0.5021957	0	0	0.2665597	0.5472718	0.5046988	0	0.0239471	0.5856541	0.5119698	0	0.1805972	0.1772723	0.5857868	0	0	0.1396109	0.9663236	0.3127137	0.9508613	0	0.6099949	0	0.9807699	0.00027091	0.953049	0.8692527
DMP1_E194_F	0.989902	0.980725	0.9905356	0.9913309	0.9862527	0.9789948	0.9648552	0.9917517	0.9834535	0.9896628	0.9902746	0.9907982	0.9898037	0.9745933	0.9868438	0.9869187	0.9894762	0.9879743	0.9871557	0.978011	0.9829593	0.9899521	0.9918047	0.9861587	0.9888897	0.9919137	0.993637	0.8462949	0.9916273	0.9944665	0.9832429	0.9934369	0.9887926	0.99376	0.9937454	0.9880335	0.9919415	0.9934173	0.9892974	0.9863068	0.9911238	0.9932129	0.9824739	0.9931046	0.9930781	0.9862919	0.9932691	0.9909084	0.993495
DMP1_P134_F	0.8516046	0.58902	0.9120021	0.613315	0.667259	0.8565199	0.731243	0.8342793	0.5772602	0.6697087	0.8433124	0.7776027	0.8591876	0.6564543	0.721729	0.704202	0.7533494	0.5203782	0.8635167	0.7882771	0.6674671	0.8650019	0.7459312	0.7541273	0.8349822	0.8250703	0.8359368	0.5373394	0.4552512	0.9312201	0.6133481	0.8717935	0.6284453	0.8434144	0.7753195	0.8945616	0.7869998	0.8807124	0.7172871	0.8093078	0.8700528	0.788314	0.23492	0.8289427	0.8698109	0.6062635	0.894228	0.7849947	0.845511
DNAJC15_E26_R	0.1586307	0.01344695	0.03543111	0.1465482	0.2032986	0.03682328	0.01557032	0.3595432	0.1626167	0.1529846	0.1619492	0.4202545	0.05610501	0.05294808	0.1858808	0.08828179	0.2127043	0.1301405	0.06733236	0.5108352	0.02080927	0.01850437	0.08771807	0.1018003	0.1186061	0.01765886	0.07721637	0	0	0.2261185	0.03544516	0.06939495	0.05579789	0.01594689	0.04778923	0.09456958	0.1331311	0.06645003	0.1601288	0.02672899	0.3829604	0	0.009939956	0.1885478	0.0666898	0.04306683	0.2499289	0.4150498	0.066648
DNAJC15_P65_F	0.7649456	0.6379635	0.9326615	0.9696105	0.9917465	0.9094169	0.8436834	0.9886158	0.9152852	0.9876052	0.9338475	0.9767467	0.9609784	0.7776616	0.9626782	0.9338928	0.9745265	0.9850251	0.8523501	0.9869229	0.8164588	0.5873484	0.9268097	0.9210503	0.9813532	0.8892292	0.9382017	0.6466317	0.8950119	0.9868912	0.93753	0.9480082	0.9515316	0.8000744	0.8521889	0.8857877	0.9540539	0.9903373	0.9873459	0.7160103	0.9914075	0.9346234	0.7367509	0.9932872	0.9657967	0.9841193	0.9868938	0.9720373	0.9864348
DNASE1L1_E178_R	0.5248942	0.7694902	0.7490225	0.6697886	0.5406746	0.6267867	0.7760174	0.5466088	0.5840597	0.8983844	0.7226288	0.8363296	0.6680924	0.5677875	0.537481	0.6178335	0.7102847	0.4692748	0.596262	0.8583306	0.8829643	0.329472	0.7201865	0.6264767	0.5598839	0.6958722	0.6391904	0.6598365	0.8790689	0.7144908	0.7351193	0.7424209	0.7548475	0.5538648	0.3469339	0.02808697	0.726921	0.7111841	0.8054469	0.7397928	0.679267	0.9168161	0.8049937	0.9900801	0.4585509	0.8144867	0.8036041	0.3797357	0.8430907
DNASE1L1_P108_F	0.3807021	0.4548179	0.2483361	0.2652156	0.514131	0.2461959	0.03775733	0.2599742	0.0112587	0.7129688	0.4849654	0.22201	0.587488	0.1790682	0.1608905	0.3512356	0.4121953	0.5476872	0.2211081	0.3401152	0.859288	0.07571337	0.4387772	0.324485	0.2806988	0.5118651	0.3509751	0.3275857	0.7758893	0.3673785	0.2498212	0.4584252	0.6095316	0.3411696	0.1673002	0.5075861	0.6097466	0.3556367	0.5242717	0.383847	0.05611731	0.5374264	0.7148127	0.3864003	0.3652783	0.1925427	0.7261786	0.146834	0.3418362
DNASE1L1_P39_R	0.7858978	0.6108635	0.6639911	0.5613521	0.75104	0.5179746	0.7251525	0.6589726	0.6168429	0.9155198	0.6838792	0.7864906	0.7738094	0.5361811	0.4263695	0.5719811	0.7604831	0.5813239	0.7299104	0.6753143	0.9573848	0.2346932	0.654076	0.5636213	0.5771891	0.8029541	0.6364079	0.5986686	0.828406	0.6109343	0.6796133	0.8100241	0.6881748	0.860341	0.3245704	0.6178583	0.6640395	0.8173504	0.8537413	0.7936957	0.530515	0.904941	0.8819675	0.5075756	0.8579221	0.7668979	0.893893	0.8130009	0.633343
DNMT1_P100_R	0.09716624	0.06319477	0.1103561	0.06884558	0.1982133	0.1138347	0.009067917	0.1344938	0.2423868	0.0358341	0.3590516	0.05604804	0.002846231	0.06400761	0.005957937	0.1890999	0.1075753	0.07566173	0.001848723	0.01863616	0.08394837	0.02915618	0.01517129	0.00486536	0.09626741	0.02263084	0.06531996	0.05934049	0.09049073	0.03066897	0.1347889	0.1170343	0.08265013	0.08842002	0.04444599	0.008945739	0.05773561	0.2588081	0.1240936	0.06154007	0.1694716	0.08197342	0.006169043	0.4041	0.1077802	0.06329819	0.1289093	0.1354977	0.06087741
DNMT2_P199_F	0.7431162	0.891798	0.8237792	0.9175112	0.9488047	0.8534675	0.7014933	0.878278	0.8389233	0.9191427	0.8611909	0.7544673	0.7368478	0.9185102	0.921226	0.7594427	0.7253916	0.8131058	0.8942307	0.7267491	0.9157687	0.6225592	0.8773644	0.8846846	0.8724179	0.6247972	0.6887667	0.9153239	0.9439972	0.9621082	0.8961968	0.9294229	0.8097729	0.6488661	0.9829084	0.8992576	0.7955638	0.9526489	0.8620028	0.8950807	0.7773579	0.995003	0.8282851	0.9029932	0.9576052	0.9294806	0.9352207	0.9314587	0.8684283
DNMT3B_P352_R	0.07787471	0.04365123	0.2098078	0.265264	0.3464822	0.08453029	0.03136645	0.1628257	0.2910724	0.08140523	0.1980722	0.02516347	0.1703798	0.02334366	0.05229618	0.2197658	0.1441526	0.2490195	0.1332147	0.01058232	0.1242746	0.03229252	0.09914037	0.1781651	0.2211066	0.03790531	0.03613397	0.04511415	0	0.032634	0.1282284	0.1877786	0.2619829	0.1005283	0.2187783	0.02619825	0.0926351	0.009191503	0.08636054	0.01841359	0.1281813	0	0.3175669	0.04790751	0.0335356	0.03983741	0.02984106	0.3254467	0.00898564
DSC2_E90_F	0.3281335	0.05120746	0.3823664	0.2135473	0.4449744	0.1585801	0.3258927	0.1906844	0.4172037	0.009208939	0.198943	0.09814054	0.05973325	0.07841319	0.1086678	0.1013956	0.2080065	0.242608	0.3413551	0.07885163	0.1398699	0.05802151	0.3046696	0.4238311	0.4624453	0.2027585	0.2960465	0.0615755	0	0.3307821	0.2398945	0.3321914	0.2452995	0.1236487	0.1056584	0.003776093	0.1752636	0.1856651	0.2392768	0.1783876	0.0617521	0.1358393	0.006618608	0.4860724	0.3413789	0.1510388	0.1051194	0.1619038	0.2562667
DSC2_P407_R	0.9745796	0.8894141	0.8859658	0.9477833	0.9908444	0.8985914	0.5842541	0.9388167	0.9914553	0.9840875	0.9385626	0.8842621	0.7363607	0.9875439	0.9556727	0.9481487	0.9556328	0.9034067	0.9136555	0.5894919	0.9267353	0.5036669	0.9877781	0.9883874	0.9371645	0.7708094	0.8978137	0.9833176	0.9622761	0.9406095	0.8536761	0.9905257	0.9838839	0.8070948	0.9582727	0.9308717	0.9426748	0.9897361	0.9865424	0.8911629	0.8092334	0.9895816	0.9897344	0.8929428	0.9885113	0.9850674	0.9855881	0.9881252	0.9891045
DSG1_E292_F	0.8948988	0.8000767	0.9743473	0.8286765	0.9383535	0.9928021	0.8015396	0.9731122	0.8963541	0.9147192	0.9132752	0.9488338	0.9849729	0.8442683	0.9184251	0.8472682	0.8337292	0.9543471	0.9199198	0.6812073	0.7470773	0.974473	0.9537807	0.8426028	0.8700542	0.9698794	0.9833743	0.8749276	0.9744643	0.9313636	0.891727	0.9709662	0.8700551	0.7717475	0.9466004	0.883467	0.9422532	0.9940673	0.9397176	0.8707514	0.9797603	0.8230008	0.9295279	0.9412424	0.9291376	0.8506505	0.9754666	0.9533172	0.9688935
DSG1_P159_R	0.8319979	0.4279692	0.8617211	0.6192427	0.884059	0.8816949	0.2065559	0.8786145	0.918272	0.8945027	0.6913096	0.5806636	0.9130058	0.8995196	0.4482445	0.7069472	0.6151534	0.9167807	0.8529914	0.3592374	0.2245106	0.8542369	0.8816795	0.7756485	0.8697802	0.9772019	0.9158742	0.6604497	0.993146	0.6691796	0.7622966	0.722715	0.7618947	0.4806788	0.6273834	0.8330733	0.7573144	0.9425499	0.9094784	0.4446076	0.9598531	0.6239873	0.8582483	0.6943601	0.927291	0.9114148	0.7643429	0.7740886	0.834305
DSP_P36_F	0.0336217	0.1992985	0.114562	0.0663929	0.1577943	0.3169135	0.09527694	0.0835833	0.1913705	0.1127693	0.1410082	0.01767137	0.03552701	0.06918114	0.02724899	0.08161344	0.06291386	0.1641118	0.0416969	0.1342935	0.3289312	0.03451134	0.1052653	0.03210479	0.04567043	0.1363055	0.1116205	0.1648059	0.2892364	0.03493044	0.03231152	0.02546455	0.1246267	0.2845147	0.08063927	0.04154316	0.08945461	0.1850644	0.1102673	0.03034226	0.09723952	0.1692842	0.04493276	0.2139241	0.0491937	0.101439	0.04251793	0.08092107	0.1555879
DSP_P440_R	0.05145544	0.007739196	0	0	0	0.09179427	0	0.02449898	0	0.03247477	0.003765323	0.005677684	0.03425105	0	0.00567734	0	0	0	0.006635764	0	0	0.002827438	0.02184583	0.008776359	0.01084343	0	0.009640063	0	0	0.01009903	0	0.01578213	0	0	0.02249482	0.007532528	0	0.001132717	0.003853036	0.006971371	0	0	0.001853045	0.01367181	0.008444258	0	0.01329274	0.00131945	0
DST_E31_F	0.02499677	0.04650911	0.07183866	0.1108226	0.01968113	0.01618191	0.02865509	0.06830014	0.01807533	0.04957446	0.09166884	0.0125742	0.01364048	0.01903344	0.01828815	0.02549899	0.006267102	0.09275069	0.01606367	0.06986643	0.02618147	0.0182601	0.0325486	0.01957713	0.06327301	0.02628363	0.05095825	0.07942221	0	0.01696015	0.01166027	0.005030298	0.01950794	0.03128968	0.01875785	0.1521326	0.00176731	0.01237258	0.08603278	0.02058351	0.005181488	0.008533768	0.01932998	0.03334365	0.02411954	0.09413853	0.02147389	0.03544759	0.06201961
DST_P262_R	0.05451025	0.01944778	0.04180667	0.01000817	0.07084969	0.004584182	0.1201206	0.018331	0.08426508	0.03510918	0.03895491	0.03178512	0.02558284	0.08597662	0.04056961	0.07511626	0.02902219	0.05461426	0.02957428	0.01199641	0.01567716	0.03268137	0.06570021	0.04451095	0.06017116	0.0208266	0.02407774	0.1186945	0.2325078	0.04471854	0.03276823	0.01433631	0.08377671	0.02158868	0.07018821	0.04891031	0.0530598	0.01313644	0.0392969	0.04851585	0.008735409	0.01425172	0.05038912	0.1125378	0.05177205	0.0596774	0.04784659	0.08775056	0.02356477
DUSP4_E61_F	0.01426894	0.1584085	0.1554721	0.08406033	0	0.1378563	0.004508462	0.05570755	0.007174206	0.1101198	0.2263007	0.003231175	0.05381442	0	0.0121339	0	0.0948344	0.1023185	0.00590685	0.1602492	0.1889162	0.1626102	0.003592008	0.01106563	0.01418515	0.08313856	0.03366075	0.1118223	0.2101177	0.008015103	0.00711256	0.05219613	0.05743807	0.03624277	0	0.1689077	0.06457677	0	0.09625572	0.01275849	0.05195181	0.3229755	0.005748678	0	0.008484105	0.1125062	0.01755366	0	0.1152286
DUSP4_P925_R	0.02761024	0.008185829	0.06232406	0	0.06545114	0.01495279	0.0703085	0.04075137	0.06267557	0	0.05377971	0.005866778	0.008303644	0.004038448	0.01888454	0.03814806	0.0208455	0	0.009143912	0	0.04506307	0.5581252	0.01127559	0.01269713	0.01562598	0.000240806	0	0.007621691	0	0.01088159	0.007577727	0.009420058	0.00896634	0.00086822	0.000829132	0.01131276	0	0.1184618	0.0056891	0.009321744	0.03548776	0	0.01024422	0.0197477	0.01143481	0.000800465	0.06335557	0.01234284	0.010251
E2F3_P840_R	0.0474278	0.02959203	0.008123345	0.02560413	0.1235225	0.06251369	0.1022197	0.01390527	0.0650937	0.02020752	0.02171351	0.07191928	0.02714748	0.07158122	0.04776124	0.06776959	0.02073019	0.02984616	0.02595522	0.0189282	0.002029903	0.04327718	0.09122275	0.04014755	0.04560479	0.01127759	0.03706796	0.009780153	0.003014714	0.0545191	0.06657552	0.04183123	0.09155482	0.007398218	0.07234093	0.04837925	0.0232228	0.08341076	0.0212973	0.02505548	0.003455382	0.0251397	0.04696082	0.07666703	0.03410015	0.03287581	0.04443739	0.1604737	0.02636413
E2F5_P516_R	0.2260599	0.1736044	0.3113211	0.2671773	0.2588127	0.4775543	0	0.4299257	0.8509113	0.28144	0.3973916	0.3298962	0.2481161	0.5548854	0.5295015	0.4504185	0.4171316	0.4615178	0	0.1247235	0.06146544	0.1621742	0.5330296	0.07446169	0.6416938	0.1028081	0.136462	0.2674796	0	0.4212138	0.2005378	0.1736099	0.638	0.3247929	0.1287685	0.3502255	0.5377397	0.6094811	0.3742622	0.1445347	0.4496453	0.2291673	0.5259789	0	0.1448424	0.1325536	0.3033583	0.4710122	0.2335356
EDN1_E50_R	0	0	0	0	0	0	0	0	0	0	0	0	0	0	0	0	0	0	0	0	0	0	0	0	0	0	0	0.009384197	0	0	0	0.008761629	0	0	0	0	0	0	0	0	0	0.1799757	0	0	0	0	0	0	0
EDN1_P39_R	0.01960218	0	0	0	0.005604094	0	0.01769828	0	0.01215752	0	0	0.008987022	0.01030794	0.006776172	0.01843093	0.008260453	0	0	0.007725365	0	0	0.008760171	0.006149113	0.01469216	0.01647658	0	0	0	0	0.01347291	0.007113766	0	0.01916045	0	0.007969868	0.013955	0	0	0	0.01071835	0.006376924	0	0.01189067	0.01744016	0.01330704	0	0.01760118	0.006364656	0
EDNRB_P148_R	0.8277344	0.9925764	0.9590217	0.9916714	0.9924169	0.993531	0.9944074	0.9933748	0.9923938	0.9925529	0.9464909	0.9919111	0.9914066	0.9931185	0.9882945	0.9898894	0.9903349	0.9914097	0.9922349	0.9937744	0.9937097	0.9927199	0.9933139	0.993654	0.9765273	0.9928824	0.9931936	0.8019841	0.9900193	0.9316735	0.9898781	0.9761968	0.9897297	0.9925064	0.7681181	0.9820632	0.9943168	0.9943219	0.9917663	0.9912861	0.8540516	0.9433253	0.9733995	0.9959831	0.9840509	0.9905446	0.9564486	0.9929668	0.9730054
EDNRB_P709_R	0.8953545	0.9923444	0.9959291	0.9929039	0.86645	0.9946691	0.9934273	0.868814	0.9927591	0.993176	0.9343809	0.9920198	0.9919731	0.9930018	0.9656665	0.9915228	0.9622093	0.9946111	0.9927186	0.9936774	0.9938267	0.9925727	0.9762419	0.9913047	0.8150095	0.9922822	0.9933583	0.7131618	0.9944679	0.9854295	0.9148955	0.9655334	0.9913143	0.9943115	0.5890395	0.99037	0.9950427	0.9768806	0.9927906	0.9480071	0.7241578	0.9663171	0.9944033	0.9671879	0.9632922	0.9911703	0.9908385	0.928709	0.9864382
EFNA1_P591_R	0.01545	0	0	0.009927091	0.1101427	0.04983754	0	0.05165014	0.000433684	0	0.05850434	0.003252748	0.008754526	0	0.01058463	0	0	0	0.005295416	0	0	0.007001845	0.009982267	0.009185081	0.1425875	0	0	0.01848354	0	0.009568557	0.006305597	0	0	0	0	0.008407775	0	0	0	0.007279706	0	0	0.003114577	0.01131074	0.006281806	0	0.0122585	0.004643869	0
EFNA1_P7_F	0.01559622	0.006796638	0	0.000260378	0.003461606	0.008924803	0.00585693	0.000718011	0.02388905	0.01563849	0.02384065	0.005282671	0.01232055	0.006723976	0.009043779	0.02373023	0	0.02068894	0.006879283	0	0	0.01352653	0.000495857	0.01129254	0.04723894	0.00726861	0	0.004655709	0	0.02189459	0.02100584	0.01450989	0.01230424	0	0.00556998	0.04449667	0	0	0.00170112	0.01017856	0	0	0.007050892	0	0.006467776	0.00650047	0.05062167	0.004716748	0
EFNB1_E69_F	0.8198992	0.6156613	0.3741795	0.7544125	0.5942998	0.3171011	0.6498016	0.4313613	0.4955205	0.6011003	0.6051464	0.8538432	0.688777	0.6651095	0.5199709	0.7676772	0.6991134	0.4676909	0.6473204	0.6722359	0.653423	0.2505399	0.5878389	0.6308846	0.5098719	0.7178657	0.505702	0.4786556	0.7105299	0.7337595	0.6231588	0.7362685	0.7275844	0.7742392	0.295526	0.600203	0.5461797	0.7362251	0.7507436	0.6301748	0.5155147	0.8546346	0.7800575	0.5273664	0.4699892	0.7021992	0.7705964	0.5334188	0.5367081
EFNB1_P136_R	0.7131683	0.5207365	0.2922063	0.6600443	0.4247325	0.3921571	0.6104894	0.3081341	0.4637458	0.4436373	0.4285215	0.6007111	0.6376259	0.4401428	0.4111611	0.6525687	0.5276339	0.3876865	0.3481343	0.6528518	0.518196	0.1469783	0.4229151	0.4653806	0.3875731	0.6452566	0.2726355	0.3582716	0.6794105	0.4776642	0.4820738	0.6531959	0.6305004	0.6197594	0.230712	0.357952	0.4386575	0.5164573	0.6720716	0.336112	0.1800337	0.7221934	0.5021707	0.08878068	0.7924266	0.5167116	0.4774044	0.3511666	0.6493816
EFNB3_P442_R	0.08539635	0.07026539	0.03622697	0.1174636	0.08738597	0.1043872	0.08780784	0.07703155	0.0844028	0.101312	0.06795184	0.06605582	0.0775156	0.1048087	0.09540811	0.1281345	0.02162432	0.05617243	0.1111601	0.1254805	0.05319964	0.08278056	0.1221119	0.08131236	0.06767181	0.1294416	0.08007956	0.07545506	0.06688832	0.07881593	0.08132357	0.06923506	0.1103322	0.1204204	0.1502049	0.05015309	0.04508882	0.1185043	0.09172167	0.2550344	0.1061033	0.04880821	0.04497746	0.07277974	0.05757379	0.09531758	0.06175274	0.284408	0.0582796
EGF_E339_F	0.9929317	0.994182	0.9235513	0.9066339	0.9474867	0.9884823	0.9345204	0.958232	0.7180616	0.987079	0.8935598	0.8956512	0.9942333	0.9948667	0.9942253	0.8691691	0.9480113	0.7825061	0.8841446	0.4720064	0.6816236	0.9712973	0.9957249	0.942372	0.9950973	0.9934316	0.9545252	0.8226137	0.9414811	0.9630152	0.9922191	0.9195014	0.9109246	0.7285898	0.5687375	0.9065131	0.8415115	0.8902425	0.9334015	0.8111172	0.9118614	0.617988	0.9951712	0.8964924	0.7557369	0.5947051	0.6766834	0.7470104	0.7398794
EGF_P242_R	0.9480885	0.9412549	0.9519864	0.9629965	0.9016656	0.9737092	0.8047364	0.9687383	0.7207463	0.897939	0.9431857	0.9351116	0.9640524	0.8503395	0.9264768	0.9503525	0.8635188	0.9209954	0.9602223	0.8850346	0.8037495	0.9425105	0.9266754	0.9704041	0.8823363	0.9463601	0.9598427	0.9062384	0.9506657	0.9770721	0.8423085	0.9364001	0.8661039	0.9537697	0.7912418	0.9425071	0.8983682	0.9601279	0.935174	0.789115	0.9668659	0.7374431	0.9767168	0.9237049	0.4076349	0.8663283	0.7502638	0.8521991	0.7950705
EGF_P413_F	0.84623	0.9340203	0.93242	0.8857073	0.7353646	0.9398501	0.8922056	0.8530663	0.9241243	0.9441917	0.9319108	0.9091927	0.8776873	0.870693	0.7115778	0.9563779	0.8124415	0.9034986	0.8642229	0.8730923	0.9254078	0.882601	0.840552	0.758673	0.863234	0.9071752	0.9546033	0.8717696	0.6599556	0.9368769	0.8164461	0.8525931	0.8865609	0.9161912	0.7589281	0.8228087	0.8654101	0.8311532	0.8225576	0.5016651	0.9101221	0.612932	0.988421	0.7265882	0.5022529	0.6848042	0.5825617	0.6196529	0.656563
EGFR_E295_R	0.009012047	0	0	0	0	0	0	0	0	0	0	0.000714757	0.007202479	0.06099217	0.01197602	0	0	0.014645	0.003571032	0	0	0.01178068	0.008195014	0.007228641	0.009708371	0	0.001941455	0	0	0.007926758	0.03818167	0.01222584	0	0	0.01287329	0.004982211	0	0	0	0.006732485	0	0.09230994	0.003641933	0	0	0	0.003785041	0	0
EGFR_P260_R	0.02657531	0	0.05773279	0.007233704	0.08622126	0.02626214	0.007547023	0.01766808	0.01167939	0	0.07408974	0.01065818	0.03428255	0	0.05401478	0.01126005	0	0.02421868	0.01350006	0	0.008862842	0.02975317	0.02647128	0.01691548	0.02142878	0	0.03760661	0	0.1997692	0.01332426	0.01072058	0.001741373	0.1121931	0.01403379	0.01877235	0.01465556	0	0	0.04713427	0.101439	0.03460754	0	0.01426923	0.02887845	0.02197841	0	0.2084943	0.01898309	0.06225064
EGR4_E70_F	0.001726894	0.2020322	0.3890045	0.1451087	0.08870578	0.3519078	0.298863	0.1974913	0	0.2256319	0.3489524	0.000791866	0.1059809	0.147943	0.01440152	0.1164259	0.2670263	0.3256376	0.008093954	0.08303361	0.2698757	0.05853971	0.08412419	0	0.01092288	0.2268252	0.2633621	0.1344377	0.3994058	0.000921091	0.1287894	0.1638437	0.1614546	0.2665017	0.05588656	0.1168232	0.3275257	0.4408283	0.1812008	0.05061856	0.2476388	0.5781576	0	0.001291682	0.2188684	0.1760351	0	0.1557099	0.3434365
EGR4_P479_F	0.05906469	0.05209149	0.03529324	0.01371474	0.06527449	0.04860707	0.06824144	0.03130108	0.07375047	0.03381719	0.08784255	0.2423942	0.02564833	0.1986202	0.04678035	0.04785259	0.02808541	0.01865442	0.03217275	0.0256399	0.07372946	0.03586837	0.06626421	0.04969544	0.4781801	0.02486108	0.06306949	0.02833661	0.001122507	0.09386308	0.07143687	0.03106532	0.05851835	0.02705152	0.05083696	0.04422572	0.06367116	0.02336675	0.01369938	0.07543645	0.02620346	0.0396266	0.02812741	0.05745746	0.02543893	0.04611569	0.325901	0.06705725	0.06134019
EIF2AK2_E103_R	0.02380852	0.05297181	0.2731618	0.03518877	0.02592842	0.03259037	0.01576154	0.03640641	0.01160696	0.02162672	0.02110664	0.01077767	0.01208846	0.003435164	0.01942301	0.01760656	0	0.03189343	0.01840431	0.07138442	0.02205828	0.01681555	0.008367783	0.0195409	0.02028176	0.01248458	0.06769112	0.02070583	0	0.01654686	0.01129052	0.01158126	0.007569027	0.02512454	0.01542369	0.01825967	0	0.07131843	0.03127553	0.01595577	0	0	0.011256	0.02543314	0.01979618	0.006615855	0.02038947	0.01537395	0.06442612
EIF2AK2_P313_F	0	0.006403612	0	0	0.06921414	0	0	0.1100277	0	0.1324043	0	0	0	0	0.05588126	0	0	0	0.1062767	0	0.0396513	0.03597884	0	0	0	0	0	0.04007043	0	0.06409493	0	0.05906416	0	0	0	0	0	0	0	0	0	0	0	0	0.000104624	0	0.001106392	0	0
ELK1_E156_F	0.7552417	0.3211064	0.6909634	0.366189	0.207239	0.3329267	0.5485598	0.2285036	0.3084478	0.4793798	0.3498345	0.3064193	0.7124395	0.4698328	0.3578943	0.5416715	0.4795996	0.3033626	0.3834178	0.4942991	0.4040238	0.2616167	0.3974836	0.5933591	0.4563116	0.4363841	0.3941869	0.3519194	0.3080325	0.4942493	0.5480662	0.5336156	0.3718473	0.5533417	0.1967511	0.6091955	0.4365675	0.2575905	0.5532061	0.5851963	0.2352451	0.5031896	0.693182	0.2862332	0.6826538	0.3950322	0.7648822	0.2380092	0.3416347
ELK1_E53_F	0.8548063	0.4737945	0.9720596	0.6213637	0.6003694	0.5907317	0.9383068	0.6285622	0.7490947	0.6381585	0.581315	0.4294883	0.8492196	0.7008244	0.5759512	0.8240745	0.8273227	0.3960422	0.665908	0.8933942	0.8909888	0.3418457	0.6668968	0.7482021	0.7332907	0.7087479	0.7015088	0.6504749	0.3758201	0.7582543	0.8014438	0.7488626	0.8019322	0.861315	0.4421511	0.9120576	0.7239746	0.6864315	0.7378706	0.6258309	0.7163529	0.8831005	0.9113994	0.7809293	0.6409343	0.8051271	0.8475127	0.9089134	0.7402322
ELK1_P195_R	0.9016487	0.2436917	0.8496569	0.5859391	0.4115792	0.4489646	0.7163246	0.4823448	0.2931324	0.4445637	0.3908528	0.2888216	0.5256212	0.1851205	0.1234017	0.3582005	0.3646574	0.2543398	0.4599254	0.6389684	0.658959	0.1277777	0.2923906	0.2292633	0.06446221	0.4296791	0.3681056	0.4086145	0.263228	0.2700739	0.432441	0.4949123	0.6319228	0.6722566	0.2605931	0.7561027	0.5407478	0.5236928	0.2812635	0.2656849	0.3997035	0.5527049	0.5546998	0.01649706	0.4167633	0.4488076	0.7156177	0.7739106	0.4950399
ELK1_P569_R	0.8659803	0.5583833	0.917007	0.5710054	0.6901617	0.6022404	0.6844124	0.4688457	0.6459413	0.7358326	0.6776432	0.5172448	0.7992398	0.7127275	0.5533208	0.8721108	0.8126082	0.2930529	0.4026316	0.7458472	0.8517102	0.2589288	0.6676398	0.6686986	0.6492994	0.7427078	0.5164519	0.6586092	0.6596593	0.6406768	0.8492879	0.7685236	0.7887574	0.8269027	0.406448	0.852585	0.6751277	0.8146438	0.6689621	0.6684487	0.4306323	0.868713	0.6844823	0.8506996	0.8194636	0.8386987	0.895338	0.8372439	0.9011968
ELK1_P6_R	0.9236197	0.6611814	0.9624746	0.8996764	0.890545	0.7127028	0.972572	0.8125351	0.637794	0.8522326	0.81033	0.4851574	0.9377459	0.8915333	0.8026209	0.9298913	0.8079578	0.5514337	0.8701391	0.9208928	0.8615069	0.4187078	0.847847	0.8503408	0.801434	0.821891	0.6870727	0.7564994	0.8634897	0.8830974	0.8434608	0.905571	0.8937988	0.924533	0.5705925	0.9295827	0.8121264	0.7487609	0.8039463	0.8435261	0.5071339	0.965878	0.9463438	0.9547991	0.931453	0.8866724	0.9083794	0.9760479	0.9363471
ELK3_P514_F	0.04046034	0.2375845	0.0302831	0.465366	0.2329136	0	0.384499	0.3496677	0.5940681	0.2509926	0.05491463	0.01954899	0.09081533	0.172051	0.06173451	0.284853	0.08228216	0.07737657	0.06493897	0.01904967	0.1581106	0.04104817	0.4026959	0.1101601	0.05867329	0.9674797	0.1067221	0.9173531	0.001721023	0.05181975	0.7128829	0.3197019	0.4684772	0.1455522	0.2264731	0.1189467	0.4207225	0.03850144	0.2071231	0.2139904	0.3855088	0	0.03781076	0.6633714	0.02355278	0.2396614	0.02039403	0.09995957	0.01010632
ELL_P693_F	0.2497258	0.1134169	0.1929447	0.3294578	0.2832887	0.07387482	0.2775943	0.5351729	0.380085	0.578139	0.2445876	0.06750736	0.1449332	0.2812006	0.3982518	0.5817629	0.2286199	0.2338526	0.2290514	0	0.0964257	0.4368219	0.5092618	0.2709592	0.5923077	0.3902414	0.1477928	0.4516317	0	0.3260244	0.4413712	0.3545049	0.4335993	0.1590886	0.1746225	0.04509574	0.3341492	0.4091204	0.3545025	0.5240187	0.4148119	0.1492347	0.09300229	0.3264992	0.3739784	0.06224833	0.1275622	0.2476813	0.1264611
EMR3_E61_F	0.6560164	0.9173198	0.5878299	0.9575196	0.4762852	0.8433743	0.738752	0.7406917	0.8167994	0.6116111	0.5576931	0.8673102	0.7314001	0.8396573	0.3273846	0.848794	0.7940394	0.7870575	0.8385608	0.9479588	0.9044945	0.9309289	0.6490568	0.8480201	0.4228547	0.9245777	0.3114043	0.9116198	0.3636752	0.4308935	0.8112984	0.8585302	0.8638434	0.7211349	0.4636644	0.2363876	0.8387847	0.6057338	0.6352597	0.6325841	0.8622099	0.1052002	0.1261801	0.7364438	0.2771795	0.3195765	0.3930233	0.3317799	0.522925
EMR3_P1297_R	0.9562525	0.8967369	0.8305007	0.8676292	0.9411962	0.6776408	0.7588196	0.9747131	0.9598353	0.9135183	0.9167081	0.9794065	0.9568993	0.9900745	0.7977062	0.9897731	0.9796121	0.9887982	0.9907677	0.9960284	0.9927799	0.9134355	0.9667756	0.9752139	0.9136865	0.9943914	0.7603283	0.9083652	0.9128789	0.8910176	0.9394522	0.911726	0.9671412	0.9945141	0.6291358	0.65799	0.9945624	0.8933003	0.9664789	0.8806945	0.9253199	0.7304296	0.5281375	0.8748912	0.7453107	0.993874	0.7840924	0.6591661	0.7897183
EMR3_P39_R	0.5696772	0.6828132	0.2825119	0.9137839	0.4912702	0.5598885	0.6389082	0.8234304	0.8032099	0.5393953	0.6491984	0.8408962	0.6772577	0.973278	0.5368912	0.8570598	0.7253076	0.7126663	0.8791888	0.8742693	0.951441	0.7210378	0.4974316	0.9168785	0.2986267	0.9919681	0.5724159	0.6470881	0.332056	0.5908225	0.9002174	0.6981034	0.9390292	0.3801783	0.3763	0.5945716	0.6064463	0.619784	0.5835797	0.7041578	0.4987999	0.5197511	0.5864977	0.9739904	0.5756689	0.6095127	0.6835018	0.743728	0.5077935
ENC1_P484_R	0.05501632	0.08352932	0.07973129	0.08973371	0.06133241	0.09085854	0.126733	0.06927785	0.05566512	0.05210822	0.08575321	0.05528997	0.0731078	0.07042231	0.05025967	0.06347767	0.04986671	0.08680075	0.04529333	0.09535119	0.03109952	0.05617894	0.06161099	0.05390733	0.05187299	0.07586946	0.1245954	0.08871549	0.06575868	0.07279512	0.04223311	0.05020566	0.07475001	0.1023492	0.06986054	0.05008709	0.1044358	0.0553713	0.04378935	0.03528032	0.1550782	0.1181161	0.0543283	0.07282181	0.04435781	0.07192407	0.047773	0.08386495	0.09236159
EPHA1_E46_R	0.03960707	0	0	0	0	0.2105687	0	0	0	0	0	0.002957124	0.002624896	0	0.003963928	0	0.1286713	0.00431851	0.002854737	0	0	0.000681211	0	0.001208603	0.05384794	0	0.01615587	0	0	0.004265763	0	0.02544171	0.0839225	0	0.02573863	0.00482111	0	0	0.001144263	0.003545447	0.05518578	0	0.004098357	0.000412157	0	0.008958095	7.94E-05	0	0
EPHA1_P119_R	0.02820195	0.02720081	0.1308689	0.04028539	0.07141913	0.06002783	0.05059775	0.03709408	0.04402047	0.02294253	0.04545663	0.02155245	0.02555831	0.07090338	0.03654265	0.03689755	0.09332082	0.008989424	0.04197538	0.008450727	0.01119539	0.02858491	0.06472823	0.07159605	0.1318945	0.0216978	0.0127315	0.01557886	0.001353677	0.03312521	0.02871226	0.1216649	0.1367557	0.02051155	0.06834421	0.3327099	0.0110037	0.0568536	0.09135313	0.06481647	0.01362241	0.01636097	0.03378569	0.08808925	0.1634191	0.09079821	0.02980329	0.1418895	0.09393877
EPHA2_P203_F	0.637784	0.1721281	0.3961073	0.7315371	0.6115776	0.3540414	0.6839716	0.5706263	0.4941097	0.449625	0.637151	0.4046189	0.3988257	0.4094791	0.4506778	0.4428693	0.6337331	0.4950504	0.5267159	0.3749131	0.6237976	0.1650878	0.6087754	0.7616929	0.6148059	0.3545977	0.5221714	0.2805294	0.6477471	0.4431299	0.3990335	0.6711127	0.3909092	0.6084446	0.4627734	0.1486736	0.6613137	0.660084	0.720111	0.3987777	0.5391651	0.4198786	0.323685	0.6078499	0.5863143	0.3887742	0.1612064	0.4797801	0.422176
EPHA2_P340_R	0.3413031	0.1741312	0.09210885	0.2924103	0.7136084	0.1900235	0.578476	0.1994589	0.3193263	0.3068849	0.3734174	0.2380385	0.05883343	0.3428194	0.2113654	0.1874037	0.3213047	0.3528996	0.3616762	0.2277636	0.2544406	0.1248075	0.5538668	0.2416962	0.3976183	0.167216	0.2498512	0.1796752	0.1174259	0.3294067	0.1253895	0.4234005	0.2521246	0.2573554	0.4378974	0.1783179	0.2949233	0.0896196	0.3982439	0.1936899	0.2914617	0.2293866	0.2840264	0.01240756	0.3418372	0.2108644	0.01272764	0.4043227	0.3078988
EPHA3_E156_R	0.02255127	0.2037635	0	0.01398399	0.004188822	0.2064419	0.02336149	0.05280676	0.05721257	0.03233218	0	0.1217887	0.03015265	0	0.4810668	0.001678037	0	0.1068878	0.01706941	0	0	0.04202745	0.08699934	0.7410246	0.02191656	0.002411255	0	0.2860121	0	0.08958229	0.4841133	0.1614405	0.008242705	0	0.02865408	0.020018	0	0.09288144	0.1173275	0.07170939	0.05111864	0	0.01067729	0.5466847	0.01379359	0.1758287	0.01363979	0.01496474	0.1311587
EPHA3_P106_R	0.09157404	0.09164712	0.1782585	0.2165495	0.3746752	0.2656002	0.02526464	0.2769422	0.1908338	0.1523216	0.3038524	0.09228782	0.06175331	0.07233167	0.4166505	0.06565358	0.0484412	0.1337196	0.02048749	0.1466029	0.1796988	0.04444676	0.07237545	0.714358	0.8513522	0.04829995	0.1620906	0.7058378	0.02008526	0.07711925	0.4966317	0.1425692	0.09289172	0.04066449	0.03919936	0.0231167	0.2322748	0.3918929	0.1033231	0.116227	0.160556	0.2420124	0.01326664	0.423859	0.2946572	0.1139518	0.01977808	0.02662459	0.1756069
EPHA5_E158_R	0.07611405	0.01718918	0.005781025	0.02370444	0.06992655	0.002257114	0.1745473	0.03862911	0.02094194	0.04328141	0.007361179	0.01268002	0.01505743	0.01858259	0.3706129	0.03702457	0.01492361	0.02660417	0.06232174	0.03366924	0.0988519	0.01701786	0.03226744	0.1755397	0.1568241	0.01453146	0.02550455	0.2956849	0.007228781	0.02040342	0.5704499	0.008546209	0.05225227	0.03644625	0.02180248	0.02468993	0.03412711	0.03754115	0.04036023	0.3964649	0.2500137	0.1800801	0.01961629	0.2983499	0.02404224	0.4866676	0.02112451	0.03729975	0.02328824
EPHA5_P66_F	0.3836505	0.3882073	0.2875918	0.4497435	0.6548396	0.4349605	0.5670054	0.7370628	0.4927562	0.4549913	0.5958935	0.2621431	0.4554904	0.6154389	0.8736362	0.5517776	0.5280584	0.5512287	0.5262219	0.4621778	0.3376667	0.484815	0.5949386	0.7980244	0.7942303	0.427983	0.4710207	0.8082665	0.1145104	0.737775	0.8960331	0.4789847	0.4409233	0.9717808	0.4028899	0.6389915	0.5960203	0.8121799	0.5491841	0.8641033	0.9733263	0.6527814	0.5737734	0.9360243	0.6690045	0.8502877	0.929482	0.6200567	0.7147678
EPHA7_E6_F	0.07129997	0.07635241	0.1030315	0.1405079	0.0517185	0.04759883	0.07124358	0.05266109	0.03433703	0.07580446	0.06634318	0.01911129	0.03268931	0.0811914	0.06651301	0.05438855	0.153578	0.07068828	0.09647202	0.03203993	0.04430503	0.02630905	0.0418887	0.1203225	0.05818101	0.04907606	0.06984718	0.1198869	0.008053705	0.04874936	0.6290274	0.0643598	0.08499405	0.04229502	0.0281254	0.04921898	0.04257691	0.03504964	0.07472714	0.04873957	0.09690328	0.03557552	0.03258227	0.6968747	0.02599295	0.3041384	0.03160469	0.09474712	0.1159433
EPHA7_P205_R	0.08605658	0.100834	0.04449809	0.07549437	0.06845783	0.09519399	0.1303515	0.1334449	0.08146931	0.04130285	0.136415	0.03915503	0.07656436	0.103944	0.09276465	0.0978309	0.06930533	0.1465857	0.06370018	0.04986613	0.07183047	0.04612756	0.08356696	0.06083595	0.4935573	0.03039355	0.03796688	0.1351782	0.0487965	0.2347485	0.7189968	0.04334196	0.1440198	0.03721321	0.03815155	0.05981465	0.1095597	0.01840853	0.06973306	0.06496127	0.4665114	0.2316451	0.05524813	0.1694681	0.05378104	0.1651956	0.1454806	0.1099556	0.1313404
EPHA8_P256_F	0.0597609	0.07767069	0.187258	0.05602962	0.2247098	0.1344178	0	0.2785622	0.008938826	0.04318957	0.1703918	0.002905959	0.05581387	0	0.02845823	0.2588066	0.04570429	0.03825247	0.008958746	0.1188327	0.1316184	0.07665437	0.05485644	0.01196126	0.01583314	0.03622983	0.2326332	0.08094171	0	0.0481041	0.0351688	0.04586733	0.0787688	0.111386	0.1282989	0.01734118	0.320954	0.000981174	0.07771917	0.180651	0.1109876	0.2608357	0.009397641	0.01259193	0.01060373	0.09488754	0.0104898	0.2249178	0.07804523
EPHA8_P456_R	0.8403347	0.9920049	0.9470139	0.9144677	0.8804201	0.8819128	0.4702558	0.9260897	0.8944253	0.9521196	0.9006688	0.815791	0.7443072	0.8457285	0.8849845	0.9718242	0.9578316	0.8996676	0.8775303	0.9939579	0.8337639	0.6801839	0.8843599	0.777799	0.9105857	0.9911548	0.8768449	0.9865795	0.9487994	0.9575319	0.9357625	0.8670907	0.912742	0.871689	0.9920955	0.8753986	0.8451098	0.8562565	0.8535123	0.899985	0.7756856	0.6669167	0.7341961	0.8266404	0.9043355	0.9668159	0.9263566	0.8775238	0.8618699
EPHB1_E202_R	0.02252869	0.5722927	0.8335521	0.4331213	0.120621	0.5446328	0.09231115	0.6411907	0.2106899	0.5645216	0.6464597	0.09540384	0.5549372	0.07272921	0.0285393	0.06707992	0.3236856	0.5698038	0	0.5700099	0.5375808	0.05805205	0.1636743	0.003047623	0.03753418	0.5540711	0.6485329	0.320273	0.8205835	0.177821	0.1023333	0.6115231	0.1817011	0.576714	0.1826097	0.4461525	0.611616	0.7573902	0.4999977	0.2688228	0.6179762	0.6252015	0.3006354	0.4308496	0.3057593	0.7278591	0.008231969	0.6329711	0.7468194
EPHB1_P503_F	0.08862872	0.15228	0.1470363	0.145956	0.3376878	0.07440889	0.2833782	0.1317673	0.3217103	0.1929991	0.3288398	0.07595069	0.1207912	0.2680136	0.6467515	0.1661426	0.1825403	0.1237857	0.1593143	0.2026219	0.3816554	0.1822183	0.18349	0.0560129	0.06401403	0.2354057	0.1381428	0.2282622	0.09301072	0.1873048	0.1245135	0.1034562	0.3214234	0.197574	0.1657452	0.2032522	0.1136856	0.06482175	0.1323596	0.2361679	0.2133422	0.7642434	0.09538015	0.12559	0.5811359	0.9445999	0.5918842	0.4379281	0.08898801
EPHB2_E297_F	0.008043072	0	0	0.0013404	0.009562522	0	0.03683097	0.001515304	0.01015935	0.002276949	0.02666977	0.005422669	0.005007773	0	0.008023613	0.01007104	0	0	0.005600176	0	0	0.003124248	0.01297911	0.008672953	0.01042857	0	0	0	0.1005273	0.007128707	0.003507369	0.004049097	0.007335844	0.004953068	0.007753327	0.007525556	0	0	0	0.006401666	0	0.001857204	0.01175121	0.01731794	0.01011101	0	0.009519693	0.01641414	0
EPHB2_P165_R	0	0	0	0	0	0	0	0	0	0	0	0	0	0	0	0	0	0	0	0.1834279	0	0	0	0	0	0.03012707	0	0	0	0	0	0	0	0.04050287	0	0.009177601	0	0	0	0	0	0	0	0	0	0	0	0	0
EPHB3_E0_F	0.01257039	0.000852758	0	0	0.2330393	0.07693295	0.006359015	0.000229418	0.03564117	0.0307558	0.04581073	0.006584881	0.005951765	0.0036627	0.009062634	0.02685211	0.01338027	0.0727817	0.03916125	0	0.02508467	0.009181647	0.04491948	0.0103015	0.0138885	0.05026472	0.02960997	0.01403057	0	0.006531531	0.00393785	0.01436874	0.03351434	0.02304354	0.01184437	0.09819114	0.1187838	0.1281565	0.0258211	0.0109937	0	0.2812312	0.0119882	0.01237707	0.01127719	0.04130028	0.009091356	0.01227566	0.1119794
EPHB3_P569_R	0.122131	0.04134179	0.07567761	0.08247188	0.1632666	0.01892538	0.06570642	0.1199405	0.06572295	0.0872211	0.08346123	0.05270358	0.04570315	0.1404288	0.1213791	0.09695136	0.1399724	0.08299038	0.07399701	0.0255306	0.1044785	0.05038055	0.1006223	0.07374365	0.08230691	0.04099646	0.05439151	0.1228799	0.2485389	0.1601541	0.1545712	0.1521039	0.07300312	0.04940001	0.06825004	0.02128633	0.01601597	0.1119557	0.08614247	0.4292244	0.03894524	0.009363302	0.1149059	0.03782655	0.02828748	0.08774587	0.1296777	0.04328076	0.09154634
EPHB4_E476_R	0.07529187	0.2195989	0.08845943	0.2123641	0.02521817	0.4088608	0.05237131	0.1142798	0.03138163	0.1730586	0.2571401	0.0136698	0.01883789	0.1660171	0.01628079	0.2449611	0.1333813	0.4190392	0.01620487	0.1457954	0.4136743	0.01238278	0.1138797	0.02264927	0.02428813	0.07263485	0.2715359	0.1473146	0.298813	0.0456219	0.0117693	0.1308988	0.3913842	0.1670231	0.08321951	0.1016883	0.2161107	0.2957379	0.1088506	0.01482827	0.1784041	0.001693957	0.02226053	0.03528709	0.01918944	0.1551182	0.02445355	0.5656603	0.1778148
EPHB4_P313_R	0.1343518	0	0	0.1018957	0.1807347	0.005795757	0.03718158	0.007419578	0.02169944	0.1040956	0.1328146	0.01073361	0.1492089	0	0.03436688	0.001613855	0.05274601	0.0458582	0.01140886	0	0.06411726	0.05289716	0.06916993	0.002727256	0.01183181	0.06612736	5.49E-05	0.01589865	0	0.01445535	0.006276798	0.00521488	0.1990919	0.07587785	0.05070327	0.01250595	0.02853239	0.01292243	0.004214451	0.01294854	0.06429089	0.000882116	0.01505092	0.01386948	0.01225202	0.04440083	0.01801878	0.0335939	0
EPHB6_E342_F	0.0255789	0.05360493	0.08583307	0.1335405	0.04522236	0.03442985	0.02427934	0.05414003	0.1539719	0.06696694	0.1763893	0.07018563	0.01023389	0.01325863	0.04798394	0.02599013	0.02701495	0.0678412	0.01251238	0.06062636	0.08012656	0.1304664	0.04765718	0.1254217	0.1529678	0.03770415	0.04551189	0.06553959	0.0222711	0.01366095	0.01240963	0.05342039	0.05763031	0.09055626	0.03017941	0.03343368	0.08327339	0.0854603	0.04730704	0.01817769	0.04751542	0.0317732	0.01481145	0.5406563	0.0176698	0.1040228	0.0219703	0.6404869	0.1206025
EPHB6_P827_R	0.03317137	0.01101218	0.01079104	0.002999658	0.02435553	0.0117323	0.02445117	0.01081101	0.01892275	0.001746269	0.01969828	0.01381493	0.01268662	0.01276536	0.02255878	0.01552002	0.009096339	0.02071858	0.0913004	0.009104216	0.002253428	0.01444358	0.02223803	0.01699893	0.02071427	0	0.001364315	0.005225356	0	0.01857735	0.01632876	0.02438	0.05308772	0.005913243	0.01844539	0.06531433	0.01507858	0.009228421	0.01752684	0.04324929	0.007224499	0.005961896	0.05822267	0.02128	0.01435216	0.007947068	0.01869626	0.02045266	0.005612444
EPHX1_E152_F	0.7944524	0.9290897	0.8171117	0.6348175	0.5175645	0.9330546	0.4413457	0.7806087	0.8096021	0.7631301	0.8414901	0.8576871	0.8143771	0.9217021	0.6334043	0.8034804	0.5155689	0.778169	0.7889492	0.8882666	0.7894986	0.8514269	0.7232469	0.5821178	0.8079497	0.9017591	0.9249361	0.8171113	0.7914755	0.8181349	0.8515841	0.6626722	0.7989883	0.8038046	0.4093213	0.8205103	0.7633214	0.4414027	0.8203726	0.2337413	0.94639	0.3741777	0.8754948	0.3437903	0.6263999	0.2064907	0.4824502	0.4313274	0.8262604
EPHX1_P1358_R	0.9593714	0.8898995	0.8401875	0.8605144	0.8795975	0.9131789	0.8018565	0.7855699	0.9588416	0.8103949	0.9043112	0.9800133	0.9287974	0.9252642	0.7884002	0.9219238	0.7577304	0.8841155	0.9697255	0.814816	0.8349593	0.9358426	0.8550443	0.9069107	0.9017671	0.8757654	0.9310024	0.8570482	0.853487	0.9384251	0.873798	0.7820436	0.9135979	0.8811748	0.8924105	0.9375238	0.8565045	0.8266376	0.8842883	0.6632301	0.8776154	0.8884874	0.9406186	0.8140571	0.9641598	0.8184802	0.9465467	0.9039904	0.8906502
EPHX1_P22_F	0.9877734	0.9947656	0.995132	0.9739789	0.9936777	0.9945639	0.8817822	0.966454	0.9896185	0.9935077	0.9875029	0.9937989	0.9836968	0.9952067	0.9295357	0.9952704	0.9448263	0.993784	0.9960459	0.9742594	0.9944263	0.9937263	0.9946223	0.9326913	0.9755108	0.9931356	0.9948837	0.9940594	0.9957086	0.9894221	0.9927098	0.9573613	0.9944891	0.994027	0.7343806	0.9898747	0.9801048	0.7672338	0.9836327	0.5709863	0.9946849	0.596168	0.9556729	0.5689022	0.7382555	0.4754127	0.8495577	0.7154444	0.9626125
EPM2A_P113_F	0	0.01137563	0	0	0	0.1983068	0	0.06606603	0	0	0	0	0	0.0635662	0	0.2707563	0	0	0	0	0.8092351	0	0	0	0	0.01654201	0	0	0	0.05646497	0	0.03359079	0.2082534	0	0.01628043	0.3490751	0	0.08166661	0	0	0.02837301	0	0.1425567	0	0	0.005787317	0	0.6217783	0
EPM2A_P64_R	0.01774435	0	0	0	0	0	0.003707798	0	0	0	0	0.01008743	0.01095222	0	0.01078761	0.1664717	0	0	0.01108447	0	0.169902	0.008050969	0	0.01255673	0.01714678	0	0	0	0	0.008844553	0.003618036	0	0	0	0	0.02149921	0.06108059	0	0	0.01207189	0	0	0.006486029	0.01788916	0.008908448	0	0.01240858	0.01530954	0
EPO_E244_R	0	0.9469961	0	0	0	0	0	0.3545237	0	0.2072326	0	0	0.234037	0	0.7582084	0	0.3134011	0	0.1744202	0	0.02798283	0.7904631	0	0.43415	0	0.2976026	0	0.00061836	0.3671202	0.1604507	0.9902889	0	0	0	0.9014883	0	0	0	0	0.9352904	0	0	0	0	0	0	0	0	0
EPO_P162_R	0.06862591	0.4042914	0.2193193	0.2906065	0.2205105	0.5917149	0.1119208	0.5086923	0.3412962	0.1655284	0.3601891	0.1479748	0.3717963	0.1640925	0.8349388	0.07042138	0.2022025	0.2426506	0.2035967	0.2841269	0.4856801	0.2059766	0.162792	0.4205134	0.1456259	0.1199572	0.3788503	0.2458529	0.5325901	0.1656321	0.8086768	0.2479861	0.1251872	0.2135114	0.2865322	0.3767183	0.535273	0.6642857	0.1097062	0.746356	0.1195249	0.6314517	0.05178886	0.4731233	0.07038724	0.1825053	0.5472298	0.07679652	0.3646277
EPS8_E231_F	0.02149949	0.1232339	0.1087971	0.1558335	0.1179707	0.1467718	0.03285799	0.12165	0.01153278	0.1740919	0.08099998	0.003290035	0.003443044	0.1671787	0.01372748	0.08191393	0.3829151	0.1769618	0	0.09068415	0.2850849	0.006972397	0.05559788	0.008070316	0.007046104	0.05334679	0.2075094	0.1293693	0.3598749	0.01064765	0.002688869	0.06570599	0.05305237	0.2178626	0.03067729	0.005350759	0.07677393	0.1228378	0.211861	0	0.04646192	0	0.009381755	0.01030522	0	0.2660224	0.01499682	0.01256365	0
EPS8_P437_F	0.4001603	0.1973706	0.08729944	0.5089067	0.4200284	0.04816279	0.00756204	0.1746396	0	0.1288059	0.08994227	0.007054513	0.1066371	0	0.06050807	0	0.2183509	0.1671101	0.005386117	0.0562883	0.2245923	0.02191731	0.2560394	0.4539672	0.01657343	0.2152416	0.233053	0.1191878	0.1965906	0.1371593	0.07927801	0.1967053	0.2914156	0.2212585	0.09485869	0.01088441	0.2870885	0.1571524	0.154231	0.3236303	0.1498975	0	0.009135481	0.006761063	0.006697099	0.1988455	0.01254803	0.01461881	0.05986498
ER_seq_a1_S60_F	0.1864851	0.09916462	0.005883071	0.120684	0.225347	0.08798072	0.0267561	0.05801615	0.02468124	0.05943233	0.07028008	0.08710302	0.08675017	0.02586704	0.02528606	0.06592627	0.1044067	0.06731629	0.01447079	0.02501529	0.037759	0.03176646	0.05474364	0.1501507	0.01959384	0.02552165	0.0210113	0.02895388	0.1489309	0.04901977	0.05992666	0.1216047	0.1324603	0.07022794	0.05492831	0.02239132	0.1122297	0.2400241	0.1463579	0.1049374	0.1494894	0	0.148937	0.03068143	0.4344408	0.1611408	0.1894356	0.2050977	0.05478495
ERBB2_P59_R	0.005663286	0	0	0	0	0	0	0.0273224	0	0	0.0148482	0	0.001761354	0	0.006789771	0	0	0	0.02630534	0	0	0	0	0.000578555	0.006074669	0	0	0	0	0	0.01274874	0	0.005582419	0	5.87E-05	0.002486408	0	0	0	0.006191553	0	0	0.003351417	0.002693106	0.002571454	0	0.006112011	0	0
ERBB3_E331_F	0.1130589	0.07280557	0.1567172	0.1093733	0.1285809	0.07751829	0.1490483	0.1255849	0.09378719	0.1170073	0.1463124	0.109586	0.09710628	0.1372395	0.06896432	0.1587658	0.04224448	0.1033936	0.1137256	0.09235387	0.09799216	0.1076491	0.1938061	0.0817504	0.08934756	0.08099142	0.1386032	0.06688891	0.06411336	0.1180791	0.08282969	0.1288432	0.1386378	0.1511377	0.1268877	0.1229732	0.1536997	0.06692013	0.07951459	0.09272072	0.08435286	0.07649767	0.1383045	0.1750948	0.1247368	0.06638819	0.07487848	0.2906834	0.08395412
ERBB3_P870_R	0.08889947	0.00566904	0.04610078	0.1185378	0.1650582	0.03238877	0.0110641	0.07393231	0.0118167	0.01192434	0.1445768	0.1692323	0.009285379	0.2161633	0.05979022	0.1447439	0.1782422	0.04355242	0.0420822	0	0.09644073	0.02958729	0.1228237	0.1056489	0.2565228	0.04006246	0.1177055	0.004962331	0	0.06507844	0.008932231	0.04060318	0.0473486	0.05713274	0.03309814	0.01479477	0.1439618	0.000721055	0.09815802	0.1912304	0.09833089	0	0.01120144	0.01980262	0.01428592	0.03287201	0.1438802	0.007250068	0
ERBB4_P255_F	0.03542401	0	0.01274687	0	0	0.0115979	0	0.01588707	0	0	0.02859428	0	0	0	0.01891798	0	0	0.03284527	0	0.03141461	0	0.006741915	0.002442093	0	0	0	0.03556427	0	0	0	0	0	0.008803613	0	0	0	0	0	0	0	0	0	0	0	0	0	0.003552587	0	0.04627319
ERBB4_P541_F	0.01188137	0	0	0	0.00853135	0	0.2463315	0.001123837	0.01114869	0.05777511	0	0.005221272	0.05047346	0	0.05783235	0.005349422	0	0.0214351	0.007692526	0	0.03979412	0.05063798	0.03342985	0.0103061	0.01294317	0.006841831	0.01071302	0	0	0.04284071	0.006749262	0.02532209	0.050288	0.007830246	0.01437944	0.01067706	0	0.001563251	0.01700168	0.01076613	0	0	0.01132677	0.01891518	0.01110327	0	0.01672782	0.01041519	0
ERCC1_P354_F	0.01573897	0	0	0	0.07589905	0	0.003729942	0.03071159	0.002721386	0	0	0.008136821	0.008963445	0	0.008137067	0.002090589	0.05446116	0	0.01058053	0	0	0.01257433	0	0.009023328	0.01207076	0	0	0	0	0.01463381	0.006387412	0	0.04821093	0	0.005630743	0.008419692	0	0	0	0.01036186	0	0	0.00631534	0.01636263	0.009240991	0	0.009173264	0.007376089	0
ERCC1_P440_R	0.1051487	0.01385079	0	0.2200022	0.1526712	0	0.007094041	0.1118572	0	0.04119339	0.07640364	0.1059073	0.03729118	0.05464497	0.04826411	0	0.1293713	0.04943926	0.1512937	0.004222225	0.06702592	0	0.07769283	0.004065942	0.003788989	0.06237106	0	0.008160872	0.2143652	0.03548784	0.1197972	0.1436524	0.04036498	0.05916309	0.03228636	0.07851714	0	0.001113255	0.1494728	0.05939527	0.0432137	0.000918407	0.001040108	0.0037664	0.002560754	0.01159831	0.002255683	0.1264556	0
ERCC3_P1210_R	0.9421765	0.8462862	0.7463813	0.9435872	0.9899786	0.7253529	0.9929805	0.9233789	0.934407	0.9215767	0.8464055	0.7106176	0.8785152	0.9876876	0.9916899	0.9899454	0.9763548	0.8586017	0.9612157	0.4299742	0.9927838	0.7315235	0.9918185	0.9915656	0.8760272	0.9425364	0.9006947	0.8643542	0.9910566	0.8801553	0.9538819	0.9938881	0.9906856	0.9308296	0.9934025	0.8971297	0.988004	0.9929013	0.9626558	0.9921084	0.7423964	0.9931418	0.9937154	0.9903396	0.9937022	0.9921423	0.9917967	0.991574	0.9941102
ERCC6_P698_R	0.03813202	0.4729123	0.6112471	0.7174799	0.1243928	0.5212904	0.6792616	0.4665625	0.342753	0.4065792	0.3736912	0.05722234	0.1665685	0.06778671	0.05268971	0.3898773	0.234781	0.357378	0.05954337	0.826355	0.5931645	0.04922395	0.1649369	0.03988889	0.04953267	0.1927427	0.2347334	0.4397377	0.5465528	0.03938768	0.03065109	0.2092835	0.3373428	0.545613	0.09979855	0.5165444	0.4531913	0.1380757	0.4166569	0.3042186	0.2373893	0.5665122	0.0411691	0.05649402	0.03081886	0.4021581	0.03365623	0.2972744	0.3610831
ERG_E28_F	0.1563924	0.06568131	0.05867372	0.05779928	0.1762703	0.1487271	0.25703	0.2015371	0.207661	0.05900019	0.08129243	0.000752932	0.05181466	0.2702454	0.8659933	0	0.1577283	0.1114498	0.2023058	0.04404954	0.01672411	0.1001731	0.08708289	0.6782467	0.1096861	0.04882986	0.1635977	0.9077914	0	0.05359542	0.1371377	0.1885388	0.2088732	0.06134806	0.1126741	0.3347208	0.1798103	0.2945297	0.2194213	0.8703474	0.5084055	0.5843765	0.05280679	0.2697781	0.2790972	0.7561775	0.08135799	0.2245966	0.5045702
ERN1_P809_R	0.2021807	0.03094841	0.04066998	0.3374428	0.2208589	0.7923813	0.4396729	0.3018108	0.0873908	0.4925421	0.161282	0.3288469	0.2080479	0.5008293	0.4448341	0.1843883	0.5638484	0.2840865	0.516654	0.4168667	0.6650054	0.3071469	0.2474016	0.1162261	0.3929414	0.9263446	0.2419573	0.8049675	0.01238255	0.4929505	0.6927667	0.3183493	0.251661	0.4556937	0.7927282	0.3733087	0.1046619	0.2906853	0.4061229	0.1902816	0.06641556	0.01651787	0.2731923	0.5209299	0.6181368	0.534916	0.1823795	0.4943085	0.6509874
ESR1_E298_R	0.07610804	0.04697185	0.01546955	0.03197026	0.04262085	0.06294394	0.399863	0.04091832	0.1782951	0.02379358	0.08193634	0.02143763	0.01991314	0.09607749	0.02300755	0.1153037	0.0813605	0.07342707	0.1023825	0.0229744	0.003493765	0.03804162	0.05565102	0.03465658	0.2137251	0.01162902	0	0.009353615	0	0.08094876	0.02065385	0.03477174	0.2549361	0.01881881	0.03002822	0.03195747	0.01628389	0.08730887	0.08015338	0.02330048	0.1366519	0.003075384	0.03613063	0.05875783	0.1308581	0.02782261	0.02547531	0.08992398	0.1837982
ESR1_P151_R	0.3318459	0.0696523	0.05245961	0.2466257	0.4071288	0.2416006	0.4993614	0.3707423	0	0.1793823	0.3234316	0.07021681	0.06031706	0.1705274	0.4615904	0.7686142	0.3169856	0.08434897	0.1840219	0.09349352	0.1371644	0.1385645	0.4199749	0.4148371	0.6828049	0.03674588	0.05511868	0.08082467	0.1393262	0.1408595	0.1284897	0.2504313	0.3708902	0.1011389	0.1643507	0.1497766	0.301317	0.2896102	0.2412932	0.2303385	0.970786	0.3049714	0.7968335	0.002806336	0.2681478	0.1099214	0.26927	0	0.2306762
ESR2_E66_F	0.01725909	0.06825648	0.0204828	0.05173076	0.0302505	0.03809289	0.05073966	0.05471111	0.03375689	0.03764621	0.04467901	0.007743237	0.01251044	0.03512131	0.8059688	0.02402684	0.09667612	0.03262158	0.0114737	0.01953019	0.06115079	0.05462576	0.02954811	0.01825717	0.01731109	0.0362561	0.02698463	0.04831282	0	0.03329768	0.006212788	0.01445626	0.03584365	0.0573907	0.01129494	0.01393915	0.006051938	0.04651213	0.05626788	0.7401625	0.006507057	0.1799157	0.07957918	0.2171405	0.01229493	0.03806913	0.01418372	0.03210984	0.005787918
ESR2_P162_F	0	0.02717913	0	0	0	0.1834717	0	0.1502314	0	0.02357998	0.03719872	0	0	0	0.7306658	0	0	0	0	0.08072072	0.02758282	0.1803036	0	0	0	0.01614979	0.009397219	0	0	0	0	0	0	0.04906511	0	0	0.07311597	0.0953948	0.0417605	0.7151198	0.224702	0.06936254	0	0.4631792	0.000245319	0.3939863	0	0	0
ETS1_E253_R	0.0250024	0.1451608	0.3724358	0.1525267	0.07014529	0.08747096	0.1718957	0.1869905	0.003202069	0.181198	0.3431432	0.0194685	0.03680629	0.0520348	0.5571084	0.02756179	0.5866641	0.3203703	0.08428902	0.5217085	0.3502103	0.007278433	0.04455444	0.01877506	0.06459235	0.1401923	0.1754458	0.08800585	0	0.01141995	0.4217564	0.1403902	0.04586619	0.2274558	0.1834046	0.1025435	0.2792097	0.07863872	0.1700866	0.03167142	0.1908566	0.01549803	0.08024737	0.3070402	0.5888827	0.7729834	0.1179956	0.04323637	0.2691878
ETS1_P559_R	0.01380245	0.004235568	0	0	0.004300911	0.00740796	0.005239806	0	0.007305742	0	0.01346007	0.003544958	0.01920152	0	0.01230153	0.01527937	0	0	0.003433777	0	0.01807912	0.006537489	0.003679123	0.01171073	0.01036554	0	0	0.007492131	0.001015315	0.007195869	0.1124609	0	0.01486948	0	0.5790028	0.007054574	0.02748355	0.04052047	0	0.01133016	0.1705413	0	0.00615197	0.2213998	0.4859116	0.5531552	0.1131954	0	0.3805434
ETS2_P684_F	0.007525188	0.001202272	0.001852326	0.005645637	0.004206729	0	0.01266346	0.03451415	0.06740212	0	0.05062459	0.00291178	0.002468378	0.05738826	0.1002936	0.003659732	0.004585202	0.01220905	0.2370293	0.02202009	0	0.000469604	0.00441029	0.005361005	0.008632234	0	0	0.01310175	0	0.01616396	0.001509052	0.01292365	0.02409059	0.02331498	0.02221773	0.1260337	0.02437126	0.004676951	0.02198487	0.006372895	0.002169647	0.06674464	0.003590188	0.01549948	0.004849344	0.0284615	0.005702461	0.006543709	0.051068
ETS2_P835_F	0.1405833	0.07208118	0.1933986	0.04080082	0.1179019	0.1271696	0.1361619	0.113918	0.019398	0.01999026	0.2074425	0.07449442	0.07329883	0.04556403	0.1838353	0.1419869	0.04794014	0.07690596	0.1014798	0.06226016	0.000498077	0.03727459	0.03523085	0.1340988	0.02198529	0.0150819	0.0560982	0.0822501	0	0.01683782	0.02901652	0.2413298	0.2998334	0.04506519	0.08197877	0.02773245	0.167455	0.04518308	0.142485	0.05787331	0.1533602	0.0801719	0.02340035	0.2184987	0.02031037	0.1220554	0.2119936	0.04334755	0.1468843
ETV1_P235_F	0	0.9000523	0	0	0.2058655	0	0	0.07227569	0	0	0.3282391	0	0.143946	0	0.03880803	0	0	0.3216936	0.1458747	0	0	0	0.0823493	0	0.604669	0.01315121	0.001034262	0.04799157	0	0.1761375	0	0.09236492	0	0.01606671	0	0	0	0	0	0	0	0	0	0.9605638	0	0.6944212	0	0	0.7299705
ETV1_P515_F	0.2380228	0.2765027	0.09457745	0.2438312	0.299034	0.1613194	0.2269755	0.1384937	0.188102	0.16714	0.1049983	0.06674317	0.0851962	0.2770273	0.1193162	0.1548323	0.32885	0.1874285	0.1856656	0.2269653	0.2459415	0.1409983	0.2807357	0.2555563	0.1259316	0.1585926	0.1743032	0.2378398	0.2331018	0.1343088	0.1057277	0.1757941	0.3386053	0.2757603	0.1794001	0.09669042	0.2077811	0.08180826	0.165781	0.1215492	0.1820807	0.06210768	0.06632733	0.8385689	0.05757402	0.7146607	0.1026935	0.2895246	0.2489295
ETV6_E430_F	0	0	0.01434639	0	0	0.2455002	0	0	0	0	0	0	0	0	0	0	0	0.02903527	0	0.002613386	0	0	0	0	0	0.04906656	0	0	0	0	0	0.003623291	0	0	0	0	0.0275644	0	0	0	0	0	0	0	0	0	0	0	0
EVI1_E47_R	0.01020709	0.09440841	0.06207276	0	0.1959498	0	0	0.04409508	0	0.0348965	0.05553616	0.005817855	0.07971475	0	0.03493412	0.000599044	0.6077959	0.02364079	0.01889477	0	0	0.003523141	0.008670785	0.01616299	0.006429473	0	0.05030996	0	0	0.005616409	0.01022025	0.111031	0	0	0.01080295	0.01400821	0	0	0	0.04816111	0	0	0.004460782	0.002930012	0.1297539	0	0.007715182	0.004900402	0.3028491
EVI1_P30_R	0.002278041	0.1535139	0.07728767	0	0	0	0	0.05057246	0	0.01993986	0	0.001632452	0.02369707	0.1082573	0.04449275	0	0.5050033	0	0.002678696	0	0	0.03133394	0.04550396	0.01551501	0.006278389	0.00192287	0.01479268	0	0	0.00448692	0	0.04055081	0	0.03583628	0.01859051	0	0.08730509	0	0.052063	0.006220846	0	0.152322	0.1239997	0.4967149	0.2837441	0	0.110309	0	0.7793493
EVI2A_E420_F	0.9561018	0.9862794	0.9412502	0.9394055	0.9767771	0.992626	0.9884779	0.8771715	0.8952464	0.8876386	0.9926977	0.9551157	0.9886653	0.8956068	0.9831172	0.9223612	0.9449895	0.9770538	0.5854651	0.9931968	0.9896261	0.972933	0.8630391	0.7813472	0.7754857	0.9399353	0.9944218	0.9891792	0.9882303	0.9760695	0.8492956	0.9445794	0.9869809	0.9920874	0.9953273	0.9926921	0.9763112	0.7430817	0.9096747	0.849226	0.9806535	0.9932072	0.5722976	0.9844345	0.9617835	0.987794	0.9736483	0.9902626	0.9547427
EVI2A_P94_R	0.8525977	0.6112469	0.7114493	0.8831193	0.8860845	0.8621304	0.8920092	0.7441818	0.6361374	0.6321675	0.9628189	0.8640429	0.954556	0.806329	0.9693471	0.8191272	0.9135233	0.9043886	0.8516831	0.9913816	0.9413884	0.9397862	0.8041987	0.8567855	0.5394449	0.910055	0.9757831	0.9850053	0.9299613	0.8936005	0.7471059	0.8836029	0.9385556	0.9172667	0.9951498	0.9282396	0.8359901	0.7456509	0.9114427	0.8670487	0.9583278	0.9230616	0.5217721	0.9454468	0.9436654	0.9622804	0.9169768	0.9207869	0.9210143
EXT1_E197_F	0.0403399	0.1020646	0.08402298	0.1210776	0.08820371	0.1266345	0.0899855	0.07194433	0.04275451	0.09120721	0.0620091	0.02093343	0.03633924	0.05892038	0.03457858	0.04612731	0.06040655	0.05841655	0.02988058	0.05904739	0.05869714	0.02122896	0.05969317	0.03133896	0.04417236	0.06099727	0.1879319	0.06434862	0.4096169	0.04436659	0.0314445	0.07312072	0.06058482	0.1172032	0.07446521	0.1747336	0.06236085	0.07725815	0.1018787	0.02057725	0.07884268	0.05877549	0.03985494	0.07205571	0.03536044	0.07048255	0.04641167	0.06342584	0.1006614
EYA4_E277_F	0.1257375	0.6144676	0.2799428	0.1842027	0.661454	0.1342092	0.9281787	0.7758324	0.9135563	0.1455386	0.3455141	0.08078329	0.07838316	0.6284001	0.913501	0.2250043	0.1527274	0.2412644	0.1760263	0.1264333	0.3086788	0.08610406	0.3311703	0.9594008	0.8593844	0.2106031	0.1371448	0.984467	0.1534477	0.2278995	0.9748636	0.09428003	0.3559319	0.1340746	0.2750594	0.1228113	0.1670222	0.1134927	0.3041948	0.371527	0.7062731	0.5869428	0.1242519	0.9637371	0.5668702	0.9188334	0.743975	0.2436108	0.553517
EYA4_P508_F	0.14771	0.1685668	0.102339	0.0958325	0.07519931	0.09550144	0.03890829	0.1904586	0.124829	0.1525282	0.2702173	0.007280183	0.01314596	0.2123482	0.3688563	0.1268132	0.05999545	0.1079981	0.1660951	0.04656923	0.04061445	0.4786772	0.06044399	0.4785041	0.01353028	0.145018	0.05466243	0.5673357	0.5294814	0.224944	0.6000789	0.05314531	0.06189741	0.50638	0.091458	0.1682093	0.3951027	0.01649083	0.1547541	0.5780563	0.458436	0.03053692	0.9366586	0.0287985	0.1599593	0.3422146	0.5004092	0.03195515	0.02659114
EYA4_P794_F	0.8275198	0.9785677	0.3347009	0.5139486	0.8205733	0.820479	0.3438962	0.7707244	0.7863148	0.3691246	0.8188902	0.9358619	0.710771	0.1598174	0.8182897	0.93212	0.7245489	0.5062175	0.03723194	0.8069156	0.9100563	0.9241371	0.3421812	0.7917586	0.7577934	0.9185684	0.438114	0.9208704	0.08235414	0.8775505	0.824325	0.2853565	0.5315281	0.7207698	0.2508312	0.7845894	0.7127092	0.6402549	0.4092675	0.6884501	0.8993554	0.3541619	0.9406325	0.8444794	0.9267132	0.9558783	0.9297783	0.7342104	0.6676143
F2R_P88_F	0.121487	0.1310559	0.0216139	0.05764785	0.2444455	0.1973216	0.09164455	0.002375426	0.08077545	0.05819936	0.02540659	0.0175687	0.1673905	0.0466516	0.06002339	0.07226867	0.01787976	0.02155087	0.01857125	0.08897819	0.112517	0.01566951	0.1275636	0.04484561	0.03141744	0.01462329	0.2286181	0.0796467	0	0.1125247	0.03014257	0.04664171	0.07359945	0.1604337	0.07467387	0.0282031	0.02884918	0.006672347	0.08799078	0.01637943	0.1690326	0.005569824	0.01943089	0.04674175	0.009735969	0.0657391	0.03553461	0.04709485	0
FABP3_E113_F	0.1536841	0.005874315	0	0.120475	0.1534809	0.08375173	0	0.2326632	0.08061136	0.4502848	0.2059832	0	0	0.01862601	0.7992243	0.1297722	0.1277457	0.2117457	0.172312	0.02247435	0.07988056	0.1621554	0.1070343	0.09291115	0	0.1814382	0.1700761	0.06569269	0.2051007	0.02350635	0.05509689	0.1196588	0.02470881	0.04338472	0.4958797	0.2080359	0.1379606	0.4381028	0.120506	0.6445829	0.1294709	0	0	0.5246836	0.2026237	0.9137559	0.2957967	0	0.8982192
FABP3_P598_F	0.1373231	0.06260122	0.09961453	0.101574	0.1282126	0.03570232	0.09628027	0.1699871	0.1090575	0.09713189	0.1045637	0.07078537	0.08897812	0.07877918	0.5675847	0.1590958	0.04936738	0.126243	0.1087989	0.08590873	0.2142717	0.1367903	0.2418563	0.1264596	0.1199645	0.147666	0.1962414	0.2165691	0.04446748	0.1438064	0.1062604	0.1489395	0.1719469	0.6146772	0.5186494	0.1253371	0.1510432	0.05080607	0.1020645	0.2856001	0.156629	0.05499593	0.1588019	0.3794657	0.2163653	0.1079114	0.151798	0.09308457	0.2350071
FANCA_P1006_R	0.984803	0.9845856	0.4558011	0.6262972	0.9804938	0.9863219	0.9714385	0.9834287	0.9453747	0.9869438	0.9850416	0.4698242	0.715053	0.7949037	0.9798602	0.7445952	0.983371	0.6418791	0.7632571	0.3324991	0.982041	0.7279454	0.8329642	0.9768491	0.98321	0.9755237	0.9881952	0.4363178	0.7824769	0.5493121	0.9648358	0.9806967	0.8997496	0.9819834	0.4410894	0.4269053	0.797583	0.9769226	0.8759083	0.7000245	0.9768636	0.6819578	0.9917728	0.6780282	0.9869745	0.9810972	0.9780282	0.9837289	0.9801
FANCE_P356_R	0.08749495	0.07293435	0.01983123	0.1025798	0.1224136	0.3933684	0.1244966	0.5208542	0.1404928	0.2245957	0.1725714	0.5932641	0.1281818	0.1005019	0.6103687	0.3029754	0.03904644	0.09124178	0.3183881	0.0990642	0.2931632	0.5083243	0.1254201	0.09153931	0.2473379	0.4556449	0.1320072	0.2066059	0.01634397	0.1323093	0.795412	0.2349444	0.1351324	0.1090646	0.5577461	0.3312714	0.04116403	0.01595318	0.04731921	0.4908572	0.08164166	0.03834837	0.06917148	0.2625621	0.2228797	0.3966016	0.0642401	0.08781037	0.2615625
FANCF_P13_F	0.01635715	0.02246689	0.00909404	0.05261625	0.02837751	0.00172101	0.03660463	0.07347359	0.02148321	0.01617934	0.05545251	0.006848055	0.007828937	0.02366135	0.01319909	0.01813298	0.007738993	0.02208981	0.008282238	0.003709033	0.01574432	0.01040958	0.02947709	0.01444585	0.01480439	0.002184968	0.01099073	0.01935196	0.003678697	0.0125534	0.2691411	0.03378073	0.0337201	0.01104854	0.02219753	0.0171972	0.006705319	0.01285767	0.02256417	0.01062013	0.0120457	0.01708549	0.0117432	0.02143754	0.009170772	0.01190585	0.01306463	0.02369136	0.006354969
FANCG_E207_R	0	0	0	0	0	0	0	0	0	0	0	0	0	0	0	0	0.009994505	0	0	0	0	0	0	0	0	0	0	0	0	0	0	0	0.1211717	0	0	0	0	0	0	0	0.02816232	0	0	0	0.3487747	0	0	0	0.04062868
FAS_P322_R	0.05981032	0.04872338	0.04587516	0.1946605	0.2470615	0.1277815	0.1458027	0.04267178	0.0698362	0.1110449	0.04264152	0.02659971	0.06584053	0.1504407	0.09618787	0.1313115	0.3031377	0.08080274	0.0414745	0.1810952	0.1355097	0.02773532	0.1427077	0.05216274	0.05589016	0.06756696	0.1815627	0.1185478	0.003908643	0.08826223	0.0355949	0.01914346	0.2197157	0.1389319	0.07808074	0.292523	0.08372958	0.04022278	0.1310349	0.1202204	0.02543494	0.02567072	0.04474499	0.0726405	0.02819584	0.2024399	0.04810142	0.0666586	0.05085944
FAS_P65_F	0.1004945	0.08964407	0.062395	0.1974031	0.1733931	0.1046191	0.3511669	0.06668377	0.143408	0.05875304	0.1265247	0.03448607	0.08308008	0.1678275	0.06927929	0.1256865	0.2020608	0.1120518	0.0656583	0.1059734	0.09944188	0.05997596	0.1408301	0.07788286	0.08586504	0.05867756	0.1230101	0.086853	0.1367876	0.1001593	0.05891859	0.03008077	0.216132	0.0977802	0.130046	0.06945044	0.06966142	0.03978302	0.1766466	0.07286364	0.02898425	0.008002358	0.09807162	0.1010835	0.06581421	0.07675636	0.05298397	0.1059417	0.07173358
FASTK_P257_F	0.02179748	0.03752091	0.04916141	0.0612128	0.03738949	0.03745894	0	0.03379525	0	0.0343309	0.07210419	0	0.02938865	0.04488233	0.00497435	0.003576926	0.02115808	0.03058226	0	0	0	0	0	0	0.002259477	0.008811022	0	0.02387703	0	0	0.03250091	0	0	0.03281244	0	0	0	0	0.06285216	0	0	0	0	0	0	0.03983816	0	0	0.02372257
FASTK_P598_R	0.6198184	0.4458639	0.8556526	0.837015	0.7772576	0.7972792	0.5250099	0.7410357	0.8344942	0.6629213	0.7707349	0.4616509	0.4863174	0.7705501	0.7155741	0.6551453	0.6176211	0.8015656	0.6863602	0.3671559	0.8116997	0.445128	0.884807	0.8073825	0.8754271	0.4711501	0.6531986	0.4929975	0.6794096	0.802376	0.7307143	0.7166947	0.6829098	0.741771	0.5112625	0.6653796	0.5883645	0.6759721	0.7971946	0.7598709	0.6610756	0.4781448	0.331652	0.8413883	0.04728142	0.4195619	0.3465046	0.5727322	0.5905098
FAT_P279_R	0.2302152	0.1188984	0.1550204	0.1212547	0.1824921	0.3585397	0.052903	0.1354522	0.03935897	0.1246307	0.02745042	0.02386603	0.06482869	0.06322058	0.1505677	0.1784542	0.1565309	0.1835648	0.1370558	0.1706995	0.06620525	0.03041932	0.1589537	0.2415083	0.04329915	0.04334901	0.3261108	0.09505547	0.5096555	0.09680473	0.2466928	0.1243061	0.2021547	0.1549085	0.221681	0.03262358	0.1072789	0.2044956	0.2165713	0.1890093	0.04814405	0.005263915	0.02830696	0.05400316	0.03527883	0.0878827	0.09713328	0.3325093	0.2289463
FAT_P973_R	0.1479918	0.01026266	0.182249	0.09161838	0.3637356	0.0865528	0	0.08261145	0	0.06399138	0.1431452	0.1595508	0	0.1894476	0.1209406	0.1564962	0.2232139	0.1472864	0	0	0.04341638	0.0329083	0.2050053	0.03373659	0	0.03068244	0.08234426	0	0.3450633	0.2167532	0.08787464	0.1219788	0.3673345	0.08450552	0.04254333	0.2145188	0.08863682	0	0.1707813	0.0452999	0	0.2023551	0	0	0	0.0076528	0.09863455	0.6366199	0.03628759
FER_E119_F	0.02958142	0.1093894	0.01612818	0.2811419	0.2016081	0.1656074	0.03920432	0.0878095	0.08325532	0.09029014	0.2482822	0.01293194	0.01413379	0.02155169	0.01703378	0.03301229	0.02604298	0.1649309	0.02202076	0.1253279	0.2057859	0.0138378	0.0983199	0.1978223	0.02318967	0.06161509	0.1283222	0.08922721	0.3990322	0.01363654	0.085866	0.01780577	0.09529624	0.06055085	0.04928083	0.02510814	0.002590114	0.2058403	0.07582305	0.01509805	0.03141344	0	0.01533006	0.02554325	0.01504025	0.1271218	0.01539649	0.03679705	0.2336111
FES_E34_R	0.08314391	0.03475477	0.1862821	0.1446859	0.1020069	0.09331657	0.01400027	0.140278	0.07402243	0.0234537	0.1059529	0.009128618	0.01210192	0.07999831	0.6168214	0.01264086	0.09199061	0.07756431	0.03530654	0.08573833	0.05586101	0.03172694	0.08216311	0.04124726	0.06356032	0.07464658	0.07326183	0.5946048	0.2412705	0.03862546	0.460943	0.5100222	0.07472929	0.05931809	0.2947715	0.01309371	0.06008813	0.156837	0.04406244	0.552882	0.01603385	0	0.01299969	0.02203893	0.01206454	0.4710013	0.01965439	0.2363235	0.02396602
FES_P223_R	0.1638927	0.0341629	0.03944559	0.3322187	0.2199075	0.1091486	0.01273359	0.2655362	0.1324276	0.1106151	0.03798974	0.1062741	0.02152278	0.006261807	0.7082567	0.03851173	0.1229189	0.06538934	0.08190177	0.20928	0.04389675	0	0.1297761	0.01130948	0.163449	0.01381847	0.03134773	0.7206156	0	0.05482547	0.6713739	0.4296027	0.06807509	0.0733972	0.5711519	0.005615289	0.05983495	0.06602693	0.04020592	0.6231205	0.01893622	0	0.006696934	0.005579229	0.001141109	0.6482062	0.01326278	0.007335814	0.07488869
FGF1_E5_F	0.8971938	0.6440912	0.7808629	0.7885734	0.8373079	0.9231351	0.9204099	0.8971412	0.9935058	0.8282803	0.8452992	0.9721348	0.6716371	0.9628959	0.9331259	0.8643439	0.6770771	0.8210313	0.8570688	0.3933652	0.8909135	0.5145295	0.9067058	0.8296527	0.9519402	0.6864365	0.9195933	0.9594038	0.8204638	0.8194408	0.8176225	0.8926252	0.922237	0.7136672	0.7219453	0.8551711	0.8917798	0.9098347	0.8966893	0.7719896	0.8089275	0.7424999	0.7363925	0.8395227	0.8962426	0.5942098	0.7700792	0.6573151	0.7597312
FGF1_P357_R	0.8761674	0.2502239	0.5958534	0.7918195	0.847527	0.8528236	0.5515629	0.7962915	0.9146222	0.6286241	0.7649474	0.9569442	0.3958815	0.8651441	0.7739586	0.6198183	0.6370346	0.6917946	0.7379305	0.4742028	0.9621323	0.2523393	0.8609171	0.7229776	0.7189592	0.5912805	0.7592652	0.9079947	0.5678429	0.6995966	0.6980565	0.8403811	0.6947017	0.8039629	0.6876236	0.6628221	0.7821293	0.8165439	0.8776249	0.5191827	0.5656375	0.001482237	0.3805885	0.575897	0.8398775	0.6902738	0.4919915	0.6910848	0.5687985
FGF12_E61_R	0.1258622	0.04704133	0.0987445	0.1503767	0.1389391	0.1139115	0.02833676	0.0532429	0.1211371	0.01390948	0.07194588	0.01216916	0.0390802	0.01502259	0.07391457	0.08585893	0.03439914	0.2467238	0.1677922	0.06824994	0.118285	0.08437136	0.1232762	0.05945061	0.2010472	0.0433761	0.1722559	0.2765356	0	0.1257279	0.6210454	0.1016549	0.1780123	0.1361071	0.08119962	0.02304267	0.04744429	0.06219403	0.0858752	0.5963275	0.9540377	0.1096204	0.02109552	0.03178801	0.02167903	0.05582996	0.02599068	0.02556306	0.08613522
FGF12_P210_R	0.1212618	0.04389507	0.02813106	0.1477302	0.1723948	0.04690813	0.3100186	0.1762601	0.1198127	0.06896903	0.02654607	0.1624509	0.03972281	0.1552324	0.09024446	0.1060152	0.1174461	0.04939525	0.04282118	0.0139016	0.06900709	0.07273828	0.128509	0.108228	0.05572321	0.02016479	0.1031448	0.1700847	0.06549103	0.05912111	0.5891617	0.0512665	0.2458351	0.04920075	0.08697356	0.08027114	0.03140163	0.03657808	0.05950738	0.7401767	0.9541754	0.7393149	0.05519601	0.05178819	0.1525126	0.06987512	0.04635801	0.07413657	0.05305003
FGF2_P153_F	0.5377179	0	0	0	0.9629552	0.5248467	0.750933	0.5616274	0	0.6434695	0.7655408	0	0.6789016	0	0.9788303	0.7894874	0	0.4412063	0.6401271	0	0	0.04802305	0.8235216	0.8755668	0	0.6828958	0.0245297	0	0	0.7336409	0.2396175	0.3676909	0.7834303	0.9125406	0.9807485	0	0.7515332	0.4878576	0.7090166	0.8524507	0.5742196	0.7774782	0.8093895	0	0.9082536	0.9237881	0.8163242	0	0.3101471
FGF2_P229_F	0.2197521	0	0.00700908	0.1255275	0.5382376	0.09749534	0	0.1842318	0.132572	0.1800376	0.1707131	0	0.04600654	0	0.86897	0.1069175	0.2963895	0.1213997	0.1413759	0.1668773	0.5974298	0.02620659	0.1185661	0.37403	0.522966	0.215142	0.077673	0.4722247	0	0.1253488	0.1503048	0.242808	0.219423	0.3900501	0.9466351	0	0.03787927	0.465013	0.2415933	0.6757239	0.2667769	0	0.2615991	0.4867214	0.7227558	0.7031228	0.6203158	0.6107692	0.5114241
FGF3_E198_R	0.002275954	0.5589448	7.33E-05	0.01029655	0	0	0	0.000804611	0	0	0	0.7385027	0.002346094	0	0.4669228	0	0	0	0	0	0	0.8224153	0	0.02644658	0.002460253	0	0.04076714	0.02362686	0	0.000809	0.1663551	0	0	0	0	0.005868869	0.1988527	0.000480474	0.001929021	0.1624527	0	0	0.002097752	0.006841745	0.1175561	0.4576929	0.001049046	0.003578687	0
FGF3_P171_R	0.1541729	0.9922222	0	0.02454613	0.05078751	0.0959367	0	0.06378753	0	0	0	0.8761992	0.05704636	0.6060778	0.5809929	0.8072402	0.06746586	0.0151518	0	0	0	0.9346052	0.0120448	0	0.7221412	0	0.06338529	0.5682546	0	0.05027226	0.8416343	0.04822164	0	0	0.01965434	0	0.3087122	0	0.07147273	0.7422534	0	0	0	0	0.3815635	0.643333	0	0.2149456	0
FGF5_E16_F	0.02834961	0.1373751	0.1098327	0.04377731	0.09885035	0.1402563	0.4360263	0.0373758	0.129781	0.05209008	0.1052375	0.009615107	0.01707671	0.07620591	0.4500699	0.0218679	0.03278927	0.08585618	0.0169931	0.06850109	0.1327763	0.01953156	0.04328689	0.02250375	0.02383724	0.0598085	0.1054547	0.4620852	0.004873574	0.06782418	0.0178904	0.05254712	0.0556127	0.02645605	0.04034031	0.02331468	0.0455875	0.1807808	0.04927431	0.01666363	0.1702676	0.04862818	0.02095911	0.03525038	0.3147518	0.07797792	0.02626755	0.0335763	0.1541479
FGF5_P238_R	0.01760172	0	0	0.03261979	0.008200307	0	0.01176307	0.002563316	0.008610581	0.007459193	0	0.004542318	0.002130968	0.000841096	0.177962	0.0102755	0	0	0.006217732	0.002166474	0	0.004602478	0.01726607	0.1510776	0.01364356	0	0	0.1300239	0	0.01129769	0.004933004	0.003777033	0.001969128	0.01954258	0.01465159	0.006257788	0.06434581	0.001806638	0	0.008593305	0.1419966	0.1403676	0.00950275	0.01893799	0.7779694	0.003230693	0.01622537	0.01626568	0.01278956
FGF6_E294_F	0.9622404	0.9948332	0.9925627	0.9946061	0.9895895	0.9734948	0.9871461	0.993095	0.9800128	0.9942582	0.9913075	0.9931477	0.9917266	0.9561542	0.8409483	0.9829335	0.993989	0.9523581	0.7784615	0.9947032	0.9935464	0.9915161	0.9882562	0.9848343	0.9920179	0.9922198	0.8325619	0.7972114	0.9953032	0.9823871	0.9889056	0.9916684	0.9754732	0.9927892	0.7000542	0.9500066	0.9923645	0.9920651	0.9936116	0.9862259	0.9942744	0.9936031	0.7719147	0.1576599	0.9781796	0.9922659	0.9846211	0.05641572	0.9915146
FGF6_P139_R	0.9594296	0.9928764	0.9723026	0.9937746	0.991612	0.9934235	0.9884368	0.9908066	0.993183	0.9917333	0.9926146	0.9925568	0.9909779	0.9945409	0.9885862	0.991609	0.9885997	0.9939045	0.9925513	0.9944192	0.992487	0.9909114	0.9924566	0.9911211	0.9912119	0.990998	0.9283251	0.9887581	0.4157277	0.9913605	0.9899991	0.8678941	0.9897929	0.9901174	0.8536685	0.9675819	0.9903927	0.9896519	0.9925768	0.9846718	0.9784498	0.9926679	0.9907153	0.8653341	0.9893214	0.9890094	0.985015	0.9499923	0.988903
FGF7_P44_F	0.9452535	0.9872929	0.993782	0.9835448	0.9039742	0.9920092	0.02887008	0.9906715	0.7968421	0.9886826	0.9916897	0.9462062	0.8962901	0.7099954	0.9420155	0.8327988	0.9834391	0.9605758	0.9381247	0.9915006	0.9892964	0.972906	0.9755091	0.9460213	0.9245038	0.9902326	0.9916285	0.9833522	0.9933578	0.9937743	0.9539394	0.9914452	0.831611	0.9880763	0.9478766	0.88998	0.9097272	0.9925367	0.9828759	0.9547507	0.9846042	0.9911701	0.8584149	0.8359395	0.9393384	0.9821641	0.9591076	0.988525	0.9925034
FGF7_P610_F	0.9096484	0.8497565	0.9541712	0.8454143	0.8632088	0.9363846	0.8181973	0.9306805	0.8045549	0.899275	0.9144842	0.8964781	0.895364	0.8114613	0.9020045	0.8035053	0.7365237	0.8854095	0.9363566	0.9131166	0.899253	0.9383063	0.930431	0.9302353	0.9375842	0.9253331	0.9144213	0.746382	0.9368279	0.9781941	0.8827349	0.929838	0.7750772	0.8662037	0.9680198	0.9332299	0.8850684	0.9307014	0.8384765	0.9130312	0.8801858	0.8687465	0.9022015	0.9362865	0.9343439	0.7118557	0.9589426	0.9170687	0.9519701
FGF8_E183_F	0.03085231	0.01524456	0	0.02626799	0.07430408	0.0111297	0.01109514	0.04562137	0.01912612	0.01509345	0	0.01354704	0.01923506	0.001305934	0.05558885	0.01526025	0.00281876	0.009182377	0.01008864	0.001759523	0.02248417	0.01524433	0.0132257	0.0206307	0.02806338	0	0	0.01513928	0	0.02035766	0.02547671	0.02732242	0.05955446	0	0.03024254	0.02398801	0	0.005333623	0.001538012	0.1935551	0	0	0.002590285	0.03022362	0.01099424	0.01184324	0.02315694	0.02259241	0.002311921
FGF8_P473_F	0.01521663	7.03E-05	0	0	0.005470034	0.0001004	0.008328679	0.004198285	0.009217364	0.001522961	0.02313047	0.00911961	0.01014159	0	0.1330298	0.006259676	0	0	0.009670241	0	0.01140553	0.0580668	0.004985567	0.01212586	0.01376408	0.01894746	0	0	0	0.04678899	0.1047637	0.01470761	0.02638348	0	0.2861202	0.01210933	0.056228	0.005190733	0.001942128	0.0497153	0	0.1015014	0.01122541	0.02014962	0.01991958	0.1832978	0.01648721	0.01282991	0.00250575
FGF9_P1404_F	0.05227381	0.2144866	0.1573722	0.167644	0.05544264	0.1834619	0.09761672	0.1657494	0.05943141	0.1175928	0.1559489	0.01982891	0.1495662	0.1229692	0.05152316	0.05007396	0.1344191	0.1350961	0.05276931	0.0723546	0.1180531	0.05490837	0.05986185	0.04896693	0.06821698	0.06493627	0.148504	0.1314829	0.06447535	0.1039215	0.04059955	0.06693584	0.1148361	0.1171543	0.06757251	0.1801066	0.1331551	0.195021	0.1385379	0.0416005	0.156534	0.1388771	0.07354677	0.08999948	0.05260754	0.1041715	0.1039759	0.1323805	0.1609225
FGF9_P862_R	0.3511308	0.2819772	0.1909482	0.2731538	0.3847868	0.2472809	0.5350781	0.1997603	0.5048078	0.2671204	0.2362933	0.320157	0.3006921	0.4807367	0.3399433	0.3606767	0.3613226	0.3124835	0.4186577	0.1711542	0.2732731	0.3322003	0.4235772	0.3643104	0.3418945	0.2070756	0.2502928	0.3083656	0.3143889	0.351425	0.3287324	0.2428367	0.4350865	0.2705774	0.3578256	0.451927	0.2388106	0.1007967	0.2941149	0.2391231	0.2033325	0.2136715	0.3206535	0.5293025	0.2652754	0.2557199	0.266515	0.4402806	0.2048435
FGFR1_E317_F	0.03120471	0.1664217	0.04640006	0.1181788	0.1927446	0.04921893	0.02600402	0.07311101	0.02176796	0.0830918	0.07718929	0.02117648	0.04467784	0.06128639	0.0284177	0.03693547	0.06422222	0.0801195	0.02178628	0.1385346	0.1460229	0.1485994	0.03662457	0.05340407	0.02454452	0.08609261	0.06234622	0.08287077	0.1061612	0.03442945	0.01757992	0.09308998	0.05592468	0.05436714	0.05550818	0.02925729	0.09283093	0.0733817	0.1003204	0.02259273	0.05115421	0.1185594	0.03248887	0.03247373	0.03450083	0.1124876	0.02654402	0.1418316	0.06698014
FGFR1_P204_F	0.03215326	0.05174895	0	0.07087494	0.3524873	0.09360034	0.1160535	0.02568276	0.008692239	0.1671634	0.145536	0.268226	0.07341652	0.1203199	0.06086903	0.06899403	0.05981803	0.1190178	0.1302142	0.1280776	0.2228791	0.9050871	0.06091679	0.08482485	0.01760364	0.5452934	0.07086159	0.2700133	0.1328017	0.03041407	0.01835352	0.1149549	0.07718296	0.1455943	0.05991883	0.1014671	0	0	0.1076698	0.1125329	0.0159813	0	0.007892116	0.6505395	0.09432056	0.2088192	0.658567	0.008807659	0.09515619
FGFR2_P266_R	0.02774913	0.03237413	0.02869668	0.02738059	0.1936115	0	0.1487197	0.03122958	0.0527861	0.01397269	0.06866319	0.06494264	0.02142338	0.03480717	0.03694384	0.04011684	0.01472178	0.03482601	0.0271752	0.01569377	0.01273369	0.03068617	0.1000214	0.08803616	0.03933014	0.02184408	0.02260358	0.002360949	0.03858877	0.06770443	0.03046554	0.02929118	0.08943497	0.02968646	0.08967804	0.03266641	0.02534448	0.02236124	0	0.02040111	0.03639662	0.007529805	0.02862819	0.05165495	0.03364695	0.008382115	0.1213044	0.06526073	0.004091791
FGFR2_P460_R	0.177922	0.1942657	0.3234842	0.3277564	0.2084795	0.2295436	0.5307243	0.2864189	0.07007664	0.2651024	0.3781154	0.09683484	0.1000721	0.2047862	0.2438731	0.3171448	0.2184497	0.3501705	0.187626	0.05337817	0.3095328	0.2176223	0.3070295	0.3651154	0.05035707	0.1849768	0.3905591	0.1378407	0.3619656	0.1502917	0.1203822	0.3090982	0.2681087	0.2862718	0.2232765	0.1404544	0.4199337	0.3387457	0.1078834	0.30098	0.2138176	0.04384942	0.2287621	0.06623007	0.118575	0.2037398	0.1909831	0.4319231	0.1829385
FGFR3_E297_R	0.02422642	0.007540798	0.06352784	0.002421046	0.004619109	0	0.01466236	0.01841032	0.01215172	0.006532904	0.02927828	0.005765854	0.009931148	0.06341424	0.01989167	0.01259307	0	0	0.01133593	0.002450395	0.005067009	0.2030231	0.01408243	0.02170325	0.02346648	0	0.01651195	0.01055381	0	0.0171742	0.03013072	0.003226887	0.0107376	0.01218736	0.01469703	0.02094265	0.000859822	0.00416986	0	0.01676965	0.03300909	0	0.01057984	0.03106674	0.01394415	0.003495456	0.02033781	0.01801913	0.01851017
FGFR3_P1152_R	0.5038218	0.815573	0.2152979	0.3458143	0.9052259	0.6871929	0.420534	0.7672351	0.6200667	0.6592893	0.4705185	0.9463848	0.2931213	0.531226	0.4119896	0.8025402	0.5247687	0.4635909	0.8489505	0.9609448	0.2464213	0.9614516	0.6519567	0.8318179	0.6520646	0.8822901	0.2880521	0.8053983	0.267836	0.420542	0.8462964	0.6303847	0.790737	0.9178046	0.4482052	0.761433	0.7008749	0.4100447	0.6188749	0.8123786	0.3398747	0.1911464	0.9294642	0.5736162	0.9130805	0.6819189	0.6688778	0.8638958	0.8593534
FGR_P39_F	0.9962606	0.9957442	0.9959707	0.9955788	0.9957941	0.9951258	0.996644	0.9951058	0.9968832	0.9958477	0.9955491	0.9955418	0.9957258	0.996178	0.9575343	0.9968277	0.9957084	0.9956127	0.997045	0.9954544	0.9950309	0.9915377	0.9961888	0.9960289	0.9933396	0.9943192	0.9951349	0.9950963	0.9961402	0.9961069	0.9876872	0.9953873	0.9967358	0.9952425	0.9957011	0.9960408	0.9953061	0.9948081	0.9950368	0.9741374	0.9952527	0.9952663	0.9967117	0.9670887	0.9961244	0.9951915	0.9961358	0.9954522	0.9951437
FHIT_E19_R	0.03638249	0.002758879	0.01015208	0	0.02755517	0.002478672	0.03233408	0.02459619	0.03392006	0.01522292	0.04780738	0.02111709	0.02039477	0.02935854	0.02779222	0.03154424	0.01124164	0.01353741	0.02085192	0.009349452	0.01297541	0.01772289	0.03886309	0.02637445	0.03456405	0.009009234	0	0	0	0.02231017	0.01931692	0.02589065	0.02913044	0	0.02193549	0.02823005	0.01904117	0.05120007	0.01464171	0.01841684	0.02942071	0.001549423	0.02161249	0.03364924	0.02058076	0	0.02572487	0.03104754	0.009031647
FHIT_P93_R	0.01482485	0	0.1043731	0	0	0	0.006178435	0.005649381	0.002580259	0	0	0.008097745	0.008472839	0	0.01186265	0.003925064	0	0.02405731	0.008159997	0	0	0.003240183	0.004166299	0.009351604	0.01180917	0	0	0	0	0.0138712	0.005872677	0	0	0	0.00412307	0.01610238	0	0	0	0.01360033	0	0	0.005719562	0.0102722	0.008539013	0	0.01495663	0.004197245	0.02926427
FHL1_E229_R	0.3225933	0.3301461	0.4777471	0.4082067	0.5229252	0.3244252	0.3099125	0.3096252	0.3923864	0.5644465	0.5802481	0.5387284	0.5526714	0.5650371	0.136853	0.4184779	0.6798656	0.4260858	0.2576418	0.6330459	0.6604652	0.05120704	0.473195	0.6253126	0.6380977	0.4228253	0.3986394	0.4563431	0.07136504	0.2107856	0.8192076	0.6321374	0.5316218	0.7313926	0.2752039	0.003098348	0.5082295	0.5863501	0.537137	0.2702107	0.318767	0.9314938	0.8508081	0.989145	0.54212	0.6305174	0.495693	0.6150362	0.3507029
FHL1_P768_F	0.3409345	0.5290927	0.207373	0.4648046	0.7821071	0.5156242	0.5128751	0.3357632	0.2835123	0.6685854	0.3982324	0.5567533	0.6237311	0.392653	0.7503968	0.3426944	0.5661621	0.4862436	0.265639	0.2027865	0.7092429	0.4856166	0.5099468	0.5959558	0	0.5992519	0.3580646	0.2731534	0	0.4048094	0.8145092	0.4277218	0.580842	0.2503658	0.5266461	0.2764581	0.5050467	0.398178	0.4448295	0.7107168	0.6025201	0.9217493	0.3505721	0.000948957	0.4765762	0.588935	0.5324221	0.5531172	0.3121148
FLI1_E29_F	0.07004842	0.08992158	0.2727803	0.05258984	0.0252245	0.0187619	0.02962905	0.1001153	0.02885164	0.0227312	0.1631465	0.01997112	0.06621051	0.01604939	0.4432785	0.02364147	0.116672	0.1155047	0.0210405	0.1246514	0.0037678	0.4855046	0.038799	0.4325913	0.03598747	0.05393941	0.04634614	0.1027875	0	0.06877473	0.729193	0.1275768	0.0451985	0.1048085	0.1153532	0.1531305	0.0838817	0.0347805	0.1044348	0.6921245	0.7031752	0.04836809	0.02570013	0.02798328	0.7251664	0.8456458	0.03015496	0.3305928	0.332471
FLI1_P620_R	0	0	0.3256879	0	0	0	0	0	0	0	0	0	0	0	0.4655834	0	0.2337647	0	0	0.2769918	0	0	0	0	0	0	0	0	0	0	0.7178279	0	0	0	0.8213568	0	0	0.4027212	0	0.5827433	0.8440223	0	0	0	0.3963473	0.4424125	0	0	0
FLJ20712_P984_R	0.4418659	0.5860098	0.7300576	0.6775274	0.9657114	0.3456397	0.9529751	0.7536514	0.537433	0.9384873	0.5814662	0.422078	0.6989185	0.9676646	0.8682982	0.6236551	0.6656874	0.566882	0.9296786	0.08126282	0.4549828	0.4989688	0.854124	0.7371385	0.6600751	0.9419999	0.491501	0.08698248	0.53727	0.1939061	0.853457	0.8445215	0.9577973	0.2823358	0.1667983	0.5374493	0.5386237	0.9173135	0.4770441	0.6112707	0.4573231	0	0.9094334	0	0.7486631	0.6511886	0.6968151	0.8889037	0.8045439
FLT1_E444_F	0.009255955	0	0	0.005615857	0.003741118	0.02187078	0.006038431	0.03447793	0.005391907	0.01344026	0.01535875	0.001104484	0.003012921	0	0.006864824	0.004389922	0	0.04056547	0.00198141	0	0	0.000716294	0.01638659	0.07114381	0.000480835	0	0.02090587	0.005271201	0.07971681	0.006231464	0.000891692	0.01945997	0.00139053	0.007946056	0.02133947	0.003051918	0	0	0.02111973	0.01950945	0	0	0.02059834	0.01560789	0.002673773	0.03166107	0.006762942	0.001861041	0.05383021
FLT1_P302_F	0.02078224	0	0	0	0.04620536	0	0	0	0	0.03014031	0	0.05556042	0.002774295	0.04490294	0.00928516	0	0	0	0	0	0	0.05161942	0.001824594	0.00168075	0	0	0.002433709	0	0	0.0542908	0	0	0.003417086	0	0.01566857	0	0	0	0	0.1137216	0	0	0	0	0	0.2733906	0.04860424	0	0.5350587
FLT1_P615_R	0.083325	0.04627406	0.02278905	0.1555915	0.3295196	0.1759427	0.09356382	0.5126148	0.3134356	0.08315553	0.07415647	0.07384405	0.08280507	0.08950125	0.1096729	0.04014673	0.1933136	0.1128488	0.02166357	0.01848251	0.02404777	0.0564562	0.1049616	0.02230246	0.1612838	0.03305078	0.07141548	0.05809098	0.02107247	0.1189408	0.3746711	0.1231697	0.2257317	0.1287369	0.05768498	0.03857711	0.1568208	0.1405774	0.08432318	0.6381294	0.01443257	0.03396982	0.2012495	0.04341402	0.02361752	0.05833987	0.02356812	0.03966097	0.06717331
FLT3_E326_R	0	0.5627697	0.06610183	0.01257294	0.07251578	0.04358101	0.2675095	0.1186411	0	0	0.1139263	0	0.05969676	0	0.2093936	0.1177238	0	0	0	0.05773039	0	0.4136862	0	0.1327076	0	0	0	0	0	0.2259061	0	0	0.008259667	0	0	0	0	0.1015193	0.002476752	0.06437632	0.03894602	0.3182693	0	0.009087812	0	0.6914682	0.1455329	0	0.1235581
FLT3_P302_F	0.005899836	0.02691032	0.009140247	0.03974206	0	0.06229351	0	0.00014158	0	0.0299543	0.003518726	0	0.05107004	0	0.002018069	0	0	0.02914699	0	0.04355896	0	0.1350013	0	0.002925644	0.00311225	0.02540503	0	0.03175769	0	0.1070117	0	0.06416649	0	0.01936948	0	0	0.1185112	0	0.004607217	0.006819139	0	0	0	0	0.04667733	0.01865031	0.1959234	0	0.1556686
FLT4_E206_F	0.02650052	0.0488287	0.2441721	0.1676166	0.07226264	0.08225759	0.005291657	0.04626004	0.01104607	0.1141216	0.08978763	0.01509125	0.01119502	0	0.6681333	0.01124941	0	0.1131278	0.1854847	0.1235867	0.04702885	0.8322966	0.1111991	0.0157027	0.0173911	0.01265297	0.1164547	0.02636571	0	0.1127779	0.04284928	0.09996089	0.1061059	0.2724431	0.1171287	0.01868854	0.1608222	0.005618511	0.05053553	0.04168683	0.1306595	0	0.01915843	0.05887521	0.699526	0.2192414	0.01947482	0.01156107	0.01762269
FLT4_P180_R	0.02629129	0.07130507	0.06136742	0.06107311	0.04030764	0.02998132	0.06142584	0.08083219	0.03233431	0.02760801	0.009026022	0.01405664	0.01851308	0.09562099	0.8760459	0.03081389	0.05665448	0.08438726	0.0145691	0.03135904	0.03002195	0.7331904	0.07748339	0.02895704	0.0253159	0.03061565	0.05506827	0.02804939	0.07066377	0.05363099	0.01297551	0.04536168	0.04320176	0.04848659	0.07082574	0.0217891	0.02806116	0.07501351	0.05888615	0.01643292	0.01040347	0.007040085	0.07645885	0.04501532	0.1457088	0.06640794	0.02735151	0.4381217	0.2077571
FMR1_P62_R	0.7403274	0.5626135	0.649487	0.6393546	0.3341709	0.341339	0.744333	0.5123629	0.4616375	0.7441613	0.5853672	0.4802748	0.7419229	0.3412312	0.3997398	0.3742626	0.5743731	0.5513793	0.5539392	0.8029111	0.9011941	0.1451743	0.5134022	0.413139	0.570622	0.6448368	0.5466553	0.5488307	0.1272674	0.5088617	0.6001931	0.7580629	0.6010319	0.7216845	0.20438	0.3624794	0.5598812	0.7288113	0.8209672	0.7007169	0.5159438	0.9160904	0.2520832	0	0.8303708	0.7083048	0.8459683	0.82713	0.6894382
FN1_E469_F	0.002277885	0.4232211	0.03097612	0.01475295	0.2783926	0.02295418	0	0.134192	0.2707719	0.2329687	0	0	0	0	0.02970202	0.1506182	0.06214494	0.006168838	0	0.03748709	0	0.07680112	0.04026476	0	0.1447719	0.1344297	0.009338631	0.5914815	0	0.06969985	0.1768714	0.03727484	0.02090608	0.3413162	0.03959005	0.2161674	0.07126487	0	0.1542517	0.04958724	0.02413781	0	0	0	0.002417681	0.04042914	0.01732036	0	0.07006593
FN1_P229_R	0	0	0	0	0.2814519	0	0	0	0	0	0	0	0	0	0.009029032	0.2236162	0	0	0	0	0	0.0591053	0.06032647	0	0	0	0	0	0	0.001404804	0	0	0	0	0.02414012	0	0	0	0.01618258	0	0	0	0	0	0	0	0	0	0.01219496
FOLR1_E368_R	0.9931742	0.9430037	0.9933665	0.9925859	0.9908922	0.9929335	0.9901276	0.9871797	0.9921929	0.99409	0.9015121	0.9933712	0.9913765	0.9927799	0.990647	0.9912063	0.9854377	0.9942136	0.9929127	0.9274654	0.9927588	0.9640659	0.9914674	0.9905449	0.9910452	0.9884726	0.9940317	0.8455533	0.988344	0.988744	0.9890215	0.9748411	0.9906361	0.9939485	0.9909215	0.9944744	0.9927321	0.9908796	0.9942759	0.9903758	0.9922743	0.9948619	0.9922236	0.9912127	0.989675	0.9919649	0.991911	0.973906	0.9935394
FOSL2_E384_R	0.03409414	0.922841	0.9829081	0.9293775	0.5084261	0.9515749	0.3885317	0.9148412	0.6372656	0.9156851	0.9487358	0.2546834	0.9172223	0.747105	0.01363426	0.8456688	0.8936338	0.945595	0.1244607	0.9649191	0.9460599	0.1616587	0.4250013	0	0.3804891	0.8796124	0.9655277	0.9665541	0.99635	0.05461213	0.07356953	0.9397509	0.9245674	0.9040105	0.3774863	0.8572535	0.9449868	0.9331769	0.9684367	0.5077067	0.9303742	0.9466871	0.3697714	0.7459894	0.4051455	0.9352332	0.00389842	0.4982391	0.961426
FRK_P258_F	0.5925304	0.3946013	0.7743944	0.8176542	0.9669777	0.5074061	0	0.8393327	0	0.8325103	0.5674095	0.4869369	0.3876937	0.846068	0.7091197	0.6990353	0.7919672	0.671692	0.9144307	0.3268019	0.6038929	0.5960147	0.9639975	0.6224441	0.7622238	0.5765873	0.6423654	0.2110494	0	0.8000573	0.7132469	0.7139265	0.9414968	0.372516	0.3911103	0.4880794	0.8184966	0.7789554	0.8308199	0.6362177	0.6238465	0.572383	0.3391762	0.8287057	0.6104153	0.1831309	0.5547845	0.8480889	0.6192236
FRK_P36_F	0.3673658	0.2028105	0.6913125	0.6174076	0.4934973	0.487267	0.3101059	0.7400688	0.2868325	0.6867985	0.3867913	0.2348707	0.26234	0.6908342	0.5292619	0.09336214	0.5566745	0.522491	0.5496115	0.4145199	0.2715221	0.3997901	0.7764598	0.5577198	0.5145493	0.4883036	0.536581	0.2046694	0.8442466	0.4947069	0.3756399	0.6280828	0.44649	0.3803121	0.2898614	0.285412	0.8275044	0.7555474	0.6188126	0.7625672	0.3631261	0	0.2878122	0.5277097	0.3670453	0.13841	0.3736818	0.5298817	0.5975901
FRZB_E186_R	0.5618552	0.05370566	0	0.07993695	0.1573125	0	0.1566011	0.6706085	0.04718541	0.770461	0.1518182	0.0110107	0.9312043	0.04858936	0.9005522	0.02695519	0.4117925	0.5657532	0.01496969	0.1038249	0.7128471	0.9480962	0.1002553	0.4336307	0.1774195	0.9188104	0.1328706	0.9075785	0	0.9165736	0.898421	0.4889263	0.3853267	0.9891125	0.9964367	0.01598223	0.1313726	0.001450195	0.1272198	0.7336058	0.9738759	0	0.011055	0.01934817	0.008313821	0.8962523	0.01864744	0.3354787	0.149602
FRZB_P406_F	0.002498408	0	0	0	0	0	0	0.03242539	0	0.4838536	0	0	0.8869722	0	0.02466343	0	0.05784792	0.06543748	0	0.04738155	0	0.5042849	0.01445972	0	0.001328028	0.01370576	0	0.6199333	0	0.1610224	0.04592353	0	0	0.02664065	0.9460723	0	0	0	0	0.5044006	0.1829496	0	0	0	0	0	0	0	0
FVT1_P225_F	0.07694785	0.04466122	0.08725741	0.08361291	0.06061315	0.02050193	0.1186842	0.06721083	0.1678532	0.03204293	0.07244296	0.05713777	0.02780141	0.1349265	0.04265525	0.09238644	0.1019786	0.08112463	0.0412824	0.03265483	0.1353992	0.02521631	0.1142432	0.0540668	0.05324457	0.03001858	0.04802407	0.0557797	0.1302913	0.04346377	0.05208002	0.03085399	0.1301548	0.03671816	0.09664413	0.05538643	0.02807164	0.0285769	0.07285056	0.03450506	0.03846554	0.038453	0.06756662	0.07423183	0.05435514	0.07497156	0.0477212	0.09775317	0.07045895
FYN_P352_R	0.03237215	0.006574447	0.08995656	0.03311842	0.02682166	0.006869399	0.03800637	0.01130267	0.02830574	0.02775548	0.008968386	0.01353097	0.01904214	0.0308119	0.02694323	0.0580342	0.09822485	0.009664178	0.02348459	0.01973777	0.01676651	0.03222899	0.03003975	0.0252922	0.03128517	0.008953792	0.01893711	0.1086511	0.1719086	0.02209794	0.01617932	0.01166519	0.03235345	0.01770907	0.02268839	0.03017544	0.007033876	0.01085438	0.01972523	0.02163241	0.02137451	0.004994827	0.01873917	0.03500299	0.02129331	0.3108505	0.02599152	0.03109739	0.009479607
FZD7_E296_F	0.01642208	0	0	0	0.02050461	0	0.01807652	0	0.01659784	0	0	0.008171625	0.006210506	0	0.01139725	0.01724272	0	0.04554661	0.009258334	0	0	0	0.07276896	0.01397071	0.1741548	0	0.01396073	0	0	0.002688957	0.00128344	0.01013097	0.0291415	0	0.01268392	0.009704224	0	0.00394438	0	0.01059549	0	0	0.01629257	0.009166101	0.0122656	0	0.007951553	0.03262803	0
FZD9_E458_F	0.2792889	0.7375907	0.1792095	0.06160711	0.1562249	0.1119539	0.205263	0.289643	0.1575694	0.2026068	0.1755028	0.9643643	0.05141374	0.08656145	0.9321841	0.1703775	0.09079993	0.2200953	0.08933079	0.0382178	0.1221164	0.05776532	0.2942483	0.1153228	0.3003536	0.6700605	0.04717746	0.06178686	0.02574911	0.1216437	0.8089116	0.1754324	0.1925879	0.05656341	0.129061	0.2355914	0.4036594	0.2882749	0.1393503	0.04291204	0.9161801	0.5659544	0.8399962	0.4577928	0.7819924	0.6652627	0.7154511	0.8621169	0.7465969
FZD9_P15_R	0.005489841	0.148337	0	0.04377059	0	0.007053134	0	0.04672098	0	0.0349368	0	0	0	0	0.007637362	0	0	0.05064124	0	0.002715228	0.009521732	0	0.003426173	0	0.004456568	0.000824908	0.0398929	0.008000288	0	0	0.3377936	0.039357	0	0	0.007622896	0.008449443	0.009064301	0.2645437	0.00661967	0	0.1895955	0.004406587	0	0	0	0.0258379	0	0	0.004439063
FZD9_P175_F	0.03619184	0.7799309	0.2298164	0.1516798	0.12581	0.2253977	0.04259366	0.3413815	0.1017584	0.1703869	0.3142165	0.04804184	0.04894831	0.1350839	0.03326833	0.09804658	0.05047876	0.2436719	0.02287759	0.1997337	0.06528232	0.01917419	0.0936083	0.04337214	0.03317638	0.143652	0.2340015	0.122734	0.1543209	0.04935255	0.702341	0.1583557	0.0852812	0.1464632	0.07164384	0.04766973	0.2845927	0.1214807	0.09609052	0.02516064	0.6702031	0.1670176	0.04347681	0.5266418	0.02244055	0.1625313	0.06431118	0.1378828	0.1864047
G6PD_E190_F	0.7799479	0.5387547	0.4596116	0.4413883	0.5002015	0.4840422	0.5833714	0.3069243	0.1870305	0.8853287	0.7103278	0.8129315	0.7638782	0.2648603	0.3680181	0.3282012	0.7573081	0.4810392	0.2006793	0.6068442	0.9446018	0.15212	0.6125058	0.3707319	0.3777228	0.7394553	0.4020374	0.6125758	0.531126	0.526719	0.5068758	0.764725	0.6549277	0.855902	0.7247443	0.4258449	0.3012067	0.814119	0.8008983	0.6668559	0.2645191	0.9323092	0.8488522	0	0.4442783	0.7730259	0.8493521	0.7267251	0.6715478
G6PD_P1065_R	0.8321525	0.7672145	0.6303853	0.6211429	0.7791286	0.494574	0.7557397	0.7534174	0.7730533	0.9043062	0.807995	0.8417829	0.8519517	0.8182779	0.6011424	0.6926284	0.8489544	0.6518863	0.7979184	0.7196423	0.9487118	0.3300287	0.8711889	0.8432463	0.8266418	0.8491495	0.7413589	0.7395424	0.7100132	0.784848	0.7146943	0.8893121	0.9210115	0.920705	0.8533705	0.72184	0.8282952	0.8531529	0.8846126	0.7215	0.7038839	0.9499899	0.8333576	0.7615337	0.8396307	0.8027237	0.7047572	0.7330199	0.7936921
G6PD_P196_F	0.4805364	0.3946325	0.5244663	0.3019818	0.5247178	0.3926884	0.4555424	0.3295287	0.5867777	0.7057888	0.43655	0.6456867	0.6605771	0.4283753	0.2136864	0.5186816	0.5328075	0.3496449	0.2925711	0.3808334	0.8003126	0.09987509	0.5389826	0.3595353	0.5239899	0.5648978	0.3798592	0.4387087	0.3681507	0.3642496	0.4023251	0.5850605	0.6628968	0.7248318	0.2262791	0.4517684	0.4113409	0.5871169	0.6499272	0.5046116	0.3686599	0.8186501	0.7015862	0.5341697	0.3151331	0.5677309	0.7049617	0.8157051	0.5153441
G6PD_P597_F	0.7684021	0.7506389	0.7204219	0.6350228	0.56813	0.7436028	0.3075038	0.7282959	0.581099	0.8594837	0.765627	0.5949504	0.8578464	0.5727758	0.6965622	0.2639576	0.7591919	0.6001608	0.737401	0.6427602	0.8994335	0.542855	0.603422	0.7718009	0.770421	0.6849418	0.6390043	0.5386805	0.8505192	0.7092041	0.7553436	0.7232457	0.5744675	0.8736193	0.6321139	0.7611271	0.8333529	0.7619395	0.8694047	0.8762633	0.5505644	0.9192474	0.8147078	0.7852385	0.6407223	0.6685926	0.7811126	0.726209	0.6313377
GABRA5_P1016_F	0.8874717	0.9889147	0.8865925	0.9771423	0.9477047	0.9932402	0.991875	0.9621655	0.9872816	0.9853643	0.9261245	0.9915302	0.9657103	0.9563835	0.6493595	0.9883881	0.9227765	0.9916442	0.9321722	0.8802568	0.9919725	0.9826569	0.9229609	0.9825131	0.9373904	0.9928838	0.9006752	0.9905336	0.7183926	0.799118	0.9371713	0.970091	0.9909447	0.7084938	0.5533196	0.9939463	0.9463493	0.9325094	0.9532454	0.8470852	0.5735661	0.8077212	0.6004052	0.8776264	0.9576863	0.6373062	0.9673892	0.9727891	0.9346563
GABRA5_P862_R	0.6346143	0.9852125	0.8696003	0.9876858	0.9241524	0.991544	0.9918076	0.9914502	0.9312174	0.9525235	0.9289086	0.9456966	0.9907652	0.9902261	0.4403447	0.989688	0.7314668	0.9867579	0.9898135	0.9240791	0.9841757	0.9780926	0.9324125	0.933111	0.9890219	0.9893336	0.9294486	0.9875989	0.8623311	0.6525471	0.9018692	0.9620606	0.9903815	0.6983312	0.391662	0.9585927	0.9919969	0.9923152	0.958079	0.8429177	0.5230957	0.9487464	0.42425	0.8984663	0.971667	0.9854475	0.9754798	0.6708034	0.9913039
GABRB3_E42_F	0.2286326	0.001004231	0.08095118	0	0.6524357	0.0833862	0	0.09369797	0.003900292	0.05005956	0.01790139	0.008820684	0.006887661	0	0.02589783	0.03219293	0.1747754	0.05029773	0.09847523	0.1621286	0	0.02447978	0.09046712	0.006456037	0.009619424	0	0.1001051	0.241985	0.2090781	0.1409659	0.5420314	0.2111173	0.04798047	0	0.5365072	0.01033053	0.08405584	0	0.01986478	0.01161261	0.06687211	0	0.1559595	0.01464116	0.0773233	0.4639283	0.09477481	0.2472493	0.03794636
GABRG3_E123_R	0.9246426	0.9934571	0.9938064	0.929539	0.9932617	0.9937121	0.919508	0.9913909	0.9947354	0.9870768	0.9932402	0.9928232	0.9939582	0.9939573	0.8466812	0.9795106	0.9882805	0.9706421	0.9214987	0.9676268	0.9942413	0.9920433	0.9591269	0.974878	0.9741153	0.9936568	0.9948799	0.9927391	0.9798145	0.9942482	0.9626505	0.9597734	0.984534	0.9940745	0.9648067	0.9936244	0.994643	0.9945028	0.9698473	0.9126311	0.9949747	0.7917317	0.7342723	0.9884226	0.9440189	0.9917225	0.9569243	0.9796872	0.9634213
GABRG3_P75_F	0.4527823	0.8037806	0.9912655	0.9657226	0.9383356	0.833186	0.9861683	0.9174802	0.9823976	0.9802096	0.8735154	0.9867856	0.8829921	0.8618729	0.5299821	0.9829205	0.8459014	0.9152115	0.6351757	0.7517006	0.8939033	0.883562	0.8806971	0.9010413	0.6674531	0.9469753	0.9548572	0.8292546	0.8890659	0.8953221	0.8775688	0.8927082	0.8450306	0.9534838	0.9478317	0.9828706	0.9654587	0.8758724	0.826924	0.6605158	0.9906812	0.6761391	0.7274572	0	0.9830952	0.8631203	0.8706765	0.8236446	0.9033335
GADD45A_P737_R	0.08698219	0.1040864	0.1597363	0.2734253	0.240153	0.1328542	0.1813472	0.1427805	0.1277632	0.2126352	0.1387309	0.09534231	0.2762907	0.2209951	0.8963205	0.4242642	0.2594518	0.2254444	0.1332294	0.1853173	0.3477528	0.08185893	0.3088357	0.07194994	0.09554417	0.6729711	0.2838262	0.5570136	0.09528047	0.110695	0.6871563	0.2072819	0.3265714	0.1219179	0.6848695	0.2412984	0.3649272	0.4392918	0.1941257	0.3150727	0.1000991	0.04835822	0.2856042	0.5773676	0.3092018	0.278275	0.4431745	0.2525911	0.1853176
GALR1_E52_F	0.104286	0.7573105	0.02657859	0.1056545	0.0669374	0.01994018	0.04498887	0.05153505	0.02996265	0.067964	0.04129466	0.5891886	0.008982328	0.02792028	0.7540905	0.02307295	0.02497285	0.08398825	0.1501509	0.7785357	0.1117415	0.03948025	0.04613711	0.67383	0.2676581	0.07872516	0.4439838	0.8552774	0	0.2365752	0.630355	0.6504307	0.1318941	0.06948076	0.7837969	0.03008198	0.6348742	0.2974159	0.06667839	0.3230267	0.5982513	0.7736248	0.02750759	0.05765849	0.7418573	0.4858751	0.02191004	0.03895183	0.2339009
GALR1_P80_F	0.02644784	0.3864003	0.002133311	0.01141064	0.05648037	0.049979	0.02302629	0.02064341	0.433335	0	0.0312752	0.075949	0.01207726	0.008552529	0.4234655	0.01872863	0.00892747	0.02102366	0.02207786	0.2486924	0	0.01768018	0.01983243	0.02300172	0.510956	0.006542802	0.1115929	0.5854043	0	0.02424484	0.07250836	0.1433174	0.0192061	0.006177615	0.6047875	0.01642689	0.3133664	0.001541745	0	0.01467737	0.2334677	0	0.01884	0.03112873	0.01714128	0.1174433	0.02067409	0.03815448	0.1427112
GAS1_E22_F	0.02466556	0.03870144	0.0333695	0.03632524	0.02093757	0.01084104	0.04581123	0.04743439	0.01736408	0.03043162	0.02360007	0.009778928	0.01080865	0.06598366	0.01274969	0.02008453	0.02685498	0.0151341	0.01511584	0.02597476	0.01667042	0.01830507	0.02097787	0.01714009	0.02367329	0.005475315	0.001451134	0.02093073	0	0.01680456	0.01358885	0.01510749	0.02346776	0.01783838	0.0147578	0.02050812	0.0129364	0.01682576	0.02606508	0.0140441	0.0207874	0.04373397	0.01727031	0.04221593	0.01774985	0.02825534	0.01657543	0.03864297	0.01635196
GAS1_P754_R	0.006697117	0	0	0	0.004209323	0	0.004894472	0.02830943	0.007982419	0	0	0	0.004941545	0	0.005158691	0.000232358	0	0.01804472	0.001422542	0.000458221	0	0.001477943	0	0.008113935	0.005394018	0	0	0	0	0.001332758	0	0	0	0	0.006764481	0.007297367	0	0	0	0.006818041	0.01982874	0	0.005844348	0.006535528	0.007189746	0	0.007507715	0.000192934	0.002372688
GAS7_E148_F	0.0448485	0.9908017	0	0	0.6431555	0	0.02567607	0	0.02363241	0	0.210939	0.9303271	0.02910937	0.2444202	0.5251171	0.02762343	0.04284128	0.03708028	0.4753656	0.7233386	0.03880854	0.7880912	0.04629247	0.03120711	0.03896997	0	0.714219	0.6600574	0	0.02966249	0.04322374	0.0005005	0.08609422	0.0164752	0.030468	0.02039398	0	0.1229979	0	0.02910548	0.06873738	0	0.04908647	0.2971281	0.08764821	0.03201452	0.05410808	0.05505224	0.01945421
GAS7_P622_R	0.5374939	0.9943794	0	0.3454426	0.7005853	0	0	0.3773337	0	0.2690811	0.8904394	0.9941045	0.1878316	0.9822246	0.8617585	0	0	0.2079694	0.9356056	0.4904054	0.2239799	0.9912142	0.3728138	0	0	0.1028595	0.9929539	0.9451813	0.06893874	0.4157982	0	0.2094774	0.1343714	0.3571354	0.5223544	0.2222275	0.5308424	0.4899959	0.331733	0.2691209	0.9932655	0.9889394	0.3881904	0.9903306	0.5029259	0.9820625	0	0.9720866	0.4968877
GATA6_P21_R	0.0245755	0.01003902	0.04551667	0.000356475	0.02965149	0	0.03332363	0.02682124	0.02568606	0	0.009770664	0.01283203	0.01694822	0.02434144	0.02604534	0.02404745	0.04048235	0.04951379	0.01490126	0.009371245	0	0.02535802	0.04134253	0.02147246	0.1484453	0.01203054	0.005307903	0.01559995	0.09342234	0.02083914	0.01674707	0	0.06943133	0.01108579	0.04847753	0.01998802	0.04329397	0.005056669	0.01649786	0.01956465	0	0	0.01996936	0.03518933	0.01910683	0	0.0240733	0.04300901	0.01596028
GATA6_P726_F	0.03087979	0.07059591	0.06826988	0.01381176	0.1295989	0.00527991	0.04806182	0.1215116	0.02965392	0.09258716	0.04818055	0.01992832	0.05507101	0.1723616	0.1731107	0.05951951	0.100503	0.01172128	0.03072435	0.04278534	0.0133389	0.04584583	0.2055143	0.02780876	0.4267581	0.03135175	0.04619074	0.02896945	0	0.03899775	0.06271365	0.09696168	0.0500723	0.08766953	0.06961558	0.0216073	0.2408559	0.01023131	0.04418752	0.08257507	0.02390597	0	0.03644602	0.06654985	0.1609424	0.1498586	0.02319639	0.05220301	0.05566588
GDF10_P95_R	0.131318	0.1426767	0.1442192	0.1841256	0.2112001	0.1697061	0.1364913	0.2110918	0.1847344	0.08469772	0.1469017	0.2118701	0.1692183	0.3668691	0.6760772	0.3045259	0.09147372	0.1199227	0.1299003	0.2026149	0.1189009	0.4547814	0.2160335	0.1126467	0.2047683	0.6398139	0.1579815	0.1444448	0.1351555	0.1597322	0.2971526	0.1457181	0.2237174	0.1774753	0.1331717	0.1368109	0.1866049	0.09403629	0.1438822	0.748885	0.07045968	0.6665407	0.2442938	0.2558918	0.255167	0.795576	0.1509188	0.1737855	0.2680918
GFAP_P1214_F	0.9376919	0.9671846	0.8722302	0.860411	0.9819964	0.9890207	0.9853513	0.9129142	0.9964139	0.9768255	0.9275478	0.8674154	0.9043497	0.9218384	0.944751	0.951104	0.8856382	0.9912542	0.9612386	0.9430107	0.9546739	0.8446673	0.9657216	0.9317564	0.93603	0.8037101	0.987223	0.9589753	0.9902501	0.9732798	0.9314613	0.9736639	0.9466981	0.9655222	0.9924963	0.8807024	0.9616163	0.9418851	0.9627134	0.9154844	0.8012537	0.9918714	0.9916722	0.9601789	0.9874931	0.9698963	0.9830572	0.8746858	0.9904954
GFAP_P56_R	0.5749629	0.7696748	0.6449389	0.5418441	0.8219262	0.8539108	0.7358775	0.7544578	0.9408157	0.7655895	0.7804415	0.4485086	0.2848322	0.7596308	0.2900061	0.8753139	0.4145581	0.7557717	0.7914281	0.7951309	0.3845837	0.1769513	0.8580993	0.1902758	0.7701207	0.3427646	0.9144616	0.55726	0.4338776	0.6789159	0.8147936	0.5519622	0.8178365	0.5235012	0.577774	0.551797	0.5622217	0.663857	0.8187866	0.674598	0.3647763	0.2837692	0.783986	0.7779965	0.5798454	0.4945946	0.6422169	0.57576	0.5847055
GFI1_E136_F	0.7055525	0.9873761	0	0.1025658	0.8886492	0.8032044	0	0.7016851	0	0.6851736	0.3075933	0.5599818	0.5144292	0	0.3206972	0.3092125	0.4662196	0.1226518	0.4814384	0.9795218	0	0.887138	0.7711376	0.2969775	0.6953666	0.06547213	0.1085763	0.9778162	0.3641097	0.10804	0.85085	0.1359219	0.5313624	0.8162657	0.1560249	0.005765516	0.5101154	0.5243636	0.572015	0.2538945	0.08273662	0.2092836	0.7672945	0.914758	0.5119446	0.7596726	0.8068108	0.7587191	0.4282211
GFI1_P208_R	0.9795359	0.9931558	0.4425046	0.4040249	0.93097	0.9946003	0.800943	0.8770732	0.91084	0.9304115	0.9889971	0.8299853	0.9682048	0.1072056	0.934543	0.9928342	0.8596693	0.64123	0.9542337	0.9946713	0.2366785	0.9889736	0.8663371	0.7798812	0.9436666	0.7221601	0.9946806	0.9950402	0.6051074	0.3773105	0.9439039	0.4929619	0.8683789	0.7908209	0.4187859	0.8065753	0.9546286	0.7531067	0.9812158	0.7036818	0.5193696	0.9939877	0.9675226	0.995722	0.9619752	0.9919251	0.9651721	0.9944348	0.8436515
GFI1_P45_R	0.7094197	0.5269227	0	0.03441719	0.4241644	0.8273852	0.01925782	0.3028823	0.2594982	0.3274886	0.6815549	0.4381484	0.6054588	0	0.3219583	0.1199826	0.2145707	0.1322275	0.4506712	0.8842022	0.04826876	0.7955657	0.149478	0.1253423	0.3754211	0.04162455	0.7003191	0.866708	0.4241953	0.007605408	0.1261123	0.02640305	0.02271882	0.4364468	0.03012526	0.007198912	0.2649186	0.1039564	0.4212925	0.1178067	0.1083083	0.3218575	0.732608	0.009983468	0.2264511	0.4946371	0.007718926	0.4340986	0.03642129
GJB2_E43_F	0.008986576	0.01544786	0	0.01022864	0.1253702	0	0	0.171906	0.00178376	0.04289823	0.1903904	0.004788057	0.00475084	0	0.07423503	0.07943109	0	0	0.005799931	0.03698314	0	0.003200263	0.05117575	0.243518	0.01153086	0.007399769	0.03284959	0.004267561	0.4366925	0.006727305	0	0	0	0.04851626	0.01408309	0.01205819	0	0.3604894	0.01561491	0.0090188	0	0	0.006356121	0.01105405	0.002445959	0.8497794	0.008691936	0	0
GJB2_P791_R	0.1382227	0.08561337	0	0.02950158	0.06410915	0.1119385	0.04231747	0.2892406	0.02688097	0.2413362	0.01483969	0.02106328	0.06985952	0.02347534	0.222884	0.3020854	0.023688	0.07505506	0.02698743	0.02054603	0.07353088	0.02105864	0.05489023	0.03021175	0.02394998	0.2976475	0.02311532	0.04121117	0.0233155	0.02861802	0.09005864	0.1022433	0.06108303	0.000487548	0.03457054	0.03207275	0.06958923	0.006061611	0.04632157	0.2385243	0.0966573	0.006637425	0.2666411	0.04212159	0.02336341	0.3321496	0.01818706	0.188764	0.03316282
GJB2_P931_R	0.7145164	0.7880448	0.281244	0.7744884	0.5037761	0.6271347	0.1769284	0.6306167	0.2698816	0.7571625	0.3443763	0.2600354	0.3326848	0.1790474	0.3160433	0.7859886	0.4643054	0.3726762	0.3439649	0.5766777	0.8148608	0.794295	0.2072976	0.2644113	0.487391	0.8548303	0.4207662	0.5499894	0.04253723	0.4265217	0.5634744	0.3615469	0.565932	0.497144	0.5459034	0.1037651	0.3775076	0.5236557	0.5460889	0.2540834	0.7760093	0.940071	0.7897743	0.7547333	0.7241803	0.7803325	0.2225135	0.1879269	0.4442484
GLA_E98_R	0.471738	0.4062778	0.2275926	0.7986213	0.2529887	0.2901812	0.1064969	0.3088132	0.2033363	0.3958135	0.2887591	0.4554477	0.654595	0.273499	0.4697914	0.1369041	0.3388722	0.2565304	0.1242382	0.5465323	0.5764104	0.05848458	0.3446418	0.1972988	0.1561469	0.4622833	0.3128184	0.2736385	0.3851135	0.1465955	0.2808668	0.5846727	0.3460512	0.6741117	0.09547968	0.1913019	0.3596432	0.3190839	0.5418702	0.3214549	0.2110041	0.7812594	0.5583763	0.2587384	0.3984783	0.4427837	0.347331	0.5742179	0.2986638
GLA_P112_F	0.9158392	0.9048784	0.5809511	0.9517472	0.8125336	0.6650501	0.8803561	0.8171623	0.4260327	0.8140407	0.829366	0.9190348	0.95284	0.8493031	0.7054275	0.7284223	0.8407215	0.7526569	0.7477856	0.9315742	0.9178907	0.4468986	0.8438804	0.8256326	0.8921719	0.8688785	0.7443854	0.7937132	0.9746872	0.6998222	0.7776859	0.9041758	0.8900833	0.9588778	0.5281481	0.7928911	0.8022605	0.7946612	0.9367729	0.7811721	0.7767501	0.9952549	0.9213127	0.5781081	0.8329203	0.8134739	0.9084156	0.9511165	0.7926956
GLA_P343_R	0.6493045	0.7045896	0.5522106	0.5977849	0.7194309	0.6192114	0.7380538	0.6317025	0.3297187	0.6814754	0.8121194	0.8573318	0.8541126	0.5999976	0.4892566	0.5890966	0.668748	0.4039258	0.4535768	0.7757319	0.7685849	0.2355264	0.6908154	0.6019759	0.6673662	0.725819	0.4623453	0.390655	0.3421608	0.4827701	0.5529528	0.8303101	0.7455252	0.4716093	0.296938	0.4324308	0.5050648	0.7643383	0.845361	0.6175827	0.6034448	0.9617396	0.1509774	0.6601201	0.7199785	0.7454739	0.8669521	0.7702111	0.6238058
GLI2_E90_F	0.9457071	0.9600552	0.9738944	0.9950187	0.9920862	0.9215525	0.9904268	0.992852	0.9930241	0.9946961	0.9556603	0.9747572	0.8841252	0.9924093	0.8751994	0.9907845	0.9950584	0.9227164	0.9626974	0.994104	0.9949292	0.9051613	0.9915213	0.9927256	0.9941428	0.9936062	0.9944803	0.992709	0.9899706	0.9900458	0.9934871	0.9704175	0.9896347	0.9944953	0.8632258	0.9064796	0.9923189	0.9941167	0.9786448	0.9923653	0.7155853	0.9945024	0.9804899	0.9000577	0.9912403	0.9657723	0.9920887	0.9900604	0.9936324
GLI2_P295_F	0.9028956	0.8341148	0.8623143	0.9540387	0.9826317	0.7457217	0.7403534	0.9176114	0.9824541	0.9357479	0.8179897	0.8877162	0.7610798	0.9619821	0.789077	0.8952223	0.9472043	0.8498846	0.9089199	0.9202446	0.9602697	0.6719074	0.9662969	0.9844673	0.9673001	0.9485265	0.9350607	0.9007909	0.9520635	0.8916293	0.9536678	0.9033134	0.9630512	0.9296172	0.7516719	0.8922632	0.9136128	0.9118835	0.922121	0.9451081	0.7628123	0.8221403	0.9885197	0.9724487	0.9414759	0.9180784	0.9019774	0.9291897	0.9671376
GLI3_P453_R	0	0.7698975	0.1168881	0.1643738	0.2316499	0.189277	0.1653891	0.1888408	0	0.1671886	0.00093182	0	3.29E-05	0	0.02988447	0.6111283	0.217805	0.3290612	0	0.02091831	0.09990563	0.4274684	0.151311	0	0	0.03135341	0.1273845	0.3235013	0	0.1129664	0.5820287	0.004246106	0.1526944	0.1580183	0.04967981	0.4869852	0.08653194	0.2826904	0.1761462	0.01219257	0.9055508	0.005179589	0	0.006779423	0	0.09226778	0.001972646	0.02077858	0
GML_E144_F	0.9317703	0.9860141	0.7343551	0.9696183	0.8998159	0.9819106	0.7603931	0.9715301	0.4775562	0.9683553	0.945371	0.9698631	0.1783237	0.9922712	0.3344848	0.9592029	0.3735166	0.9714213	0.9864047	0.4744285	0.9517431	0.9761295	0.5316042	0.982254	0.1039314	0.9835921	0.8921974	0.9945531	0.953815	0.9546403	0.9723577	0.9536286	0.9190424	0.8433475	0.3548317	0.9090469	0.974263	0.9588177	0.9704139	0.9595407	0.9956552	0.4950759	0.9093627	0.6362664	0.8908659	0.901875	0.9656127	0.934379	0.9956798
GML_P281_R	0.8423474	0.8960168	0.7426873	0.8416194	0.8971375	0.668807	0.9894459	0.9924556	0.623421	0.9937031	0.820086	0.9917104	0.7701073	0.8563933	0.8205655	0.9903008	0.9809719	0.9649264	0.9943089	0.9940478	0.9528679	0.9418536	0.9538782	0.993466	0.993696	0.9797987	0.5970618	0.993406	0.8427575	0.9122914	0.9934363	0.9472843	0.9926128	0.6764288	0.8922729	0.636274	0.9881483	0.654736	0.9446948	0.9921745	0.9934911	0.6161546	0.6902221	0	0.6800538	0.9094247	0.8539499	0.8521293	0.7377004
GNAS_E58_F	0.9444262	0.9248867	0.9735898	0.9310532	0.9905962	0.9892145	0.9916008	0.9651699	0.9920906	0.9740303	0.9520667	0.6911619	0.6842976	0.9931936	0.9097854	0.9922721	0.960712	0.9944946	0.9837531	0.9878707	0.9933867	0.9921548	0.9900895	0.951649	0.9769996	0.9920645	0.9915391	0.9579893	0.995373	0.9513109	0.9032751	0.9051031	0.9920964	0.9936587	0.9700687	0.9535791	0.9486776	0.9940855	0.9744545	0.919937	0.901604	0.9329056	0.9730333	0.9892536	0.9274754	0.9500109	0.9536005	0.9809992	0.9649585
GNAS_P86_F	0.9791639	0.7326313	0.7898911	0.7768968	0.8367252	0.8674158	0	0.7867448	0.9374157	0.8085453	0.8359271	0.5346612	0.3019445	0.8700142	0.8800076	0.9347172	0.8669487	0.9496483	0.9624077	0.8909845	0.856692	0.9774541	0.846289	0.8728239	0.924205	0.8928151	0.8447345	0.7546869	0.9496229	0.899439	0.8240158	0.6305757	0.8587428	0.8695122	0.8202278	0.8363402	0.7743108	0.969215	0.8488478	0.898283	0.8085603	0.3514268	0.8168026	0.9887044	0.8613125	0.7157919	0.8974307	0.6010969	0.8110542
GNG7_E310_R	0.9945096	0.9935367	0.9946454	0.9932938	0.9927695	0.9932206	0.9944186	0.993164	0.9957133	0.9936561	0.9930289	0.9941344	0.9937472	0.9945779	0.9924502	0.9938829	0.9939126	0.9936507	0.9943269	0.991089	0.9938527	0.9907876	0.9922265	0.9935546	0.9944751	0.992791	0.993349	0.9924313	0.994069	0.9907485	0.993255	0.9934002	0.9948397	0.9918666	0.9921363	0.9948265	0.9933508	0.9931292	0.9933039	0.9942434	0.9932464	0.9932336	0.9951234	0.9954295	0.9952796	0.9937256	0.9947526	0.9956565	0.9936053
GNG7_P903_F	0.974211	0.9906955	0.9831392	0.9911305	0.9903587	0.9909085	0.9717895	0.9772444	0.9911774	0.9894044	0.9889261	0.9903159	0.9833961	0.9920159	0.9438194	0.9655058	0.990915	0.991995	0.9851787	0.9871069	0.9920868	0.9863963	0.9700863	0.9338953	0.9630312	0.9864557	0.9908643	0.9893947	0.990802	0.9664389	0.9829575	0.9809346	0.9862933	0.989724	0.9858573	0.9926059	0.9912375	0.9571027	0.9917405	0.9590176	0.990359	0.9562812	0.9900767	0.985535	0.9910302	0.989629	0.9894671	0.9914511	0.9907575
GNMT_E126_F	0.04585919	0.03934409	0.05469026	0.03823147	0.1777536	0.03885974	0.1306545	0.05176888	0.09139057	0.0447484	0.06877604	0.03885788	0.03147875	0.1850678	0.03655651	0.08483925	0.02948456	0.04126832	0.0352958	0.04578844	0.01973364	0.05949746	0.1577439	0.1338956	0.1414059	0.02679025	0.08800396	0.01098037	0.0401049	0.1085716	0.04997945	0.09392601	0.1061758	0.05104653	0.1264362	0.05409832	0.1070448	0.03730362	0.02305498	0.06738817	0.1619487	0.04718481	0.0674519	0.1862688	0.1016827	0.04855543	0.05955828	0.114461	0.07150175
GNMT_P197_F	0.2417328	0.06812182	0.03046288	0.2277441	0.2126695	0.238619	0.05186526	0.1743787	0.0264777	0.1123259	0.09448539	0.05362394	0.04042986	0.1894033	0.09984807	0.1285479	0.06697751	0.165592	0.1307225	0.1175026	0.09389986	0.1572417	0.2397612	0.1890553	0.02189017	0.04443689	0.1365552	0.07582712	0.1116133	0.1155445	0.05675304	0.1870121	0.2286781	0.09075306	0.07993323	0.0211557	0.07014024	0.2419756	0.1461572	0.2264478	0.05991813	0.08454879	0.02894688	0.4075476	0.02524472	0.1087793	0.1108652	0.03372759	0.1847729
GP1BB_E23_F	0.1437117	0.8608529	0.03330416	0.1057936	0.3235741	0.8792233	0.6176556	0.5552108	0.8333617	0.6774209	0.7807872	0.8921176	0.8680708	0.6266563	0.566432	0.7889466	0.5623466	0.06367886	0.2620084	0.7639952	0.8051788	0.8896163	0.4130947	0.08965827	0.6205139	0.688554	0.7628821	0.7948526	0.03660714	0.7735761	0.5185193	0.7030699	0.546335	0.7561716	0.841258	0.130737	0.8466425	0.4187967	0.1820922	0.6016811	0.7690548	0.8024197	0.6261771	0.8629434	0.4403341	0.7612709	0.6119762	0.87196	0.679657
GP1BB_P278_R	0.4906079	0.9900104	0.06542588	0.1381385	0.4939806	0.9402394	0.9924227	0.7964885	0.9354111	0.6858305	0.9156665	0.9799847	0.9336041	0.7564089	0.5710218	0.9890427	0.6646921	0.3544065	0.4581001	0.6718196	0.7081407	0.9665108	0.7053545	0.08390233	0.6956376	0.8806239	0.8569952	0.9321349	0.1539125	0.8967537	0.4641924	0.7172523	0.9326285	0.8310286	0.9887952	0.2257748	0.8669009	0.5344595	0.3845265	0.4746954	0.8773059	0.9543666	0.8100922	0.9877405	0.8685471	0.8920831	0.9001819	0.9802614	0.8243174
GPATC3_P410_R	0.7450391	0.5237156	0.7189556	0.5747437	0.8107036	0.5636796	0.9032676	0.8665054	0.6073908	0.8503402	0.7350509	0.9092793	0.7598814	0.747462	0.9534035	0.8451856	0.4385642	0.6573466	0.7691414	0.5716717	0.8720986	0.7530545	0.6302392	0.9088778	0.6911256	0.5076349	0.7808744	0.9015333	0.8414891	0.7635951	0.8144892	0.8285398	0.8585275	0.5212077	0.4515734	0.9011672	0.7100651	0.8576614	0.7701373	0.946548	0.6170225	0.946227	0.8339049	0.9646809	0.5771493	0.9927388	0.9195647	0.9931678	0.7392198
GPC3_E72_F	0.8464773	0.754065	0.6849512	0.7513198	0.8064024	0.4343849	0.8985338	0.6605858	0.669536	0.7772841	0.806216	0.8275979	0.7879614	0.4810428	0.4943385	0.4587029	0.822794	0.5512871	0.04122974	0.9131571	0.8993271	0.8527427	0.7510586	0.6905818	0.6491317	0.7510896	0.6366857	0.6367385	0.5758775	0.6366113	0.6178107	0.8057145	0.8449581	0.9124476	0.7828391	0.3264065	0.7458777	0.8885252	0.8352155	0.519906	0.6050656	0.9935661	0.6813817	0.989621	0.5704347	0.6515164	0.8968431	0.7668673	0.593567
GPC3_P235_R	0.7134232	0.6104387	0.5616289	0.481972	0.7182762	0.4957989	0.7419931	0.5089213	0.5803885	0.7179925	0.6607515	0.3176842	0.7184471	0.6671781	0.3851361	0.548043	0.6334962	0.5466967	0.3749206	0.7239164	0.6045783	0.7506855	0.6054392	0.435301	0.5604947	0.6678888	0.4421119	0.5289685	0.1735014	0.4835416	0.5458595	0.7235579	0.7213789	0.7123902	0.668734	0.5808851	0.4894972	0.6613118	0.7473869	0.5977486	0.4584735	0.8634091	0.7233419	0.03432567	0.8087355	0.5762424	0.7345496	0.7102615	0.5385294
GPR116_E328_R	0.9938456	0.9941068	0.9950855	0.9946797	0.9935369	0.9945128	0.9922336	0.9933624	0.9936563	0.9948997	0.994247	0.9935179	0.9955961	0.9949576	0.9017869	0.9922888	0.9727002	0.9947758	0.9826035	0.9948077	0.9943749	0.9936777	0.9939436	0.9957515	0.9941154	0.9943393	0.9949496	0.9942732	0.9947762	0.9946932	0.9874704	0.9942882	0.9939679	0.9942887	0.9598767	0.9912022	0.9950528	0.9617755	0.9943447	0.9277974	0.9931491	0.8601989	0.9947903	0.9144595	0.8853361	0.8835976	0.9683018	0.8918941	0.96304
GPR116_P850_F	0.995395	0.9857042	0.9896546	0.9854799	0.9934109	0.9881637	0.9942608	0.9862049	0.9935493	0.9845891	0.9879724	0.9944189	0.9952809	0.9922679	0.9843975	0.9936221	0.9619381	0.9868829	0.9951441	0.9881925	0.9877312	0.9939936	0.9941117	0.993911	0.9918554	0.9861727	0.9876695	0.9872019	0.9896089	0.9946309	0.9921682	0.9810646	0.9946546	0.9874603	0.9950215	0.9917375	0.988339	0.9838732	0.9872994	0.9726792	0.988758	0.9869221	0.995258	0.995078	0.9953552	0.9861559	0.9943749	0.9960511	0.9873019
GPX1_E46_R	0.01972987	0.00148961	0.06279501	0.007686041	0.01063441	0.006428083	0.01737127	0.01500563	0.01914055	0.01958175	0.02441322	0.00883815	0.009327347	0.00073793	0.0162205	0.006109883	0.007492674	0.004875743	0.01294582	0.002861072	0.0159926	0.009540699	0.02213408	0.0169886	0.01746564	0.03335072	0.02267756	0.06730235	0	0.01498334	0.006341625	0.064633	0.006943937	0.002266421	0.3824365	0.01436078	0.01152561	0.08160296	0.008485854	0.0505887	0.003060389	0.02894327	0.01218313	0.01838529	0.01316962	0.018289	0.01865816	0.01313424	0.00875126
GPX1_P194_F	0.1089448	0.08736648	0.2029583	0.2167914	0.2332118	0.1964615	0.1166974	0.1492124	0.4922674	0.225964	0.1537919	0.06282808	0.06277163	0.2231039	0.126434	0.08791249	0.1469792	0.2220865	0.07739928	0.1099242	0.1587535	0.07970395	0.1837155	0.0647967	0.0622258	0.1225563	0.1751581	0.7064403	0.0695032	0.1902319	0.05287756	0.6731496	0.1482895	0.1679087	0.9604408	0.08903279	0.1467748	0.08271381	0.148153	0.634074	0.1404156	0.1952097	0.1092734	0.1201823	0.08437627	0.1096588	0.06597555	0.1165038	0.08994453
GPX3_E178_F	0.06421833	0.380237	0.1467047	0.04509981	0.1587971	0.2204897	0.07897587	0.1173783	0.05761416	0.05460186	0.1247371	0.03023353	0.04004699	0.06710926	0.04019157	0.07860401	0.05823792	0.08190807	0.02164573	0.1166883	0.02014571	0.7111253	0.07978509	0.02925438	0.03386735	0.04280257	0.09438437	0.5529514	0.3353586	0.7386105	0.2155315	0.06816979	0.09827487	0.5882031	0.3337694	0.07471932	0.1406147	0.1342902	0.1197453	0.2554644	0.132904	0.09135376	0.03859534	0.3319481	0.1050644	0.2532263	0.04888121	0.1020142	0.0677673
GRB10_E85_R	0.04028232	0.0237265	0	0.03346889	0.005262321	0.04784123	0.002114554	0.04031153	0.01365556	0.01458775	0	0.008888831	0.01066407	0	0.01796705	0.01067461	0.02055173	0.04152469	0.01031349	0.050864	0.07419281	0.01391954	0.01618518	0.0152477	0.02113172	0.01336626	0.05484104	0.03104267	0	0.01478108	0.008351537	0.005913669	0.05073421	0.01585651	0.002653992	0.01961076	0.06225577	0	0.009695192	0.0349152	0.0470372	0.3232024	0.01039037	0	0.003292217	0.007167699	0.01195993	0	0.07544766
GRB10_P260_F	0.07073932	0	0	0	0	0	0.003740319	0	0.005367725	0.01688082	0	0.01326858	0.01041819	0	0.009514089	0	0	0.03313836	0.008926313	0	0	0.005900815	0.008692916	0.01154304	0.01302429	0	0.007438383	0	0	0.05748375	0.004712794	0	0	0	0	0.01457001	0	0	0	0.008227102	0	0	0.01185067	0.002811922	0.01437827	0	0.01644154	0	0.02536653
GRB10_P496_R	0.9490781	0.4062887	0.2980817	0.5200961	0.6315256	0.4805287	0	0.6489138	0	0.7381131	0.5244687	0.6176302	0.5436231	0.8762038	0.8732257	0.2839198	0.7001027	0.5946448	0.02617565	0.2811712	0.6289967	0.5173986	0.6786579	0	0.98399	0.4527561	0.382987	0.447166	0.6978867	0.4255838	0.6230712	0.5630559	0.7043303	0.34891	0.2429118	0.6412442	0.2467066	0.3708874	0.4695929	0.9278476	0.8919031	0	0.9646668	0	0.7141914	0.6411032	0.8521257	0	0.6516
GRB7_E71_R	0.4986121	0.07298546	0.0571951	0.5424118	0.6406532	0.1147486	0.1857225	0.4598606	0.6101074	0.3747396	0.2976958	0.08402784	0.1094411	0.4542621	0.09770431	0.2323375	0.3267817	0.2947229	0.3530936	0	0.3126375	0.2147044	0.7052177	0.6428419	0.1938972	0.1087917	0.214582	0.09643386	0.5849385	0.4056511	0.2099085	0.5322246	0.1654691	0.3562865	0.183536	0.1250236	0.4465443	0.4087287	0.5014903	0.04539487	0.1645996	0.101208	0.1015203	0.01072229	0.04492431	0.1403624	0.06360295	0.3678457	0.1531782
GRB7_P160_R	0.6810576	0.2358067	0.2998166	0.6802263	0.8648474	0.08025691	0.7482246	0.6437753	0.6645522	0.5321967	0.5552848	0.536736	0.2215342	0.3555524	0.1438742	0.2817718	0.3751388	0.3749344	0.4492421	0.2175628	0.338284	0.3458958	0.8561568	0.851605	0.7786894	0.2514738	0.4640269	0.2639545	0.5573958	0.6751826	0.313837	0.7424902	0.3272125	0.5489307	0.3290171	0.3383424	0.6290495	0.7065916	0.7396923	0.1138868	0.3927761	0.06919323	0.7561079	0.3008724	0.4538557	0.2637939	0.4168145	0.5047712	0.4352437
GSTM1_P266_F	0.9075209	0.7824781	0.7907126	0.8122213	0.7652683	0.9061413	0.5443724	0.6035137	0.8846091	0.545298	0.6880199	0.9637279	0.8403616	0.7738019	0.8097849	0.571455	0.8599324	0.8417747	0.6012689	0.6879917	0.9232836	0.8638166	0.9694893	0.6291655	0.5111804	0.8190054	0.7240974	0.8651535	0.913142	0.9028568	0.9073302	0.8433893	0.7147813	0.6798092	0.8540141	0.8152632	0.4649091	0.4676489	0.7643133	0.426334	0.9142749	0.6070288	0.7831399	0.5058125	0.6715961	0.8375329	0.6973596	0.8734837	0.5785749
GSTM1_P363_F	0.8550233	0.9955503	0.9917948	0.9954602	0.9941086	0.9949735	0.9910796	0.8783663	0.9909708	0.9802284	0.9651859	0.9886913	0.9824424	0.9761461	0.9126664	0.9508721	0.9943911	0.9958546	0.9750006	0.9795539	0.9951478	0.9907916	0.9899058	0.9513562	0.8708245	0.9942763	0.9784056	0.9949338	0.9962513	0.9094005	0.9841175	0.9934525	0.9741491	0.9583516	0.995362	0.9948294	0.8141618	0.8623039	0.995161	0.9065949	0.9951628	0.9894976	0.9825337	0.9306918	0.9716485	0.9906269	0.9059647	0.9867567	0.9580908
GSTM2_E153_F	0.2966496	0.8638286	0	0.07793194	0.229326	0.1402766	0	0.6269069	0	0.7508501	0.5481335	0	0.9648218	0	0.921151	0.1658406	0.3745437	0.2369334	0.955214	0	0.01823159	0.992633	0.09030394	0.9776576	0.8580062	0.9296845	0.03554064	0.9417904	0	0.9641826	0.8890448	0.05857518	0.2332127	0.9530178	0.9944329	0.004102053	0.06750455	0.5745705	0.02523242	0.8521651	0.05276722	0	0	0.7405822	0	0.6151184	0.5916026	0.2424265	0.09824564
GSTM2_P109_R	0.04186711	0.6659938	0	0.03999579	0	0.05411594	0.3283443	0.6699507	0.5318754	0.6767545	0.5015206	0	0.9221244	0.07710124	0.7309397	0.07998915	0.3686962	0.1195167	0.8394701	0.1031862	0.09750441	0.8949907	0.1376037	0.562784	0.7793878	0.9304753	0.09809738	0.9404298	0	0.8916645	0.8760139	0.1351329	0.1426147	0.6230223	0.9666762	0.1908275	0.09610055	0.6165891	0.09845211	0.859093	0.1178401	0	0	0.5756884	0.001485313	0.5776294	0.1195337	0.005907445	0.06593546
GSTM2_P453_R	0.6488475	0.7756375	0.3197781	0.7201651	0.8128751	0.5288407	0.04564138	0.8743923	0.6859912	0.9438656	0.79646	0.1782539	0.9612971	0.6974958	0.8033799	0.5800708	0.6538618	0.6364134	0.9445448	0.4669746	0.2985719	0.8782804	0.8230824	0.81794	0.9059011	0.9519539	0.4119473	0.9831105	0.812427	0.9063599	0.8739103	0.7464811	0.6418029	0.9921919	0.9485723	0.49316	0.585541	0.7657898	0.5872503	0.9088748	0.5079918	0.5438522	0.159402	0.01608153	0.5385317	0.7806959	0.5261477	0.241825	0.5144318
GSTP1_E322_R	0.06507657	0.006590542	0.05596323	0.01594088	0.02644884	0.06408983	0.4525757	0.03893375	0.2780505	0.04101821	0.002993924	0.004079	0.004785607	0	0.9520856	0	0.002479072	0.03122994	0.01652285	0	0	0.000623029	0.2914732	0	0.02078501	0.04937368	0.02770634	0.0200026	0	0.01459239	0.8158315	0.03700906	0.3244293	0.02552333	0.09913345	0.0124558	0.0742314	0.215571	0.03157561	0.7665135	0.07929943	0	0.007321875	0.01645129	0.009747137	0.1370188	0.01210955	0.009291859	0.2239765
GSTP1_P74_F	0.08316304	0.1419555	0.05837652	0.05092976	0.06091344	0.1152765	0.0601608	0.1227395	0.08324888	0.1285125	0.1035595	0.04753163	0.08968557	0.07247403	0.8602809	0.1581365	0.1022839	0.1037603	0.1455697	0.09887031	0.1175373	0.08707796	0.05272106	0.08771997	0.1038842	0.1219742	0.1121745	0.1352814	0.09353831	0.09143562	0.7254554	0.1133497	0.298541	0.1301906	0.1264251	0.1133816	0.09077018	0.3058831	0.08459842	0.6295648	0.1035482	0.1472135	0.1202947	0.1002707	0.1090165	0.08166867	0.07913358	0.07615566	0.05226572
GSTP1_seq_38_S153_R	0.03057484	0.01065484	0.07878122	0	0.0221437	0.001488653	0.03010212	0.007945523	0.01581123	0	0.0344378	0.01160913	0.01731364	0.001506101	0.6884539	0.02201239	0.007376148	0	0.01117948	0.005851801	0.000676808	0.01565213	0.01755095	0.01927017	0.02531525	0	0.03394704	0.003986869	0	0.02203073	0.4691555	0.008698274	0.1006175	0.001595862	0.03174071	0.01683607	0	0.1623282	0.005644234	0.3098646	0.001778837	0	0.0184875	0.02789881	0.02980783	0.02412102	0.02515793	0.02983731	0.005947728
GUCY2D_E419_R	0	0.8903881	0	0	0.07436126	0	0	0.04128717	0	0	0	0.3525917	0.8653173	0	0.1523705	0	0.350558	0	1.24E-05	0	0.03376397	0.8242871	0.009573041	0	0.3648591	0.5322925	0.01850375	0.9249144	0	0.006107824	0.9182568	0.05062853	0	0	0.4338401	0.004506717	0	0	0	0.4186065	0.9376827	0	0.003499674	0.006842137	0	0.6712998	0.001432613	0	0.01701544
GUCY2F_P255_F	0.8351827	0.7698743	0.9611303	0.7912974	0.854093	0.9029979	0.8468922	0.8120507	0.9023455	0.9169394	0.902881	0.7891853	0.8511264	0.8703343	0.5623565	0.7826657	0.8395889	0.9070341	0.922006	0.7641532	0.9297525	0.9125965	0.8462688	0.884099	0.829181	0.908546	0.9445503	0.7991351	0.9953461	0.9367343	0.8997639	0.90443	0.897882	0.6021444	0.5640277	0.7979445	0.8434527	0.8490233	0.8522881	0.7586962	0.7742014	0.5327886	0.8568676	0.8794968	0.7628596	0.6514713	0.7829113	0.493455	0.7533087
H19_P1411_R	0.6777439	0.5655037	0.7211127	0.7288078	0.6944908	0.8025351	0.6659921	0.8532925	0.8237867	0.6900989	0.7912323	0.5968015	0.4833875	0.9662476	0.9551905	0.7889732	0.7701313	0.6385323	0.7530697	0.7073035	0.507681	0.8338398	0.748542	0.6336728	0.945695	0.3087948	0.5425593	0.921776	0.3589847	0.6946439	0.5719789	0.7364618	0.8858802	0.884084	0.5195798	0.4598838	0.9321351	0.7519491	0.8947445	0.6028711	0.5305766	0.7693616	0.6997253	0.5229558	0.810801	0.9288381	0.8538129	0.5715907	0.8562371
H19_P541_F	0.002447319	0.05695778	0.1141333	0.1157916	0	0.1202261	0	0.179545	0.002469384	0.05873819	0.6730037	0.11282	0.03645341	0.7023243	0	0.467047	0.006828407	0.05211075	0	0.09023029	0.04224374	0.01025951	0.04789612	0.001853803	0.6800016	0.01504848	0.05858453	0.1474019	0	0	0.003068957	0.01917431	0	0.09486306	0	0.004348073	0.04451274	0.2264353	0.08316704	0.04184174	0.02827032	0.5631195	0.1105152	0.001832433	0	0.4357015	0	0.3928079	0.09600835
HBEGF_P32_R	0.007833532	0.001345574	0	0	0	0	0	0	0	0	0.003401366	0.164721	0	0	0.006874029	0	0	0	0	0	0	0.001084657	0	0	0.007866058	0	0	0	0	0.005054308	0	0	0	0	0	0.00020253	0	0	0.01300044	0.004189434	0	0	0	0	0	0	0.003988886	0	0
HBII-13_E48_F	0.9780325	0.9807936	0.9892567	0.9704714	0.973422	0.9938005	0.988449	0.986648	0.9645306	0.9803671	0.9842272	0.9902893	0.9855269	0.9812844	0.9774498	0.9789287	0.9749484	0.9773546	0.913399	0.9886127	0.9849067	0.9870837	0.9896836	0.985899	0.9834056	0.9881123	0.9760943	0.9267449	0.982423	0.9257298	0.9745442	0.9874765	0.9799344	0.9686296	0.8929951	0.9795375	0.9835942	0.9896452	0.9824342	0.9411152	0.6125684	0.9829232	0.9885039	0.9918368	0.9627457	0.9682218	0.8912723	0.9890243	0.9881045
HBII-13_P991_R	0.9934623	0.9637779	0.9944108	0.9814494	0.9911547	0.9942538	0.9948303	0.9934849	0.990874	0.9643659	0.9645832	0.9945911	0.9924175	0.9927415	0.9912947	0.9879538	0.9536413	0.9779236	0.9860356	0.9794772	0.9451394	0.9907399	0.992623	0.9942845	0.9940661	0.9906532	0.953343	0.8592281	0.9920495	0.9718152	0.9886504	0.9929271	0.9873027	0.9161525	0.9576839	0.9889289	0.9745313	0.992726	0.9924874	0.9938425	0.8825689	0.9937024	0.9726026	0.9945245	0.9943222	0.9524162	0.9918296	0.9905517	0.9885123
HBII-52_E142_F	0.4245661	0.7008338	0.707098	0.358523	0.4222428	0.3760177	0.5664971	0.1308119	0.3003195	0.6049808	0.6064598	0.8035008	0.4157109	0.4190673	0.2716182	0.7105703	0.6829445	0.38015	0.7086049	0.7470377	0.6871141	0.8654327	0.4867281	0.2397486	0.09633184	0.8567436	0.5269979	0.2464081	0.01514212	0.5899206	0.7368645	0.7836758	0.6487279	0.3448872	0.2982517	0.197514	0.8042861	0.8071321	0.5040128	0.8610328	0.6757431	0.7592219	0.5050984	0.5562915	0.65566	0.6457878	0.8180413	0.1786687	0.6171641
HBII-52_P659_F	0.9879097	0.9837469	0.9883869	0.9799724	0.9805284	0.9830642	0.9755822	0.9888344	0.971901	0.9801535	0.9856269	0.9859418	0.9896216	0.9784724	0.9460273	0.9676973	0.9872504	0.9853171	0.9842066	0.9865931	0.9911544	0.9878365	0.9895253	0.9874669	0.9901693	0.9885997	0.9907931	0.9853356	0.9889795	0.9889008	0.9834653	0.9911444	0.9831885	0.9839467	0.9827276	0.9901146	0.9891133	0.9917241	0.9903964	0.9781263	0.9901904	0.9925762	0.9927936	0.9913839	0.9896942	0.9848049	0.9871024	0.9869432	0.9903007
HCK_P46_R	0.01665775	0.106086	0.004681228	0.004073958	0.07079986	0.000544155	0.005824579	0.007609872	0.008634365	0.01210044	0.02835993	0.09839342	0.00910736	0	0.1330433	0.00869769	0.002580449	0.03356601	0.01730606	0.02195712	0.02393637	0.9228325	0.006356558	0.01767348	0.02064353	0.04825763	0.03467398	0.3553656	0	0.01186195	0.03974702	0.02078785	0.03244027	0.0143709	0.02675942	0.02174957	0.05600209	0.004488649	0.01520389	0.4588511	0.02270774	0.1003746	0.0142533	0.02306481	0.01264973	0.0475551	0.01124906	0.01094214	0.01895146
HCK_P858_F	0.7183962	0.9945176	0.3362676	0.9822193	0.8656461	0.9912966	0.9665374	0.7539324	0.8799316	0.8979102	0.4226191	0.9636927	0.937724	0.926965	0.9078704	0.9483716	0.7877477	0.8754597	0.8892703	0.9842918	0.9566646	0.9783714	0.5752302	0.7607787	0.8786288	0.9766246	0.9925475	0.9936162	0.5079682	0.9082347	0.8985412	0.9245571	0.862487	0.9414527	0.9945206	0.9932146	0.9264371	0.8519111	0.9339496	0.7989921	0.8148405	0.8893359	0.7398178	0.7374346	0.6487968	0.9525723	0.7192135	0.8226646	0.7985394
HDAC1_P414_R	0.1349073	0.3588397	0.2861583	0.1214088	0.04914502	0.3935494	0.1447086	0.2026368	0.1593287	0.3753258	0.2519272	0.1825668	0.1230334	0.09605281	0.1143139	0.3766876	0.2875974	0.2147695	0.1370872	0.02495402	0.05269184	0.05618616	0.1307576	0.1601973	0.09034529	0.1477665	0.4556944	0.1393701	0	0.1960926	0.4470972	0.2991279	0.2808604	0.06919885	0.1120284	0.3499438	0.1123404	0.3545779	0.2774907	0.3533634	0.2529081	0.157442	0.1448868	0.05032769	0.256736	0.6817331	0.3453184	0.3349394	0.6167532
HDAC11_P556_F	0.008096601	0	0	0	0	0	0	0	0	0	0	0	0.004973421	0	0.004250733	0	0	0	0	0	0	0.003746908	0	0.003129018	0.01085794	0	0	0	0	0.001687257	0.005972093	0	0	0	0	0.05563099	0	0	0	0.007279869	0	0	0	0.008775958	0.004563193	0	0.006387759	0	0.003349364
HDAC5_E298_F	0.04050399	0.2207607	0.3259235	0.1449888	0.1660725	0.3140321	0.3629864	0.2563363	0.03572473	0.226767	0.3676091	0.2468576	0.2995726	0.2164275	0.05982936	0.1866124	0.262911	0.1710621	0.1262335	0.243091	0.1685128	0.1102677	0.173876	0.02903054	0.2486654	0.221729	0.2363471	0.1677032	0.2272878	0.02892873	0.02190024	0.2274921	0.193866	0.2436997	0.1285283	0.2851223	0.3412197	0.3886076	0.1716596	0.2689289	0.3369189	0.2624672	0.2296686	0.04362751	0.03421562	0.1669679	0.02693539	0.1949996	0.2592547
HDAC6_E102_F	0.9109005	0.469688	0.8713807	0.8567966	0.7846474	0.7056395	0.8368417	0.7324772	0.5744376	0.7257835	0.8476661	0.7289387	0.8393029	0.8904051	0.7462174	0.8787771	0.8049132	0.4949615	0.7363888	0.7008823	0.6741276	0.3745338	0.7168882	0.4986376	0.8830975	0.6654931	0.560869	0.6977479	0.6693151	0.817833	0.827576	0.829843	0.8702755	0.8525951	0.3693455	0.8941746	0.7972036	0.8974432	0.7113463	0.6583942	0.7937998	0.8579745	0.8569732	0.9892937	0.854317	0.8468572	0.9380097	0.9896933	0.7903422
HDAC6_P153_F	0.7674484	0.4265245	0.8299355	0.7610716	0.7111713	0.3321316	0.9863194	0.6066833	0.8335766	0.5091319	0.677833	0.6134647	0.7416336	0.8007226	0.6462835	0.7520127	0.8117357	0.2191344	0.784324	0.7684494	0.7360963	0.1901035	0.6967857	0.4131219	0.6555409	0.6684943	0.5548352	0.539598	0.6795853	0.7620509	0.7683385	0.7224373	0.7220031	0.5803019	0.378778	0.8171323	0.4402221	0.6922463	0.5649222	0.6602613	0.6250673	0.5824744	0.5517715	0.5832652	0.492204	0.6842122	0.774592	0.8746125	0.7954926
HDAC7A_P344_F	0.9883727	0.9953507	0.9949226	0.9950026	0.9948418	0.9898291	0.9936509	0.9827645	0.9946907	0.9892302	0.9953023	0.9799676	0.9509279	0.9961032	0.9730991	0.9667858	0.932282	0.9959061	0.9412925	0.9954758	0.9888286	0.9828118	0.9860038	0.9500263	0.9747074	0.9935862	0.9949818	0.994806	0.9959633	0.9776294	0.9726888	0.9769385	0.9888042	0.9946274	0.9842222	0.9969276	0.9947612	0.9934214	0.976884	0.936066	0.9937475	0.9957114	0.9935988	0.9910589	0.9791934	0.9240359	0.9733247	0.9929649	0.9599574
HDAC9_E38_F	0.04559484	0.1039214	0	0	0.2305408	0.1407046	0	0.06866398	0	0.1023583	0.02618703	0.00183708	0.01345779	0	0.6197296	0	0.2059292	0.008160003	0	0.1082406	0.5780571	0.04015766	0.05581539	0.1931367	0.4227369	0.004536229	0	0.245218	0	0.1114556	0.4215154	0.1391929	0.03785137	0.04718109	0.06237185	0	0.07576896	0.6266611	0	0.364146	0.08319193	0.1812771	0.005900289	0.2475338	0.4442305	0.08913585	0.3854071	0.7071426	0.4440018
HDAC9_P137_R	0.1555854	0.03069818	0	0.09925674	0.2791099	0.03292164	0.1195198	0.05094861	0.001991335	0.2190968	0.08907513	0.000724601	0.0618534	0.1073845	0.5477063	0.1279894	0.2054328	0.06656072	0.1093744	0.01398214	0.1979499	0.01855363	0.1258744	0.4400045	0.1969488	0.03878598	0.02428745	0.1532873	0	0.1371387	0.6613122	0.2380452	0.05682174	0.1277125	0.06539034	0.08972895	0.0429886	0.5442118	0.08705004	0.2389923	0.1767176	0.08154194	0.0048352	0.0121764	0.3230419	0.1539825	0.4759635	0.3584337	0.6586015
HFE_E273_R	0.006454554	0	0	0.005897485	0.02776824	0	0.01015445	0	0.0103882	0	0.005595415	0.002691162	0.393368	0.02058632	0.01090029	0.07040355	0.3762176	0.005826941	0.00255527	0.007800657	0	0.004456359	0.00814718	0.04616865	0.001954931	0	0	0	0	0.9048272	0.001318637	0.7828223	0.003804235	0.005402655	0.9950054	0.3785345	0	0.5773155	0	0.004933626	0	0	0.006247696	0.002067013	0.002260005	0	0.003733013	0.001168738	0
HGF_E102_R	0.2149856	0.2581264	0.145715	0.3482752	0.4849175	0.1522152	0.2603189	0.7696537	0.2279124	0.5503611	0.1801945	0.07237488	0.1111508	0.3967729	0.1984412	0.1168753	0.3886082	0.247566	0.5829183	0.02856	0.7329258	0.9675306	0.4564671	0.5125356	0.4727402	0.9761348	0.1260145	0.1195427	0.4171084	0.1532577	0.8621947	0.3585446	0.2344448	0.289756	0.1117681	0.01178434	0.3020928	0.1080025	0.3275029	0.6151575	0.08035786	0.1771019	0.01153445	0.2551676	0.08680996	0.2248075	0.1849515	0.3653632	0.08704129
HGF_P1293_R	0.9171008	0.98838	0.9954479	0.9929014	0.9940088	0.9221593	0.9955386	0.978783	0.9560358	0.992784	0.9949549	0.9938426	0.9810188	0.9937878	0.8231882	0.9923888	0.9930105	0.9922529	0.9940429	0.9933688	0.992535	0.9946311	0.9951824	0.9833637	0.9565035	0.9933446	0.99425	0.641278	0.9943349	0.8986738	0.9907546	0.9938416	0.9921327	0.9939852	0.889989	0.9936824	0.993356	0.9625352	0.925115	0.951979	0.6386551	0.9952391	0.9946249	0.9955857	0.9945408	0.9902254	0.9923407	0.9951965	0.9235678
HHIP_E94_F	0.06075573	0.005449523	0.003877785	0.09679231	0.02431851	0.1622078	0.03388879	0.02530632	0.03626878	0.1158113	0.1666128	0.04827702	0.04204977	0.2636569	0.0741994	0.03175781	0.02687037	0.09657788	0.05071605	0.01112881	0	0.05348186	0.05721859	0.05016977	0.07105572	0.01333631	0.006496696	0.01985262	0	0.1153984	0.04324153	0.1257624	0.01923062	0.000621921	0.02755652	0.08050933	0.0218131	0.007771199	0.01023598	0.0286652	0	0.005469678	0.0500986	0.06853628	0.05017034	0.1174977	0.03606443	0.04669086	0.1402922
HHIP_P307_R	0.1234597	0.051188	0.04391719	0.09389189	0.4181407	0.03212395	0.5444345	0.09224676	0.1568295	0.07537793	0.07924028	0.2315371	0.1104535	0.1869984	0.1872711	0.1585086	0.0442549	0.07614857	0.3232449	0.04348136	0.0778162	0.2325374	0.09250146	0.1102334	0.287987	0.2922829	0.07293911	0.113403	0.1942101	0.1975329	0.2086852	0.1052579	0.2021502	0.03913221	0.2678874	0.08715278	0.1124	0.03047517	0.1080156	0.2727072	0.555379	0.2919185	0.1297533	0.4723589	0.1798188	0.2071707	0.5339753	0.6099807	0.1295086
HHIP_P578_R	0.3301447	0.5853208	0.1119533	0.4361052	0.6120064	0.4952022	0.643298	0.4404798	0.537858	0.2998959	0.130921	0.5087858	0.1172549	0.3808042	0.2779792	0.6272764	0.4387135	0.4212257	0.5173319	0.6764231	0.397624	0.6595802	0.1851057	0.2002869	0.3543597	0.6706216	0.1986725	0.4448853	0.6965169	0.5558962	0.3779581	0.1873176	0.1986647	0.5680249	0.5745853	0.4046819	0.3447564	0.2330746	0.4395491	0.4370514	0.630829	0.9136118	0.1625657	0.4131638	0.3276107	0.119323	0.3091868	0.5398242	0.1830363
HIC1_E151_F	0	0	0	0	0	0	0	0.03412512	0	0	0	0	0	0	0	0	0.0177337	0	0	0	0	0	0	0	0	0	0	0	0	0	0	0	0.04480151	0	0	0	0	0	0	0	0.04210309	0	0	0	0	0	0	0	0
HIC1_P565_R	0.02558122	0	0.04558999	0	0.00439846	0	0.01330705	0.01787232	0.00122422	0	0.003645699	0.000303403	0.004030981	0	0.5271524	0.0930824	0.001147414	0	0.004151898	0.001047315	0.009412681	0.002954623	0	0.008404549	0.01073292	0	0.001388383	0.002399834	0	0.04257619	0.001219985	0	0.005628372	0.008101936	0.6906439	0.009413572	0	0.005862847	0.01310953	0.362683	0	0	0.005845194	0.3610946	0.006508997	0.01522827	0.005484217	0.004454225	0
HIC-1_seq_48_S103_R	0.9921634	0.9863476	0.9735149	0.9870486	0.9920006	0.9859189	0.99343	0.9688251	0.9929632	0.9702442	0.9865745	0.9914836	0.9921442	0.9927214	0.9863437	0.9905217	0.9367909	0.9880579	0.9812219	0.9874243	0.9897215	0.9918135	0.9904268	0.9730802	0.9515619	0.9868268	0.9814274	0.9821996	0.9867604	0.9910603	0.9622294	0.9732335	0.992024	0.9836923	0.993212	0.9956447	0.977442	0.9723631	0.9845269	0.8343782	0.9846073	0.9842334	0.9931936	0.9526094	0.985668	0.9647177	0.9914691	0.9893187	0.9814819
HIC2_P498_F	0.03296931	0.6367391	0.03364144	0.01498088	0.1622304	0	0.002956031	0.03647599	0.003974476	0.003478082	0	0.761759	0.01411977	0	0.1972917	0.008526271	0.03346439	0.05956519	0.007946542	0.1314554	0.05487168	0.5100318	0.03158999	0.03074859	0.1002266	0.2835239	0.3198491	0.3413746	0	0.01188473	0.3553487	0.01346587	0.005558977	0	0.02693273	0.01199892	0.000416393	0.000890115	0.01848125	0.0956282	0	0	0.00454214	0	0.009571788	0.02859435	0.01650328	0	0.000238921
HIC2_P528_R	0.01729346	0.2238826	0.01036255	0.002912841	0.07130442	0.01814455	0.01549601	0.02398178	0.01356665	0.01629341	0.009128205	0.6896602	0.009878396	0.001683551	0.01355347	0.0101934	0.004730423	0.01777416	0.007861561	0.02100104	0.03039718	0.4922151	0.01509691	0.04922045	0.02052187	0.07937884	0.01973272	0.1466718	0	0.0310412	0.1013712	0.02065155	0.01365397	0.003263665	0.0729801	0.01334213	0.02252056	0.005824204	0	0.01324257	0.04562793	0.1304118	0.00434518	0.02751208	0	0.02372944	0.01514305	0.2966502	0.0107962
HIF1A_P488_F	0	0	0	0	0.2179428	0	0	0.006529952	0	0.01434539	0.3250137	0.1114881	0	0	0	0	0	0.005783125	0	0	0	0	0.03367149	0	0	0	0	0	0	0	0	0	0	0	0.03571578	0	0.1376132	0.1529265	0.0191704	0.02515024	0.07636667	0.1814461	0	0	0	0.009935669	0.04810883	0.4396158	0.13045
HLA-DOA_P191_R	0.251641	0.8827864	0.6549512	0.8484341	0.3699117	0.8755774	0.7386361	0.8752828	0.3562015	0.8482763	0.9375427	0.8729941	0.9482346	0.7083631	0.5738906	0.8281384	0.7304516	0.6468842	0.834426	0.9900101	0.9926417	0.9253648	0.3204974	0.8197416	0.5389001	0.987424	0.9887438	0.9890285	0.2944622	0.9434799	0.8941133	0.7347932	0.5284321	0.9907361	0.8555747	0.9715391	0.5691008	0.4903667	0.7700699	0.8642668	0.8794842	0.6855376	0.4917629	0.1493415	0.6800423	0.6590022	0.6190996	0.5002376	0.1706695
HLA-DOB_E432_R	0.7007308	0.4800123	0.6102479	0.7360752	0.7949793	0.5743297	0.8449023	0.7261079	0.7409353	0.748663	0.7224059	0.7022885	0.5974523	0.8306046	0.9041216	0.6305015	0.5620987	0.5760787	0.9015759	0.3178078	0.3636054	0.3918663	0.7166128	0.9195217	0.8544153	0.5207005	0.589632	0.4641216	0.7591357	0.8086225	0.7052338	0.9364162	0.7632821	0.5312608	0.9493134	0.6623274	0.6355702	0.9464224	0.7655849	0.8303851	0.7345276	0.8523771	0.9726211	0.9003667	0.9070365	0.8322942	0.7682174	0.7712399	0.8715768
HLA-DOB_P1114_R	0.9949211	0.9894086	0.9956383	0.9916274	0.9731675	0.9923063	0.9935007	0.9896833	0.9893508	0.9920595	0.9929212	0.9892515	0.9946721	0.9881179	0.9878601	0.9889385	0.991142	0.9903722	0.9916319	0.9904898	0.9908712	0.990358	0.9938993	0.9923904	0.9912593	0.9910233	0.9948936	0.9915631	0.993417	0.9937701	0.9868891	0.9938246	0.9929535	0.994126	0.9948032	0.9900771	0.9903974	0.993791	0.9923189	0.9891596	0.9912431	0.9913255	0.9934043	0.9927263	0.99419	0.9876594	0.9889897	0.9278423	0.9913292
HLA-DOB_P357_R	0.9860471	0.9783437	0.9650643	0.9901414	0.9727158	0.9885795	0.9831977	0.9873446	0.9611272	0.9878614	0.9892396	0.9798511	0.9924732	0.9726169	0.9827629	0.9786972	0.9781294	0.9863607	0.9865652	0.9901304	0.9843323	0.9860266	0.9864529	0.9646626	0.9853599	0.9888815	0.9918246	0.9726498	0.9857935	0.9841478	0.9242672	0.9873037	0.9774956	0.9882335	0.9888862	0.9890985	0.9872105	0.9910532	0.98886	0.982969	0.9894212	0.9887266	0.9912386	0	0.9527323	0.9836687	0.9883236	0.9887515	0.9896459
HLA-DPA1_E35_R	0.9698408	0.9928949	0.9920543	0.7106595	0.7476913	0.9948926	0.9935021	0.9939058	0.7105755	0.9662518	0.9954345	0.9727329	0.9956724	0.6629267	0.9566228	0.9912333	0.993255	0.9683136	0.9497941	0.9286022	0.9945447	0.7329519	0.5463078	0.9634867	0.9380592	0.99173	0.8459753	0.9925718	0.9410328	0.8565872	0.8640897	0.9943884	0.9825122	0.9945322	0.9895213	0.9073861	0.994806	0.9664209	0.9828542	0.9484046	0.9686276	0.9950335	0.9949501	0.9800604	0.9813391	0.9894002	0.9778857	0.9945019	0.9918922
HLA-DPA1_P205_R	0.3292056	0.6220552	0.1576377	0.1304075	0.1369853	0.2348969	0.5960302	0.6304945	0.1311283	0.5047621	0.6495835	0.6339087	0.8942161	0.260514	0.275614	0.7925345	0.4193207	0.1502609	0.2760845	0.1323169	0.4863792	0.1365096	0.09197616	0.3972598	0.06012037	0.2543341	0.1815435	0.4432811	0.1290393	0.1317466	0.23305	0.7024898	0.407497	0.7920538	0.3006095	0.05840821	0.23333	0.4770981	0.1816615	0.5564505	0.06819689	0.186338	0.8005318	0.3894829	0.4221584	0.2358008	0.1787037	0.2436034	0.3627786
HLA-DPA1_P28_R	0.3991097	0.9356431	0.1832762	0.2608794	0.1496296	0.526387	0.7651601	0.8173123	0.4912295	0.7690103	0.8735181	0.8688714	0.966123	0.5148343	0.3401769	0.8687975	0.8508838	0.1379811	0.6042632	0.2088688	0.7805007	0.03203631	0.05230358	0.4027083	0.009187922	0.4666868	0.1839948	0.695639	0.5657491	0.234146	0.3471689	0.7448958	0.5727401	0.9138011	0.2081728	0.01255494	0.4675968	0.6734132	0.2391402	0.7210129	0.3072986	0.3142698	0.8428482	0.7433595	0.392553	0.5521362	0.306355	0.2826173	0.5180275
HLA-DPB1_E2_R	0.1814951	0.9716337	0.02022078	0.160307	0.09624525	0.5079515	0.9093027	0.8433013	0.1687132	0.8166435	0.9778178	0.9316055	0.974783	0.1035414	0.2971401	0.8047228	0.5537558	0.08578765	0.4161314	0.2759165	0.571277	0.09143404	0.2246201	0.9747517	0.1148229	0.8352661	0.3223915	0.9578825	0	0.2265157	0.8881041	0.8220971	0.6015833	0.9039652	0.1779275	0.3501149	0.2997057	0.7837223	0.4603029	0.9054971	0.2766185	0.9101838	0.8745638	0.7278222	0.2671402	0.4650777	0.4293978	0.9365602	0.4358428
HLA-DPB1_P540_F	0.9946714	0.9929683	0.9959533	0.9934792	0.9921294	0.9946696	0.995168	0.9941858	0.9936142	0.9944874	0.9950268	0.992623	0.9955203	0.9920872	0.9737434	0.9932677	0.9935401	0.9950882	0.9946063	0.9953947	0.9936425	0.9938321	0.9941527	0.9944573	0.9893842	0.9933807	0.9951748	0.9924632	0.9940749	0.9950243	0.9903504	0.9943366	0.9931304	0.9938614	0.995156	0.9950948	0.9947062	0.9943442	0.9937059	0.9743059	0.9715673	0.994506	0.9939839	0.9956929	0.9943713	0.9901792	0.9930663	0.9725579	0.9927773
HLA-DQA2_E93_F	0.3355216	0.4940195	0.375573	0.8446543	0.9068019	0.4340453	0.7576779	0.6086624	0.830501	0.6393281	0.4356173	0.9757091	0.9187825	0.926822	0.4164452	0.8339993	0.5184524	0.7536586	0.5479254	0.8294585	0.7681648	0.3284765	0.9778469	0.9550057	0.9889082	0.7778379	0.8459475	0.5801384	0.8429396	0.8873469	0.4295735	0.885251	0.8982401	0.7523459	0.9923014	0.4344837	0.7582286	0.8697774	0.688475	0.9603973	0.4128996	0.8525134	0.6047776	0.9688946	0.7950259	0.6372523	0.9877119	0.7300361	0.699487
HLA-DQA2_P282_R	0.9514508	0.9624391	0.9845293	0.978158	0.8102314	0.9864601	0.9755754	0.8695263	0.9680551	0.9673188	0.892734	0.916927	0.9566514	0.9827968	0.9631655	0.9703782	0.9451448	0.9751874	0.83039	0.9699692	0.9461319	0.7105284	0.9666353	0.9793296	0.9484286	0.9772189	0.9840193	0.958703	0.99016	0.7287925	0.9354703	0.9740511	0.973413	0.9702016	0.9728232	0.9499015	0.9732298	0.9822363	0.9555384	0.9733585	0.8915155	0.9828629	0.5231618	0	0.9622649	0.9339575	0.9779223	0.9830198	0.9611762
HLA-DRA_P132_R	0.1861397	0.8479437	0	0	0	0.05901652	0.6126001	0.03043017	0.5614291	0.1891285	0.140378	0	0.9472681	0	0.2330771	0.5571389	0	0.2442904	0.1653904	0	0.1036817	0.05223978	0	0.1200628	0	0.0783546	0.02681024	0.6150164	0	0.04754426	0	0.2305833	0	0.08366441	0.02066535	0.2741835	0.3657803	0.07238261	0.03313271	0.5984236	0	0.244503	0	0	0	0	0	0	0.05653261
HLA-DRA_P77_R	0.1156778	0.7520055	0.01279748	0.04400123	0.05926273	0.130372	0.3205995	0.3045194	0.2245444	0.1343067	0.5343618	0.07884856	0.9299725	0.06781846	0.1537837	0.7780369	0.4819222	0.4250819	0.1314116	0.003023141	0.1216721	0.1067942	0.05776075	0.1106444	0.0364926	0.03651676	0.04533164	0.9191995	0	0.03043064	0.0284303	0.5148284	0.145753	0.3325154	0.1053319	0.03738395	0.6533092	0.3941868	0.1032117	0.3832754	0.2777916	0.1487421	0.0894492	0.2168367	0.1100424	0.1482134	0.4336599	0.531186	0.2325649
HLA-F_E402_F	0.05198276	0.9553484	0	0	0	0	0.3539556	0	0	0	0	0	0	0	0.001783777	0	0	0	0	0	0	0	0	0	0	0	0	0	0	0	0	0	0	0	0	0	0	0	0	0	0.04878241	0	0	0	0	0.09075363	0	0	0
HLF_E192_F	0.01985866	0.006922876	0.0489157	0.03228009	0.05170448	0.02338197	0.05874241	0.02804493	0.04294964	0.01803231	0.02073895	0.01744124	0.0347865	0.06064769	0.03288656	0.0494471	0.0190497	0.02385664	0.02879443	0.03489508	0.03915867	0.02145226	0.06346722	0.02675705	0.03504921	0.008778158	0.04024395	0.0112231	0.02106368	0.02285358	0.02214404	0.02972709	0.0353654	0.0377173	0.02385056	0.02992389	0.01730742	0.01487007	0.02189204	0.02207858	0.01740528	0.02146609	0.03099635	0.6126399	0.02703961	0.01569089	0.08788413	0.06303661	0.01761844
HOXA11_E35_F	0.132867	0.4596303	0.1115181	0.08407158	0.09145848	0.1095238	0.101805	0.6317162	0.0100075	0.4953491	0.07573776	0.02864464	0.04612787	0.02096953	0.8460324	0.4574423	0.511498	0.05891573	0.05910593	0.0236756	0.06394597	0.8128488	0.08036236	0.08408839	0.4413837	0.09278027	0.1193844	0.1450248	0.0534586	0.03850797	0.5889512	0.1339019	0.1503793	0.06993026	0.1138425	0.2847866	0.1281096	0.1603643	0.1736195	0.6051705	0.1730621	0.8284119	0.9508041	0.4980607	0.4861827	0.6668007	0.547711	0.4660783	0.1795422
HOXA11_P698_F	0.8973801	0.994163	0.451043	0.9530656	0.8807357	0.9945185	0.1741797	0.9018652	0.6802309	0.9638306	0.9554053	0.9903322	0.8532032	0.8922423	0.9478345	0.9664815	0.8784148	0.9357671	0.91385	0.9916673	0.9714919	0.983533	0.6683724	0.5892977	0.9601015	0.9800045	0.9943923	0.9930609	0.5110017	0.958473	0.7692727	0.9279493	0.6840655	0.9936208	0.893387	0.9949191	0.991218	0.6947715	0.9797731	0.816277	0.9923095	0.992195	0.9928091	0.9466005	0.8427604	0.9638807	0.784994	0.8996844	0.8479457
HOXA11_P92_R	0.07286891	0.08284501	0.07203809	0.07340868	0.1119365	0.02434952	0.0314203	0.4445944	0.02286463	0.2770308	0.04418772	0.01314114	0.02850131	0.01001855	0.2967163	0.3851595	0.2765137	0.03464503	0.05679104	0.0943618	0.03799371	0.07619786	0.04401121	0.0159261	0.07895548	0.04397827	0.02625075	0.06822097	0	0.04436158	0.4158432	0.06371678	0.07551834	0.03755327	0.0638208	0.01727186	0.02497511	0.03007381	0.07242677	0.2885979	0.3142207	0.1009288	0.896531	0.02786893	0.06039994	0.3942207	0.07215752	0.4917653	0.006567123
HOXA5_E187_F	0.7644871	0.9132606	0.8141543	0.9219326	0.9041151	0.6468474	0.8405455	0.7909445	0.8979862	0.8222447	0.9149624	0.3207282	0.4408502	0.9716653	0.9943069	0.4962728	0.7896306	0.793597	0.8140671	0.7795846	0.4482031	0.9746116	0.9599482	0.8864956	0.8538803	0.5830053	0.947418	0.9420063	0.6628725	0.9221861	0.7397339	0.8708833	0.8788314	0.9448289	0.976798	0.5982767	0.8507858	0.8253669	0.8386544	0.7658838	0.7280666	0.5386112	0.5608652	0.8605978	0.9473894	0.9496952	0.7071806	0.8743555	0.8717083
HOXA5_P1324_F	0.7427939	0.1120031	0.05950394	0.2174302	0.7815792	0.07662341	0.38198	0.5670753	0.4347616	0.3107449	0.1821301	0.2155536	0.3367877	0.157779	0.662486	0.6781673	0.5961099	0.2761742	0.6978455	0.5404029	0.4299537	0.9846144	0.5176079	0.660748	0.6175223	0.5754568	0.1913022	0.7342015	0.1440086	0.4523154	0.5229433	0.2775362	0.4871004	0.8063927	0.9813148	0.9844903	0.7716773	0.3333021	0.3370359	0.586713	0.3310551	0.3955868	0.3397571	0.05250978	0.2201124	0.1351255	0.5105306	0.2338597	0.4950488
HOXA5_P479_F	0.9253488	0.7672926	0.8227669	0.9399099	0.9854234	0.7196559	0.9638301	0.9178247	0.7895856	0.9844733	0.9168146	0.5989847	0.8856089	0.8983635	0.7385319	0.9372638	0.8682355	0.8802291	0.8277924	0.7338259	0.6872354	0.9047392	0.9784483	0.9868687	0.8631297	0.7602836	0.7668575	0.9781283	0.6915708	0.9614527	0.8114843	0.9188951	0.9597035	0.9912159	0.9881024	0.9168969	0.8444911	0.9052024	0.9108285	0.9098593	0.6909466	0.9663401	0.7729975	0	0.7794375	0.7847229	0.2995222	0.9321958	0.8309535
HOXA9_E252_R	0.03478805	0.9612495	0.9497739	0.06463275	0.6022846	0.9812922	0.1664166	0.8945184	0.6871286	0.1376241	0.8264582	0.9633806	0.924512	0.3503677	0.9166622	0.947778	0.8178333	0.9584841	0.8767586	0.9702079	0.9496945	0.977534	0.09586923	0.7335699	0.8497693	0.6490084	0.9652097	0.9855702	0.23446	0.03134646	0.6583267	0.0556644	0.5128102	0.2821894	0.5045961	0.867796	0.9534695	0.6788134	0.9130926	0.5022826	0.9922357	0.9904621	0.3132642	0.7820401	0.3934204	0.9387786	0.803977	0.9379753	0.525212
HOXA9_P1141_R	0.8547487	0.9152681	0.8460722	0.1787054	0.8608019	0.9731738	0.6471961	0.8349663	0.7346495	0.8557597	0.9102302	0.965622	0.8044489	0.6788401	0.8371956	0.9444572	0.8546783	0.9582156	0.6144915	0.9633558	0.9055444	0.9778646	0.2013669	0.6337753	0.8520112	0.9066296	0.721411	0.9885356	0.2550496	0.6290402	0.7280713	0.3836194	0.8028577	0.8813145	0.1526321	0.2085859	0.8119798	0.6491185	0.8016868	0.8140816	0.9821159	0.929526	0.9897425	0.07933725	0.8254379	0.9279721	0.8792182	0.4176874	0.8863111
HOXA9_P303_F	0.06153319	0.6059881	0.5516526	0.05835751	0.4082752	0.6601269	0.2239681	0.4619654	0.3453332	0.04807679	0.4531949	0.7633986	0.2817837	0.1546468	0.398885	0.4579712	0.334985	0.5894341	0.2153302	0.605542	0.4159494	0.6842675	0.1081263	0.1289084	0.3868298	0.1810885	0.5965079	0.6847031	0.09953542	0.08200766	0	0.02089194	0.2259734	0.03723817	0.01469834	0.239895	0.3328617	0.2095586	0.3997424	0.149569	0.776528	0.9579942	0.5983509	0.6258959	0.1741425	0.4728296	0.1499832	0.2438729	0.2296497
HOXB13_E21_F	0.0274876	0.03356196	0.05122627	0.01067347	0.1558922	0.02580691	0.03889682	0.07698817	0.02513265	0.01162212	0.1903268	0.001063092	0.03431313	0.02923495	0.5158736	0.05767871	0.1094594	0.082436	0.002512577	0.07604871	0.1205559	0.6943926	0.03330287	0.07201216	0.008819038	0.005858605	0.02548751	0.125858	0.1485756	0.03191988	0	0.04711726	0.09650451	0.02598265	0.009003016	0.00511359	0.08104128	0.1597376	0.04321872	0.2720861	0.2411246	0.6930576	0.007921611	0.0126974	0.1108511	0.1068925	0.2001902	0.007563403	0.2364087
HOXB13_P17_R	0.01720256	0.01767213	0	0.04736517	0.07815102	0.01728907	0.004572275	0.05832181	0.004489542	0.0668933	0.1229553	0.04081089	0.007126166	0.1325657	0.7307053	0.1485455	0.03708456	0.06776931	0.06410861	0.06212076	0.1166438	0.7406629	0.03163606	0.006937575	0.01339686	0.004927262	0.0726586	0.1469169	0.1465561	0.009359436	0.005348522	0.03647657	0.0323616	0.08412173	0.03369915	0.008482924	0.1371904	0.2547933	0.0779698	0.6318285	0.4444122	0.9842115	0.006355932	0.01203157	0.559562	0.4256084	0.01154043	0.744875	0.1314216
HOXB2_P488_R	0.9580874	0.9739245	0.9510595	0.9596545	0.9285624	0.9767984	0.5600594	0.8574872	0.9377337	0.826436	0.7364479	0.9821156	0.8432366	0.9094971	0.9651572	0.9212244	0.8969213	0.9407002	0.9002923	0.9489323	0.9573218	0.9711268	0.9373811	0.9290108	0.9156979	0.8799342	0.9820164	0.9368933	0.9494063	0.9743605	0.9400843	0.7540821	0.9373191	0.944562	0.7677552	0.9869487	0.6442867	0.9396346	0.9093065	0.8250407	0.8348966	0.817852	0.8994868	0.6926001	0.4614057	0.7592231	0.786676	0.6637511	0.6368487
HOXB2_P99_F	0.9665013	0.9181648	0.9039958	0.9859535	0.9804573	0.9861865	0.8957783	0.8632503	0.9454306	0.9639537	0.8071092	0.9706401	0.8067307	0.9572639	0.9585829	0.7859442	0.976052	0.9345226	0.9403494	0.9781539	0.9836027	0.9869894	0.9797188	0.9580749	0.9390153	0.4597152	0.9265627	0.9795243	0.9011928	0.851307	0.9201455	0.8946214	0.8689177	0.9859324	0.480234	0.8626206	0.803991	0.8434225	0.9310203	0.7724742	0.8975098	0.6656258	0.5537464	0.4546188	0.4498131	0.7386568	0.388697	0.3839529	0.5203588
HOXC6_P456_R	0.08854815	0.06238351	0.1937273	0.08642219	0.1312606	0.1046954	0.09149057	0.1706029	0.3014728	0.08272522	0.165112	0.05086517	0.1255984	0.266314	0.05256099	0.1299331	0.1641784	0.08795612	0.05857376	0.06263541	0.05568099	0.8773168	0.207103	0.05098812	0.202675	0.08553813	0.1292712	0.06993961	0.0338847	0.06179368	0.1001265	0.1559952	0.1425734	0.1317488	0.09736389	0.06406213	0.1170634	0.05578987	0.1112639	0.1410145	0.1033501	0.1767004	0.2406121	0.1442261	0.05234411	0.09001181	0.7642863	0.5263265	0.04328834
HOXC6_P585_R	0.1060682	0.0574176	0.08681813	0.09366252	0.1259373	0.2780605	0.1007475	0.2061611	0.08857559	0.08417556	0.16583	0.0386309	0.0529183	0.3659634	0.186077	0.06986486	0.1632626	0.1102494	0.1797171	0.01809119	0.1256429	0.7138664	0.2646612	0.3354542	0.2484163	0.04633482	0.09850333	0.091382	0	0.08289121	0.05498406	0.142568	0.2114058	0.1134566	0.03474021	0.08211499	0.1190114	0.2212187	0.1558327	0.04392105	0.07157128	0	0.1990841	0.005380153	0.1530732	0.07625794	0.5120108	0.4687337	0.2143625
HPN_P374_R	0.8796469	0.8613694	0.7989641	0.8657892	0.8010149	0.9704874	0.7410407	0.7800179	0.6752501	0.7532339	0.820747	0.9799579	0.8782644	0.8651534	0.8011062	0.9553158	0.7874143	0.9016885	0.7141261	0.9039504	0.8928193	0.6410483	0.6427941	0.6855615	0.775056	0.7974477	0.91675	0.9188386	0.627265	0.7341962	0.6225075	0.666815	0.7675242	0.9397092	0.8506261	0.9069403	0.8975854	0.766507	0.8259805	0.5148449	0.914604	0.9691582	0.7575727	0	0.9581992	0.9164319	0.7484758	0.9551798	0.8867452
HPN_P823_F	0.9878587	0.9947069	0.9365075	0.9944255	0.9758834	0.9940226	0.9929323	0.9360979	0.982586	0.922314	0.9432391	0.9934447	0.9918078	0.9642663	0.9451924	0.9931338	0.9168267	0.9880381	0.9814262	0.9897472	0.9788919	0.9697582	0.9710324	0.9572945	0.9308975	0.9787391	0.9942446	0.9938294	0.2224578	0.9677139	0.951587	0.9427388	0.9930825	0.9942233	0.9940078	0.989819	0.9842793	0.9414391	0.9755329	0.8738598	0.9931044	0.8644574	0.9926939	0.9930026	0.9909601	0.9930928	0.9830601	0.9925397	0.9809164
HPSE_P29_F	0.04155354	0.02128032	0.04965589	0.06451219	0.02722395	0.03531317	0.04208535	0.006919034	0.03329343	0.000614847	0.04046904	0.02543722	0.03979889	0.03583429	0.03201345	0.02713959	0.005186997	0.01643274	0.03128504	0.003611105	0.002935515	0.0324464	0.02984964	0.0887728	0.036578	0.03817461	0.006869745	0.02385288	0	0.03405309	0.03105863	0.006407482	0.04546289	0.07460177	0.03353136	0.05330775	0.005788532	0.02829879	0.0333594	0.02626865	0.006451599	0.000724821	0.02722685	0.05127211	0.03113015	0.06099545	0.09475704	0.03648686	0.004976954
HPSE_P93_F	0.02010882	0.00547904	0.01305427	0.03555823	0.0624394	0.04344162	0.03939866	0.03147255	0.01866491	0.005073685	0.01540246	0.006523186	0.006702609	0.001054941	0.02243323	0.01505698	0	0.01363887	0.007378189	0.003728357	0.08178931	0.01211184	0.0230609	0.01482968	0.1304088	0.007977203	0.02739738	0.0390454	0	0.03935554	0.004539758	0.01429669	0.01427034	0.003733768	0.009542318	0.01073367	0.02445305	0.002741117	0.01331891	0.04780939	0.005619812	0.002598	0.01197544	0.01879357	0.01368495	0.02389831	0.02151386	0.01327157	0.02707249
HRASLS_E72_R	0	0.09138845	0.06994735	0.06716248	0	0.02629602	0	0.03315687	0.001405553	0.005501335	0.04405284	0	0	0	0	0	0	0.009743249	0	0.0359345	0.05546992	0	0	0	0.1066764	0.005633277	0.001409477	0	0	0	0	0.007761939	0.06247753	0.02701204	0	0	0	0.06109151	0	0	0	0	0	0	0	0.06236773	0	0	0.01773825
HRASLS_P353_R	0.789703	0.3926673	0.5249559	0.7504814	0.7330024	0.4419852	0.9754272	0.6229345	0.9446188	0.4969839	0.6154402	0.4255884	0.6898647	0.970485	0.8069482	0.3926257	0.6150758	0.6893744	0	0.5955485	0.4654269	0.6849763	0.8469999	0.9836051	0	0.537994	0.6684902	0.7248784	0.8419952	0.8091182	0.4742475	0.7169216	0.6371005	0.5192521	0.6643354	0	0.7624807	0.7046502	0.7033541	0.3827517	0.8124863	0.6959297	0.6511817	0	0	0.4393131	0	0	0.8101186
HS3ST2_E145_R	0.8706863	0.9648292	0.05463538	0.4236012	0.9520805	0.1937985	0.2858408	0.3222096	0.1449295	0.1058265	0.9101152	0.5967908	0.7867607	0.7248051	0.9335197	0.6721253	0.2164835	0.5317483	0.2482172	0.00034668	0.2241741	0.9571008	0.754212	0.7696434	0.8014517	0.8243798	0.9369218	0.9796842	0.2252907	0.1444045	0.8990174	0.8278397	0.3037646	0.1224606	0.994467	0.5201829	0.3628911	0.6754133	0.2805047	0.690558	0.9285219	0.7156311	0.6398798	0.4304707	0.8858414	0.9642466	0.2910043	0.6966343	0.9125152
HS3ST2_P171_F	0.0751397	0.9708406	0	0.06319796	0.5082295	0.07722459	0.04453275	0.1267339	0.07572395	0	0.8300956	0.03660439	0.2689284	0.4925998	0.8494259	0.1565249	0.02989794	0.02945548	0.04693773	0	0.02767261	0.9096531	0.3283339	0.5529804	0.1690779	0.7450047	0.9573668	0.9495949	0.1833164	0.04820863	0.7100585	0.6986377	0.09617992	0.0154799	0.9009511	0.3636896	0	0.4011456	0.06629542	0.1901796	0.5841293	0.9386498	0.1825444	0.5921751	0.7358292	0.8296474	0.04176535	0.07080331	0.8262978
HS3ST2_P546_F	0.1095911	0.7104462	0.1447087	0.2435382	0.5100188	0.2502891	0	0.2478427	0.1218664	0.194196	0.4837465	0.06915691	0.3771816	0.5960163	0.59008	0.273039	0.1153972	0.3282819	0.004664302	0.1947364	0.04387041	0.6647677	0.2917074	0.2650207	0.5159627	0.5040252	0.6623719	0.7163703	0	0.07513485	0.6324964	0.3491775	0.07119516	0.1134679	0.6823273	0.2903914	0.1719566	0.318323	0.1698219	0.1384503	0.1278408	0.3770328	0.005507372	0.02134335	0.880751	0.6815888	0.1965128	0.5835256	0.6608983
HSD17B12_E145_R	0.03979702	0	0.07590931	0	0.02561	0	0.03233212	0.02955662	0.0269804	0	0.02798086	0.02413429	0.03425286	0.02412652	0.1056704	0.02744607	0	0	0.03822581	0	0	0.02278086	0.02140691	0.03024469	0.03136238	0	0	0	0	0.04148719	0.03255685	0.001979546	0.02901893	0	0.03214348	0.04665018	0.001251763	0.00440323	0	0.03313001	0.02910832	0	0.02680964	0.03957006	0.03528793	0	0.03293551	0.02754593	0
HSD17B12_P97_F	0.0759547	0.05385723	0.05439959	0.05770853	0.04337331	0.03575721	0.08156478	0.04382759	0.04677757	0.04525906	0.04323897	0.07880183	0.06703576	0.07378741	0.1235187	0.04469775	0.07668415	0.07886574	0.06408066	0.04856348	0.03714824	0.02841012	0.06506502	0.06250972	0.03950898	0.05280768	0.04424813	0.0777479	0.02949237	0.05300165	0.05835124	0.03422216	0.05540533	0.03944077	0.04910697	0.09408996	0.03078529	0.02538469	0.05648766	0.056724	0.06840619	0.04917288	0.05289749	0.0457505	0.05970676	0.06255087	0.04363216	0.03568333	0.03292126
HTR1B_E232_R	0.4992755	0.8555289	0.07662271	0.864916	0.7986519	0.8633764	0.9583485	0.5349706	0.4925794	0.4440319	0.6819579	0.6853973	0.5891408	0.699242	0.8727637	0.8491539	0.8230048	0.7021606	0.771221	0.7410046	0.6106594	0.9199394	0.7461168	0.9106951	0.7640444	0.8694692	0.1909198	0.6188827	0.2846358	0.476921	0.8590332	0.2370504	0.2744488	0.9280024	0.7699926	0.5339311	0.7492735	0.6545272	0.7719382	0.7530861	0.8257946	0.3068631	0.317583	0.3240184	0.1513727	0.6866118	0.3895963	0.005862099	0.1847736
HTR1B_P107_F	0.6385812	0.9778508	0.2608104	0.8847113	0.5576329	0.9353331	0.9827094	0.712381	0.3264313	0.2468479	0.863475	0.780835	0.3575721	0.9632935	0.9670773	0.9179642	0.7496652	0.9564635	0.6453338	0.07812276	0.03466755	0.980966	0.7914391	0.9587186	0.8044219	0.9855626	0.07263228	0.933642	0	0.4754897	0.9538777	0.1819243	0.8071429	0.984588	0.531786	0.5255798	0.8713885	0.5941913	0.5021124	0.8657669	0.96334	0.9016714	0.5668541	0.7604862	0.5278218	0.8936431	0.6756802	0.9388319	0
HTR1B_P222_F	0.2012824	0.9891044	0	0.8550784	0.0505203	0.9551795	0.9063474	0.7011772	0.1753986	0.1813549	0.8075873	0.6928259	0.003978053	0.676711	0.876429	0.8182514	0.6402805	0.936278	0.8170914	0.1327886	0	0.9584791	0.2768476	0.8814523	0.8284676	0.9839197	0.1317445	0.9799469	0.501645	0.1813884	0.907251	0.09940344	0	0.9400202	0.5668994	0.6141735	0.8864254	0.396496	0.08972876	0.8321706	0.9713303	0.9303336	0.5620403	0.5774975	0.5415699	0.9022608	0.6498622	0.9709639	0.6270187
HTR2A_E10_R	0.9738058	0.9438049	0.9864903	0.989374	0.9893194	0.9309318	0.9798515	0.9471235	0.9891219	0.9945027	0.9442037	0.9827859	0.9853498	0.9918755	0.9895436	0.9318826	0.9616445	0.9477948	0.978225	0.9712111	0.9861084	0.9895747	0.9939266	0.9927581	0.9634987	0.9926438	0.8734799	0.9112359	0.9956336	0.9913338	0.9913867	0.9707869	0.990446	0.9627068	0.823638	0.9449595	0.9227025	0.983981	0.9921601	0.9794952	0.7052214	0.961123	0.9108106	0.9054366	0.9587588	0.8688558	0.9768511	0.9343113	0.9013844
HTR2A_P853_F	0.1385795	0.5793329	0	0.1359068	0.1184275	0.07308416	0	0.1702359	0	0.7123246	0.5190866	0	0.7636965	0.2339469	0.2641495	0.09729263	0.5143482	0.1551421	0.2276913	0	0.9367983	0	0.05707184	0.3712484	0.007124831	0.8562909	0	0.5194494	0	0.01021107	0.8011031	0.04261752	0.1054775	0	0.002540522	0.2592219	0	0.4448449	0.08780776	0.7802774	0.06572303	0	0.1319746	0.008338557	0.120875	0.002089621	0.007704125	0.000739328	0.03129044
IAPP_E280_F	0.9725571	0.9867653	0.9897559	0.975907	0.9723649	0.9921964	0.9798515	0.9912769	0.9872944	0.9866726	0.9893605	0.989461	0.9889699	0.8678262	0.7530453	0.9831934	0.9850745	0.9238281	0.9811797	0.9937329	0.9894882	0.9893905	0.9917386	0.9708095	0.9636964	0.9918677	0.9833369	0.7865663	0.9863584	0.9940305	0.9651052	0.991649	0.9852983	0.9864163	0.8500099	0.9882252	0.9861839	0.993376	0.9842131	0.954304	0.9859889	0.9786996	0.918178	0.9457105	0.984032	0.9491085	0.9898442	0.7532938	0.8560225
ICA1_P61_F	0.05679949	0	0	0	0	0	0	0	0	0	0	0	0	0	0	0	0	0	0.02262351	0	0	0	0	0	0	0	0	0	0	0.01612118	0.02414312	0	0	0	0	0	0.03411726	0	0	0.02460606	0	0	0	0	0	0	0	0	0
ICA1_P72_R	0.03866329	0.04085939	0	0.04605116	0.1262925	0.04336525	0	0.04332213	0	0.04771871	0.07234162	5.41E-07	0.04380881	0	0.03805277	0	0.2866351	0.0327838	0.1134923	0.03804871	0	0.0216707	0.174524	0.001303175	0.00463793	0.02573925	0.0454128	0.004727111	0	0.03780104	0.1387425	0.1923722	0.02962542	0.009230936	0.0217584	0	0.0795707	0.09187203	0.04210795	0.1439054	0.1241998	0	0.001994641	0.005352528	0.003683582	0.01797343	0.004144983	0	0
ICAM1_E242_F	0.05927646	0.04393564	0.01594003	0.03799715	0.09137255	0.109712	0.08102671	0.01013045	0.05309608	0.03813002	0.1028528	0.02750316	0.02575211	0.05006834	0.04037216	0.06755415	0.2839595	0.02959504	0.02659685	0.01268814	0.03697014	0.0257892	0.0811929	0.1144029	0.03393545	0.01442893	0.01913468	0.01790939	0	0.03937934	0.04734798	0.03607423	0.1383764	0.01139417	0.1013198	0.1298517	0.01398707	0.08690861	0.04015591	0.06223492	0.01660737	0.02818232	0.4391948	0.04528725	0.03199896	0.0339926	0.1460065	0.1399646	0.08939348
ICAM1_P119_R	0.005527422	0.005121204	0	0	0	0.007809526	0	0	0.003435017	0.005737014	0.02251629	0.005561826	0.00737444	0	0.005418957	0	0.03269137	0.003789995	0.00244368	0	0.004245615	0.005305595	0	0	0.01183399	0	0	0	0	0.011061	0	0	0	0.0102823	0	0.009090033	0	0	0	0.006585568	0	0	0	0.008973802	0.00310004	0	0.009139674	0.000109899	0.02102626
ICAM1_P386_R	0.04696959	0.03690444	0	0	0	0.3535961	0	0.02631133	0	0	0.02005909	0.1988686	0.07010952	0	0.02249515	0.1787617	0.5037945	0.001819835	0	0	0.1668278	0.01252614	0	0	0.1124563	0.00860826	0.01160733	0.05749539	0.1186315	0	0	0.04975861	0.1338408	0.03017271	0.1973899	0.08712802	0.2089183	0	3.02E-05	0.5503602	0.1146188	0	0.1207967	0.7859915	0	0.0371906	0.3128627	0	0
ID1_P659_R	0.1149043	0.02998476	0.09321763	0.03382001	0.0543141	0.08215599	0	0.04739453	0.1892753	0.02513407	0.08054801	0	0.003356071	0.07072183	0.4078392	0.004018522	0.1055954	0.04349997	0.07462843	0.02616328	0.08482582	0.5561923	0.06783738	0.07984311	0.1731969	0.01876391	0.03096964	0.09188112	0	0.1798734	0.04599737	0.09567677	0.01619799	0	0.06685176	0.01133885	0.1034465	0.2019971	0.06038241	0.3371934	0.03958857	0.2079822	0.003995826	0.4213943	0.006080682	0.02131839	0.01301148	0.005309385	0
ID1_P880_F	0.009241316	0.07548477	0.2007119	0.05017271	0.1899841	0.1149606	0.002209119	0.1790342	0	0.2699942	0.1550283	0.004348008	0.1420399	0.1635353	0.01875886	0.000161029	0.1467165	0.1760232	0.007255307	0.1103958	0.1212205	0.02044328	0.04554226	0.004082957	0.01188047	0.1069668	0.1995093	0.1234191	0.4331158	0.008012881	0.000960986	0.02505215	0.1625679	0.06062504	0.07741714	0.1224591	0.01467041	0.07461163	0.1073477	0.05162831	0.1180511	0.1685843	0.007557448	0.01520612	0.009233694	0.1281622	0.01583943	0	0.08116786
IFNG_E293_F	0.3484244	0.9706314	0.8244321	0.7736594	0.1807149	0.6307492	0.6229358	0.7809408	0.9588855	0.7370174	0.8687055	0.9760029	0.8246424	0.449623	0.3683445	0.9164817	0.6294714	0.2793547	0.7343779	0.4351604	0.7511535	0.8061307	0.6004664	0.4807003	0.6008232	0.9201565	0.408133	0.3366602	0.9365419	0.2047755	0.6309248	0.5489382	0.8886018	0.8475999	0.2425008	0.1650724	0.5819582	0.7742323	0.5976027	0.1960045	0.3871717	0.4014202	0.5807003	0.8108798	0.3491855	0.9456099	0.5132985	0.7746118	0.4520829
IFNG_P188_F	0.8059874	0.9832211	0.9934157	0.9819265	0.861226	0.8769915	0.9200268	0.9209525	0.9676018	0.9640278	0.9728847	0.9898161	0.9682152	0.9845695	0.7687452	0.9767618	0.9257481	0.972624	0.8129708	0.9905797	0.9768587	0.9784232	0.9220731	0.8431928	0.9293902	0.9904921	0.9892765	0.9069601	0.7179427	0.8704293	0.9563361	0.8585054	0.9805928	0.9638633	0.9392273	0.9810649	0.9574401	0.9424378	0.8678023	0.7768766	0.7781761	0.7641014	0.9887426	0.9724824	0.9488783	0.8167706	0.8977316	0.9146645	0.8621268
IFNG_P459_R	0.8433325	0.9514852	0.9731695	0.8705876	0.8480685	0.8564848	0.8579588	0.8213421	0.9256657	0.9342679	0.9516515	0.9492516	0.9245563	0.8341978	0.7219037	0.8032884	0.7732494	0.9501778	0.7834353	0.9801913	0.9008313	0.8930531	0.6354808	0.7791965	0.872021	0.9487414	0.9246647	0.895386	0.85391	0.7215306	0.6470892	0.7716912	0.8752934	0.9391543	0.9232663	0.933114	0.722586	0.8870156	0.8562406	0.4806625	0.7392868	0.9859831	0.9623624	0.8133911	0.7488971	0.9669324	0.9052286	0.433567	0.8054148
IFNGR1_P307_F	0.05189376	0.06351411	0.06355501	0.1177487	0.07585543	0.05651791	0.2214316	0.08418399	0.1304111	0.08641256	0.09166684	0.02983544	0.03687392	0.06272086	0.02368854	0.04324058	0.1105162	0.05521974	0.02677555	0.1310166	0.1270534	0.01852931	0.08571778	0.02143609	0.2358133	0.0608104	0.1076776	0.06667066	0.08572017	0.04193537	0.03103671	0.07948495	0.07781728	0.09072923	0.03603271	0.02935878	0.06959892	0.04335266	0.08570071	0.01307552	0.07065034	0.03675568	0.04930758	0.02824269	0.06053798	0.1105083	0.01244507	0.05185121	0.102553
IFNGR2_E164_F	0.1169917	0.09886199	0.08706084	0.1396893	0.2038766	0.1857258	0.2191449	0.1453958	0.1595381	0.11517	0.1295218	0.1099465	0.07913896	0.2192433	0.08045991	0.1245065	0.1107779	0.1473761	0.1112079	0.1398632	0.1155295	0.09908259	0.1332822	0.1111958	0.08765387	0.153095	0.196446	0.1671206	0.09728274	0.1384935	0.09193618	0.161923	0.1649397	0.1670982	0.1078711	0.1339716	0.1228548	0.113304	0.1467658	0.1636813	0.1459537	0.1110473	0.139713	0.1165306	0.1008449	0.1458271	0.1222342	0.1595378	0.1393977
IFNGR2_P377_R	0.5225474	0.1333007	0.1989834	0.5183052	0.4236023	0.2326276	0	0.4899592	0.6195037	0.192199	0.2892516	0.09033614	0.220828	0.4068304	0.6034668	0.3489696	0.4287986	0.2394749	0.3851297	0.1697689	0.2776055	0.1043043	0.7321127	0	0.2033806	0.293144	0.3012776	0.1253156	0.5993044	0.3712257	0.2278475	0.5703365	0.3310239	0.3731474	0.4551606	0	0.4860428	0.5948772	0.3676326	0.6037649	0.2049909	0.007299148	0	0.7970424	0.4214672	0.6536055	0.1696888	0.4526728	0.7683834
IGF1_E394_F	0.6674612	0.3783444	0.6400295	0.7512478	0.9835636	0.7729697	0.8454757	0.7848611	0.9841799	0.8649998	0.6563249	0.4482038	0.269175	0.9888699	0.6876063	0.5114458	0.7762727	0.7977238	0.6591774	0.9505409	0.8461133	0.2778465	0.8284197	0.699068	0.8364291	0.9429533	0.7316223	0.3764959	0.3982626	0.4702666	0.8685996	0.7202524	0.7747488	0.6878073	0.3692735	0.3666604	0.6298895	0.6305735	0.6250026	0.6485676	0.2532428	0	0.3201525	0.5200784	0.6244161	0.3696789	0.5531734	0.8407297	0.589985
IGF1_P933_F	0.5574556	0.4736482	0.6668119	0.4234734	0.4597183	0.4886906	0.4584871	0.5145883	0	0.5805969	0.4496168	0.6076966	0.3055671	0.6721408	0.2028002	0.4341559	0.4585217	0.3761398	0.2783514	0.5263873	0.5630774	0.2186084	0.4172278	0.4710532	0.5000336	0.6720672	0.2444	0.09424619	0	0.1704458	0.5818458	0.3056485	0.4973752	0.3112675	0.1320472	0.003505878	0.1923521	0.0999202	0.2430713	0.1829983	0.1422107	0	0.1253761	0.2899387	0.004478544	0.06989973	0.1210038	0.321	0.04220571
IGF1R_E186_R	0	0.003405132	0	0	0.002032322	0	0	0	0.007819155	0	0	0.001869365	0.002821136	0	0.004142495	0.001170345	0	0.006805135	0.001548736	0	0.03971101	0	0	0.000651349	0.006540215	0.003092125	0.01932354	0	0	0.004673781	0	0.01401871	0.01172534	0	0	0.004962441	0	0	0	0.001557999	0.01764157	0	0.000111806	0.007768301	0	0	0.005852362	0	0.01576477
IGF1R_P325_R	0.03783823	0.000374191	0.005810452	0.01136508	0.03646084	0.01314388	0.04470024	0.02136998	0.03070045	0.008298096	0.006104677	0.02094645	0.02263068	0.02571032	0.02550697	0.02724772	0.04144373	0.007356275	0.03054746	0.007113724	0.007524653	0.02677939	0.04090188	0.1296233	0.03110216	0.01343199	0.008004857	0.01422844	0	0.02329026	0.02331917	0.02201451	0.0308359	0	0.02703743	0.03167846	0.009417323	0.01011366	0.003340172	0.01975185	0.01241164	0.001563794	0.0273448	0.03933582	0.02294265	0.01575049	0.02363112	0.03837213	0.01834084
IGF2_E134_R	0.004890511	0.9929529	0.2477614	0	0.393576	0	0.8446384	0.4223859	0.1186018	0.03213526	0.3077354	0	0	0	0.9200935	0.01390992	0	0.001796671	0.005889288	0	0.1727705	0.9785604	0.06771393	0	0.002749011	0.03532455	0.05045352	0.1174317	0	0.3218037	0.006270333	0.2186765	0.161712	0	0.1609378	0.005559976	0.3513348	0	0.106755	0	0.1993739	0	0	0.000825919	0	0.7871497	0	0.889028	0.4032109
IGF2_P1036_R	0.05668657	0.426103	0.09536473	0.02159522	0.2016845	0.2106812	0.1420998	0.07556999	0.05869513	0.01720276	0.07290496	0.3281832	0.03737884	0.09115639	0.5313275	0.07946534	0.008395743	0.1775286	0.03662808	0.03792908	0.01654357	0.6601335	0.1121836	0.04323659	0.1950429	0.07700653	0.02804844	0.02005934	0	0.05260839	0.2560732	0.01600791	0.06664639	0.05064144	0.2000356	0.03628641	0.1504438	0.05869551	0.02234343	0.04985538	0.3059055	0.01992906	0.1820278	0.09918416	0.06917258	0.03377964	0.1630263	0.09279151	0.01236736
IGF2_P36_R	0.04025462	0.3417447	0	0	0.03514384	0	0.03092344	0.1506484	0.04347518	0	0.2271101	0.6897281	0.0906778	0.009753669	0.5743332	0.02354815	0	0.08627331	0.02525818	0.3978588	0	0.8626663	0.2508427	0.03316759	0.03541145	0	0.1912661	0	0	0.2828844	0.4522008	0.00251354	0.03256195	0.001378362	0.03152252	0.03039108	0.1984601	0.3444843	0.07466912	0.02443966	0.2883354	0	0.01951548	0.2536126	0.02791181	0.6045753	0.03280335	0.03693132	0
IGF2AS_E4_F	0.05556226	0.5086887	0.2750156	0.3987316	0.4431704	0.4792067	0.5129482	0.2949847	0.2358134	0.2541793	0.1849804	0.7170574	0.1059036	0.4221176	0.687905	0.3888906	0.2468492	0.3469046	0.04116808	0.4349836	0.2392667	0.8468278	0.1911791	0.0420209	0.4107754	0.1402424	0.3940283	0.2595435	0.05872732	0.06022533	0.4888667	0.1276792	0.2461049	0.1544067	0.2218146	0.05577006	0.2640603	0.3182685	0.2529627	0.2616538	0.161092	0.235088	0.05270134	0.1224477	0.0598369	0.1757688	0.08764112	0.3531112	0.1690017
IGF2AS_P203_F	0.5926251	0.9879866	0.396459	0.2911896	0.7051772	0.9890617	0.7620504	0.8824822	0.524588	0.2056752	0.4587963	0.9890322	0.2844179	0.9301716	0.9466084	0.9725477	0.2387365	0.9887021	0.4567139	0.9239948	0.8626857	0.9928629	0.8019318	0.240104	0.9720395	0.935194	0.9882885	0.9874181	0.775528	0.3831379	0.9151233	0.3022653	0.9535087	0.9826478	0.9826279	0.5086507	0.8513018	0.4067118	0.8229679	0.8007127	0.8435652	0.5821074	0.1891543	0.5718089	0.5263308	0.8898333	0.6818045	0.07649301	0.89832
IGF2R_P396_R	0.09680694	0.01251989	0.01825294	0.05057203	0.04237991	0.01460916	0.07393827	0.02360958	0.1585779	0.02369255	0.02915888	0.05170186	0.1074635	0.1264613	0.05456605	0.1396057	0.05707338	0.03185159	0.1203539	0.01321692	0.02222945	0.06073131	0.09755269	0.08398366	0.1552512	0.04647274	0.01791184	0.03732235	0.1197871	0.0785775	0.07038377	0.04896568	0.08180508	0.02590834	0.03150741	0.08767992	0.06800956	0.01187178	0.02059535	0.06756196	0.0140562	0.01783942	0.09029343	0.1674108	0.1198005	0.04636464	0.03645832	0.2065396	0.04987755
IGFBP1_E48_R	0.6743746	0.68355	0.6113118	0.6618935	0.9035317	0.7530438	0.6440996	0.8960961	0.8130281	0.8518698	0.6932574	0.4858431	0.3506455	0.3838212	0.5535663	0.9900936	0.8759632	0.4875669	0.3359579	0.2805902	0.4892235	0.9500296	0.5566385	0.7452946	0.8245352	0.9708169	0.6971035	0.9279827	0	0.5067768	0.9511873	0.7241452	0.8738905	0.9677649	0.4603581	0.7599012	0.5591207	0.7117322	0.8393869	0.9229174	0.3963192	0.4692702	0.8662245	0.5323854	0.6424857	0.9067872	0.4932121	0.9714659	0.6569583
IGFBP1_P12_R	0.8013176	0.4466567	0.2530209	0.6475337	0.8214417	0.6067608	0.03611895	0.769224	0.9238309	0.8111688	0.2665534	0.4095965	0.3146022	0.8791031	0.5583248	0.992483	0.8380178	0.4363218	0.4562698	0.2747988	0.4930218	0.8049985	0.7835037	0.8970652	0.8362623	0.9898372	0.6547938	0.9301489	0	0.3943255	0.9760353	0.6970152	0.9039324	0.9703875	0.4036956	0.6107925	0.2497716	0.5379364	0.7902362	0.9154018	0.1950335	0.3226649	0.9000555	0.6157773	0.2683955	0.858785	0.6142736	0.9894669	0.1695721
IGFBP2_P306_F	0.01527132	0.000116006	0	0.01231043	0.1907913	0.06207891	0.2456419	0.04026227	0	0.03111319	0.02453077	0	0	0	0.07176437	0	0.07110542	0.03626852	0	0	0.0162298	0.6610203	0.06737891	0.09632588	0.1419294	0.1360513	0.1617765	0.1241971	0	0.04389187	0.1880196	0.05222248	0.04659516	0.007878628	0.1391442	0	0.1871355	0	0.06805427	0.3642008	0	0	0	0	0.08352558	0.02126916	0	0	0
IGFBP2_P353_R	0.09959919	0.1095087	0.110117	0.1196956	0.2448485	0.07038037	0.1239175	0.1468912	0.05482	0.114417	0.0842796	0.08676197	0.05623236	0.1600848	0.1288574	0.1495454	0.02768816	0.1562622	0.2339887	0.1364882	0.1257218	0.545071	0.2152423	0.04059613	0.02294051	0.1398135	0.1593232	0.2320348	0.04508939	0.2870525	0.2379206	0.1341767	0.2307703	0.07828423	0.4039238	0.2250749	0.08973006	0.02850944	0.1106569	0.6360755	0.213956	0.05979826	0.02560798	0.04212312	0.0219708	0.08368123	0.3443685	0.1134799	0.08431361
IGFBP3_E65_R	0.1213295	0.01621109	0.03389846	0.01746637	0.03189846	0.01024231	0.04521871	0.05877712	0.02523779	0.00895815	0.01527538	0.01711559	0.01998036	0.02566229	0.02439194	0.02500507	0.008318687	0.001294179	0.02621569	0.009957944	0.03857898	0.02845996	0.04890741	0.02944589	0.03262134	0.04426247	0.03630896	0.244661	0.2343064	0.02838803	0.0195842	0.05035952	0.056155	0.01653999	0.02584567	0.03038988	0.02182011	0.03075011	0.008018405	0.02280068	0.04965451	0.2724477	0.02756244	0.1025022	0.04957451	0.003888235	0.1668377	0.04571989	0.0617156
IGFBP3_P1035_F	0.0558843	0	0.02256515	0.003352415	0.06841859	0	0	0	0	0	0.02009625	0	0.02258362	0	0.8428413	0	0.03010572	0	0	0	0.02436115	0.03051743	0.02120798	0	0.000640336	0	0	0.3955315	0	0.01977238	0.02689253	0	0	0	0.01778633	0.002045294	0.03498198	0	0.01546914	0.06850794	0	0	0.00065233	0.1556429	0.2258361	0	0.003344595	0	0.01397348
IGFBP3_P423_R	0.1428977	0.04986874	0.05732313	0.05029606	0.4012524	0.04913456	0.06152971	0.05518069	0.02708129	0.01968229	0.07581294	0.009463343	0.0100279	0.08805589	0.8965055	0.06693396	0.1205313	0.07277977	0.1657659	0.04797652	0.07815913	0.4657893	0.06876779	0.05203544	0.02480626	0.02604825	0.08453526	0.8180623	0.006415735	0.06394055	0.01808083	0.05442854	0.131282	0.05796539	0.03994936	0.1213538	0.06578135	0.08777751	0.05797712	0.4324366	0.06627758	0.5100775	0.06882801	0.04021607	0.273816	0.337644	0.02643199	0.3331077	0.5302556
IGFBP5_E144_F	0.04315299	0.02931837	0	0.04766374	0.07319768	0	0.01579295	0.06915203	0.09076051	0.005721895	0.02730537	0.007242858	0.007019748	0.1246943	0.1898696	0.03271222	0.06104754	0.03095051	0.00435792	0	0.03858694	0.2346807	0.05817888	0.01354718	0.1005743	0.04957092	0	0.1984057	0	0.04177666	0.03390996	0.04774954	0.01082222	0.05325792	0.03097934	0.01446795	0.02972914	0.1427629	0.06900069	0.03302952	0.07147554	0.1113898	0.006962287	0.01484389	0.04994313	0.07655635	0.1741829	0.01092886	0.0360931
IGFBP5_P9_R	0.1536177	0.01627506	0.05516126	0.2066845	0.2402183	0.01116334	0	0.05469406	0.1094556	0.1064382	0.08422864	0.00472398	0.0984562	0.07221621	0.8403831	0.02095627	0.1473185	0.09626444	0.09987564	0	0.1283509	0.05485693	0.2902279	0.1130986	0.3042244	0.1073059	0.1275326	0.06527174	0.229528	0.09522626	0.09964458	0.2112575	0.03365247	0.08687909	0.06665689	0.234422	0.1043916	0.1099147	0.1960006	0.04115665	0.04400918	0	0	0.001859419	0.06103488	0.02544925	0.1868504	0.09224938	0.05213334
IGFBP6_P328_R	0.09308192	0.03135167	0	0.1477321	0.1928421	0.1325973	0.000448699	0.2244835	0.1304687	0.07976162	0.005450994	0.00038575	0.09031032	0.05632836	0.1036932	0.08657801	0.1763364	0.01117535	0.08531749	0.06129579	0.1161464	0.02094408	0.1665627	0.1564468	0.01089518	0.1552379	0.08435527	0.01151207	0.5653852	0.1876799	0.1473277	0.1575102	0.0783012	0.07574324	0.4075809	0.01075008	0.1026789	0.1462165	0.08623342	0.4680153	0.03732753	0	0.009389251	0.008605815	0.008971831	0.05915484	0.01303433	0.1431598	0
IGFBP7_P297_F	0.05355459	0.4458965	0.1388332	0.3559487	0.5624766	0.301416	0.03040584	0.2383622	0.0732211	0.1721468	0.3666948	0.01265122	0.01686216	0.09287907	0.759676	0.07181928	0.005068354	0.2343776	0.01190261	0.3578803	0.4033122	0.03009694	0.05169687	0.02048392	0.02156703	0.1080497	0.3056689	0.3246177	0	0.01922523	0.430983	0.07639273	0.1190435	0.2419062	0.04598729	0.3294573	0.3151034	0.2244001	0.1771689	0.6116121	0.2613012	0.002742181	0.01660525	0.03103994	0.3542316	0.8263876	0.1415992	0.4090173	0.9176242
IGFBP7_P371_F	0.03308065	0.00958439	0	0	0.6496038	0	0.01413749	0.02771642	0.004776597	0	0	0.009432354	0.006066711	0	0.84517	0.01776936	0.06667813	0	0.009108236	0	0	0.03893158	0.0115154	0.009508947	0.01311402	0	0	0	0	0.01274461	0.6162624	0.01184954	0	0.00352519	0.007654864	0.01137432	0	0	0.01352775	0.7711444	0.04038315	0	0.007302987	0.5221086	0.02235634	0.6139781	0.01030849	0.009979803	0.04266568
IGSF4_P454_F	0.03312554	0	0	0	0.04270839	0	0.007345093	0.03180866	0.000432534	0	0	0.007625665	0.007572588	0	0.04549144	0.01594132	0	0	0.04944271	0	0	0.0137463	0.0240156	0.05835081	0.01236365	0	0.01588531	0	0	0.04424973	0.002760686	0.01909702	0.007569668	0	0.01036133	0.01199878	0.0175926	0.01302807	0	0.01023541	0	0.0470786	0.008524801	0.01219964	0.01009962	0	0.01205186	0.2132728	0
IGSF4_P86_R	0.0698196	0.06700154	0.2941827	0.05054951	0.2377265	0.08682534	0.1614271	0.08597171	0.2999807	0.08624034	0.1203769	0.03188644	0.06605998	0.09499992	0.06577229	0.07733455	0.1787585	0.03603701	0.2621555	0.08916349	0.09409555	0.1700449	0.1748905	0.1117089	0.06277972	0.06702133	0.1452687	0.06529659	0.04287697	0.08301096	0.04212392	0.06238067	0.09512047	0.1474813	0.1264746	0.07039598	0.1100338	0.04246499	0.1027362	0.03331678	0.07017028	0.02505571	0.04530914	0.08304293	0.0415443	0.09111207	0.04830776	0.09833773	0.1785297
IGSF4C_E65_F	0.02910993	0.4613911	0.8193733	0.5791063	0.1811518	0.4754396	0.02445664	0.6181381	0.396093	0.4610089	0.6837347	0.0103072	0.2468843	0	0.02505682	0.2018643	0.1586677	0.3856741	0.007769665	0.6279452	0.3833392	0.04006923	0.1989971	0.02113818	0.1238928	0.5028833	0.5561606	0.3756487	0.6624362	0.1064094	0.04467436	0.3830959	0.1685456	0.603565	0.1393389	0.2404404	0.5940316	0.5261016	0.4669097	0.01892455	0.519418	0.7050867	0.1407269	0.03374501	0.01639792	0.2926363	0.0222423	0.5542277	0.4729571
IGSF4C_P533_R	0.03457912	0.001352876	0.06823912	0.01569315	0.08410067	0	0.02121997	0.1449192	0.08112124	0.02083399	0.03845561	0.009164111	0.03419091	0.007084192	0.02643581	0.1088279	0.000309909	0.1928069	0.01314439	0	0	0.01282572	0.04024627	0.06655522	0.02184714	0.4437959	0.03238858	0.0296423	0.257604	0.0451167	0.05315874	0.03673151	0.02757628	0.01549668	0.04457381	0.06290235	0.05089923	0.06142304	0.006325156	0.1163023	0	0	0.0568719	0.02056908	0.01792296	0.04825732	0.01951346	0.01199321	0.03705705
IHH_E186_F	0.1140948	0.2243362	0	0	0.1708337	0	0	0.05644898	0	0	0	0.0104993	0.08620831	0	0.9250922	0.003704105	0	0.03861455	0.009692524	0	0.03107645	0.8284519	0.08375385	0.1537725	0.0153846	0.04418238	0.05148443	0.005708423	0	0.1014315	0.436417	0.06727372	0.1202743	0.01776662	0.04702384	0.4295594	0.08387515	0	0.04470441	0.6445277	0.05864551	0	0.00548583	0.009108072	0.01558583	0.8127059	0.009354196	0	0
IHH_P246_R	0.01968486	0.05376586	0.31651	0.07540965	0.09565446	0.09515768	0.01894403	0.2404074	0.0149409	0.03408675	0.1444791	0.01327642	0.01656919	0	0.6688511	0.01375323	0.1046693	0.1168059	0.01577945	0.07129112	0.06530669	0.03085468	0.06037955	0.02318146	0.01924451	0.01855973	0.09247353	0.05759624	0.2447875	0.023699	0.01578696	0.06620786	0.1846505	0.05008234	0.02054106	0.01841833	0.2706589	0.006784852	0.07220753	0.6287126	0.1432623	0.000779686	0.02114045	0.0435928	0.04405479	0.1867019	0.03106367	0.04723155	0.09644456
IHH_P529_F	0.07999274	0.04102389	0	0.03659105	0.01324954	0.08955269	0.001461009	0.01559306	0.01834846	0.04351643	0.007874294	0.1032025	0.01460021	0	0.7625113	0.03598072	0.008760803	0.02499028	0.01378626	0.009702274	0.009388428	0.7486434	0.03478295	0.01562263	0.02063205	0.01158454	0.005021874	0.0176425	0	0.06124265	0.08236057	0.04969817	0.01111049	0.04217738	0.01068973	0.140321	0.008115142	0.01027646	0.03460761	0.6526543	0.01936536	0.01379151	0.02086005	0.292206	0.01711159	0.4287621	0.0148199	0.5728737	0.08230893
IL10_P85_F	0.8544253	0.6173587	0.8043678	0.9131849	0.8269516	0.9355609	0.9223541	0.78997	0.9001969	0.7134885	0.8098005	0.9673849	0.9457942	0.8544881	0.4308958	0.8896466	0.6968466	0.7261262	0.7891293	0.9532349	0.9259821	0.8968966	0.7823518	0.7639175	0.812148	0.9258729	0.9525627	0.9344397	0.8894235	0.7692327	0.7998511	0.6493055	0.760468	0.8807439	0.8990383	0.6896688	0.4146117	0.7368814	0.8266249	0.6963607	0.9315996	0.7432673	0.7155927	0.915992	0.7846976	0.902047	0.791955	0.8432243	0.8977653
IL11_E232_F	0.1887519	0	0.04840329	0	0.07935181	0.006961814	0.04863833	0.06035212	0.06519597	0.1471978	0	0.06396424	0.1205742	0.08901634	0.1041305	0.1314379	0.03637198	0	0.09242899	0.06759483	0.04258015	0.1476379	0.2033533	0.1634303	0.04592523	0.05326224	0.2846116	0	0	0.1385904	0.07224004	0	0.05905638	0.2213772	0.1962608	0.1038719	0.04253569	0.03784713	0	0.04704303	0.001959615	0.06317891	0.1107205	0.08249196	0.05816291	0	0.05839434	0.1224955	0
IL11_P11_R	0.02900141	0.01158264	0.05986205	0.03789491	0.01376546	0.02237317	0.02020547	0.03843078	0.1766849	0.120967	0.1015784	0.01127451	0.01615079	0	0.01990495	0.01711809	0.08472732	0.03804132	0.1261592	0.1264391	0.007762577	0.04553695	0.02579724	0.0231818	0.02504787	0.06551677	0.04262327	0.04506617	0.260741	0.02157913	0.08624781	0.06110388	0.02654796	0.05867504	0.0172667	0.02455273	0.04448845	0.04556025	0.06473903	0.2733689	0.1648741	0.000746981	0.01612686	0	0.02522324	0.02003847	0.018749	0.006428165	0.1448692
IL12A_E287_R	0.02738086	0.01027066	0.01991884	0.01155067	0.06784525	0.002041345	0.02130027	0.005297771	0.01438894	0.02195857	0.01744122	0.005089216	0.008939345	0.01303155	0.03150356	0.01653928	0.002318428	0.01053725	0.005634142	0.01071923	0	0.009731006	0.02762379	0.05136501	0.07511408	0	0.01860541	0.001463723	0.1609149	0.03229244	0.01822925	0.01677852	0.03533346	0.008245098	0.01903496	0.07411812	0.02253431	0.01863063	0.01940207	0.02689726	0.007304488	0.000577387	0.01064385	0.01931976	0.01163521	0.007064	0.01797295	0.06418245	0.002700642
IL12B_E25_F	0.9696106	0.9917905	0.9720976	0.9945174	0.9843681	0.9920014	0.9864556	0.9914266	0.9416636	0.9938605	0.9903638	0.8870938	0.9919115	0.9872556	0.9590614	0.9834024	0.9918264	0.9728758	0.9552734	0.9935167	0.9920418	0.7627208	0.9868674	0.8943241	0.9876103	0.9922416	0.9925599	0.9923197	0.7531844	0.9793168	0.9570282	0.9847143	0.9854203	0.9925671	0.9893941	0.9653347	0.9922498	0.9932267	0.9932941	0.9409187	0.9531258	0.8761081	0.9909687	0.01576464	0.9431256	0.9926192	0.9836569	0.6592281	0.9665276
IL12B_P392_R	0.588364	0.475244	0.2746992	0.6429145	0.8288312	0.6323574	0.5465192	0.7925093	0.918082	0.5335948	0.5669122	0.8590274	0.4404142	0.8772936	0.5516641	0.8580581	0.05040354	0.5088754	0.2295305	0.1250591	0.435787	0.2747723	0.8578493	0.2006327	0.8838499	0.5626082	0.4615355	0.474656	0.7018432	0.5836909	0.487061	0.6683982	0.8829867	0.5545458	0.4897449	0.5998625	0.6497439	0.6514208	0.7714447	0.6312863	0.6565776	0.8197744	0.912904	0	0.4492558	0.4095696	0.821431	0.800627	0.6038769
IL16_P226_F	0.4568628	0.2397884	0	0.2684275	0.7177864	0.7233181	0	0.07059761	0.5387505	0.3220521	0.4569192	0.5095888	0.06669223	0.9127796	0.1257136	0.3580894	0.4027259	0.4622561	0.3857803	0.3139679	0	0.9738204	0	0.2944627	0	0.8012354	0.4971044	0.9473317	0	0.292845	0.8992576	0.4350018	0.3008702	0.1817516	0.2093717	0.03601943	0.6046029	0.2921754	0.7042087	0.545507	0	0.8085814	0.3391283	0	0	0.9694317	0.6084095	0	0.3490324
IL16_P93_R	0.5792867	0.102517	0.3963601	0.5345361	0.6163712	0.2642067	0.6752981	0.3973551	0.7578269	0.6297168	0.504851	0.1864419	0.4613798	0.666236	0.2543978	0.330634	0.7988655	0.4701906	0.6173049	0.2375646	0.1681236	0.8538834	0.54964	0.5853242	0.3431215	0.7745847	0.2154728	0.8220512	0.8714316	0.3407986	0.6758866	0.4455547	0.6805773	0.3126402	0.6915782	0.5448807	0.5492155	0.5532897	0.6387597	0.5067089	0.4444716	0.2050338	0.2294991	0.7768471	0.3892922	0.6450169	0.3389671	0.4772607	0.2192554
IL17RB_E164_R	0.1284802	0.001124094	0.2416635	0.2599072	0.2970404	0.3322179	0	0.244185	0.1728283	0.06222466	0	0	0.193648	0.168936	0.104994	0	0.1647156	0.3426915	0	0	0	0.08461121	0.3536746	0.006340964	0.5529513	0.02046253	0.2586733	0.03481276	0	0.4350303	0.06761142	0.2459956	0.03977003	0.2121744	0.1228724	0.00236085	0.3632028	0.2323039	0.0937257	0.001215346	0.0802411	0	0	0.01179946	0.000992481	0.1182633	0.006615493	0	0.1562939
IL17RB_P788_R	0	0	0	0.01055533	0.2058702	0	0	0	0	0	0	0	0	0	0	0.1077283	0.07194841	0.04211629	0.1416259	0	0	0	0.01360145	0	0	0	0.07090256	0	0	0	0.04924213	0.0170751	0	0	0.005309207	0	0	0	0.007029116	0.2061172	0	0	0	0	0	0	0	0	0
IL18BP_E285_F	0.8557547	0.9557004	0.9348519	0.8146086	0.8186111	0.9383671	0.8278588	0.7202877	0.6541823	0.8713946	0.907419	0.9719126	0.9337033	0.8933229	0.9120693	0.8685319	0.7866614	0.9178114	0.8490492	0.6809444	0.919115	0.7661569	0.7443246	0.8338039	0.8748695	0.7887867	0.9607298	0.96544	0.8630055	0.9028345	0.8081748	0.8992507	0.8843595	0.9287021	0.9314145	0.9119675	0.8805551	0.8457494	0.9267269	0.8070436	0.9567038	0.9034146	0.8787624	0.7391512	0.9516513	0.8929322	0.7812212	0.7576095	0.9163909
IL18BP_P51_R	0.6830143	0.9089814	0.5395691	0.5722093	0.5913657	0.9008256	0.6237289	0.5061259	0.5853454	0.6684257	0.7997822	0.9256012	0.7958775	0.7305234	0.6969972	0.657948	0.4747241	0.78905	0.6574737	0.812515	0.7233794	0.8705031	0.4413683	0.3969053	0.2899348	0.5704821	0.8002539	0.8272505	0.4357852	0.7100615	0.5633445	0.6048408	0.4547811	0.7270994	0.4955257	0.9396473	0.6586376	0.6695535	0.7655596	0.4708346	0.8592939	0.8121517	0.5998303	0.7603363	0.7896111	0.8090394	0.7051598	0.4373277	0.8140565
IL1A_E113_R	0.9954676	0.9949743	0.9955093	0.9950918	0.9945381	0.9951001	0.9960587	0.9946112	0.9934431	0.9951196	0.9948511	0.9933693	0.9942017	0.9948792	0.9942215	0.9960044	0.9937012	0.9952435	0.9952528	0.9953424	0.9935703	0.9943797	0.9959534	0.9956851	0.9939706	0.9943581	0.9954894	0.9936631	0.9957923	0.9951268	0.9931821	0.994634	0.99562	0.9948443	0.995704	0.9944414	0.9944643	0.994523	0.9949734	0.9941603	0.9951257	0.9958093	0.9956891	0.996197	0.9954363	0.9941911	0.9953806	0.9958142	0.9948436
IL1B_P582_R	0.9335216	0.9867576	0.9837762	0.9956053	0.9910553	0.9596429	0.7860389	0.9728482	0.9757967	0.995169	0.9747283	0.9924738	0.9574323	0.9936288	0.9607214	0.9775856	0.9537936	0.9658136	0.9898652	0.9804413	0.9946968	0.9908423	0.9931555	0.9820117	0.897876	0.9941603	0.9950471	0.994031	0.9360487	0.9919424	0.9929234	0.9868685	0.9912478	0.7642146	0.9691744	0.9556569	0.9818753	0.9416603	0.9871221	0.9312515	0.9739142	0.7880551	0.9719202	0.8670201	0.9849983	0.9247187	0.9623172	0.9546878	0.9707694
IL1B_P829_F	0.8379185	0.7140364	0.8698336	0.8369715	0.6813738	0.6848894	0.5482901	0.8836582	0.9858615	0.9145497	0.9262341	0.9793905	0.9348797	0.9822608	0.6730074	0.8802011	0.8269469	0.8291389	0.8824604	0.65664	0.7596249	0.8225604	0.756867	0.6512015	0.8178284	0.9316136	0.7826625	0.6563843	0.710884	0.8534505	0.7546757	0.8442466	0.9483321	0.4454623	0.8044354	0.8419745	0.8413245	0.8091403	0.838204	0.5409569	0.979245	0.7620113	0.8106585	0.7379807	0.9520922	0.8073086	0.7876669	0.7143331	0.8621637
IL1RN_E42_F	0.9384793	0.8119158	0.9783869	0.9700015	0.8834444	0.8228232	0.6453311	0.9127757	0.928963	0.9187512	0.753976	0.7384139	0.7451075	0.9891649	0.5542089	0.8971879	0.8982115	0.8060334	0.7623422	0.6182749	0.7158078	0.8623164	0.9169339	0.9025633	0.7598882	0.9937071	0.8972944	0.8822479	0.8202818	0.6122544	0.9336225	0.8924369	0.8275022	0.8472826	0.5173112	0.8214148	0.7686287	0.7209688	0.9483895	0.5336685	0.8146082	0.1950703	0.7164055	0.5867361	0.6275137	0.3801319	0.4613217	0.5863213	0.5407241
IL1RN_P93_R	0.8403975	0.5308636	0.9173904	0.8212566	0.6319166	0.5547724	0.1309384	0.7238391	0.7746486	0.7926471	0.5769052	0.3347595	0.5961564	0.9102682	0.4778401	0.6639822	0.7456584	0.4902869	0.5286945	0.2954713	0.4388907	0.6749472	0.7875574	0.6333735	0.7054567	0.9613901	0.7558922	0.5562024	0.6796886	0.4891521	0.8606966	0.6602947	0.6133547	0.4984756	0.3624672	0.6802582	0.6397296	0.6090805	0.7583383	0.574955	0.5027401	0.1095645	0.4861538	0.6818409	0.3032271	0.2636252	0.4566394	0.490515	0.5841764
IL2_P607_R	0.5548939	0.88202	0.6165849	0.6181467	0.9279047	0.7493154	0.9785353	0.8492361	0.3804702	0.9553672	0.8482721	0.5857528	0.6171373	0	0.8711533	0	0.7846991	0.7221629	0.6149281	0.5800437	0.5943341	0.8381937	0.8083763	0.9536561	0.897842	0.9879943	0.8123833	0.5302361	0.6808258	0.9023618	0.9038603	0.7653605	0.937247	0.5235687	0.5270814	0.9649858	0.8739852	0.6570576	0.8207678	0.6729415	0.967153	0.6218553	0.8162552	0.9321948	0.8678181	0.4434552	0.9780056	0.672335	0.7021677
IL3_P556_F	0.9940202	0.99301	0.9939031	0.993719	0.9921181	0.9928033	0.9870682	0.9924086	0.9930952	0.9931867	0.992764	0.991823	0.9923355	0.9936458	0.9215274	0.9919127	0.9938757	0.993674	0.9943005	0.9932527	0.9936352	0.9918528	0.9932888	0.993835	0.9948231	0.991396	0.9924666	0.9926382	0.9950688	0.9930488	0.9925023	0.9928263	0.9931849	0.9931633	0.9921528	0.9940923	0.9937924	0.9927598	0.9933116	0.9719066	0.9929174	0.9929288	0.9916382	0.9928636	0.992959	0.9930685	0.9938702	0.9941787	0.9933474
IL6_E168_F	0.3150485	0.1382094	0.1678809	0.2082011	0.3019123	0.06255506	0.1971292	0.113649	0.4544503	0.1129686	0.1101731	0.01088791	0.05592795	0.06645724	0.911426	0.1434464	0.2063817	0.08282389	0.2405545	0.1794822	0.0789339	0.07602646	0.3664301	0.1046276	0.1295876	0.07349645	0.09577604	0.04318037	0.5808605	0.1184373	0.1290397	0.2875842	0.1248873	0.1815107	0.1252833	0.01799257	0.06081371	0.09450352	0.2794328	0.1247172	0.09453581	0	0.01745054	0.03249517	0.01586614	0.6241292	0.08172452	0.02508189	0.09241613
IL6_P213_R	0.2105464	0.009657784	0	0.3938275	0.195222	0.187958	0.2497808	0.09902408	0.1390976	0.08270342	0.09848856	0.08116201	0.1428345	0.1259646	0.3035947	0.1285365	0.08986854	0.03791304	0.1475354	0.09498725	0.05873993	0.0816559	0.2584201	0.2006048	0.024422	0.01279179	0.02564603	0.00481831	0	0.1927722	0.06627949	0.1256135	0.05013628	0.1039728	0.1348662	0.2017248	0.06797614	0.3735736	0.2100896	0.1458152	0.0212138	0	0.08978941	0.02955874	0.1254119	0.5014333	0.09498664	0.1224716	0.09522067
IL6_P611_F	0.01584831	0.02263912	0.02318542	0.01189425	0.02162282	0.0104848	0.1918541	0.1854768	0.01163644	0.01485674	0.04465724	0.006522909	0.007322828	0.01979029	0.6069004	0.01206565	0.002399331	0.02119704	0.00593814	0.01838103	0.1271301	0.01894018	0.03679549	0.01044367	0.01271508	0.04916506	0.01981106	0.02785625	0	0.02734569	0.006306255	0.06638262	0.08472868	0.02970935	0.02530295	0.008080959	0.03943631	0.05392563	0.05190614	0.008001629	0.01254248	0.08349448	0.00771088	0.02800635	0.04687921	0.02851716	0.009624854	0.02272847	0.007765742
IL8_E118_R	0.1733617	0.1250055	0.2323402	0.2108591	0.4666742	0.1110754	0.7546211	0.2744354	0	0.002933047	0.5040994	0	0.1117202	0	0.06971895	0	0.2656728	0.1729838	0.2217961	0.01839627	0	0.03625417	0.1154617	0.1858436	0.006471183	0.09651127	0.1174628	0.1453949	0	0.09595842	0.008216904	0.274324	0.3334968	0.1656287	0.1701779	0.009221103	0.1537781	0.3951273	0.4483928	0.007495308	0.1017168	0.006724887	0.008201115	0.01198536	0.003468044	0.1871162	0.1744823	0.2165624	0.2584467
IL8_P83_F	0.686137	0.6947249	0.5642157	0.2203972	0	0.2826853	0.9490856	0.6523291	0	0.511493	0.7424193	0.5053011	0	0	0.03052937	0.5051879	0.8026411	0.1387992	0.5800076	0.1455517	0.3697676	0	0.1428664	0.3950428	0	0.6287854	0.6904679	0.8306338	0	0.591711	0.1970773	0.5961099	0.950712	0.1455687	0.4519952	0	0.7690223	0.8637967	0.8888064	0.1606266	0.274831	0.8058501	0.2376378	0.9875905	0.8325194	0.7733302	0.6228929	0.7462164	0.5413911
IMPACT_P186_F	0	0	0	0	0	0	0	0	0	0	0.04746003	0	0	0	0	0	0	0	0	0	0	0	0	0	0	0	0	0	0	0	0	0	0	0	0	0	0	0	0	0	0	0	0	0	0	0	0	0	0
IMPACT_P234_R	0.04160162	0	0.053069	0.03678046	0	0	0.002742453	0.05479406	0	0	0.1199644	0	0	0	0.0267922	0	0	0	0	0	0.04920923	0	0.03459285	0	0.02130799	0	0.1152348	0.008937645	0	0.0484841	0	0.08114968	0	0	0	0	0.04337377	0	0.05050201	0	0	0	0	0	0	0.007033181	0	0	0.08815049
INHA_P1144_R	0.05742363	0.02909714	0.08176582	0.02257363	0.04988479	0.01810009	0.04533841	0.02870084	0.02451713	0.01534685	0.04662562	0.0369401	0.03880334	0.01456376	0.03239535	0.05728932	0	0.06003248	0.02114703	0.02959834	0.008650015	0.03788313	0.04190907	0.08004884	0.04376034	0.000592924	0.09954823	0.01476521	0	0.0472957	0.04582383	0.02396316	0.07913179	0.01314853	0.03576276	0.02900276	0	0.08458579	0.02311718	0.02483678	0	0	0.02507753	0.2628983	0.03494103	0.01025029	0.03592693	0.02632146	0.09655701
INHA_P1189_F	0.03894257	0.03448077	0.07528561	0.05356891	0.1180444	0.06622647	0.1133749	0.07427546	0.04969497	0.01899048	0.06570586	0.04664775	0.03926571	0.05982202	0.03805733	0.08106623	0.01783215	0.04601147	0.03951887	0.05975791	0.05691748	0.04802843	0.06207361	0.04131182	0.04120201	0.01538176	0.09479652	0.02749284	0	0.04875297	0.03963334	0.03756383	0.05197421	0.04063954	0.06371879	0.02765492	0.09183291	0.1071883	0.02535566	0.05804917	0.116221	0.2733624	0.06037401	0.1024885	0.06434862	0.02699677	0.06172594	0.1000224	0.03528439
INS_P248_F	0.7025341	0.7954992	0.8697275	0.9462147	0.9290889	0.7752542	0.9852622	0.9481893	0.9524403	0.763801	0.7784367	0.7913274	0.4272893	0.9434881	0.7834055	0.9497223	0.8818939	0.7415127	0.7464821	0.2468621	0.9735208	0.6824202	0.895251	0.5201563	0.6233283	0.6883807	0.9539695	0.7624354	0.4317457	0.5285452	0.8996509	0.9293989	0.9889997	0.6657876	0.9832817	0.1493251	0.8585469	0.9356141	0.8162978	0.816687	0.6356708	0.326178	0.7152863	0.9892026	0.6973575	0.988648	0.9297106	0.9439976	0.9772018
INS_P804_R	0.9192721	0.9928089	0.9909737	0.9936838	0.9676501	0.9724513	0.9638878	0.9930404	0.9598411	0.9940942	0.991442	0.923748	0.9911292	0.9902828	0.9426947	0.9892936	0.9949791	0.9632617	0.9888514	0.9572734	0.9946783	0.9903274	0.9680609	0.9871421	0.982311	0.9909443	0.9947628	0.9933592	0.9413167	0.6239663	0.9635452	0.993018	0.9896017	0.9935147	0.987624	0.9502156	0.991881	0.9875501	0.9903399	0.836566	0.9255846	0.8554941	0.9921334	0	0.9550707	0.993907	0.9717241	0.9891546	0.9931303
INSR_E97_F	0.3063124	0.08064936	0.08661844	0.3607611	0.2206312	0.08476312	0.5087131	0.09627982	0.4650631	0.1334439	0.09391436	0.1799514	0.1251224	0.3920252	0.156492	0.3895931	0.2391335	0.2244059	0.3625507	0.06098342	0.1708706	0.1467989	0.4142557	0.4071853	0.2476319	0.1017486	0.2043425	0.1702952	0.05518519	0.3367686	0.1494006	0.1637092	0.4172384	0.2096789	0.4755066	0.1176914	0.05839196	0.06512328	0.2242201	0.2013127	0.07384075	0.1206731	0.2736512	0.3839829	0.238976	0.107599	0.1858226	0.5148348	0.09435194
INSR_P1063_R	0	0.03896422	0	0.146494	0	0.04323037	0	0.1519488	0	0.03530418	0	0	0	0	0.1824216	0	0.04043185	0.09119702	0	0.05796055	0.08825895	0.03219381	0	0.2949671	0	0.0195447	0.1904978	0.1382612	0	0	0	0.104068	0	0.05930197	0.1277706	0	0	0	0.1382241	0.1317874	0.04894187	0	0	0	0	0.2601536	0.3282701	0	0.1542286
IPF1_P234_F	0.4889829	0.9450933	0.3547419	0.4652616	0.5938662	0.26794	0.004338516	0.4914064	0.03419435	0.1544178	0.4759693	0.1356734	0.4751956	0.3477843	0.6497073	0.2203288	0.2912274	0.4261369	0.3097432	0	0.1544535	0.8513452	0.5802272	0.4314305	0.40227	0.1054149	0.5495556	0.1407331	0.5447258	0.3016065	0.9042981	0.4675031	0.3958595	0.328352	0.8924437	0.4500997	0.2159138	0.5948087	0.4153455	0.3326257	0.5175415	0.728502	0.5593333	0.004520653	0.8616496	0.4038886	0.7685508	0.5294965	0.614862
IPF1_P750_F	0.9932283	0.9802731	0.9420606	0.7499163	0.9882434	0.9822927	0.9871308	0.8155748	0.9088416	0.851774	0.9233646	0.9890531	0.9832036	0.9890053	0.976593	0.9921939	0.9219257	0.7068775	0.9677809	0.9953592	0.9919848	0.9913687	0.9863983	0.9871224	0.7164422	0.9944064	0.8181063	0.9790804	0.9487086	0.9932452	0.977186	0.8973248	0.9409841	0.989078	0.992411	0.9714115	0.7480404	0.7812751	0.903446	0.920024	0.9465087	0.8932275	0.9690729	0	0.3999998	0.9541945	0.6461731	0.3745881	0.4252425
IRAK1_P312_F	0.8650685	0.6567365	0.1111895	0.5753628	0.7739509	0.3924241	0.9545705	0.4186755	0.5022219	0.7648241	0.6577312	0.8461615	0.7906469	0.6095382	0.5017216	0.6144962	0.8558168	0.552418	0.3199928	0.7739036	0.9472536	0.3053064	0.7136604	0.6817744	0.9074057	0.7723987	0.5374627	0.6323048	0.6956689	0.6767325	0.650497	0.8467598	0.8673519	0.7616406	0.8339021	0.3028843	0.5252777	0.8749995	0.8406451	0.8272794	0.378319	0.94643	0.8832099	0.9066507	0.830983	0.7468784	0.4782537	0.7417256	0.5860093
IRAK1_P455_R	0.5809603	0.2729899	0.2546336	0.3419744	0.4371312	0.3406938	0.6408851	0.1776187	0.3801397	0.5423733	0.4380583	0.5582291	0.3848351	0.2740558	0.1686559	0.1999561	0.5104097	0.2950374	0.2922359	0.4248557	0.8189967	0.0947291	0.3419746	0.39518	0.4971101	0.4245385	0.2317873	0.3128794	0.3321049	0.3193293	0.3444115	0.5359223	0.4950473	0.4454468	0.5021878	0.4321478	0.4565004	0.3509362	0.4895006	0.329093	0.1672143	0.7581198	0.1288722	0.4951436	0.3410748	0.4629108	0.5949243	0.1860217	0.3561814
IRAK3_E130_F	0.01762272	0	0	0.7429307	0.01127248	0.003150229	0.01123567	0.006025577	0.00740674	0	0.001447143	0.006040199	0.007169336	0	0.6298838	0.009206475	0	0.02572601	0.004441438	0.003320005	0.03022063	0.6332691	0.007370631	0.01280872	0.0172693	0	0.01808076	0.007588327	0.01054261	0.01251169	0.005208365	0.008937242	0.007475625	0	0.78908	0.009242227	0	0.2424704	0	0.08741301	0.00032038	0.6115364	0.01228377	0.02523914	0.01226785	0.3788437	0.01445248	0.01712725	0.1178611
IRAK3_P13_F	0.02837496	0.006879553	0.01644323	0.916326	0.01903945	0.005318447	0.03744609	0.01436723	0.0198819	0.0375976	0.08631808	0.0172958	0.01780028	0.007371407	0.5533472	0.09066447	0.003987255	0.005630755	0.01870577	0.01065479	0.09987632	0.3466621	0.0220155	0.02200253	0.0259781	0.01002235	0.001891616	0.004091244	0	0.02602805	0.01685037	0.01098938	0.02451688	0.02337401	0.791498	0.02676521	0.01614517	0.02492362	0.005975092	0.3987992	0.01023677	0.7635602	0.08341816	0.03838741	0.02147421	0.6235589	0.02541274	0.02079827	0.04078813
IRAK3_P185_F	0.08768962	0.4850573	0.2344361	0.8426633	0.1237912	0.4395407	0.4505168	0.265285	0.06073188	0.4198306	0.3880601	0.05098161	0.05579068	0.1220071	0.7457803	0.1344722	0.3581846	0.5840343	0.06063735	0.3149977	0.6463968	0.8800528	0.1216855	0.3319935	0.07072314	0.1498395	0.5124089	0.1257567	0.3728744	0.05733391	0.3492826	0.1089449	0.22765	0.2446703	0.8794069	0.3834105	0.1641008	0.1302334	0.3129037	0.5242892	0.4211627	0.8576082	0.3298901	0.104216	0.06903385	0.8234575	0.05260463	0.09325002	0.3510869
IRF5_E101_F	0.167381	0.3730181	0.3062567	0.3325292	0.1141007	0.4004181	0.2363347	0.263461	0.1553657	0.2404039	0.455263	0.2691107	0.2719629	0.1206696	0.09034654	0.04572203	0.3929645	0.4007049	0.08279335	0.4047251	0.3330191	0.2689537	0.1176685	0.09807516	0.01851185	0.2937217	0.3942674	0.3615594	0.4790215	0.1799411	0.1565377	0.3334647	0.04361661	0.4189149	0.1500449	0.233057	0.3743665	0.3933386	0.3233834	0.1585401	0.4765061	0.4931377	0.267712	0.2377141	0.4279087	0.3031126	0.2749443	0.1396423	0.3372625
IRF5_P123_F	0.03073913	0.04250488	0.03272844	0.06457175	0.04765981	0.04550608	0.0397202	0.01406333	0.1117005	0.04093409	0.03579473	0.01246488	0.01794129	0.05435441	0.02743928	0.02903105	0.05473075	0.06475651	0.01318087	0.06865332	0.04853579	0.02793594	0.05126333	0.02637673	0.02906977	0.04151929	0.0548756	0.0294064	0	0.02435572	0.03475294	0.02920259	0.03127777	0.03850373	0.05332939	0.02736039	0.06435134	0.09914148	0.04242551	0.04766146	0.004768592	0.100416	0.0221468	0.04109803	0.02313155	0.07620885	0.02754098	0.03286827	0.009383886
IRF7_E236_R	0.03528873	0.1134237	0.1874475	0.187146	0.008243435	0.7369918	0.7631437	0.2239302	0.02662868	0.1514055	0.769184	0.9534765	0.4753623	0	0.02980175	0.2906033	0.2843029	0.03446645	0.1582644	0.1323941	0.02699589	0.8354064	0.03317142	0.03376954	0.5741865	0.1204359	0.1112157	0.9325135	0.2616187	0.7560116	0.3067292	0.6571029	0.1187482	0.2116619	0.2035574	0.02266768	0.2674713	0	0.2734306	0.6892817	0.94784	0	0.01881108	0.03360077	0.05741575	0.02842916	0.03990048	0.01504115	0.05858426
IRF7_P277_R	0.04829362	0.01418677	0.009259445	0	0.01623405	0.1653007	0.6801526	0.01695211	0.03132761	0.01237222	0.4827907	0.7821966	0.1663094	0.02737666	0.02001398	0.03102878	0.2489318	0.00913506	0.0621049	0.000775806	0.01090435	0.6401024	0.02330631	0.0664038	0.1952503	0.04415594	0.01302915	0.7742296	0	0.5421131	0.06551759	0.455961	0.119055	0.02553783	0.09770948	0.01550605	0.002890741	0.006866462	0.03392144	0.2520539	0.7626898	0.09013344	0.01819413	0.2265164	0.01514032	0.004256471	0.01745308	0.03344331	0.01703151
ISL1_E87_R	0.09227907	0.129768	0.06972455	0.03177539	0.1389879	0.03405224	0	0.5620542	0	0	0.1075914	0.0045184	0.01230245	0.1442264	0.8155229	0.002803338	0	0.1087995	0.005922252	0.1331131	0.0217538	0.01121213	0.0800736	0.009617079	0.6819975	0.01377788	0.04649394	0.6545236	0	0.01552315	0.8656315	0.0534623	0.07232563	0.002905492	0.05834012	0.003316129	0.05075926	0.466521	0.06509864	0.0736028	0.9139683	0	0.1136497	0.01211796	0.2794866	0.8021443	0.01919306	0.02134957	0.3678029
ISL1_P379_F	0.09276982	0.2320476	0.08810785	0.05864895	0.1247233	0.05412742	0.1930519	0.414208	0.07415067	0.04557449	0.106344	0.004849952	0.02333838	0.06557539	0.7635903	0.02484097	0.03006254	0.1265709	0.03404887	0.07048363	0.1046428	0.0210256	0.09471651	0.1236336	0.648026	0.03865575	0.1038594	0.7192353	0.1494415	0.07214016	0.7215107	0.04462772	0.04583762	0.06382105	0.0552689	0.0329535	0.06796503	0.3158827	0.08443767	0.07647481	0.7654192	0.2835637	0.06318843	0.01475496	0.1612259	0.7758201	0.04491757	0.09624865	0.7013994
ISL1_P554_F	0.05100901	0.3156832	0.07677653	0.001024958	0.2369194	0	0	0.4378345	0	0	0.09499659	0	0	0	0.7684962	0	0	0.06773546	0.1766499	0.1012159	0.0998022	0.09721556	0.07612079	0	0.6817906	0	0.1682868	0.7985232	0.4757013	0.07634427	0.8918664	0.05215544	0.02472219	0	0.06286708	0.4062487	0.07762253	0.4897509	0.02054268	0.07163057	0.7722542	0.4922453	0.06045002	0.6715599	0.5579548	0.7787613	0.296334	0	0.07990514
ITGA2_E120_F	0.02766481	0.004099972	0.00138179	0.001880249	0.02010248	0.001976465	0.03288454	0.06207564	0.01895192	0.001750715	0.006618646	0.01318148	0.01799841	0.01508544	0.02267654	0.05438677	0.001957794	0.0315427	0.01682536	0.00918334	0.01837782	0.01640216	0.02926672	0.02220987	0.0257839	0	0.02024498	0.04171489	0	0.0241037	0.03926776	0.01492185	0.02316845	0.004367996	0.02303361	0.02042946	0.00283504	0.01114742	0.002593286	0.01860305	0	0.000629461	0.01597317	0.7143959	0.019674	0.01119138	0.02404381	0.02139394	0.03182716
ITGA2_P26_R	0.002883713	0.054334	0.0873694	0.09847887	0.1148394	0.007668453	0	0.03235174	0.1795214	0.03565471	0.05427731	0	0	0	8.95E-05	0.1269542	0.02866623	0.04819953	0	0.05490978	0.008961779	0	0.00814347	0	0	0.05518275	0.1183837	0.05624216	0	0.000684618	0.008157461	0.0190869	0	0.03620176	0	0.000233675	0.008654178	0.01860528	0.01362045	0	0	0.0016521	0	0	0	0.05909525	0	0.001669597	0
ITGA6_P298_R	0	0.05256394	0.2552521	0.009584906	0	0.02255229	0	0.06828869	0.3492566	0.05265519	0.1566894	0	0	0	0	0.1307194	0.1241128	0.03525614	0	0	0.07738477	0.01295584	0	0	0	0.0190888	0.03205714	0	0	0	0	0	0.02460915	0.05344633	0	0	0.142265	0	0.03178427	0	0.2104916	0.3549601	0	0	0	0.06123953	0	0	0.02017848
ITGA6_P718_R	0.9609863	0.9949715	0.9663567	0.9852067	0.9943041	0.9781852	0.9828644	0.9938283	0.9925944	0.9950216	0.9901017	0.982707	0.991406	0.994486	0.9941159	0.9836368	0.9652176	0.9951406	0.9632643	0.9950714	0.8372799	0.9379568	0.9954894	0.9835703	0.9849134	0.9489043	0.99491	0.9699689	0.9303975	0.9891986	0.9894789	0.9812806	0.9950799	0.915754	0.9072569	0.9958697	0.962976	0.9945403	0.9772973	0.9929159	0.9950371	0.9862457	0.9951949	0.971211	0.9911692	0.9940986	0.9841229	0.9490294	0.9942555
ITGB1_P451_F	0.06109647	0.09221261	0.05443599	0.1724155	0.06253892	0.02795975	0.2496665	0.1396595	0.07323514	0.07204755	0.07236755	0.0226359	0.03940302	0.1046395	0.03565866	0.06548239	0.1218923	0.09007516	0.05539904	0.02948503	0.06172648	0.02509863	0.1095385	0.04188482	0.04029167	0.04219745	0.1459196	0.1241312	0.3200919	0.03025647	0.02290455	0.02238582	0.2871515	0.1498982	0.04594332	0.05029212	0.02283573	0.03571048	0.06314421	0.02656763	0.06089854	0.2213008	0.06003975	0.7282825	0.03295568	0.06098164	0.03335312	0.1679501	0.1811016
ITGB4_E144_F	0.03383633	0.007666606	0	0.004490803	0.02031243	0.004942556	0.03036823	0.008427871	0.02552685	0.02329756	0.006848801	0.01415377	0.01736637	0.02128141	0.03171493	0.03201355	0.004572344	0.009250394	0.01761037	0.01888235	0.02882268	0.02091336	0.02473438	0.02731843	0.02995319	0.003539645	0.02021623	0.01260578	0	0.02639003	0.01906411	0.01726787	0.03519225	0.004021822	0.02648853	0.0246787	0.02864635	0.04447609	0.01393432	0.0194546	0.02649741	0	0.02071854	0.03146009	0.023759	0.01447291	0.0269597	0.02349823	0.01788654
ITGB4_P517_F	0.1805309	0.05610063	0.06495491	0.1895488	0.2395322	0.08678316	0	0.2632557	0.1284158	0.2063941	0.05571203	0.1712296	0.1148509	0.1663894	0.1204208	0.1602656	0.2907012	0.1089605	0.1595212	0.04169728	0.2123716	0.0195944	0.1813594	0.2914875	0.1980816	0.08623902	0.1495903	0.1072747	0	0.06216755	0.07796852	0.1360185	0.2205255	0.2211028	0.1711873	0.191341	0.173834	0.5034922	0.1062041	0.3028202	0.0836638	0.2499394	0.1024988	0	0.2145324	0.0804393	0.1199695	0	0.07823968
ITK_E166_R	0.6206601	0.9885079	0.9955823	0.9702241	0.8483012	0.9917738	0.9249101	0.954677	0.9709393	0.9921605	0.9939693	0.9896527	0.9876952	0.9848282	0.3849355	0.9834518	0.932694	0.983528	0.935766	0.9953383	0.9901594	0.9797912	0.9418529	0.833638	0.905398	0.9933885	0.991864	0.5313818	0.9692882	0.689224	0.9231813	0.9481074	0.9848455	0.9919762	0.6489318	0.9918476	0.9930902	0.9449834	0.9290883	0.809505	0.9347053	0.9946675	0.954587	0.8926531	0.9628727	0.9895653	0.97552	0.700675	0.9796804
ITK_P114_F	0.6281406	0.9886933	0.9944876	0.8585986	0.4610498	0.8498356	0.9124468	0.6667017	0.9051094	0.9392943	0.9562016	0.9724344	0.9229004	0.9837802	0.4283071	0.9878471	0.9812029	0.7986752	0.87993	0.9930083	0.989979	0.7571798	0.795406	0.6977564	0.8006044	0.9894906	0.9350817	0.4812184	0.833681	0.5587029	0.8198059	0.8544827	0.941865	0.7012347	0.6415884	0.8968387	0.8782243	0.967492	0.7595674	0.762964	0.853231	0.7521055	0.7303708	0.8067168	0.8172888	0.9306523	0.8481721	0.6248435	0.6354339
ITPR2_P804_F	0.2054204	0.06397032	0.1069482	0.05730133	0.1559518	0.03452716	0.146189	0.04143277	0.1616775	0.04773271	0.1847749	0.04644626	0.0950475	0.1927331	0.1285904	0.1270184	0.07633803	0.02312482	0.0680709	0.02995071	0.09543122	0.06994826	0.1664698	0.1404469	0.07401355	0.03110696	0.08428781	0.07306982	0.09763249	0.05508165	0.0750076	0.1084102	0.202358	0.1522309	0.1631984	0.1661381	0.0636283	0.02923201	0.1409548	0.05319993	0.08114149	0.04085127	0.06062314	0.5757521	0.05609954	0.08089545	0.06721059	0.1621794	0.1720704
ITPR3_E86_R	0.002256322	0	0	0	0	0	0	0	0	0	0	0	0	0	0	0	0	0	0	0	0	0	0	0	0.001205885	0	0	0	0	0	0	0	0	0	0	0.001265187	0	0	0	0	0	0	0	0	0	0	0	0	0
ITPR3_P1112_F	0.008989911	0	0	0	0	0.02175933	0	0	0.00232806	0	0	0	0.001899549	0	0.006032895	0	0.01293625	0	0	0	0	0	0	0.002352251	0.005679924	0	0	0	0	0.000459771	0	0	0	0	0	0.04217554	0	0.03288032	0	0.005346476	0	0.09334923	0.000989554	0.001455086	0.004363233	0	0.005949197	0	0.01536824
JAG1_P66_F	0.0128382	0.04460331	0.05101897	0.03863826	0.07784739	0.05608701	0.02844483	0.07387166	0.006046757	0.03441852	0.02260892	0.00010732	0.01073068	0	0.01143386	0.02152483	0.009117231	0.03506742	0.001574148	0.004291403	0.05976837	0.005337256	0.01685694	0.007287991	0.01281451	0.02313948	0.03920995	0.03945839	0	0.009786041	0.002542783	0.01899437	0.004576198	0.05526075	0.01550537	0.1596935	0.04119791	0.04538013	0.03199463	0.007774028	0.08825146	0	0	0.01476542	0.007962074	0.01323245	0.01111497	0.0183443	0.02800265
JAG2_E54_F	0.01582069	0.006147419	0.003673829	0.007552512	0.008505069	0	0.01401817	0.03195519	0.01280997	0.006506911	0.002028694	0.008377248	0.00967251	0.00642284	0.01482252	0.009586911	0.002298798	0.02847629	0.009913566	0.00027147	0.01205178	0.009737323	0.0137246	0.01371419	0.0172528	0.008176541	0	0.00381866	0.03934271	0.01566354	0.009373956	0.01696756	0.01124771	0.008043616	0.01093301	0.01494913	0.002131979	0.08104311	0.01775761	0.01139703	0.05800496	0	0.009758904	0.01883564	0.01206449	0.004722062	0.0161689	0.08947541	0
JAG2_P264_F	0.0298578	0.002925829	0.01028616	0.009044269	0.04937038	0.009659315	0.03933851	0.01949647	0.03246492	0.002680644	0.01186912	0.01451056	0.01269326	0.02462445	0.02262162	0.03998416	0.001413719	0.004951621	0.02069301	0.01959502	0.006182519	0.009746538	0.0376526	0.02783998	0.01870224	0.008897949	0.003081321	0.006425142	0	0.02419834	0.01072597	0.01742572	0.0371422	0.007163881	0.02703175	0.01936752	0.01056914	0.01263503	0.00411859	0.01850306	0.009222053	0	0.01821734	0.05945812	0.0331634	0.004909657	0.03361078	0.04161502	0.003758757
JAK2_P772_R	0.02332992	0.09613629	0	0.0501432	0.00535557	0	0.006002983	0.003345222	0.01240578	0	0	0.01967262	0.02013936	0	0.01696077	0.01111089	0	0.03134338	0.02853932	0.05584766	0.001600128	0.01562559	0.002162214	0.01556753	0.02421762	0	0.02103904	0.000815786	0	0.01628556	0.01512147	0.00040316	0	0	0.04170464	0.02371416	0	0	0	0.01910573	0.05274357	0	0.02196774	0.03345488	0.02111128	0.004498203	0.02043806	0.01441774	0
JAK3_E64_F	0.09704386	0.1150778	0.107725	0.04696791	0.02214602	0.5912392	0.0303755	0.07260528	0.02058611	0.4856862	0.1660658	0.9483343	0.7194825	0.005402184	0.6957909	0.1987563	0.2945751	0.04477561	0.2069861	0.9398596	0.7925899	0.1366882	0.0249559	0.04385703	0.4666838	0.8409395	0.6621236	0.8963513	0	0.6209167	0.6703045	0.02514603	0.3317063	0.830169	0.7703794	0.4603104	0.2480998	0.3018562	0.2693882	0.6082601	0.9066824	0.1588367	0.01941303	0.02886456	0.3509326	0.7667129	0.7169829	0.5759861	0.3356681
JAK3_P1075_R	0.8398292	0.837782	0.7996851	0.6482508	0.9598466	0.7929972	0.6809905	0.889888	0.7306839	0.8198183	0.6528176	0.7328309	0.6778049	0.7638099	0.9351036	0.8752832	0.8566223	0.9219099	0.8116738	0.4871628	0.6359366	0.7594514	0.8534813	0.7923611	0.6866654	0.9613965	0.8684457	0.7594083	0.8842938	0.757168	0.8664873	0.7887726	0.7551509	0.4894517	0.474407	0.8919927	0.7762497	0.7392741	0.8060166	0.6138074	0.5354858	0.4592713	0.9385257	0.7100126	0.7745764	0.574634	0.8419446	0.8261664	0.8531354
JAK3_P156_R	0.8405747	0.4275008	0.07332237	0.2366883	0.08490317	0.9421487	0.6592199	0.2887464	0.1222674	0.6206532	0.7210689	0.9634671	0.9049411	0.04734568	0.8539311	0.6642753	0.6663197	0.6580735	0.6538276	0.9817262	0.9347862	0.8573419	0.2192327	0.6547611	0.6434068	0.9139362	0.9301214	0.9681854	0.01480117	0.8451173	0.7669649	0.2205293	0.587514	0.9618465	0.9921014	0.9046551	0.1263995	0.604591	0.7803605	0.7158507	0.9375597	0.8115024	0.09815358	0.6984575	0.7461293	0.887524	0.7393419	0.9232887	0.8963602
JUNB_P1149_R	0.180582	0.04805193	0.1216448	0.08029179	0.1897931	0.1030911	0.256053	0.06195432	0.1705597	0.09943466	0.1097426	0.1882464	0.08807442	0.2230553	0.1072918	0.2196951	0.03601816	0.05610295	0.1289835	0.03449522	0.02311673	0.1517331	0.2269207	0.2885941	0.0971381	0.05397516	0.1253736	0.03689782	0.02599721	0.2063684	0.08696143	0.1106984	0.1866834	0.08192872	0.2216748	0.04417462	0.06781532	0.06824586	0.06684455	0.0972767	0.07291515	0.08059475	0.1154401	0.2268119	0.161834	0.06405403	0.1391732	0.309076	0.08945227
KCNK4_E3_F	0.4497572	0.1885523	0.1111239	0.4158311	0.4913956	0.2454389	0.434769	0.5264205	0.5241702	0.3006192	0.2583844	0.2002223	0.1973229	0.3757888	0.4719991	0.2912461	0.5372647	0.2977276	0.4853878	0.08652435	0.3632691	0.6761312	0.6434913	0.3498477	0.4735759	0.2835134	0.2708314	0.5702081	0.1901141	0.3256212	0.4342815	0.567942	0.4390713	0.2760516	0.4926738	0.2107176	0.4987796	0.2417092	0.3605995	0.7604446	0.4217508	0.1541188	0.09291162	0.3718295	0.005114447	0.1892251	0.2591302	0.2566105	0.3474217
KCNK4_P171_R	0.7192568	0.2184237	0.3696721	0.5584242	0.8201215	0.5409738	0.7728432	0.5367511	0.09986528	0.8021518	0.5182546	0.04059843	0.6183093	0.9621867	0.5766838	0.7532489	0.4631153	0.6605486	0.8088912	0.4777218	0.4692866	0.6224083	0.6834494	0.707002	0.6710144	0.7068623	0.5526605	0.7740055	0	0.3673044	0.5095557	0.5746086	0.2488521	0.5075597	0.8742361	0.3259268	0.3953011	0.4962163	0.6118583	0.8192931	0.5939728	0.3324318	0.5693482	0.7269384	0.04618936	0.3619013	0.4489505	0.1378647	0.7120739
KCNQ1_E349_R	0.03933821	0.8119542	0.03474626	0.06654604	0.05082703	0.005730426	0.0911584	0.06887719	0.04816249	0.02411379	0.0267358	0.1669478	0.02686695	0.0340828	0.02598227	0.04228798	0.03870293	0.0497395	0.0223909	0.03601675	0.009812794	0.7774851	0.04696678	0.03035854	0.02980218	0.01856888	0.06010382	0.02158419	0	0.03140144	0.02485415	0.01561462	0.0484514	0.05668737	0.03502876	0.02920625	0.05078178	0.05071441	0.04630383	0.02726463	0.02149192	0.07069899	0.03565668	0.06074101	0.0303048	0.06493961	0.0354221	0.03827066	0.01725406
KCNQ1_P546_R	0.2153227	0.9488612	0.4734673	0.321536	0.3656401	0.4720729	0.804842	0.3440984	0.5706401	0.2209737	0.4338661	0.8910716	0.1328737	0.4611036	0.6038027	0.5170007	0.1718398	0.2944315	0.2148764	0.2591284	0.6884022	0.7908701	0.455454	0.2540227	0.7001903	0.2183604	0.2896488	0.8276293	0.1039379	0.1779572	0.7436369	0.2664132	0.5763038	0.8663612	0.6652063	0.5623496	0.5499175	0.3649749	0.1756143	0.561363	0.873427	0.7147181	0.3476311	0.67687	0.7165284	0.727293	0.5115099	0.6424214	0.2938888
KDR_E79_F	0.03477823	0.02490298	0.1557393	0.02707803	0.1192952	0.03326138	0.1126334	0.01019436	0.2150799	0.01241158	0.05150879	0.5861038	0.01439772	0.06892705	0.04046437	0.0407871	0.03982986	0.05939723	0.01974725	0.07072611	0.05232869	0.04349806	0.05909579	0.03367851	0.03115084	0.01350916	0.05880965	0.05269022	0.1982693	0.0236813	0.2377194	0.03038371	0.05903448	0.00305306	0.0281344	0.02436135	0.1514054	0.02642083	0.04212714	0.02061271	0.01142949	0.008223949	0.02653418	0.1255639	0.03074681	0.1139245	0.029138	0.08554279	0.000447519
KDR_P445_R	0.05364643	0.01303749	0	0	0	0	1.05E-05	0.01791884	0.05080179	0	0.01545935	0.444979	0.000796647	0.03571722	0.1861019	0.01191994	0.02485643	0	0.03089521	0	0.05965124	0.004874149	0.02510038	0.02453186	0.08608524	0.009418564	0.02571194	0	0	0.009122854	0.1677692	0.02430084	0.03997885	0.003303417	0.02328392	0.0016073	0.09065554	0.05390469	0.03327953	0.02329457	0.0148449	0	0.04703255	0.4395237	0.002696902	0.4029904	0.005911811	0.004093576	0.06058305
KIAA0125_E29_F	0.8541411	0.9600076	0.9198002	0.9236368	0.8599641	0.7506878	0.8506709	0.9339654	0.9026358	0.9337913	0.8680293	0.9772848	0.8042566	0.9165809	0.8439102	0.8702237	0.9523107	0.8873075	0.9242381	0.8060611	0.9808542	0.8277935	0.8839623	0.9334601	0.9209709	0.9273959	0.8308164	0.6558385	0.9951538	0.8685877	0.9643902	0.9772662	0.879824	0.7959607	0.8244464	0.776363	0.9228089	0.9765081	0.9138766	0.9445942	0.8682958	0.5875443	0.8289006	0.8559714	0.9578931	0.9833706	0.9286925	0.8592244	0.8796123
KIAA1804_P689_R	0.03977136	0.08003067	0.05365398	0.04800622	0.06027475	0.04681334	0.02125454	0.02619585	0.09895867	0.06684849	0.08992428	0.007192358	0.01136046	0.0191057	0.3012593	0.04013745	0.01071688	0.04106487	0.008258468	0.05553038	0.00722731	0.01730843	0.06718048	0.01538433	0.01607141	0.0216947	0.08177727	0.05102688	0	0.04016528	0.0310172	0.1193345	0.1487285	0.02503343	0.0405336	0.09384103	0.05400402	0.07210705	0.1615892	0.4234074	0.08507659	0.2136706	0.1857154	0.1718377	0.009822045	0.08823144	0.1049652	0.08306854	0.09155735
KIT_P367_R	0.02500682	0	0	0.03882725	0.003359624	0.05065807	0.3195842	0.3713776	0.007286305	0.3042851	0.06661306	0.5957103	0.06259214	0.08052681	0.623701	0.6467434	0.01910338	0.04825855	0.2011942	0.001897035	0.03298349	0.2106613	0.04640143	0.1412275	0.1993218	0.5236588	0.0108376	0.002114263	0	0.03203392	0.6347829	0.05784536	0.06516528	0.01974714	0.5365415	0.2319946	0.1364702	0.3184802	0.02919242	0.5561016	0.02238944	0	0.3595108	0.01256217	0.6673635	0.3634737	0.187951	0.1626473	0.5070119
KIT_P405_F	0.0462627	0.02691139	0.1283084	0.04698672	0.08732172	0.04157917	0.1941384	0.4007247	0.0222613	0.1842221	0.08858884	0.3920071	0.04076212	0.04008038	0.1094185	0.1939842	0.0776604	0.03311868	0.01334319	0.1125861	0.1410966	0.04398791	0.03104496	0.02040217	0.02168613	0.6591843	0.05397937	0.05107544	0.1720596	0.01762326	0.5360466	0.03172446	0.0282775	0.06453125	0.1630997	0.111358	0.005567218	0.1783085	0.0395114	0.7094122	0.04105527	0	0.04015916	0.02535805	0.468184	0.4226785	0.02293491	0.02243393	0.3355423
KLF5_E190_R	0.01149479	0.07523821	0.08426049	0.1010879	0.03792442	0.07899075	0.009711924	0.02273187	0.01201748	0.05710354	0.04257717	0.002688195	0.05222372	0	0.009009263	0.002701306	0.02682027	0.01497441	0.002987735	0.04153734	0.06108904	0.003968396	0.01770107	0.008683448	0.00589099	0.02483056	0.1136148	0.05006274	0	0.007847824	0.001282432	0.0177056	0.03358435	0.0691244	0.008385007	0.007106892	0.004219424	0.1909686	0.06676345	0.008812785	0.01818128	0.1567351	0.003670486	0.01441499	0.003828468	0.04286287	0.01044268	0.008805842	0.08080243
KLF5_P13_F	0.02148401	0.1326655	0.001652224	0.1360229	0.09545694	0.006414096	0.02356347	0.06300598	0.1505236	0.04946415	0.1546811	0.006269523	0.01116084	0.02509714	0.01512759	0.06209417	0.002570605	0.08967628	0.009423761	0.01319608	0.05559297	0.01163356	0.02748814	0.01400604	0.02126247	0.05889974	0.1560851	0.0761719	0	0.009283651	0.007161655	0.003237229	0.04998016	0.05981808	0.01570436	0.01555833	0.00654149	0.1039142	0.08307656	0.009793757	0.03758829	0.5709984	0.01365791	0.02201328	0.00816137	0.09190949	0.01292532	0.02328233	0.05061441
KLK10_P268_R	0.1515929	0.04835266	0.111921	0.2108611	0.1607169	0.06417425	0.1357917	0.09428557	0.09533378	0.1206345	0.1013313	0.2129428	0.4249164	0.1558258	0.09458214	0.3427823	0.03871409	0.08645678	0.2092931	0.2818992	0.2318082	0.1326892	0.1790253	0.1986353	0.08610286	0.1476555	0.09451926	0.3200657	0.4002177	0.06112639	0.1306354	0.6232457	0.2398743	0.186622	0.2596277	0.06231984	0.09509614	0.635711	0.08987519	0.7113897	0.0653165	0.08277576	0.2939729	0.1365908	0.3179673	0.4571361	0.09565339	0.1525092	0.7435385
KLK11_P103_R	0.8637207	0.7042347	0.8662474	0.677084	0.9510083	0.7878947	0.9128996	0.8909072	0.8757361	0.9428875	0.899298	0.861307	0.9331036	0.9896969	0.51515	0.9578323	0.748968	0.8375039	0.9469669	0.9054565	0.8923664	0.4377207	0.7046617	0.7565366	0.7988825	0.9617596	0.3848475	0.9072682	0.9541813	0.9304329	0.8431069	0.8903824	0.9701484	0.8589355	0.2978875	0.9825758	0.8338881	0.8026264	0.7376306	0.8457248	0.915521	0.2684581	0.6295989	0.805732	0.754452	0.3811277	0.6927981	0.598739	0.7289984
KLK11_P1290_F	0.9552882	0.9857605	0.9547894	0.9066091	0.8783446	0.9580361	0.8753121	0.9505131	0.8948501	0.9541132	0.9527317	0.9555442	0.9834701	0.8985136	0.7307584	0.88133	0.9563736	0.9352463	0.9459119	0.9105192	0.9852057	0.8762347	0.869844	0.8994261	0.9246715	0.9325529	0.6979564	0.9384941	0.9951543	0.9666426	0.9127278	0.9388486	0.8471885	0.965434	0.6317352	0.9763969	0.9672737	0.9678974	0.9764445	0.930684	0.973563	0.7891556	0.9671137	0.9278761	0.9358343	0.8592384	0.9706325	0.9332318	0.9260214
KRAS_E82_F	0	0.4054302	0.7596573	0.6586961	0.6391643	0.727179	0.002684819	0.5323191	0.2533197	0.497214	0.6430376	0.272653	0.7270401	0.02168697	0.5072109	0.09635939	0.4011648	0.5156572	0.2497346	0.3782839	0.4674193	0.3617495	0.4534203	0.5443134	0.753315	0.603889	0.6536809	0.5643547	0.7450541	0.544156	0.5265242	0.4329242	0.05619748	0.7777309	0.7412619	0.2507	0.6789857	0.5740765	0.589926	0.6688187	0.7154306	0.7305265	0.6536757	0.8124025	0.6874409	0.4275989	0.7284846	0.6847524	0.6261824
KRAS_P651_F	0.1405894	0.04578209	0.06983822	0.1604842	0.1733183	0.07149731	0.1144817	0.05920128	0.1857632	0.08724125	0.127818	0.07845066	0.1132018	0.1860426	0.07907568	0.1647677	0.1651799	0.04972642	0.1181546	0.06287538	0.1161688	0.07545239	0.1115197	0.1026017	0.1225711	0.06248359	0.1249392	0.1464695	0.1194179	0.0740989	0.0989136	0.1266185	0.1760778	0.2013781	0.1518722	0.137637	0.09017357	0.07538074	0.1581341	0.1084022	0.03391278	0.03484967	0.07924665	0.1109838	0.05411657	0.1258062	0.06510185	0.1851601	0.1157055
KRT13_P341_R	0.9952362	0.9940152	0.9951714	0.9954306	0.9154998	0.9948645	0.9898084	0.9869441	0.9955299	0.9957279	0.9945789	0.9748126	0.9944263	0.9953135	0.5626321	0.9927244	0.9961153	0.9957457	0.9859	0.9952929	0.9951899	0.9919983	0.9941105	0.9644278	0.963582	0.9919952	0.9953758	0.9944355	0.9957212	0.9935737	0.9802878	0.9945419	0.9946938	0.9947664	0.9942876	0.9963207	0.9941527	0.9786396	0.9946926	0.9229415	0.9945914	0.9941854	0.9848356	0.9692751	0.9582139	0.9940046	0.9555203	0.7762724	0.862493
KRT13_P676_F	0.9655686	0.9907899	0.9173419	0.9925421	0.9036955	0.9913623	0.9863583	0.9382532	0.9125944	0.9588285	0.9645144	0.9855363	0.9601299	0.9890152	0.5291924	0.9655159	0.9693662	0.9789564	0.9348671	0.9912403	0.9925004	0.9747996	0.983332	0.8830224	0.8233169	0.9473428	0.9930161	0.992062	0.9921117	0.9577218	0.8103172	0.95565	0.984111	0.9908738	0.989791	0.9948483	0.9385057	0.9327953	0.9437184	0.77637	0.9842199	0.8748385	0.9475167	0.9888939	0.8136979	0.9903893	0.8515697	0.9508663	0.8066688
KRT5_E196_R	0.957454	0.6821206	0.8879789	0.9916111	0.8276447	0.9928231	0.5217429	0.8887045	0.9919375	0.9911445	0.8829917	0.6198554	0.7317863	0.7883773	0.6694673	0.9901491	0.8289773	0.9934844	0.9141076	0.5711436	0.7137468	0.6557903	0.9031841	0.7776074	0.7954312	0.7335131	0.9059453	0.9192424	0.9250071	0.828375	0.9324651	0.929373	0.8121274	0.8639876	0.8644531	0.9186327	0.884066	0.9895685	0.9911712	0.9078357	0.8149309	0.5743458	0.9946822	0.7752876	0.9903436	0.8825668	0.8952909	0.4904178	0.9913409
L1CAM_P148_R	0.04073786	0.2948251	0.05026753	0.05060316	0.006379236	0	0.02064133	0.1133008	0.3111595	0.008938305	0.06928866	0.009699186	0.1949306	0.05668496	0.01643099	0.05199408	0.1039722	0.01632802	0.01049905	0.1192908	0.01429607	0.109396	0.0362009	0.01148402	0.08168328	0.7106415	0.00987303	0.07293427	0.2229827	0.03314998	0.09622779	0.06237292	0.0854341	0.02346038	0.02602443	0.009206325	0.000820529	0.009874091	0.05953839	0.06149905	0.0166143	0.07711257	0.06345454	0.02043981	0.01150053	0.2552282	0.01321178	0.1598186	0.03006781
L1CAM_P19_F	0.9118658	0.9702502	0.2070304	0.4598977	0.701027	0.4091568	0.7838989	0.798659	0.7983305	0.3482127	0.5057758	0.9404751	0.7940646	0.4840168	0.9650217	0.2890423	0.2593391	0.5962155	0.4656977	0.7901886	0.5135101	0.98865	0.5743144	0.6610736	0.9227583	0.969466	0.628565	0.8683006	0	0.6748511	0.9478866	0.5681479	0.4941734	0.6647363	0.3974949	0.5487846	0.5091053	0.5896997	0.6679364	0.7936662	0.2264376	0.6331008	0.9653888	0.8181133	0.8791661	0.7869913	0.9313056	0.9314902	0.562426
LAMB1_E144_R	0.07215164	0.07229558	0.03320299	0.1043211	0.2360787	0.1947701	0.09254138	0.1813258	0.1099743	0.09471354	0.1174915	0.04142888	0.04924206	0.1317661	0.0467362	0.177984	0.09132762	0.0811656	0.04037404	0.127717	0.162004	0.07154936	0.1341659	0.05978607	0.08647636	0.06353259	0.1311462	0.1053308	0.06833667	0.05019982	0.08219412	0.07775436	0.1920919	0.08560611	0.1397099	0.05874423	0.08194601	0.07248641	0.1077529	0.05127857	0.1235578	0.1554753	0.05069586	0.09111177	0.05929757	0.1030755	0.184784	0.1181912	0.1382013
LAMC1_E466_R	0.01401706	0	0	0	0.006568165	0	0.01104148	0	0.007389999	0	0	0.003436861	0.004492003	0	0.00940907	0.005841802	0	0	0.006481088	0	0	0.004968792	0	0.00895356	0.009494181	0	0	0.01019612	0	0.008417794	0.002477534	0	0.002421737	0	0.005930736	0.01036475	0.0573177	0	0.004326956	0.005655309	0	0.1119938	0.005667716	0.01760443	0.00888874	0.011196	0.006545617	0.007722904	0.00607245
LAMC1_P808_F	0.2053256	0.1237904	0.09016202	0.2170323	0.1817858	0.2215733	0.2212543	0.08162344	0.09140544	0.185443	0.2255665	0.0609533	0.0666685	0.1720694	0.06532285	0.09891272	0.2850638	0.1420949	0.1144163	0.08582712	0.1057168	0.06614977	0.146235	0.1007969	0.09285908	0.06187375	0.08305769	0.1321158	0.09227753	0.09432492	0.04494898	0.05477181	0.2196424	0.1341033	0.08721241	0.1369025	0.1443015	0.05398754	0.1512783	0.05711594	0.1568712	0.04651322	0.09855456	0.1551127	0.05321287	0.1287515	0.07674531	0.1023037	0.07734971
LAT_E46_F	0.7745526	0.9443802	0.605054	0.7583933	0.7483958	0.9770464	0.650022	0.7551219	0.8983076	0.7172243	0.869808	0.9037716	0.8566697	0.7149697	0.7664098	0.7656317	0.694653	0.8753913	0.8229164	0.7609844	0.8774751	0.8817607	0.6177441	0.7150283	0.7311574	0.8059083	0.9636748	0.8951288	0.7781373	0.8734009	0.7150629	0.7339234	0.7877145	0.9201216	0.8734205	0.8904499	0.8820923	0.5245364	0.7954472	0.596453	0.8213875	0.9521288	0.909252	0.8996632	0.4538751	0.9333848	0.9507805	0.8766212	0.9664229
LCK_E28_F	0.9682264	0.9923119	0.9802263	0.9732529	0.9502195	0.9920778	0.9724851	0.9601778	0.9960629	0.9712587	0.981846	0.9806802	0.9828434	0.9957587	0.8602697	0.9957082	0.9273956	0.9899203	0.9715536	0.992725	0.9868941	0.9879691	0.9534812	0.8813589	0.9664887	0.9915426	0.9885608	0.9915908	0.9939871	0.985709	0.918933	0.9244424	0.9954365	0.991561	0.9952148	0.9864508	0.9220054	0.9462875	0.9544566	0.8753515	0.9562638	0.9921938	0.9822366	0.9118336	0.96792	0.9917479	0.9473959	0.8117172	0.9769613
LCN2_P86_R	0.7182069	0.5750301	0.3011359	0.8502294	0.9076085	0.6769792	0.9852274	0.6339575	0.948221	0.6012834	0.5927694	0.3023808	0.5394989	0.5289998	0.7299615	0.7254359	0.7562628	0.7019734	0.7154348	0.5782809	0.5231003	0.4948418	0.9467043	0.8928548	0.848784	0.5055107	0.5718352	0.3581451	0.8514359	0.8264191	0.6994663	0.821498	0.8724808	0.6184058	0.6061893	0.5561932	0.6587034	0.8123256	0.7551094	0.7580699	0.3966363	0.4716488	0.9365019	0.7802169	0.4703346	0.4206629	0.5873365	0.8301355	0.5791597
LEFTY2_P561_F	0.6361882	0.6382926	0.489475	0.4172788	0.5429505	0.734894	0.3101803	0.7363752	0.6572726	0.9131175	0.6699448	0.1856527	0.1907448	0.9072225	0.2806664	0.3002981	0.4714824	0.7829798	0.378287	0.3446741	0.3824534	0.1144891	0.5310509	0.2123974	0.6563097	0.768702	0.830538	0.3176294	0.8834794	0.5049307	0.7286525	0.7376721	0.3207795	0.1614547	0.4882689	0.5219278	0.5804893	0.7949904	0.5578344	0.3173697	0.8955413	0.7460883	0.3160204	0.03263491	0.4288642	0.8268397	0.6511464	0.3769256	0.8302156
LEFTY2_P719_F	0.9942335	0.9838786	0.9842966	0.8426216	0.9939506	0.9917726	0.9583811	0.9885622	0.996133	0.9677213	0.9611057	0.6485745	0.7414172	0.9953378	0.8892109	0.990216	0.8512529	0.9916331	0.9285922	0.9011931	0.9888657	0.5575293	0.9932294	0.9923014	0.8937295	0.9868764	0.983723	0.9586316	0.9887093	0.9925404	0.992013	0.9769627	0.9881075	0.7197611	0.9938848	0.9606518	0.9525411	0.9241427	0.9890267	0.9835903	0.9888035	0.9881811	0.9714643	0.9181168	0.878947	0.955484	0.9930303	0.9922949	0.985348
LIF_E208_F	0.02588012	0	0	0.005956091	0.02014287	6.99E-05	0.02869113	0.002693833	0.02685186	0.004824679	0.005292251	0.01367765	0.01650033	0.01914805	0.02350442	0.02535476	0.002922859	0.001201098	0.01495476	0.00130324	0	0.01990365	0.02403229	0.02520218	0.02655132	0	0	0.001601412	0	0.02882258	0.01565999	0.01003001	0.01885967	0.004290421	0.01863207	0.01946204	8.53E-05	0.006817221	0.003209655	0.1431754	0	0.01468167	0.01590427	0.03833514	0.02145684	0.00747909	0.02324758	0.03113754	0
LIF_P383_R	0.3896867	0.1661308	0.1449608	0.5898191	0.4596079	0.2910675	0	0.5906414	0.3832737	0.3208856	0.1914688	0.002510261	0.3035357	0	0.4083262	0.6638283	0.3722805	0.3817355	0.5307373	0.3466781	0.4878547	0.1728674	0.1688835	0.3530644	0.2846459	0.3090132	0.1871756	0.5812275	0	0.2802386	0.09145588	0.4373911	0.5358559	0.2646871	0.71719	0.1723755	0.3745819	0.4633981	0.4084439	0.236117	0.1821474	0.8057266	0.7395064	0	0.1112426	0.5429472	0.8228007	0.5450091	0.4259167
LIG3_P622_R	0.556783	0.3186568	0.544145	0.6572508	0.7346001	0.5082323	0.6615036	0.54426	0.8863881	0.7928558	0.482966	0.1168279	0.5385775	0.8142045	0.5720786	0.7512751	0.7088001	0.4135453	0.7515467	0.3762525	0.3459982	0.4159468	0.7900592	0.7762879	0.8112571	0.4341346	0.4693946	0.2335567	0.8847268	0.6056979	0.5355774	0.6826029	0.4637865	0.5745032	0.3538714	0.5371396	0.6924043	0.6073964	0.6774232	0.5515883	0.4869291	0.4760256	0.8072953	0.302604	0.4467576	0.2732692	0.5225464	0.3696021	0.5108578
LIG4_P194_F	0.03315213	0.000157369	0.003330378	0	0.01696005	0.00405508	0.03008795	0.01097631	0.02881513	0	0.007218719	0.02578609	0.01728122	0.005919327	0.02525432	0.02271191	0.003617329	0.03497703	0.01744139	0.00192152	0.00088461	0.01513471	0.01081026	0.01853653	0.03001645	3.98E-05	0	0.6214494	0	0.02425274	0.01689496	0.002453853	0.02344777	0	0.03001507	0.02162906	0.005787221	0.002304027	0	0.01555044	0.002084531	0	0.02015763	0.02741797	0.02171718	0	0.02471022	0.02522429	0
LIMK1_P709_R	0.9908855	0.8732435	0.8684777	0.8826624	0.9939172	0.9942216	0.867158	0.9919925	0.9899895	0.9935278	0.8069881	0.7845232	0.9080008	0.9942104	0.9922343	0.9938816	0.9863938	0.9934767	0.9944098	0.9778699	0.9937587	0.9930376	0.9585862	0.8646126	0.9831846	0.9934357	0.9939225	0.9491874	0.8339325	0.9860867	0.9926459	0.8986136	0.9937915	0.8679575	0.9937544	0.9655733	0.8662583	0.9927638	0.8727183	0.9915438	0.9939279	0.8387779	0.9952289	0.9101842	0.9943162	0.9757676	0.9801422	0.9918424	0.9930584
LMO1_E265_R	0.2234798	0.03393194	0	0.2508338	0	0.05755496	0	0.1112153	0.6663785	0.1156539	0.06341532	0	0	0	0.1229937	0.3148536	0.2389836	0.272669	0	0	0.08287044	0.6323158	0.136017	0.1576054	0.1829214	0.07220523	0.08515564	0.03376721	0	0	0	0.1673892	0.1101265	0.1226291	0.08974004	0.2199639	0.1871088	0.08672539	0.1691314	0.3422791	0.1302605	0.3369487	0	0.7624024	0.6086349	0.2126122	0	0.4991291	0.2304061
LMO1_P169_F	0.01193877	0	0	0	0	0	0	0.02277267	0	0	0.000882762	0.005060338	0.003437646	0	0.008922502	0	0	0.01727028	0.004879688	0.000611635	0	0.00336003	0	0.006958886	0.009042506	0	0	0	0	0.003442216	0	0	0	0	0	0.007953375	0.06119221	0.001898318	0.007149152	0.006249778	0	0	0.005654052	0.008438359	0.008347593	0	0.008159961	0	0
LMO2_E148_F	0.9958325	0.995099	0.954144	0.9955717	0.9876216	0.9948658	0.9895245	0.9934396	0.9806793	0.9578491	0.9953135	0.9947686	0.9957908	0.9301313	0.913135	0.9966566	0.9952238	0.9766529	0.9702976	0.9958643	0.9949346	0.9629243	0.9791655	0.9730987	0.98029	0.9875098	0.9956988	0.9952822	0.9672313	0.974948	0.8901961	0.9119232	0.9840379	0.9955434	0.9954618	0.997189	0.9952069	0.9946884	0.9952908	0.9016409	0.9950378	0.9951602	0.9904279	0.9650952	0.9626917	0.9949399	0.9802193	0.9962767	0.9950818
LMO2_P794_R	0.9728575	0.9751719	0.9371149	0.9947959	0.9916022	0.994511	0.9898997	0.9634544	0.9633629	0.9528693	0.9667446	0.9911088	0.9942369	0.9900094	0.7953386	0.9913369	0.9621024	0.9588515	0.972535	0.9953222	0.9945207	0.9364486	0.9903263	0.9642418	0.9900353	0.9926735	0.9953355	0.9943498	0.9952922	0.9679368	0.9539436	0.9719523	0.9894181	0.9949496	0.992979	0.9956644	0.9845203	0.9937847	0.9942915	0.8935333	0.981702	0.4956179	0.7520458	0.9737106	0.9917084	0.9940693	0.9931468	0.9874549	0.9513932
LMTK2_P1034_F	0.8109841	0.7693728	0.889	0.7507634	0.6705568	0.8806874	0.8472722	0.7996448	0.7819089	0.6377938	0.8834141	0.8817698	0.6942554	0.7597399	0.8151858	0.7536852	0.7396883	0.748461	0.8366241	0.8332676	0.6465164	0.7477571	0.6057819	0.8303916	0.6796277	0.6745429	0.7249805	0.6350214	0.695233	0.8595771	0.7073882	0.8108565	0.6636454	0.6923953	0.7113879	0.5527906	0.8911294	0.7577338	0.7579694	0.7231923	0.9196902	0.651683	0.8644879	0.7841558	0.8662838	0.4356271	0.9360207	0.6213265	0.5444837
LOX_P313_R	0.1162898	0.1186394	0.05393507	0.1523482	0.1983963	0.1513177	0.3287226	0.0783174	0.06946643	0.09264435	0.1069021	0.04276924	0.1689991	0.09818131	0.4083223	0.1165912	0.1514988	0.229596	0.05086282	0.1023823	0.03530868	0.1655122	0.2119569	0.2894834	0.1519686	0.1545463	0.1224998	0.09861542	0.04586492	0.1772215	0.1427406	0.1443322	0.1618349	0.09540346	0.07982811	0.06598582	0.1517724	0.1582166	0.1701234	0.08285359	0.1592519	0.172978	0.03284257	0.04921999	0.02671628	0.1528051	0.121833	0.2347378	0.6972748
LOX_P71_F	0.006952134	0.05916772	0.09092168	0.06637476	0.01560158	0.07965419	0.009550555	0.04306617	0.005844893	0.006084907	0.07364181	0.001243007	0.0033032	0.002700527	0.008390051	0.08617436	0.009169536	0	0.003989772	0.09789243	0.1011795	0.02642498	0.01710746	0.007193769	0.01228032	0.008198821	0.1087434	0.05448909	0	0.01186979	0.003218965	0.0253243	0.06301402	0.05310958	0.009068172	0.003570611	0.01261678	0.000868766	0.02106567	0.00560574	0.09174538	0.00656772	0.009524687	0.01040099	0.006517222	0.00448531	0.1196059	0.1453717	0.06895943
LRP2_E20_F	0.07339099	0.03911779	0.04025997	0.043714	0.07329924	0.02560841	0.1033524	0.05067806	0.05416014	0.03068401	0.04539632	0.02596677	0.04092968	0.0834341	0.03515134	0.04635229	0.05634887	0.03564579	0.03935606	0.03791866	0.02374819	0.04708349	0.07290436	0.04288396	0.0657277	0.03045781	0.05215745	0.05269372	0.04584311	0.04922302	0.03591104	0.03581165	0.06258849	0.05457458	0.03945353	0.05814366	0.04923283	0.02568452	0.03796143	0.04431429	0.01908914	0.0348261	0.04891361	0.1087217	0.04415126	0.05232421	0.05211142	0.1333375	0.03806717
LRRC32_E157_F	0.9923787	0.9943516	0.9939145	0.9940235	0.9887223	0.9936364	0.9925237	0.9925711	0.9936679	0.9952392	0.9940345	0.992484	0.9903176	0.9945461	0.9936343	0.9927683	0.994145	0.9951938	0.992744	0.9930887	0.9946172	0.9930263	0.9886674	0.9910565	0.9950235	0.9887868	0.9943271	0.9940255	0.9958669	0.9933052	0.9922192	0.9936394	0.9886082	0.9945363	0.9928753	0.996016	0.9937986	0.993043	0.9944023	0.9913919	0.9926969	0.9867015	0.9942443	0.990845	0.987783	0.9938065	0.9906597	0.9957315	0.994081
LRRC32_P865_R	0.02057596	0	0	0.01523417	0.008122107	0.03268475	0.01247303	0.000233482	0.01560926	0.008178686	0.03241991	0.004080816	0.006864114	0.002901983	0.0357414	0.007982186	0.000538269	0.007162292	0.00973301	0.02594091	0	0.008047689	0.004683013	0.01433266	0.01714145	0.01404327	0	0	0	0.01254036	0.00957588	4.36E-05	0.01110478	0.002799597	0.008889041	0.01608129	0	0.07634947	0.001664815	0.2117567	0.024397	0	0.008889016	0.009486424	0.004070034	0.02404535	0.01322346	0.01696298	0
LRRK1_P39_F	0.9939125	0.993686	0.9939366	0.9941096	0.9922158	0.99388	0.9929639	0.9924425	0.9959325	0.9937034	0.9936346	0.9932081	0.9908651	0.9950091	0.9921809	0.9938933	0.9930944	0.9946827	0.9926249	0.9934979	0.9919624	0.9915476	0.9933771	0.9949123	0.9937087	0.9892402	0.9937782	0.9927903	0.9948785	0.9935559	0.9914529	0.9936786	0.9931852	0.9925282	0.993082	0.9951846	0.9945354	0.9929377	0.9939128	0.9916286	0.9939992	0.9950543	0.9935539	0.9940208	0.9916835	0.9929903	0.9933014	0.9919865	0.9930105
LRRK1_P834_F	0.7910849	0.9137461	0.9038123	0.8212078	0.8494111	0.9873143	0	0.8919804	0.9676334	0.8260992	0.9110213	0.8846605	0.623468	0.9713314	0.8507645	0.9565758	0.6743674	0.7594513	0.9171053	0.8987825	0.9577811	0.6112075	0.9649079	0.7059711	0.7536961	0.9688719	0.9702789	0.9730967	0.8976455	0.8520405	0.7404346	0.7508896	0.8658955	0.9604493	0.7890822	0.941741	0.893517	0.9276142	0.9057458	0.6934204	0.9475023	0.7225891	0.9724259	0.04768654	0.7680121	0.9033524	0.8355178	0.8305011	0.9784477
LTA_E28_R	0.1214345	0.994148	0.9953207	0.8578891	0.8180586	0.9940882	0.8263723	0.6236207	0.9230173	0.9041352	0.9648102	0.8672966	0.9867222	0.9702851	0.1120951	0.9929559	0.7795153	0.9945673	0.9214286	0.9941822	0.9214702	0.4598544	0.298538	0.007733745	0.2865058	0.9222637	0.9949084	0.9864099	0.8707851	0.02622782	0.7129858	0.4242353	0.960512	0.9508486	0.9404464	0.6674025	0.6537673	0.7778927	0.5149679	0.7089603	0.9434796	0.9606716	0.5778683	0	0.9726777	0.9891866	0.9386293	0.9823638	0.7517427
LTA_P214_R	0.9671653	0.9948657	0.9912853	0.9405734	0.8091552	0.9659966	0.9941829	0.8973178	0.9918449	0.9472535	0.9580093	0.934666	0.9855955	0.9695767	0.7151712	0.9914907	0.8887221	0.9957047	0.9030273	0.980711	0.9893653	0.9749465	0.861609	0.9003036	0.8360865	0.9598404	0.9951687	0.9838474	0.9841772	0.9334584	0.8631024	0.864565	0.9750909	0.9898151	0.967742	0.9963781	0.9210163	0.8682885	0.9345532	0.7699046	0.9740477	0.9824185	0.9544024	0.8692982	0.9175206	0.9916219	0.9581833	0.6509872	0.8995669
LTB4R_P163_F	0.9898489	0.9922385	0.8883921	0.9948941	0.9133214	0.9932625	0.9942452	0.9281915	0.9609297	0.9464346	0.9935055	0.9704114	0.9928463	0.9904175	0.9683935	0.9957809	0.9482221	0.9508002	0.9616891	0.9887913	0.9802866	0.9764992	0.9614522	0.97745	0.869543	0.9773479	0.9940968	0.9941616	0.9804701	0.9697104	0.9407597	0.9467677	0.9706762	0.9933673	0.9947046	0.9964791	0.9617943	0.9247597	0.9729188	0.9156572	0.9927347	0.9951204	0.9662585	0.936759	0.9461638	0.9942988	0.9706749	0.9923488	0.9825201
LY6G6E_P45_R	0.7001799	0.2769673	0.9215043	0.9945347	0.9631525	0.9068131	0.9666577	0.9937689	0.9952485	0.8981985	0.8828467	0.8448256	0.4756623	0.9950618	0.6596801	0.9899519	0.6240552	0.9601986	0.9547456	0.9946933	0.9852524	0.9733486	0.9871249	0.9816434	0.9255506	0.9922838	0.9852091	0.9734414	0.797307	0.9587096	0.9865081	0.7789566	0.9774524	0.9933519	0.7868744	0.9762	0.7616774	0.7617003	0.979795	0.8670317	0.9944798	0.1070836	0.6990786	0.8521888	0.8498707	0.4841549	0.6995284	0.6468536	0.9523047
LYN_E353_F	0	0.02113002	0	0.0764281	0.301013	0	0	0	0	0.011465	0.02774499	0	0	0	0.4026483	0.1134392	0	0	0	0	0	0	0	0	0	0.1054792	0	0	0	0	0	0	0.04022131	0	0	0	0	0	0.1823628	0	0	0.5283608	0	0	0	0.4016894	0	0	0.3450727
LYN_P241_F	0.09110181	0.05860348	0.028702	0.08250863	0.1186681	0.08588636	0.07277149	0.09792339	0.1520454	0.1271914	0.1087803	0.1109107	0.06529496	0.09318895	0.3003272	0.06400941	0.1585652	0.0501533	0.05518409	0.07939856	0.1503332	0.4495115	0.1217043	0.05003941	0.1223921	0.05296478	0.07072923	0.09073434	0.06879196	0.06572217	0.05932778	0.05726631	0.08677397	0.1732889	0.1261041	0.08773653	0.05542996	0.06668265	0.06639137	0.1163109	0.03559419	0.05630055	0.05458742	0.4997129	0.07979015	0.3795567	0.0485047	0.1350555	0.5532007
MAD2L1_E93_F	0.8374301	0.7815036	0.8650702	0.6479751	0.7801741	0.853493	0.8513067	0.8840816	0.8784778	0.7740314	0.8624767	0.8505251	0.8147537	0.7973788	0.747564	0.6915714	0.6884835	0.7706648	0.776351	0.787848	0.7534111	0.6185526	0.8563915	0.7709352	0.7614037	0.8035776	0.8728398	0.7712193	0.7203961	0.8443158	0.6647836	0.9042643	0.8361836	0.80821	0.6532859	0.8562934	0.8953162	0.8112836	0.8092926	0.6875812	0.9179339	0.8255365	0.9005797	0.8627011	0.8758053	0.6388233	0.8119283	0.8440423	0.876232
MAF_E77_R	0.3428713	0.1554635	0.1637309	0.2317603	0.125264	0.06716831	0.1109753	0.1706948	0.1692594	0.09429669	0.07049459	0.1054407	0.2702045	0.1239736	0.07573693	0.1919875	0.166506	0.1418157	0.1157047	0.1319078	0.1133762	0.0777715	0.1680459	0.09125349	0.1287381	0.1151157	0.1033715	0.1479151	0.1094824	0.05595303	0.1144417	0.1867692	0.1827497	0.1503729	0.1265991	0.08987816	0.07950518	0.05046623	0.1644175	0.176762	0.1168399	0.08338951	0.06064982	0.05225216	0.05298501	0.1653377	0.05603779	0.0796259	0.1678551
MAF_P826_R	0	0	0	0	0	0	0	0.1410629	0	0	0	0	0	0	0.04200378	0	0	0.02682818	0	0	0	0.907809	0.03698054	0	0	0.005407908	0.9395679	0	0	0	0	0	0	0	0	0	0.182122	0	0	0	0.6268218	0	0	0	0	0	0.3942922	0	0.09529431
MAGEA1_E113_R	0.9349821	0.9880362	0.9865904	0.9854853	0.9759791	0.9871466	0.9826133	0.9873289	0.982248	0.9854668	0.9885718	0.9803041	0.9880942	0.9875387	0.7265187	0.9731436	0.9886199	0.9835235	0.9819736	0.9831371	0.9888909	0.9819738	0.9822226	0.9674307	0.9710215	0.9841688	0.9827706	0.8725121	0.9025778	0.9476295	0.9836704	0.9879437	0.9745513	0.9901989	0.4502533	0.7618897	0.9894012	0.9863524	0.9865748	0.9790552	0.9874421	0.9619245	0.9148349	0	0.9887466	0.9831813	0.7737754	0.5226887	0.9822716
MAGEA1_P926_F	0.9660074	0.992533	0.970739	0.9921329	0.9923642	0.9939758	0.98029	0.9935066	0.9948673	0.992929	0.9748479	0.9880252	0.9914497	0.9949278	0.9369668	0.9932683	0.9899186	0.9197657	0.993058	0.9925023	0.993765	0.9919202	0.9935684	0.9691062	0.99008	0.9931006	0.9927551	0.9892126	0.9922495	0.9933285	0.9918211	0.979634	0.9928632	0.9889225	0.853367	0.7070687	0.9926015	0.9927198	0.9931812	0.9870154	0.992364	0.891813	0.9922709	0.991568	0.9924456	0.9913502	0.9944058	0.9942006	0.9934572
MAGEC3_E307_F	0.9184948	0.8530351	0.9757897	0.9231965	0.7738284	0.9035816	0.8062215	0.9127854	0.9834375	0.9174166	0.8881834	0.9874774	0.9756246	0.9774826	0.9850202	0.8680187	0.8780541	0.8980932	0.989175	0.8923388	0.9890177	0.9904782	0.9589813	0.8661117	0.9111041	0.9282587	0.9483842	0.8387054	0.97535	0.9530129	0.9902846	0.9549516	0.9402943	0.9729406	0.9912395	0.9787278	0.9465166	0.9203483	0.9502265	0.9691856	0.7652241	0.8186337	0.8617583	0.9920946	0.9924446	0.8967106	0.985435	0.7740026	0.9148441
MAGEC3_P903_F	0.3224193	0.9274583	0.9228125	0.7507494	0.6215148	0.6235271	0.5568858	0.7545472	0.938219	0.783763	0.3695141	0.8471658	0.8201433	0.878479	0.4448534	0.95992	0.8961418	0.8889621	0.7758326	0.9435849	0.9572837	0.6468645	0.5729997	0.590877	0.9573954	0.851669	0.8249267	0.5577465	0.9592369	0.5645055	0.4947263	0.5207985	0.6779581	0.8699499	0.6291543	0.9426431	0.8937875	0.7086001	0.7974408	0.5456925	0.3460698	0.969614	0.3131143	0.5775318	0.8189971	0.9545231	0.9202453	0.4187625	0.4227548
MAGEL2_E166_R	0.9901355	0.9834242	0.9888512	0.9878508	0.9882881	0.9925925	0.9853117	0.9892252	0.9900854	0.9824418	0.9910297	0.9920316	0.988521	0.9862592	0.9280202	0.986914	0.9854397	0.9896567	0.8451168	0.98704	0.9902649	0.9845233	0.9916441	0.9881243	0.9427785	0.9851438	0.9898872	0.9880219	0.9922203	0.9199595	0.9816275	0.847465	0.9849625	0.9893381	0.9589735	0.7029132	0.9905954	0.9917336	0.9893883	0.9078866	0.9910755	0.9922698	0.9856421	0.9814006	0.9899774	0.9860548	0.9617547	0.9796937	0.8033766
MAGEL2_P170_R	0.9114108	0.972269	0.9662507	0.9828849	0.9856511	0.9873157	0.9866379	0.9772943	0.9918844	0.977987	0.9803012	0.9855316	0.9806711	0.9865284	0.9832025	0.9880413	0.9802346	0.9801573	0.9681171	0.98113	0.9707513	0.982593	0.9739428	0.9818592	0.9819129	0.9791263	0.9851223	0.9802704	0.9843919	0.9861901	0.9819154	0.9031581	0.9878048	0.9851748	0.7488693	0.5616314	0.9857856	0.9822525	0.9825767	0.9461046	0.9870949	0	0.7780946	0.9780917	0.6326495	0.9723074	0.9147102	0.9850256	0.9843652
MALT1_P406_R	0.01196869	0.01951923	0.07287912	0	0.1892023	0	0	0.08866567	0.1923707	0	0.04124426	0.001169165	0.003106202	0	0.008276368	0.0870095	0.09015989	0.04810254	0	0	0.2268144	0.005369886	0	0.005080088	0.007672129	0	0	0.01703639	0	0.001960206	0	0	0	0.01687763	0	0.004501864	0.05628102	0	0.02010551	0.007408834	0	0	0.000121116	0.008180608	0.005080398	0.05597644	0.01024391	0.1812278	0
MAP2K6_E297_F	0	0.01894128	0.07402018	0	0.08444314	0	0	0	0	0	0.04035947	0	0.1487277	0	0	0	0	0	0	0	0.1684561	0	0	0	0	0	0.06846504	0	0	0	0	0.05440845	0.03613446	0.04748846	0	0.01337887	0.05224875	0	0.05347163	0.0856392	0.008508221	0	0	0.004319135	0	0.007258579	0	0	0.1075996
MAP2K6_P297_R	0.09452536	0.05110044	0.08969234	0.08035558	0.1753205	0.1104106	0.3276483	0.1373741	0.2397462	0.1070639	0.2043223	0.05599242	0.1239391	0.2443603	0.1836722	0.1773562	0.05466885	0.06749778	0.1996374	0.06817376	0.08809877	0.1635048	0.2649451	0.2149431	0.2552262	0.0921468	0.08712845	0.1314249	0.0285029	0.07774866	0.06644742	0.1962606	0.2165857	0.07066169	0.04767324	0.07297167	0.07664683	0.08994424	0.07769658	0.068124	0.09635831	0.07922871	0.09192861	0.03510824	0.0513335	0.07816479	0.1901866	0.1395835	0.05500346
MAP3K1_E81_F	0	0.1377896	0.1911222	0.1383225	0.1138866	0.1627002	0	0.1768075	0	0.1931994	0.2406442	0.2128664	0	0.2019781	0.02345095	0	0.1637758	0.2596251	0	0.2622291	0.425658	0.02519752	0	0.000943781	0.003267742	0.07291725	0.3303877	0.3504646	0.2554585	0.003434045	0.002415814	0.05894939	0.1684789	0.3612356	0	0	0.1576677	0.1669918	0.08511229	0.008277938	0	0.1736808	0.02542669	0.009096129	0.004791165	0.1983836	0.1854722	0	0.1206989
MAP3K1_P7_F	0.2275892	0.1189292	0.04429876	0.06000572	0.2379375	0.07896581	0.08200374	0.1148377	0.05268637	0.0474551	0.1476768	0.0962704	0.2185116	0.08932747	0.07638332	0.1663203	0.2879467	0.1459739	0.1041553	0.1734412	0.04140037	0.08301393	0.1063875	0.1048205	0.08946025	0.1168822	0.09900489	0.1568151	0.03306549	0.2215338	0.0433429	0.1864225	0.1596943	0.08017669	0.1607131	0.3414846	0.05508972	0.1741773	0.1885872	0.07185391	0.1654139	0.02495081	0.08589342	0.1276475	0.09549512	0.1198561	0.09906956	0.1262372	0.1054988
MAP3K8_P1036_F	0.8075227	0.1971566	0.4194734	0.8483053	0.7267384	0.5244535	0.9892678	0.7656152	0.730296	0.524503	0.7361997	0.2323904	0.4664321	0.7695535	0.6264485	0.8658899	0.6070393	0.6669223	0.6309503	0.1860775	0.2757182	0.3463292	0.9098845	0.930996	0.669168	0.4186941	0.5525916	0.7921056	0.7441895	0.6126283	0.5898088	0.8320962	0.9119191	0.5814006	0.7126685	0.3953365	0.6990068	0.8016955	0.8380169	0.690428	0.4807096	0.3581931	0.7789088	0.3694578	0.4204043	0.5073371	0.8323377	0.7622201	0.6419728
MAP3K9_E17_R	0.01682973	0.03522202	0.05221862	0.01393551	0.01772476	0	0.0126607	0.01860904	0.004014309	0.008818709	0.01737022	0.01207255	0.01255554	0	0.03206015	0.3807069	0.06776537	0.01674119	0.008455382	0.002867261	0	0.01923439	0.02671102	0.01199599	0.02173951	0.006443074	0	0.01138293	0	0.01392774	0.007978835	0.02764674	0.002960031	0.04367922	0.0144379	0.02361624	0.02540843	0.008363616	0.04589206	0.01459309	0.02260683	0.02628741	0.01120804	0.02304329	0.01673193	0.01249836	0.0166719	0.01789841	0
MAPK10_E26_F	0.7591086	0.8041517	0.1999192	0.9902574	0.7157954	0.5403248	0.869918	0.6786919	0.05692758	0.9900063	0.5502	0.2452122	0.847472	0.9564791	0.9314597	0.9382744	0.9740538	0.842613	0.8901086	0.07445157	0.9873102	0.8814091	0.7703275	0.7753663	0.4837611	0.9877267	0.3172859	0.9142357	0.5233487	0.4972669	0.9642485	0.8690437	0.8846224	0.4244587	0.583616	0.8878819	0.6110945	0.8741972	0.6851296	0.6861685	0.3629549	0.674594	0.534538	0.09823859	0.7405149	0.8935746	0.9051124	0.9067219	0.9805562
MAPK12_E165_R	0.0278172	0.0142658	0.03282665	0.005699238	0.009110392	0.02951942	0.01375682	0.03152778	0.01422487	0.007377107	0.0248347	0.009279102	0.01113617	0.008105054	0.01486369	0.01184791	0.008543582	0.01317588	0.03002026	0.02250021	0.002942611	0.01519977	0.01223073	0.0136323	0.01750173	0.01269301	0.03198856	0.02113718	0	0.0152017	0.008457201	0.02081593	0.01647471	6.22E-05	0.01521065	0.01721753	0.03638039	0.04188538	0.01334605	0.03316697	0.01547952	0	0.07519636	0.02466408	0.01283304	0.006352249	0.01552085	0.01270443	0.03799538
MAPK12_P416_F	0.09632819	0.2921595	0.1372088	0.05848628	0.2165	0.1062797	0.6975168	0.165221	0.298017	0.2858258	0.0680033	0.004304578	0.1147443	0.1598095	0.2677681	0.3344416	0.1195733	0.1759609	0.3000648	0.09241917	0.04716621	0.1005706	0.1499411	0	0.008317611	0.3360938	0.06122541	0.1189959	0	0.1546987	0.1130178	0.1696417	0.04733583	0.08279248	0.2479228	0.1837216	0.001563909	0.1777099	0.06187058	0.3240797	0.05577527	0.005991983	0.3062342	0.008795234	0	0.3433358	0.001790235	0.6230443	0.4219658
MAPK14_P327_R	0.1785935	0.09923599	0.024184	0	0.01235077	0.03892644	0.01020713	0.1333783	0	0	0.04350009	0.1079298	0.004902259	0	0.2505479	0.0857233	0.1492813	0.05608044	0.1933687	0.1417497	0.05988767	0.04902498	0.1367078	0.009472015	0.4407758	0.07558817	0.02696432	0.07688192	0	0.1139178	0	0.1074259	0	0.01972829	0.07644234	0.002834944	0.04658477	0.1147563	0.09987935	0.003550323	0.07968224	0	0.1303665	0.1185452	0.2092949	0.1199969	0.2644697	0.08622281	0.04016794
MAPK4_E273_R	0.9376665	0.9666678	0.9832878	0.958433	0.8466046	0.9712772	0.9942595	0.8920302	0.8760388	0.9442869	0.9412092	0.9526621	0.9503344	0.9702598	0.8614985	0.9685454	0.9050614	0.9780018	0.9385935	0.9932707	0.9770554	0.7000461	0.9186236	0.6264444	0.8904009	0.9493889	0.9714433	0.9718959	0.9821528	0.8965446	0.8624162	0.9491153	0.9829469	0.9922508	0.8857177	0.9014546	0.9395804	0.8117659	0.9636157	0.7036115	0.9437209	0.6715883	0.4923753	0.4281366	0.3520622	0.5692323	0.7585752	0.476633	0.6311027
MAPK9_P1175_F	0.9890279	0.9884725	0.9879592	0.9907845	0.9891057	0.989849	0.9901208	0.9910529	0.9880507	0.9908983	0.9897859	0.989729	0.9773546	0.9874573	0.9887635	0.989622	0.9883289	0.9924069	0.989774	0.9909782	0.991586	0.9881234	0.9903571	0.9893231	0.9909489	0.9913431	0.9074804	0.9897614	0.9918115	0.9912174	0.989648	0.9908082	0.9872166	0.9893931	0.7100592	0.9861572	0.9900001	0.9722397	0.9913014	0.9719764	0.9858078	0.9904723	0.9868373	0.9477808	0.985631	0.9893948	0.9765278	0.9874684	0.9921761
MAS1_P469_R	0.939589	0.994296	0.9946967	0.9949488	0.9916586	0.989145	0.9912927	0.9934577	0.9899425	0.9949384	0.9943196	0.970629	0.9919322	0.9912335	0.9410352	0.9827169	0.9909169	0.9947222	0.9875543	0.9946541	0.9938691	0.9630295	0.9915826	0.9936855	0.9450414	0.9933098	0.9932538	0.9936627	0.995672	0.987861	0.9764226	0.9939164	0.9894544	0.9893684	0.9661865	0.9503497	0.9942965	0.9935286	0.9941675	0.9688568	0.9945294	0.9944468	0.9892574	0.8301765	0.8026989	0.9929183	0.9780754	0.9310381	0.9784729
MAS1_P657_R	0.9914064	0.9955611	0.995417	0.9956918	0.9939281	0.995295	0.9949111	0.9943071	0.9944531	0.9956585	0.9953053	0.994639	0.9938826	0.9951998	0.9787566	0.9947097	0.9954427	0.9956376	0.9856099	0.9956577	0.9954541	0.9938945	0.9950454	0.9834923	0.984171	0.9941934	0.9953366	0.9946648	0.9963848	0.9925267	0.9880221	0.9951044	0.9952489	0.9956372	0.9955335	0.9958476	0.9948927	0.9948094	0.9953724	0.9840398	0.9952713	0.9955926	0.9950964	0.9384734	0.9516479	0.9940388	0.9936633	0.9835687	0.9948578
MATK_P190_R	0.060478	0.08293421	0.2045127	0.4527087	0.3235009	0.2585359	0.1096559	0.3227592	0.0578033	0.3331479	0.4315459	0.03408561	0.1036703	0.07133158	0.143406	0.1765243	0.5184062	0.1945011	0.4011108	0.3325891	0.1064187	0.0339302	0.306242	0.1770875	0.06727061	0.2647273	0.2766719	0.1568479	0.6678622	0.2563312	0.2594735	0.2535983	0.1527169	0.3081667	0.6785912	0.02547951	0.2590267	0.6170169	0.1987406	0.5726919	0.2488454	0.4893615	0.4502534	0.06014037	0.5514171	0.4548047	0.538118	0.06085267	0.1289062
MATK_P64_F	0.04101528	0.02049663	0.003886071	0.09346105	0.1087584	0.01838954	0.307024	0.07978999	0.08179793	0.06525164	0.04402525	0.02840961	0.04902352	0.1564815	0.09546262	0.05304815	0.1919055	0.02355171	0.1327471	0.06194702	0	0.03094058	0.1697073	0.02032888	0.1838464	0.01516911	0.0179644	0.01356409	0.1606756	0.06150556	0.0620035	0.06235264	0.107967	0.04423057	0.07259439	0.01436247	0.03426679	0.001230957	0.04389684	0.4649121	0.04041352	0	0.0171146	0.03443545	0.01474228	0.01235698	0.1019601	0.07132457	0.05868693
MBD2_P233_F	0.9414307	0.5141004	0.5913905	0.7152587	0.8841651	0.5392739	0.04625558	0.5701067	0.9554629	0.6241991	0.5636942	0.5751299	0.8341771	0.9758711	0.9830502	0.9237206	0.5189549	0.6011379	0.7835547	0.3105454	0.7089432	0.6218762	0.8956205	0.9645594	0.9747261	0.8585498	0.5466553	0.7359033	0.7792162	0.9361718	0.9588255	0.6445482	0.7427754	0.5017719	0.897623	0.5704837	0.4605208	0.6897364	0.7199607	0.9130265	0.6329831	0.5335976	0.04652776	0.6728802	0.8685282	0.4327116	0.7805384	0.9218773	0.3281672
MC2R_P1025_F	0.3742538	0.1173678	0.3273067	0.2800089	0.5649272	0.1951624	0.6049149	0.2037473	0.6423982	0.3743392	0.1652061	0.276656	0.4267379	0.616483	0.3940141	0.6717891	0.2196833	0.4203452	0.5086725	0.08937935	0.5766053	0.7977719	0.6448976	0.8752216	0	0.7730797	0.4570878	0.2902415	0.5727379	0.4996045	0.8279418	0.4451622	0.5395821	0.168068	0.4529878	0.3136511	0.2860602	0.604335	0.4460203	0.4745715	0.2734746	0.1580315	0.2409503	0	0.383972	0.6066733	0.6537963	0	0.7820796
MCAM_P169_R	0.05598283	0.01951971	0.2246204	0.0216507	0.08239175	0.001372315	0.009546113	0.02270149	0.1766436	0.005857304	0.01601238	0.063421	0.006555533	0	0.08157855	0.0971387	0.006486993	0.07644922	0.007203428	0.003071848	0.02975969	0.02185993	0.05271987	0.0173534	0.01854529	0.01561599	0	0.01925676	0	0.01083796	0.006024397	0.06458087	0.01490294	0.04670559	0.05289529	0.009535282	0.005964806	0.1445859	0.03253992	0.01106954	0	0	0.013131	0.02066444	0.009811329	0.0193211	0.009907142	0.01514928	0.006308233
MCAM_P265_R	0.08135673	0.1019542	0.1823244	0.1670987	0.08386072	0.197366	0.09413981	0.147159	0.220341	0.1157788	0.1469753	0.03588969	0.09300815	0.09857586	0.1168513	0.2446454	0.1610197	0.1632732	0.02794239	0.2537499	0.204711	0.0577709	0.149829	0.05002016	0.0378835	0.05423855	0.162214	0.1129396	0.1430991	0.1376649	0.0345061	0.1451809	0.08588137	0.1135298	0.133224	0.1991717	0.03404982	0.1051718	0.07246628	0.120906	0.1024453	0.01996136	0.3691707	0.4195814	0.2972051	0.4327323	0.1572551	0.08532639	0.2456619
MCC_E23_R	0.01543409	0.05436454	0	0.04437014	0.006168411	0.09509578	0.01119009	0.05141958	0.008445409	0.004052833	0.04607875	0.001393948	0.02967532	0.1061709	0.01091753	0.004369066	0.06508081	0.03498652	0.003188564	0	0.02568262	0.004771245	0.009888945	0.01255817	0.01550314	0.03023137	0.03542912	0.02962671	0.1234518	0.01074253	0.00217729	0.03073443	0.004485955	0.01918284	0.007332803	0.005736266	0.03166487	0.04206064	0.01341654	0.009548352	0.1088004	0.1073666	0.005984207	0.01965789	0.009470562	0	0.008972613	0.01448823	0.005204398
MCC_P196_R	0	0	0	0	0.02154322	0.02517803	0	0	0	0	0	0	0	0	0	0	0	0	0	0	0	0	0	0	0	0	0	0	0	0	0	0	0	0	0	0	0	0	0	0	0	0	0	0	0	0	0	0	0
MCF2_E195_F	0.8513036	0.9834141	0.8737247	0.9530418	0.9851331	0.6914535	0.9068996	0.8971814	0.6899264	0.9749005	0.9238024	0.9363924	0.8873082	0.9841502	0.7431211	0.8943925	0.9611154	0.8782024	0.9113398	0.9464841	0.9813334	0.9851471	0.9578862	0.9717627	0.9154562	0.8912016	0.9244773	0.6660799	0.8898471	0.8959578	0.9772222	0.9063202	0.9274726	0.9339383	0.7221661	0.871683	0.9423714	0.978172	0.9635689	0.9240344	0.939884	0.6376611	0.7294657	0.7680607	0.8976207	0.9875939	0.9199792	0.840478	0.9234791
MCF2_P1024_R	0.9770714	0.9668704	0.9862432	0.959229	0.9698146	0.9748805	0.9781512	0.984679	0.9028903	0.9810358	0.9784291	0.9617554	0.9859595	0.9511631	0.9819947	0.9190468	0.9187902	0.9665849	0.9731721	0.9800516	0.982918	0.9847896	0.9858093	0.9826721	0.9718965	0.9832495	0.9821711	0.8774658	0.9366804	0.9889787	0.9803904	0.9862847	0.9634046	0.9813026	0.9651074	0.9569969	0.9842039	0.986923	0.9796926	0.9813473	0.9623419	0.8899812	0.9164515	0.9235331	0.977578	0.963695	0.9469224	0.9747913	0.9815055
MCF2_P445_F	0.7024726	0.968355	0.9792957	0.8708558	0.8205511	0.900903	0.9164904	0.9240358	0.7578487	0.9690747	0.886964	0.7918184	0.9538035	0.8685591	0.8843336	0.6900977	0.8930149	0.9085497	0.9289536	0.9541176	0.9827472	0.9537538	0.9138781	0.9305944	0.9112957	0.9929262	0.9241423	0.5755811	0.9543377	0.9699942	0.870068	0.9447532	0.8246343	0.758111	0.8855414	0.884313	0.9515036	0.9829328	0.9176185	0.9339853	0.9362327	0.9276665	0.8919697	0.7294238	0.8448821	0.6923078	0.9281471	0.8648346	0.9029182
MCM2_P241_R	0.02507276	0.0298957	0.005446394	0.0235993	0.01604235	0.05471103	0.02186038	0.007094387	0.01923343	0.01630712	0.005564023	0.01298072	0.0139416	0.009853462	0.02048401	0.01522238	0.01513917	0.0162268	0.01338544	0.03065192	0.004178804	0.01324088	0.01393782	0.01930945	0.02208869	0.01264723	0.009863192	0.01476455	0	0.01982927	0.01466335	0.007013795	0.01814563	0.006776544	0.03221303	0.01857252	0.005361313	0.008698632	0.02224258	0.01709068	0.1365015	0.005749358	0.01729942	0.02726541	0.01839992	0.01533945	0.02042994	0.02042846	0.03551414
MCM2_P260_F	0.03168197	0.1242391	0.09552741	0.2076788	0.05723303	0.2285591	0.04142572	0.2123359	0.04582276	0.04467896	0.1725288	0.02080159	0.02030169	0.04534219	0.02638214	0.06972716	0.01991597	0.107473	0.01985727	0.06621282	0.07138034	0.02362122	0.07185368	0.0253345	0.02402109	0.04203505	0.1386582	0.07023763	0.003129936	0.02718315	0.01657501	0.1336973	0.0772344	0.2577065	0.06651942	0.02435923	0.1172184	0.0131244	0.09386147	0.02335453	0.1975687	0.1556903	0.03280169	0.04487821	0.02627738	0.1181568	0.02684542	0.04478528	0.1375581
MCM6_E136_F	0.03954194	0.08119899	0.02940458	0.04670055	0.04959707	0.07884227	0.06086291	0.02072911	0.03667844	0.04599548	0.05765451	0.1121282	0.02957416	0.0484363	0.03171185	0.03429291	0.0584617	0.02941865	0.02382281	0.02374383	0.02542664	0.02236263	0.03561277	0.04081612	0.03233518	0.02026684	0.09423228	0.05708664	0.01934984	0.02981136	0.02025105	0.0473856	0.04497803	0.0985271	0.04277802	0.03699927	0.09996276	0.03173156	0.01800159	0.02425561	0.05650411	0.01983625	0.02532027	0.06552102	0.03871239	0.07838612	0.1001585	0.1104288	0.04358049
[truncated: 609 more rows]
[truncated: 144 more columns]
