# Supplementary material for: Molecular subtypes of breast cancer are associated with characteristic DNA methylation patterns
Source: Breast Cancer Res. 2010 Jun 18;12(3):R36. doi: 10.1186/bcr2590 (PMC2917031; doi:10.1186/bcr2590)
Supplement: Additional file 5 — Relative methylation levels. Stratified and centred methylation data for 1,452 CpGs and 189 breast tumours. [file bcr2590-S5.TXT]

ProbeID	TAX577427	TAX577388	TAX577329	TAX577414	TAX577426	TAX577386	TAX577395	TAX577407	TAX577347	TAX577348	TAX577406	TAX577370	TAX577337	TAX577404	TAX577354	TAX577394	TAX577380	TAX577375	TAX577365	TAX577378	TAX577399	TAX577413	TAX577349	TAX577400	TAX577345	TAX577376	TAX577361	TAX577390	TAX577425	TAX577350	TAX577018	TAX577024	TAX577331	TAX577357	TAX577339	TAX577411	TAX577495	TAX577447	TAX577496	TAX577421	TAX577387	TAX577396	TAX577536	TAX577450	TAX577531	TAX577549	TAX577143	TAX577159	TAX577545
AATK_E63_R	0.04761905	-0.45238096	0.04761905	0.04761905	-0.45238096	0.04761905	0.04761905	0.04761905	0.04761905	0.04761905	0.04761905	-0.45238096	0.04761905	0.04761905	0.04761905	0.04761905	0.04761905	-0.45238096	0.04761905	0.04761905	0.04761905	-0.95238096	0.04761905	0.04761905	0.04761905	0.04761905	0.04761905	0.04761905	-0.45238096	0.04761905	0.04761905	0.04761905	0.04761905	0.04761905	0.04761905	0.04761905	0.04761905	0.04761905	0.04761905	0.04761905	0.04761905	0.04761905	0.04761905	0.04761905	0.04761905	0.04761905	0.04761905	-0.45238096	0.04761905
AATK_P709_R	-0.2777778	0.22222222	-0.2777778	-0.7777778	-0.7777778	-0.2777778	-0.2777778	-0.7777778	-0.7777778	-0.7777778	-0.2777778	-0.2777778	-0.2777778	0.22222222	0.22222222	0.22222222	-0.2777778	-0.2777778	-0.7777778	-0.2777778	-0.7777778	-0.2777778	-0.2777778	-0.2777778	0.22222222	-0.7777778	0.22222222	0.22222222	-0.7777778	-0.2777778	0.22222222	-0.2777778	0.22222222	-0.2777778	-0.2777778	-0.7777778	-0.2777778	-0.7777778	-0.2777778	0.22222222	0.22222222	0.22222222	0.22222222	-0.2777778	-0.2777778	0.22222222	0.22222222	-0.7777778	0.22222222
ABCA1_E120_R	0.0	0.0	0.0	0.0	0.0	0.0	0.0	0.0	0.0	0.0	0.0	0.0	0.0	0.0	0.0	0.0	0.0	0.0	0.0	0.0	0.0	0.0	0.0	0.0	0.0	0.0	0.0	0.0	0.0	0.0	0.0	0.0	0.0	0.0	0.0	0.0	0.0	0.0	0.0	0.0	0.0	0.0	0.0	0.0	0.0	0.0	0.0	0.0	0.0
ABCA1_P45_F	-0.0026455026	-0.0026455026	-0.0026455026	-0.0026455026	-0.0026455026	-0.0026455026	-0.0026455026	-0.0026455026	-0.0026455026	-0.0026455026	-0.0026455026	-0.0026455026	-0.0026455026	-0.0026455026	-0.0026455026	-0.0026455026	-0.0026455026	-0.0026455026	-0.0026455026	-0.0026455026	-0.0026455026	-0.0026455026	-0.0026455026	-0.0026455026	-0.0026455026	-0.0026455026	-0.0026455026	-0.0026455026	-0.0026455026	-0.0026455026	-0.0026455026	-0.0026455026	-0.0026455026	-0.0026455026	-0.0026455026	-0.0026455026	-0.0026455026	-0.0026455026	-0.0026455026	-0.0026455026	-0.0026455026	-0.0026455026	-0.0026455026	-0.0026455026	-0.0026455026	-0.0026455026	-0.0026455026	-0.0026455026	-0.0026455026
ABCB4_E429_F	0.0	0.0	0.0	0.0	0.0	0.0	0.0	0.0	0.0	0.0	0.0	0.0	0.0	0.0	0.0	0.0	0.0	0.0	0.0	0.0	0.0	0.0	0.0	0.0	0.0	0.0	0.0	0.0	0.0	0.0	0.0	0.0	0.0	0.0	0.0	0.0	0.0	0.0	0.0	0.0	0.0	0.0	0.0	0.0	0.0	0.0	0.0	0.0	0.0
ABCB4_P51_F	0.0	0.0	0.0	0.0	0.0	0.0	0.0	0.0	0.0	0.0	0.0	0.0	0.0	0.0	0.0	0.0	0.0	0.0	0.0	0.0	0.0	0.0	0.0	0.0	0.0	0.0	0.0	0.0	0.0	0.0	0.0	0.0	0.0	0.0	0.0	0.0	0.0	0.0	0.0	0.0	0.0	0.0	0.0	0.0	0.0	0.0	0.0	0.0	0.0
ABCB4_P892_F	0.04761905	0.04761905	0.04761905	0.04761905	0.04761905	0.04761905	0.04761905	0.04761905	0.04761905	0.04761905	0.04761905	0.04761905	-0.95238096	0.04761905	0.04761905	0.04761905	0.04761905	0.04761905	0.04761905	0.04761905	0.04761905	0.04761905	0.04761905	0.04761905	0.04761905	0.04761905	0.04761905	-0.45238096	-0.95238096	0.04761905	0.04761905	0.04761905	0.04761905	0.04761905	0.04761905	0.04761905	0.04761905	-0.95238096	0.04761905	0.04761905	0.04761905	-0.45238096	0.04761905	0.04761905	0.04761905	0.04761905	0.04761905	0.04761905	0.04761905
ABCC2_E16_R	0.04761905	0.04761905	0.04761905	0.04761905	0.04761905	0.04761905	0.04761905	0.04761905	0.04761905	0.04761905	0.04761905	0.04761905	0.04761905	0.04761905	0.04761905	0.04761905	0.04761905	0.04761905	0.04761905	0.04761905	0.04761905	0.04761905	0.04761905	0.04761905	0.04761905	0.04761905	0.04761905	0.04761905	0.04761905	0.04761905	0.04761905	0.04761905	0.04761905	0.04761905	0.04761905	0.04761905	0.04761905	0.04761905	0.04761905	0.04761905	0.04761905	0.04761905	0.04761905	0.04761905	0.04761905	0.04761905	0.04761905	0.04761905	0.04761905
ABCC2_P88_F	0.005291005	0.005291005	0.005291005	0.005291005	0.005291005	0.005291005	0.005291005	0.005291005	0.005291005	0.005291005	0.005291005	0.005291005	0.005291005	0.005291005	0.005291005	0.005291005	0.005291005	0.005291005	0.005291005	0.005291005	0.005291005	0.005291005	0.005291005	0.005291005	0.005291005	0.005291005	0.005291005	0.005291005	0.005291005	0.005291005	0.005291005	0.005291005	0.005291005	0.005291005	0.005291005	0.005291005	0.005291005	0.005291005	0.005291005	0.005291005	0.005291005	-0.49470899	0.005291005	0.005291005	0.005291005	0.005291005	0.005291005	0.005291005	0.005291005
ABCC5_P444_F	0.0	0.0	0.0	0.0	0.0	0.0	0.0	0.0	0.0	0.0	0.0	0.0	0.0	0.0	0.0	0.0	0.0	0.0	0.0	0.0	0.0	0.0	0.0	0.0	0.0	0.0	0.0	0.0	0.0	0.0	0.0	0.0	0.0	0.0	0.0	0.0	0.0	0.0	0.0	0.0	0.0	0.0	0.0	0.0	0.0	0.0	0.0	0.0	0.0
ABCG2_P178_R	-0.005291005	-0.005291005	-0.005291005	-0.005291005	-0.005291005	-0.005291005	-0.005291005	-0.005291005	-0.005291005	-0.005291005	-0.005291005	-0.005291005	-0.005291005	-0.005291005	-0.005291005	-0.005291005	-0.005291005	-0.005291005	-0.005291005	-0.005291005	-0.005291005	-0.005291005	-0.005291005	-0.005291005	-0.005291005	-0.005291005	-0.005291005	-0.005291005	-0.005291005	-0.005291005	-0.005291005	-0.005291005	-0.005291005	-0.005291005	-0.005291005	-0.005291005	-0.005291005	-0.005291005	-0.005291005	-0.005291005	-0.005291005	-0.005291005	-0.005291005	-0.005291005	-0.005291005	-0.005291005	-0.005291005	-0.005291005	-0.005291005
ABCG2_P310_R	-0.031746034	-0.031746034	-0.031746034	-0.031746034	-0.031746034	-0.031746034	-0.031746034	-0.031746034	-0.031746034	-0.031746034	-0.031746034	-0.031746034	-0.031746034	-0.031746034	-0.031746034	-0.031746034	0.46825397	-0.031746034	-0.031746034	-0.031746034	-0.031746034	-0.031746034	-0.031746034	-0.031746034	-0.031746034	0.46825397	-0.031746034	-0.031746034	-0.031746034	-0.031746034	0.46825397	-0.031746034	-0.031746034	-0.031746034	-0.031746034	-0.031746034	-0.031746034	-0.031746034	-0.031746034	-0.031746034	-0.031746034	-0.031746034	-0.031746034	-0.031746034	-0.031746034	-0.031746034	-0.031746034	-0.031746034	-0.031746034
ABL1_P53_F	-0.013227513	-0.013227513	-0.013227513	-0.013227513	-0.013227513	-0.013227513	0.48677248	-0.013227513	-0.013227513	-0.013227513	-0.013227513	-0.013227513	-0.013227513	-0.013227513	-0.013227513	-0.013227513	-0.013227513	-0.013227513	-0.013227513	-0.013227513	-0.013227513	-0.013227513	-0.013227513	-0.013227513	-0.013227513	-0.013227513	-0.013227513	-0.013227513	-0.013227513	-0.013227513	-0.013227513	-0.013227513	-0.013227513	-0.013227513	-0.013227513	-0.013227513	-0.013227513	-0.013227513	-0.013227513	-0.013227513	-0.013227513	-0.013227513	-0.013227513	-0.013227513	-0.013227513	-0.013227513	-0.013227513	-0.013227513	-0.013227513
ABL2_P459_R	-0.034391534	-0.034391534	-0.034391534	-0.034391534	-0.034391534	-0.034391534	-0.034391534	-0.034391534	-0.034391534	0.46560848	-0.034391534	-0.034391534	-0.034391534	-0.034391534	-0.034391534	-0.034391534	-0.034391534	-0.034391534	-0.034391534	0.9656085	0.46560848	-0.034391534	-0.034391534	-0.034391534	-0.034391534	-0.034391534	-0.034391534	-0.034391534	0.46560848	-0.034391534	-0.034391534	-0.034391534	-0.034391534	-0.034391534	-0.034391534	-0.034391534	-0.034391534	-0.034391534	-0.034391534	-0.034391534	-0.034391534	-0.034391534	-0.034391534	-0.034391534	-0.034391534	-0.034391534	-0.034391534	-0.034391534	-0.034391534
ABO_E110_F	-0.055555556	0.44444445	-0.055555556	-0.055555556	-0.055555556	-0.055555556	-0.055555556	-0.055555556	-0.055555556	-0.055555556	-0.055555556	-0.055555556	-0.055555556	-0.055555556	0.44444445	-0.055555556	-0.055555556	-0.055555556	-0.055555556	-0.055555556	-0.055555556	-0.055555556	-0.055555556	-0.055555556	-0.055555556	0.44444445	-0.055555556	0.44444445	-0.055555556	-0.055555556	0.44444445	-0.055555556	-0.055555556	-0.055555556	0.44444445	-0.055555556	0.44444445	-0.055555556	-0.055555556	-0.055555556	0.44444445	0.44444445	-0.055555556	-0.055555556	-0.055555556	-0.055555556	-0.055555556	-0.055555556	-0.055555556
ABO_P312_F	-0.13227513	0.8677249	-0.13227513	-0.13227513	-0.13227513	-0.13227513	-0.13227513	0.8677249	-0.13227513	-0.13227513	-0.13227513	-0.13227513	-0.13227513	-0.13227513	-0.13227513	-0.13227513	-0.13227513	-0.13227513	-0.13227513	-0.13227513	-0.13227513	-0.13227513	-0.13227513	-0.13227513	-0.13227513	0.8677249	-0.13227513	0.8677249	-0.13227513	-0.13227513	0.8677249	-0.13227513	-0.13227513	-0.13227513	0.8677249	-0.13227513	-0.13227513	0.36772487	-0.13227513	0.36772487	0.8677249	-0.13227513	-0.13227513	-0.13227513	-0.13227513	-0.13227513	-0.13227513	-0.13227513	-0.13227513
ACTG2_E98_R	0.018518519	0.018518519	0.018518519	0.018518519	0.018518519	0.018518519	0.018518519	0.018518519	0.018518519	0.018518519	0.018518519	0.018518519	0.018518519	0.018518519	0.018518519	0.018518519	-0.4814815	0.018518519	0.018518519	0.018518519	-0.4814815	0.018518519	0.018518519	0.018518519	0.018518519	-0.4814815	0.018518519	0.018518519	0.018518519	0.018518519	0.018518519	0.018518519	0.018518519	-0.4814815	0.018518519	0.018518519	0.018518519	0.018518519	0.018518519	0.018518519	0.018518519	0.018518519	0.018518519	0.018518519	0.018518519	0.018518519	0.018518519	0.018518519	0.018518519
ACTG2_P346_F	0.015873017	0.015873017	0.015873017	0.015873017	0.015873017	0.015873017	0.015873017	0.015873017	0.015873017	0.015873017	0.015873017	0.015873017	0.015873017	0.015873017	0.015873017	0.015873017	-0.48412699	0.015873017	0.015873017	0.015873017	-0.984127	0.015873017	0.015873017	0.015873017	0.015873017	-0.48412699	0.015873017	0.015873017	0.015873017	0.015873017	0.015873017	0.015873017	0.015873017	0.015873017	0.015873017	0.015873017	0.015873017	0.015873017	0.015873017	0.015873017	0.015873017	0.015873017	0.015873017	0.015873017	0.015873017	0.015873017	0.015873017	0.015873017	0.015873017
ACTG2_P455_R	0.007936508	0.007936508	0.007936508	0.007936508	0.007936508	0.007936508	0.007936508	0.007936508	0.007936508	0.007936508	0.007936508	0.007936508	0.007936508	0.007936508	0.007936508	0.007936508	0.007936508	0.007936508	0.007936508	0.007936508	-0.4920635	0.007936508	0.007936508	0.007936508	0.007936508	-0.4920635	0.007936508	0.007936508	0.007936508	0.007936508	0.007936508	0.007936508	0.007936508	0.007936508	0.007936508	0.007936508	0.007936508	0.007936508	0.007936508	0.007936508	0.007936508	0.007936508	0.007936508	0.007936508	0.007936508	0.007936508	0.007936508	0.007936508	0.007936508
ACVR1_E328_R	0.12962963	-0.37037036	-0.37037036	-0.37037036	0.12962963	-0.37037036	0.12962963	0.12962963	0.12962963	0.12962963	-0.37037036	-0.37037036	-0.37037036	0.12962963	0.12962963	-0.37037036	0.12962963	-0.37037036	0.12962963	-0.8703704	0.12962963	-0.37037036	0.12962963	0.12962963	0.12962963	0.12962963	-0.37037036	-0.37037036	0.12962963	-0.37037036	0.12962963	0.12962963	0.12962963	-0.37037036	-0.37037036	-0.37037036	0.12962963	0.12962963	0.12962963	-0.37037036	-0.37037036	-0.8703704	-0.8703704	-0.8703704	0.12962963	0.12962963	0.12962963	0.12962963	0.12962963
ACVR1B_E497_R	-0.013227513	-0.013227513	-0.013227513	-0.013227513	-0.013227513	-0.013227513	-0.013227513	-0.013227513	-0.013227513	-0.013227513	-0.013227513	-0.013227513	-0.013227513	-0.013227513	-0.013227513	-0.013227513	-0.013227513	-0.013227513	-0.013227513	-0.013227513	-0.013227513	-0.013227513	-0.013227513	-0.013227513	-0.013227513	-0.013227513	-0.013227513	-0.013227513	-0.013227513	-0.013227513	-0.013227513	-0.013227513	-0.013227513	-0.013227513	-0.013227513	-0.013227513	-0.013227513	-0.013227513	-0.013227513	-0.013227513	-0.013227513	-0.013227513	-0.013227513	-0.013227513	-0.013227513	-0.013227513	-0.013227513	-0.013227513	-0.013227513
ACVR1B_P572_R	-0.018518519	-0.018518519	-0.018518519	-0.018518519	-0.018518519	-0.018518519	-0.018518519	-0.018518519	-0.018518519	-0.018518519	-0.018518519	-0.018518519	-0.018518519	-0.018518519	-0.018518519	-0.018518519	-0.018518519	-0.018518519	-0.018518519	-0.018518519	-0.018518519	-0.018518519	-0.018518519	-0.018518519	-0.018518519	-0.018518519	-0.018518519	-0.018518519	-0.018518519	-0.018518519	-0.018518519	-0.018518519	-0.018518519	0.9814815	-0.018518519	-0.018518519	-0.018518519	-0.018518519	-0.018518519	-0.018518519	-0.018518519	-0.018518519	-0.018518519	-0.018518519	-0.018518519	-0.018518519	-0.018518519	-0.018518519	-0.018518519
ACVR1C_P115_R	0.0	0.0	0.0	0.0	0.0	0.0	0.0	0.0	0.0	0.0	0.0	0.0	0.0	0.0	0.0	0.0	0.0	0.0	0.0	0.0	0.0	0.0	0.0	0.0	0.0	0.0	0.0	0.0	0.0	0.0	0.0	0.0	0.0	0.0	0.0	0.0	0.0	0.0	0.0	0.0	0.0	0.0	0.0	0.0	0.0	0.0	0.0	0.0	0.0
ACVR1C_P363_F	-0.05026455	-0.05026455	-0.05026455	-0.05026455	-0.05026455	-0.05026455	0.44973546	-0.05026455	0.44973546	-0.05026455	-0.05026455	-0.05026455	-0.05026455	-0.05026455	-0.05026455	0.44973546	-0.05026455	-0.05026455	-0.05026455	-0.05026455	-0.05026455	-0.05026455	-0.05026455	-0.05026455	-0.05026455	-0.05026455	-0.05026455	-0.05026455	-0.05026455	-0.05026455	-0.05026455	-0.05026455	-0.05026455	-0.05026455	-0.05026455	-0.05026455	-0.05026455	-0.05026455	-0.05026455	-0.05026455	-0.05026455	-0.05026455	-0.05026455	-0.05026455	-0.05026455	-0.05026455	-0.05026455	-0.05026455	-0.05026455
ACVR2B_E27_R	0.0	0.0	0.0	0.0	0.0	0.0	0.0	0.0	0.0	0.0	0.0	0.0	0.0	0.0	0.0	0.0	0.0	0.0	0.0	0.0	0.0	0.0	0.0	0.0	0.0	0.0	0.0	0.0	0.0	0.0	0.0	0.0	0.0	0.0	0.0	0.0	0.0	0.0	0.0	0.0	0.0	0.0	0.0	0.0	0.0	0.0	0.0	0.0	0.0
ACVR2B_P676_F	-0.005291005	-0.005291005	-0.005291005	-0.005291005	-0.005291005	-0.005291005	-0.005291005	-0.005291005	-0.005291005	-0.005291005	-0.005291005	-0.005291005	-0.005291005	-0.005291005	-0.005291005	-0.005291005	-0.005291005	-0.005291005	-0.005291005	-0.005291005	-0.005291005	-0.005291005	-0.005291005	-0.005291005	-0.005291005	-0.005291005	-0.005291005	-0.005291005	-0.005291005	-0.005291005	-0.005291005	-0.005291005	-0.005291005	-0.005291005	-0.005291005	-0.005291005	-0.005291005	-0.005291005	-0.005291005	-0.005291005	-0.005291005	0.49470899	-0.005291005	-0.005291005	-0.005291005	-0.005291005	-0.005291005	-0.005291005	-0.005291005
ADAMTS12_E52_R	-0.44708994	-0.44708994	-0.44708994	-0.44708994	0.052910052	-0.44708994	-0.44708994	-0.44708994	-0.44708994	-0.44708994	-0.44708994	-0.44708994	-0.44708994	-0.44708994	0.052910052	-0.44708994	-0.44708994	-0.44708994	-0.44708994	-0.44708994	-0.44708994	-0.44708994	-0.44708994	-0.44708994	-0.44708994	-0.44708994	-0.44708994	-0.44708994	0.052910052	-0.44708994	-0.44708994	-0.44708994	-0.44708994	0.55291003	0.55291003	-0.44708994	-0.44708994	0.052910052	-0.44708994	0.052910052	-0.44708994	-0.44708994	-0.44708994	0.052910052	0.052910052	0.052910052	0.052910052	-0.44708994	0.55291003
ADAMTS12_P250_R	-0.25396827	-0.25396827	-0.25396827	-0.25396827	0.24603175	-0.25396827	-0.25396827	-0.25396827	-0.25396827	-0.25396827	-0.25396827	-0.25396827	-0.25396827	-0.25396827	-0.25396827	-0.25396827	-0.25396827	-0.25396827	-0.25396827	-0.25396827	-0.25396827	-0.25396827	-0.25396827	-0.25396827	-0.25396827	-0.25396827	-0.25396827	-0.25396827	-0.25396827	-0.25396827	-0.25396827	-0.25396827	-0.25396827	0.24603175	0.74603176	-0.25396827	-0.25396827	-0.25396827	-0.25396827	0.24603175	-0.25396827	-0.25396827	-0.25396827	-0.25396827	-0.25396827	0.24603175	-0.25396827	-0.25396827	-0.25396827
ADCYAP1_E163_R	-0.02910053	-0.02910053	-0.02910053	-0.02910053	0.47089946	-0.02910053	-0.02910053	-0.02910053	0.47089946	-0.02910053	-0.02910053	-0.02910053	-0.02910053	-0.02910053	-0.02910053	-0.02910053	-0.02910053	-0.02910053	-0.02910053	-0.02910053	-0.02910053	-0.02910053	-0.02910053	-0.02910053	-0.02910053	-0.02910053	-0.02910053	-0.02910053	-0.02910053	-0.02910053	-0.02910053	-0.02910053	-0.02910053	-0.02910053	-0.02910053	-0.02910053	-0.02910053	-0.02910053	-0.02910053	-0.02910053	-0.02910053	-0.02910053	-0.02910053	-0.02910053	-0.02910053	-0.02910053	-0.02910053	-0.02910053	-0.02910053
ADCYAP1_P398_F	-0.16402116	0.33597884	-0.16402116	-0.16402116	0.33597884	-0.16402116	-0.16402116	0.83597887	-0.16402116	-0.16402116	-0.16402116	-0.16402116	-0.16402116	-0.16402116	0.83597887	-0.16402116	-0.16402116	-0.16402116	-0.16402116	-0.16402116	-0.16402116	-0.16402116	-0.16402116	-0.16402116	0.33597884	-0.16402116	-0.16402116	-0.16402116	-0.16402116	-0.16402116	-0.16402116	-0.16402116	-0.16402116	-0.16402116	-0.16402116	-0.16402116	-0.16402116	-0.16402116	-0.16402116	-0.16402116	-0.16402116	-0.16402116	-0.16402116	-0.16402116	-0.16402116	0.33597884	-0.16402116	0.33597884	-0.16402116
ADCYAP1_P455_R	-0.103174604	0.3968254	-0.103174604	-0.103174604	-0.103174604	-0.103174604	-0.103174604	0.3968254	-0.103174604	-0.103174604	-0.103174604	-0.103174604	-0.103174604	-0.103174604	0.8968254	-0.103174604	-0.103174604	-0.103174604	-0.103174604	-0.103174604	-0.103174604	-0.103174604	-0.103174604	-0.103174604	0.3968254	-0.103174604	-0.103174604	-0.103174604	-0.103174604	-0.103174604	-0.103174604	-0.103174604	-0.103174604	-0.103174604	-0.103174604	-0.103174604	-0.103174604	-0.103174604	-0.103174604	-0.103174604	-0.103174604	-0.103174604	-0.103174604	-0.103174604	-0.103174604	0.3968254	-0.103174604	-0.103174604	-0.103174604
AFF3_P122_F	-0.4920635	0.007936508	0.007936508	0.007936508	0.007936508	0.007936508	0.007936508	0.007936508	0.007936508	0.007936508	0.007936508	0.007936508	0.007936508	0.007936508	-0.4920635	0.007936508	0.007936508	0.007936508	0.007936508	0.007936508	0.007936508	0.007936508	0.007936508	0.007936508	0.007936508	0.007936508	0.007936508	0.007936508	0.007936508	0.007936508	0.007936508	0.007936508	0.007936508	0.007936508	0.007936508	0.007936508	0.007936508	0.007936508	0.007936508	0.007936508	0.007936508	0.007936508	0.007936508	0.007936508	0.007936508	0.007936508	0.007936508	0.007936508	0.007936508
AFF3_P808_F	0.0	0.0	0.0	0.0	0.0	0.0	0.0	0.0	0.0	0.0	0.0	0.0	0.0	0.0	0.0	0.0	0.0	0.0	0.0	0.0	0.0	0.0	0.0	0.0	0.0	0.0	0.0	0.0	0.0	0.0	0.0	0.0	0.0	0.0	0.0	0.0	0.0	0.0	0.0	0.0	0.0	0.0	0.0	0.0	0.0	0.0	0.0	0.0	0.0
AFP_P824_F	0.007936508	0.007936508	0.007936508	0.007936508	0.007936508	0.007936508	0.007936508	0.007936508	0.007936508	0.007936508	0.007936508	0.007936508	0.007936508	0.007936508	0.007936508	0.007936508	0.007936508	0.007936508	0.007936508	0.007936508	0.007936508	0.007936508	0.007936508	0.007936508	0.007936508	0.007936508	0.007936508	0.007936508	0.007936508	0.007936508	0.007936508	0.007936508	0.007936508	0.007936508	0.007936508	0.007936508	0.007936508	0.007936508	0.007936508	0.007936508	0.007936508	0.007936508	0.007936508	0.007936508	0.007936508	0.007936508	0.007936508	0.007936508	0.007936508
AGTR1_P154_F	-0.15608466	0.84391534	-0.15608466	0.84391534	-0.15608466	-0.15608466	-0.15608466	0.84391534	0.84391534	-0.15608466	-0.15608466	-0.15608466	-0.15608466	-0.15608466	-0.15608466	-0.15608466	0.34391534	-0.15608466	-0.15608466	-0.15608466	-0.15608466	0.84391534	-0.15608466	0.84391534	0.84391534	-0.15608466	-0.15608466	-0.15608466	-0.15608466	-0.15608466	0.84391534	-0.15608466	-0.15608466	-0.15608466	0.34391534	-0.15608466	-0.15608466	-0.15608466	-0.15608466	0.34391534	-0.15608466	-0.15608466	-0.15608466	-0.15608466	-0.15608466	-0.15608466	-0.15608466	-0.15608466	-0.15608466
AGTR1_P41_F	-0.105820104	0.8941799	-0.105820104	0.39417988	-0.105820104	-0.105820104	-0.105820104	0.39417988	0.39417988	-0.105820104	-0.105820104	-0.105820104	-0.105820104	-0.105820104	-0.105820104	-0.105820104	-0.105820104	-0.105820104	-0.105820104	-0.105820104	-0.105820104	0.8941799	-0.105820104	0.39417988	0.8941799	-0.105820104	-0.105820104	0.8941799	-0.105820104	-0.105820104	0.8941799	-0.105820104	-0.105820104	-0.105820104	-0.105820104	-0.105820104	-0.105820104	-0.105820104	-0.105820104	0.39417988	-0.105820104	-0.105820104	-0.105820104	-0.105820104	-0.105820104	0.39417988	-0.105820104	-0.105820104	-0.105820104
AGXT_E115_R	0.023809524	0.023809524	0.023809524	0.023809524	0.023809524	0.023809524	-0.47619048	0.023809524	0.023809524	0.023809524	0.023809524	0.023809524	0.023809524	0.023809524	0.023809524	0.023809524	0.023809524	0.023809524	0.023809524	0.023809524	0.023809524	0.023809524	0.023809524	0.023809524	0.023809524	0.023809524	0.023809524	0.023809524	0.023809524	0.023809524	0.023809524	0.023809524	0.023809524	0.023809524	0.023809524	0.023809524	0.023809524	0.023809524	0.023809524	0.023809524	0.023809524	0.023809524	0.023809524	0.023809524	0.023809524	0.023809524	0.023809524	0.023809524	0.023809524
AGXT_P180_F	0.03968254	-0.46031746	0.03968254	0.03968254	0.03968254	0.03968254	-0.46031746	0.03968254	0.03968254	0.03968254	0.03968254	0.03968254	0.03968254	-0.46031746	0.03968254	0.03968254	0.03968254	0.03968254	0.03968254	0.03968254	0.03968254	0.03968254	0.03968254	0.03968254	0.03968254	0.03968254	0.03968254	0.03968254	0.03968254	0.03968254	0.03968254	0.03968254	0.03968254	0.03968254	-0.46031746	0.03968254	0.03968254	0.03968254	0.03968254	-0.46031746	0.03968254	0.03968254	0.03968254	0.03968254	0.03968254	0.03968254	0.03968254	0.03968254	0.03968254
AHR_E103_F	-0.0026455026	-0.0026455026	-0.0026455026	-0.0026455026	-0.0026455026	-0.0026455026	-0.0026455026	-0.0026455026	-0.0026455026	-0.0026455026	-0.0026455026	-0.0026455026	-0.0026455026	-0.0026455026	-0.0026455026	-0.0026455026	-0.0026455026	-0.0026455026	-0.0026455026	-0.0026455026	-0.0026455026	-0.0026455026	-0.0026455026	-0.0026455026	-0.0026455026	-0.0026455026	-0.0026455026	-0.0026455026	-0.0026455026	-0.0026455026	-0.0026455026	-0.0026455026	-0.0026455026	-0.0026455026	-0.0026455026	-0.0026455026	-0.0026455026	-0.0026455026	-0.0026455026	-0.0026455026	-0.0026455026	-0.0026455026	-0.0026455026	-0.0026455026	-0.0026455026	-0.0026455026	-0.0026455026	-0.0026455026	-0.0026455026
AHR_P166_R	-0.013227513	-0.013227513	-0.013227513	-0.013227513	-0.013227513	-0.013227513	-0.013227513	-0.013227513	-0.013227513	-0.013227513	-0.013227513	-0.013227513	-0.013227513	-0.013227513	-0.013227513	-0.013227513	-0.013227513	-0.013227513	-0.013227513	-0.013227513	-0.013227513	0.48677248	-0.013227513	-0.013227513	-0.013227513	-0.013227513	-0.013227513	-0.013227513	-0.013227513	-0.013227513	-0.013227513	-0.013227513	-0.013227513	-0.013227513	-0.013227513	-0.013227513	-0.013227513	-0.013227513	-0.013227513	-0.013227513	-0.013227513	-0.013227513	-0.013227513	-0.013227513	-0.013227513	-0.013227513	-0.013227513	-0.013227513	-0.013227513
AIM2_P624_F	-0.3994709	0.1005291	0.1005291	0.1005291	0.1005291	-0.3994709	-0.3994709	0.1005291	0.1005291	0.1005291	0.1005291	0.1005291	0.1005291	0.1005291	-0.8994709	0.1005291	0.1005291	0.1005291	-0.3994709	-0.3994709	0.1005291	0.1005291	-0.3994709	0.1005291	0.1005291	0.1005291	0.1005291	0.1005291	-0.3994709	0.1005291	-0.3994709	0.1005291	0.1005291	0.1005291	0.1005291	0.1005291	0.1005291	0.1005291	0.1005291	0.1005291	-0.3994709	0.1005291	-0.8994709	0.1005291	0.1005291	0.1005291	0.1005291	0.1005291	0.1005291
AKT1_P310_R	0.0	0.0	0.0	0.0	0.0	0.0	0.0	0.0	0.0	0.0	0.0	0.0	0.0	0.0	0.0	0.0	0.0	0.0	0.0	0.0	0.0	0.0	0.0	0.0	0.0	0.0	0.0	0.0	0.0	0.0	0.0	0.0	0.0	0.0	0.0	0.0	0.0	0.0	0.0	0.0	0.0	0.0	0.0	0.0	0.0	0.0	0.0	0.0	0.0
ALK_E183_R	-0.17724867	-0.17724867	-0.17724867	-0.17724867	-0.17724867	-0.17724867	-0.17724867	-0.17724867	-0.17724867	-0.17724867	-0.17724867	-0.17724867	-0.17724867	-0.17724867	0.3227513	-0.17724867	-0.17724867	-0.17724867	-0.17724867	-0.17724867	-0.17724867	0.3227513	-0.17724867	-0.17724867	-0.17724867	-0.17724867	-0.17724867	-0.17724867	-0.17724867	-0.17724867	0.82275134	-0.17724867	-0.17724867	-0.17724867	-0.17724867	-0.17724867	-0.17724867	-0.17724867	-0.17724867	-0.17724867	-0.17724867	-0.17724867	-0.17724867	0.3227513	-0.17724867	0.3227513	-0.17724867	-0.17724867	-0.17724867
ALK_P28_F	-0.15608466	-0.15608466	-0.15608466	-0.15608466	-0.15608466	-0.15608466	-0.15608466	-0.15608466	-0.15608466	-0.15608466	-0.15608466	-0.15608466	-0.15608466	-0.15608466	0.84391534	-0.15608466	-0.15608466	-0.15608466	-0.15608466	-0.15608466	-0.15608466	0.34391534	-0.15608466	-0.15608466	-0.15608466	-0.15608466	-0.15608466	-0.15608466	-0.15608466	-0.15608466	0.84391534	-0.15608466	-0.15608466	-0.15608466	-0.15608466	-0.15608466	-0.15608466	-0.15608466	-0.15608466	-0.15608466	-0.15608466	0.34391534	-0.15608466	-0.15608466	-0.15608466	-0.15608466	-0.15608466	-0.15608466	-0.15608466
ALOX12_E85_R	0.19312169	-0.8068783	0.19312169	0.19312169	-0.3068783	-0.3068783	0.19312169	-0.3068783	0.19312169	0.19312169	0.19312169	0.19312169	-0.3068783	-0.8068783	-0.3068783	-0.3068783	0.19312169	0.19312169	0.19312169	-0.8068783	0.19312169	-0.8068783	0.19312169	0.19312169	-0.3068783	0.19312169	-0.3068783	0.19312169	-0.3068783	0.19312169	0.19312169	0.19312169	-0.8068783	0.19312169	0.19312169	-0.3068783	0.19312169	0.19312169	0.19312169	-0.3068783	0.19312169	-0.8068783	0.19312169	0.19312169	0.19312169	-0.3068783	0.19312169	0.19312169	-0.3068783
ALOX12_P223_R	0.23015873	-0.76984125	0.23015873	0.23015873	-0.26984128	-0.76984125	0.23015873	-0.26984128	0.23015873	0.23015873	0.23015873	0.23015873	-0.26984128	-0.26984128	-0.26984128	-0.26984128	0.23015873	0.23015873	0.23015873	-0.26984128	0.23015873	-0.76984125	0.23015873	0.23015873	-0.26984128	0.23015873	-0.26984128	0.23015873	0.23015873	0.23015873	0.23015873	0.23015873	-0.26984128	0.23015873	0.23015873	-0.26984128	0.23015873	-0.26984128	0.23015873	-0.26984128	0.23015873	-0.26984128	0.23015873	-0.26984128	-0.26984128	-0.76984125	-0.26984128	0.23015873	-0.76984125
ALPL_P278_F	-0.044973545	-0.044973545	-0.044973545	-0.044973545	-0.044973545	-0.044973545	-0.044973545	-0.044973545	-0.044973545	-0.044973545	-0.044973545	-0.044973545	-0.044973545	-0.044973545	-0.044973545	-0.044973545	-0.044973545	-0.044973545	-0.044973545	-0.044973545	-0.044973545	-0.044973545	-0.044973545	-0.044973545	-0.044973545	-0.044973545	-0.044973545	-0.044973545	-0.044973545	-0.044973545	-0.044973545	-0.044973545	-0.044973545	-0.044973545	-0.044973545	-0.044973545	-0.044973545	-0.044973545	-0.044973545	-0.044973545	-0.044973545	-0.044973545	-0.044973545	-0.044973545	-0.044973545	-0.044973545	-0.044973545	-0.044973545	-0.044973545
ALPL_P433_F	0.33597884	-0.16402116	-0.66402113	-0.16402116	-0.16402116	-0.66402113	-0.66402113	-0.16402116	0.33597884	0.33597884	-0.16402116	-0.16402116	-0.66402113	-0.16402116	0.33597884	-0.16402116	-0.16402116	-0.16402116	-0.16402116	-0.16402116	-0.16402116	0.33597884	-0.16402116	-0.66402113	-0.16402116	-0.16402116	-0.16402116	-0.16402116	-0.66402113	0.33597884	-0.16402116	-0.16402116	-0.16402116	-0.66402113	0.33597884	-0.16402116	-0.66402113	-0.16402116	-0.16402116	0.33597884	-0.66402113	-0.66402113	0.33597884	0.33597884	0.33597884	-0.16402116	-0.16402116	-0.16402116	-0.16402116
AOC3_P890_R	0.17460318	0.17460318	0.17460318	0.17460318	0.17460318	0.17460318	-0.32539684	0.17460318	0.17460318	0.17460318	0.17460318	-0.32539684	-0.32539684	0.17460318	-0.32539684	0.17460318	0.17460318	-0.32539684	0.17460318	-0.32539684	0.17460318	-0.32539684	0.17460318	0.17460318	0.17460318	0.67460316	-0.32539684	0.67460316	0.17460318	0.17460318	0.67460316	0.17460318	0.17460318	-0.32539684	-0.32539684	0.17460318	-0.32539684	-0.32539684	0.17460318	0.17460318	0.67460316	-0.32539684	0.17460318	-0.32539684	-0.32539684	-0.32539684	-0.32539684	-0.32539684	0.17460318
APBA1_E99_R	-0.005291005	-0.005291005	-0.005291005	-0.005291005	-0.005291005	-0.005291005	-0.005291005	-0.005291005	-0.005291005	-0.005291005	-0.005291005	-0.005291005	-0.005291005	-0.005291005	-0.005291005	-0.005291005	-0.005291005	-0.005291005	-0.005291005	-0.005291005	-0.005291005	-0.005291005	-0.005291005	-0.005291005	-0.005291005	-0.005291005	-0.005291005	-0.005291005	-0.005291005	-0.005291005	-0.005291005	-0.005291005	-0.005291005	-0.005291005	-0.005291005	-0.005291005	-0.005291005	-0.005291005	-0.005291005	-0.005291005	-0.005291005	-0.005291005	-0.005291005	-0.005291005	-0.005291005	-0.005291005	-0.005291005	-0.005291005	-0.005291005
APBA1_P644_F	-0.023809524	-0.023809524	-0.023809524	-0.023809524	-0.023809524	-0.023809524	-0.023809524	-0.023809524	-0.023809524	-0.023809524	-0.023809524	-0.023809524	-0.023809524	-0.023809524	-0.023809524	-0.023809524	-0.023809524	-0.023809524	-0.023809524	-0.023809524	-0.023809524	-0.023809524	-0.023809524	0.47619048	-0.023809524	-0.023809524	-0.023809524	-0.023809524	-0.023809524	-0.023809524	-0.023809524	-0.023809524	-0.023809524	-0.023809524	-0.023809524	-0.023809524	-0.023809524	-0.023809524	-0.023809524	-0.023809524	-0.023809524	-0.023809524	-0.023809524	-0.023809524	-0.023809524	-0.023809524	-0.023809524	-0.023809524	-0.023809524
APBA2_P227_F	0.06084656	0.06084656	0.06084656	0.06084656	0.06084656	0.06084656	0.06084656	0.06084656	0.06084656	0.06084656	0.06084656	0.06084656	0.06084656	0.06084656	0.06084656	0.06084656	0.06084656	0.06084656	0.06084656	0.06084656	0.06084656	0.06084656	0.06084656	-0.93915343	0.06084656	0.06084656	0.06084656	0.06084656	0.06084656	0.06084656	0.06084656	0.06084656	0.06084656	0.06084656	0.06084656	0.06084656	0.06084656	0.06084656	0.06084656	0.06084656	0.06084656	0.06084656	0.06084656	0.06084656	0.06084656	0.06084656	0.06084656	0.06084656	0.06084656
APBA2_P305_R	0.07936508	0.07936508	0.07936508	0.07936508	0.07936508	0.07936508	0.07936508	0.07936508	0.07936508	0.07936508	0.07936508	0.07936508	0.07936508	0.07936508	-0.42063493	0.07936508	0.07936508	0.07936508	0.07936508	0.07936508	0.07936508	0.07936508	0.07936508	0.07936508	0.07936508	0.07936508	0.07936508	0.07936508	0.07936508	0.07936508	0.07936508	0.07936508	0.07936508	0.07936508	0.07936508	0.07936508	0.07936508	0.07936508	0.07936508	0.07936508	0.07936508	0.07936508	0.07936508	0.07936508	0.07936508	0.07936508	0.07936508	0.07936508	0.07936508
APC_P14_F	-0.5185185	-0.5185185	-0.018518519	-0.5185185	-0.5185185	-0.5185185	-0.5185185	-0.5185185	-0.5185185	-0.018518519	-0.5185185	-0.5185185	-0.5185185	-0.5185185	-0.018518519	-0.5185185	0.4814815	-0.5185185	0.4814815	-0.5185185	-0.5185185	-0.5185185	-0.5185185	-0.5185185	-0.5185185	-0.5185185	-0.5185185	-0.5185185	-0.5185185	-0.5185185	0.4814815	-0.5185185	-0.5185185	-0.5185185	0.4814815	-0.018518519	-0.5185185	-0.5185185	-0.5185185	-0.5185185	-0.5185185	-0.5185185	-0.5185185	0.4814815	-0.5185185	-0.5185185	-0.5185185	-0.5185185	0.4814815
APC_P280_R	-0.17989418	-0.17989418	-0.17989418	-0.17989418	-0.17989418	-0.17989418	-0.17989418	-0.17989418	-0.17989418	-0.17989418	-0.17989418	-0.17989418	-0.17989418	-0.17989418	-0.17989418	-0.17989418	-0.17989418	-0.17989418	0.32010582	-0.17989418	-0.17989418	-0.17989418	-0.17989418	-0.17989418	-0.17989418	-0.17989418	-0.17989418	-0.17989418	-0.17989418	-0.17989418	0.32010582	-0.17989418	-0.17989418	-0.17989418	0.8201058	-0.17989418	-0.17989418	-0.17989418	-0.17989418	-0.17989418	-0.17989418	-0.17989418	-0.17989418	-0.17989418	-0.17989418	-0.17989418	-0.17989418	-0.17989418	0.32010582
APOA1_P261_F	0.08465608	-0.4153439	0.08465608	0.08465608	0.08465608	0.08465608	0.08465608	0.08465608	0.08465608	0.08465608	0.08465608	0.08465608	0.08465608	0.08465608	0.08465608	0.08465608	0.08465608	-0.4153439	0.08465608	0.08465608	0.08465608	0.08465608	0.08465608	0.08465608	0.08465608	0.08465608	0.08465608	0.08465608	0.08465608	0.08465608	0.08465608	0.08465608	0.08465608	0.08465608	0.08465608	0.08465608	0.08465608	0.08465608	0.08465608	0.08465608	0.08465608	-0.4153439	0.08465608	-0.91534394	0.08465608	-0.4153439	0.08465608	0.08465608	0.08465608
APOA1_P75_F	0.06878307	0.06878307	0.06878307	0.06878307	0.06878307	-0.93121696	0.06878307	0.06878307	0.06878307	0.06878307	0.06878307	0.06878307	0.06878307	0.06878307	0.06878307	0.06878307	0.06878307	0.06878307	0.06878307	0.06878307	0.06878307	0.06878307	0.06878307	-0.43121693	-0.93121696	0.06878307	0.06878307	-0.93121696	0.06878307	0.06878307	0.06878307	0.06878307	0.06878307	0.06878307	0.06878307	0.06878307	0.06878307	0.06878307	0.06878307	0.06878307	0.06878307	0.06878307	0.06878307	-0.93121696	0.06878307	0.06878307	0.06878307	0.06878307	0.06878307
APOC1_P406_R	-0.35449734	0.14550264	0.14550264	0.14550264	0.14550264	0.14550264	0.14550264	0.14550264	0.14550264	0.14550264	0.14550264	0.14550264	0.14550264	0.14550264	-0.35449734	0.14550264	0.14550264	0.14550264	0.14550264	0.14550264	0.14550264	0.14550264	-0.35449734	-0.35449734	0.14550264	0.14550264	0.14550264	0.14550264	0.14550264	-0.35449734	0.14550264	0.14550264	0.14550264	0.14550264	-0.35449734	0.14550264	0.14550264	0.14550264	0.14550264	0.14550264	0.14550264	-0.35449734	0.14550264	-0.35449734	0.14550264	0.14550264	0.14550264	-0.35449734	-0.35449734
APOC2_P377_F	0.034391534	0.034391534	0.034391534	0.034391534	0.034391534	0.034391534	0.034391534	0.034391534	0.034391534	0.034391534	0.034391534	0.034391534	0.034391534	-0.9656085	0.034391534	0.034391534	0.034391534	0.034391534	0.034391534	0.034391534	0.034391534	0.034391534	0.034391534	0.034391534	0.034391534	0.034391534	0.034391534	0.034391534	0.034391534	0.034391534	0.034391534	0.034391534	0.034391534	0.034391534	0.034391534	0.034391534	0.034391534	0.034391534	0.034391534	0.034391534	0.034391534	0.034391534	0.034391534	0.034391534	0.034391534	0.034391534	0.034391534	0.034391534	0.034391534
APP_E8_F	0.0	0.0	0.0	0.0	0.0	0.0	0.0	0.0	0.0	0.0	0.0	0.0	0.0	0.0	0.0	0.0	0.0	0.0	0.0	0.0	0.0	0.0	0.0	0.0	0.0	0.0	0.0	0.0	0.0	0.0	0.0	0.0	0.0	0.0	0.0	0.0	0.0	0.0	0.0	0.0	0.0	0.0	0.0	0.0	0.0	0.0	0.0	0.0	0.0
APP_P179_R	-0.005291005	-0.005291005	-0.005291005	-0.005291005	-0.005291005	-0.005291005	-0.005291005	-0.005291005	-0.005291005	-0.005291005	-0.005291005	-0.005291005	-0.005291005	-0.005291005	-0.005291005	-0.005291005	-0.005291005	-0.005291005	-0.005291005	-0.005291005	-0.005291005	-0.005291005	-0.005291005	-0.005291005	-0.005291005	-0.005291005	-0.005291005	-0.005291005	-0.005291005	-0.005291005	-0.005291005	-0.005291005	-0.005291005	-0.005291005	-0.005291005	-0.005291005	-0.005291005	-0.005291005	-0.005291005	-0.005291005	-0.005291005	-0.005291005	-0.005291005	-0.005291005	-0.005291005	-0.005291005	-0.005291005	-0.005291005	-0.005291005
AR_P189_R	0.14814815	0.14814815	0.14814815	0.14814815	0.14814815	0.14814815	0.14814815	0.14814815	-0.35185185	0.14814815	-0.35185185	0.6481481	0.14814815	0.14814815	0.14814815	0.14814815	0.14814815	0.14814815	0.14814815	0.14814815	-0.35185185	-0.35185185	-0.35185185	0.14814815	0.14814815	0.14814815	-0.35185185	0.14814815	0.14814815	0.14814815	0.14814815	0.14814815	0.14814815	-0.35185185	-0.35185185	0.14814815	0.14814815	0.14814815	0.14814815	0.14814815	-0.35185185	0.14814815	-0.35185185	-0.35185185	0.14814815	0.14814815	0.14814815	-0.35185185	0.14814815
AR_P54_R	-0.28042328	0.7195767	-0.28042328	-0.28042328	0.21957672	-0.28042328	-0.28042328	0.7195767	-0.28042328	-0.28042328	-0.28042328	0.7195767	0.7195767	-0.28042328	-0.28042328	0.21957672	0.21957672	-0.28042328	0.21957672	0.7195767	-0.28042328	-0.28042328	-0.28042328	0.21957672	-0.28042328	0.7195767	-0.28042328	0.21957672	0.21957672	-0.28042328	0.21957672	0.21957672	0.21957672	-0.28042328	-0.28042328	-0.28042328	-0.28042328	0.21957672	-0.28042328	0.21957672	-0.28042328	-0.28042328	-0.28042328	-0.28042328	0.21957672	0.21957672	0.7195767	0.7195767	-0.28042328
ARAF_E38_F	0.1904762	-0.30952382	0.1904762	0.1904762	-0.30952382	-0.30952382	-0.30952382	-0.30952382	-0.30952382	0.1904762	0.1904762	-0.30952382	0.1904762	0.1904762	-0.30952382	0.1904762	0.1904762	-0.30952382	-0.30952382	0.1904762	0.1904762	-0.8095238	-0.30952382	0.1904762	0.1904762	-0.30952382	0.1904762	-0.30952382	0.1904762	0.1904762	-0.30952382	0.1904762	0.1904762	0.1904762	-0.30952382	-0.30952382	0.1904762	0.1904762	0.1904762	0.1904762	0.1904762	0.1904762	0.1904762	-0.30952382	0.1904762	0.1904762	0.1904762	0.1904762	0.1904762
ARAF_P63_R	0.06878307	-0.43121693	0.56878304	0.06878307	0.06878307	0.06878307	-0.43121693	0.06878307	0.06878307	0.06878307	0.06878307	-0.43121693	0.56878304	0.06878307	0.06878307	0.06878307	0.06878307	-0.43121693	0.06878307	0.56878304	0.06878307	-0.43121693	0.06878307	0.06878307	0.06878307	0.06878307	-0.43121693	0.06878307	0.06878307	0.06878307	0.06878307	0.06878307	0.06878307	0.56878304	-0.43121693	-0.43121693	0.06878307	0.06878307	0.06878307	0.06878307	-0.43121693	0.56878304	0.06878307	-0.43121693	-0.43121693	0.06878307	0.06878307	-0.43121693	-0.43121693
AREG_E25_F	0.0	0.0	0.0	0.0	0.0	0.0	0.0	0.0	0.0	0.0	0.0	0.0	0.0	0.0	0.0	0.0	0.0	0.0	0.0	0.0	0.0	0.0	0.0	0.0	0.0	0.0	0.0	0.0	0.0	0.0	0.0	0.0	0.0	0.0	0.0	0.0	0.0	0.0	0.0	0.0	0.0	0.0	0.0	0.0	0.0	0.0	0.0	0.0	0.0
AREG_P217_R	-0.031746034	0.46825397	-0.031746034	0.46825397	-0.031746034	-0.031746034	-0.031746034	-0.031746034	-0.031746034	-0.031746034	-0.031746034	-0.031746034	-0.031746034	-0.031746034	-0.031746034	-0.031746034	-0.031746034	0.46825397	-0.031746034	-0.031746034	-0.031746034	-0.031746034	-0.031746034	-0.031746034	-0.031746034	-0.031746034	0.46825397	-0.031746034	0.46825397	-0.031746034	-0.031746034	-0.031746034	-0.031746034	-0.031746034	-0.031746034	0.46825397	-0.031746034	-0.031746034	-0.031746034	-0.031746034	-0.031746034	-0.031746034	-0.031746034	-0.031746034	-0.031746034	-0.031746034	-0.031746034	-0.031746034	0.46825397
ARHGAP9_P260_F	0.026455026	0.026455026	0.026455026	0.026455026	0.026455026	0.026455026	0.026455026	0.026455026	0.026455026	0.026455026	0.026455026	-0.47354499	0.026455026	0.026455026	0.026455026	0.026455026	0.026455026	0.026455026	0.026455026	-0.47354499	0.026455026	0.026455026	0.026455026	0.026455026	0.026455026	-0.47354499	0.026455026	0.026455026	-0.47354499	0.026455026	0.026455026	0.026455026	0.026455026	0.026455026	-0.47354499	0.026455026	0.026455026	0.026455026	0.026455026	0.026455026	0.026455026	0.026455026	0.026455026	0.026455026	0.026455026	0.026455026	0.026455026	0.026455026	0.026455026
ARHGAP9_P518_R	0.015873017	0.015873017	0.015873017	0.015873017	0.015873017	0.015873017	0.015873017	0.015873017	0.015873017	0.015873017	0.015873017	-0.48412699	0.015873017	0.015873017	0.015873017	0.015873017	0.015873017	0.015873017	0.015873017	-0.48412699	0.015873017	0.015873017	0.015873017	0.015873017	0.015873017	0.015873017	0.015873017	0.015873017	0.015873017	0.015873017	0.015873017	0.015873017	0.015873017	0.015873017	-0.48412699	0.015873017	0.015873017	0.015873017	0.015873017	0.015873017	0.015873017	0.015873017	0.015873017	0.015873017	0.015873017	0.015873017	0.015873017	0.015873017	0.015873017
ARHGDIB_P148_R	0.10846561	0.6084656	0.10846561	0.6084656	-0.3915344	0.6084656	0.10846561	0.6084656	0.10846561	0.6084656	0.10846561	0.6084656	0.6084656	0.6084656	-0.3915344	0.10846561	0.6084656	0.10846561	0.6084656	0.6084656	0.10846561	0.6084656	0.6084656	0.10846561	0.10846561	0.6084656	0.10846561	0.10846561	-0.3915344	0.6084656	0.10846561	0.6084656	-0.3915344	0.10846561	0.6084656	0.6084656	-0.3915344	0.10846561	0.10846561	0.10846561	0.6084656	0.10846561	0.6084656	-0.3915344	-0.3915344	0.10846561	-0.3915344	-0.3915344	0.10846561
ARNT_P238_R	-0.005291005	-0.005291005	-0.005291005	-0.005291005	-0.005291005	-0.005291005	-0.005291005	-0.005291005	-0.005291005	-0.005291005	-0.005291005	-0.005291005	-0.005291005	-0.005291005	-0.005291005	-0.005291005	-0.005291005	-0.005291005	-0.005291005	-0.005291005	-0.005291005	-0.005291005	-0.005291005	-0.005291005	-0.005291005	-0.005291005	-0.005291005	-0.005291005	0.49470899	-0.005291005	-0.005291005	-0.005291005	-0.005291005	-0.005291005	-0.005291005	-0.005291005	-0.005291005	-0.005291005	-0.005291005	-0.005291005	-0.005291005	-0.005291005	-0.005291005	-0.005291005	-0.005291005	-0.005291005	-0.005291005	-0.005291005	-0.005291005
ASB4_E89_F	0.0026455026	0.0026455026	0.0026455026	0.0026455026	0.0026455026	0.0026455026	0.0026455026	0.0026455026	0.0026455026	0.0026455026	0.0026455026	0.0026455026	0.0026455026	0.0026455026	0.0026455026	0.0026455026	0.0026455026	0.0026455026	0.0026455026	0.0026455026	0.0026455026	0.0026455026	0.0026455026	0.0026455026	0.0026455026	0.0026455026	0.0026455026	0.0026455026	0.0026455026	0.0026455026	0.0026455026	0.0026455026	0.0026455026	0.0026455026	0.0026455026	0.0026455026	0.0026455026	0.0026455026	0.0026455026	0.0026455026	0.0026455026	0.0026455026	0.0026455026	0.0026455026	0.0026455026	0.0026455026	0.0026455026	0.0026455026	0.0026455026
ASB4_P391_F	0.018518519	0.018518519	0.018518519	0.018518519	0.018518519	0.018518519	0.018518519	0.018518519	0.018518519	0.018518519	0.018518519	0.018518519	0.018518519	0.018518519	0.018518519	0.018518519	0.018518519	0.018518519	0.018518519	0.018518519	0.018518519	0.018518519	0.018518519	0.018518519	0.018518519	0.018518519	0.018518519	0.018518519	0.018518519	0.018518519	0.018518519	0.018518519	0.018518519	0.018518519	0.018518519	0.018518519	0.018518519	0.018518519	0.018518519	0.018518519	0.018518519	0.018518519	0.018518519	0.018518519	0.018518519	0.018518519	0.018518519	0.018518519	0.018518519
ASB4_P52_R	0.007936508	0.007936508	0.007936508	0.007936508	0.007936508	0.007936508	0.007936508	0.007936508	0.007936508	0.007936508	0.007936508	0.007936508	0.007936508	0.007936508	0.007936508	0.007936508	0.007936508	0.007936508	0.007936508	0.007936508	0.007936508	0.007936508	0.007936508	0.007936508	0.007936508	0.007936508	0.007936508	0.007936508	0.007936508	0.007936508	0.007936508	0.007936508	0.007936508	0.007936508	0.007936508	0.007936508	0.007936508	0.007936508	0.007936508	0.007936508	0.007936508	-0.4920635	0.007936508	0.007936508	0.007936508	0.007936508	0.007936508	0.007936508	0.007936508
ASCL1_E24_F	-0.044973545	-0.044973545	-0.044973545	-0.044973545	-0.044973545	-0.044973545	-0.044973545	-0.044973545	-0.044973545	-0.044973545	-0.044973545	-0.044973545	-0.044973545	-0.044973545	-0.044973545	-0.044973545	-0.044973545	-0.044973545	-0.044973545	-0.044973545	-0.044973545	-0.044973545	-0.044973545	-0.044973545	-0.044973545	-0.044973545	-0.044973545	-0.044973545	-0.044973545	-0.044973545	0.45502645	-0.044973545	-0.044973545	-0.044973545	-0.044973545	-0.044973545	-0.044973545	-0.044973545	-0.044973545	-0.044973545	-0.044973545	-0.044973545	-0.044973545	-0.044973545	-0.044973545	0.45502645	-0.044973545	-0.044973545	-0.044973545
ASCL1_P747_F	-0.071428575	0.42857143	-0.071428575	-0.071428575	0.42857143	-0.071428575	-0.5714286	0.42857143	-0.5714286	-0.5714286	-0.071428575	-0.5714286	-0.5714286	-0.071428575	0.42857143	0.42857143	-0.071428575	-0.071428575	-0.071428575	-0.071428575	-0.5714286	0.42857143	-0.071428575	0.42857143	-0.071428575	0.42857143	-0.071428575	-0.071428575	-0.071428575	-0.071428575	0.42857143	-0.071428575	-0.071428575	0.42857143	-0.071428575	-0.071428575	-0.071428575	0.42857143	-0.071428575	-0.071428575	-0.071428575	0.42857143	0.42857143	-0.071428575	-0.5714286	0.42857143	-0.071428575	0.42857143	-0.5714286
ASCL2_E76_R	-0.3809524	0.61904764	-0.3809524	-0.3809524	-0.3809524	0.61904764	-0.3809524	0.61904764	0.61904764	-0.3809524	-0.3809524	0.61904764	-0.3809524	-0.3809524	0.61904764	0.61904764	-0.3809524	0.11904762	0.61904764	0.61904764	-0.3809524	0.61904764	-0.3809524	0.11904762	0.61904764	0.11904762	0.11904762	0.11904762	-0.3809524	-0.3809524	0.61904764	-0.3809524	-0.3809524	0.61904764	-0.3809524	0.61904764	0.11904762	-0.3809524	-0.3809524	-0.3809524	0.61904764	-0.3809524	0.11904762	0.61904764	-0.3809524	0.61904764	-0.3809524	-0.3809524	0.61904764
ASCL2_P360_F	-0.35449734	0.6455026	-0.35449734	-0.35449734	-0.35449734	0.6455026	-0.35449734	0.6455026	0.14550264	-0.35449734	-0.35449734	0.6455026	-0.35449734	-0.35449734	0.6455026	0.6455026	-0.35449734	0.14550264	0.6455026	0.6455026	-0.35449734	0.6455026	-0.35449734	0.14550264	0.14550264	0.14550264	0.6455026	0.6455026	-0.35449734	-0.35449734	0.6455026	-0.35449734	-0.35449734	0.6455026	-0.35449734	-0.35449734	0.14550264	-0.35449734	-0.35449734	-0.35449734	0.6455026	-0.35449734	-0.35449734	-0.35449734	0.14550264	0.6455026	-0.35449734	0.14550264	-0.35449734
ASCL2_P609_R	-0.5026455	0.4973545	-0.5026455	-0.5026455	-0.0026455026	0.4973545	-0.5026455	0.4973545	0.4973545	-0.5026455	-0.0026455026	0.4973545	-0.5026455	-0.0026455026	0.4973545	0.4973545	-0.5026455	-0.0026455026	-0.0026455026	0.4973545	-0.0026455026	0.4973545	-0.0026455026	-0.0026455026	-0.0026455026	0.4973545	-0.0026455026	0.4973545	-0.5026455	-0.5026455	0.4973545	-0.0026455026	-0.0026455026	-0.0026455026	-0.5026455	-0.5026455	0.4973545	-0.5026455	-0.0026455026	-0.5026455	0.4973545	-0.5026455	-0.5026455	-0.0026455026	-0.0026455026	0.4973545	-0.5026455	0.4973545	-0.0026455026
ATP10A_P147_F	-0.41798943	-0.41798943	-0.41798943	-0.41798943	0.08201058	-0.41798943	-0.41798943	0.08201058	-0.41798943	-0.41798943	0.08201058	0.08201058	-0.41798943	-0.41798943	-0.41798943	-0.41798943	0.08201058	-0.41798943	0.58201057	0.08201058	0.08201058	-0.41798943	-0.41798943	0.08201058	-0.41798943	0.08201058	-0.41798943	0.08201058	0.08201058	0.08201058	0.08201058	0.08201058	-0.41798943	-0.41798943	0.58201057	0.08201058	-0.41798943	-0.41798943	0.08201058	0.08201058	0.58201057	-0.41798943	-0.41798943	0.58201057	0.08201058	0.58201057	-0.41798943	-0.41798943	-0.41798943
ATP10A_P524_R	-0.22222222	0.2777778	0.2777778	0.2777778	0.2777778	0.2777778	0.2777778	-0.22222222	0.2777778	-0.22222222	0.2777778	-0.22222222	-0.22222222	0.2777778	-0.7222222	0.2777778	0.2777778	0.2777778	-0.22222222	0.2777778	0.2777778	0.2777778	-0.22222222	-0.7222222	-0.22222222	0.2777778	0.2777778	0.2777778	0.2777778	0.2777778	0.2777778	-0.22222222	0.2777778	0.2777778	-0.22222222	0.2777778	-0.22222222	0.2777778	-0.22222222	-0.22222222	-0.22222222	0.2777778	0.2777778	-0.22222222	-0.22222222	0.2777778	0.2777778	0.2777778	0.2777778
AXIN1_P995_R	-0.21957672	-0.21957672	0.28042328	0.28042328	0.28042328	-0.7195767	-0.7195767	0.28042328	-0.7195767	0.28042328	0.28042328	0.28042328	-0.21957672	-0.7195767	0.28042328	0.28042328	0.28042328	0.28042328	0.28042328	-0.21957672	0.28042328	0.28042328	0.28042328	0.28042328	0.28042328	0.28042328	0.28042328	0.28042328	-0.7195767	-0.21957672	0.28042328	0.28042328	0.28042328	0.28042328	0.28042328	0.28042328	0.28042328	-0.7195767	0.28042328	0.28042328	0.28042328	0.28042328	0.28042328	0.28042328	-0.7195767	-0.21957672	-0.7195767	-0.7195767	0.28042328
AXL_E61_F	-0.052910052	-0.052910052	-0.052910052	-0.052910052	-0.052910052	-0.052910052	0.44708994	0.44708994	-0.052910052	0.44708994	-0.052910052	-0.052910052	-0.052910052	-0.052910052	-0.052910052	0.44708994	-0.052910052	0.44708994	-0.052910052	-0.052910052	-0.052910052	-0.052910052	-0.052910052	-0.052910052	-0.052910052	0.94708997	-0.052910052	-0.052910052	-0.052910052	-0.052910052	0.44708994	-0.052910052	-0.052910052	-0.052910052	-0.052910052	-0.052910052	-0.052910052	-0.052910052	-0.052910052	0.44708994	-0.052910052	-0.052910052	-0.052910052	-0.052910052	-0.052910052	-0.052910052	-0.052910052	-0.052910052	-0.052910052
AXL_P223_R	0.32539684	-0.17460318	0.32539684	0.32539684	0.32539684	-0.17460318	-0.17460318	0.32539684	-0.17460318	0.32539684	-0.17460318	-0.17460318	0.32539684	-0.17460318	0.32539684	0.82539684	0.32539684	0.82539684	0.32539684	-0.17460318	0.32539684	-0.17460318	0.32539684	0.32539684	0.32539684	0.82539684	-0.17460318	0.32539684	0.32539684	-0.17460318	0.32539684	0.32539684	0.32539684	-0.17460318	-0.17460318	0.32539684	0.32539684	0.32539684	0.32539684	0.32539684	-0.17460318	-0.17460318	-0.17460318	-0.17460318	-0.17460318	-0.17460318	-0.17460318	-0.17460318	-0.17460318
B3GALT5_E246_R	0.50793654	0.50793654	0.50793654	0.50793654	0.50793654	0.50793654	0.50793654	0.50793654	0.50793654	0.50793654	0.50793654	0.50793654	0.50793654	0.50793654	0.007936508	0.50793654	0.007936508	0.50793654	0.007936508	0.50793654	-0.4920635	0.50793654	0.50793654	0.007936508	0.50793654	0.50793654	0.50793654	0.50793654	0.50793654	-0.4920635	0.007936508	0.50793654	0.007936508	0.50793654	0.50793654	0.50793654	0.50793654	0.50793654	0.50793654	-0.4920635	0.50793654	-0.4920635	0.50793654	-0.4920635	-0.4920635	0.007936508	0.007936508	0.007936508	0.007936508
B3GALT5_P330_F	0.0	0.0	0.0	0.0	0.0	0.0	0.0	0.0	0.0	0.0	0.0	0.0	0.0	0.0	0.0	0.0	0.0	0.0	0.0	0.0	0.0	0.0	0.0	0.0	0.0	0.0	0.0	0.0	0.0	0.0	0.0	0.0	0.0	0.0	0.0	0.0	0.0	0.0	0.0	0.0	0.0	0.0	0.0	0.0	0.0	0.0	0.0	0.0	0.0
BAX_E281_R	-0.16666667	0.33333334	0.33333334	0.33333334	0.33333334	0.33333334	0.33333334	0.33333334	-0.16666667	0.33333334	0.33333334	-0.16666667	0.33333334	-0.16666667	-0.16666667	-0.16666667	0.33333334	0.33333334	-0.16666667	-0.16666667	0.33333334	-0.16666667	-0.16666667	-0.16666667	0.33333334	0.33333334	0.33333334	0.33333334	0.33333334	-0.16666667	-0.16666667	0.33333334	-0.16666667	0.33333334	-0.16666667	-0.16666667	0.33333334	-0.16666667	0.33333334	-0.16666667	0.33333334	-0.16666667	0.33333334	-0.16666667	0.33333334	-0.16666667	-0.16666667	-0.16666667	0.33333334
BCAM_E100_R	0.0	0.0	0.0	0.0	0.0	0.0	0.0	0.0	0.0	0.0	0.0	0.0	0.0	0.0	0.0	0.0	0.0	0.0	0.0	0.0	0.0	0.0	0.0	0.0	0.0	0.0	0.0	0.0	0.0	0.0	0.0	0.0	0.0	0.0	0.0	0.0	0.0	0.0	0.0	0.0	0.0	0.0	0.0	0.0	0.0	0.0	0.0	0.0	0.0
BCAM_P205_F	-0.026455026	-0.026455026	-0.026455026	-0.026455026	-0.026455026	-0.026455026	-0.026455026	-0.026455026	-0.026455026	-0.026455026	-0.026455026	-0.026455026	-0.026455026	-0.026455026	-0.026455026	-0.026455026	-0.026455026	-0.026455026	-0.026455026	-0.026455026	-0.026455026	-0.026455026	-0.026455026	-0.026455026	-0.026455026	-0.026455026	-0.026455026	-0.026455026	-0.026455026	-0.026455026	-0.026455026	-0.026455026	-0.026455026	-0.026455026	-0.026455026	-0.026455026	-0.026455026	-0.026455026	-0.026455026	-0.026455026	-0.026455026	-0.026455026	-0.026455026	-0.026455026	-0.026455026	-0.026455026	-0.026455026	-0.026455026	-0.026455026
BCAP31_P1072_F	0.01058201	0.01058201	0.01058201	0.01058201	0.01058201	0.01058201	0.01058201	0.01058201	0.01058201	0.01058201	0.01058201	0.01058201	0.01058201	0.01058201	0.01058201	0.01058201	0.01058201	0.01058201	0.01058201	0.01058201	-0.489418	-0.489418	0.01058201	0.01058201	0.01058201	0.01058201	0.01058201	0.01058201	0.01058201	0.01058201	0.01058201	0.01058201	0.01058201	0.01058201	-0.489418	0.01058201	0.01058201	0.01058201	0.01058201	0.01058201	0.01058201	0.01058201	0.01058201	0.01058201	0.01058201	0.01058201	0.01058201	0.01058201	0.01058201
BCAP31_P1131_F	0.0	0.0	0.0	0.0	0.0	0.0	0.0	0.0	0.0	0.0	0.0	0.0	0.0	0.0	0.0	0.0	0.0	0.0	0.0	0.0	0.0	0.0	0.0	0.0	0.0	0.0	0.0	0.0	0.0	0.0	0.0	0.0	0.0	0.0	0.0	0.0	0.0	0.0	0.0	0.0	0.0	0.0	0.0	0.0	0.0	0.0	0.0	0.0	0.0
BCL2A1_P1127_R	0.005291005	0.005291005	0.005291005	0.005291005	0.005291005	0.005291005	0.005291005	0.005291005	0.005291005	0.005291005	0.005291005	0.005291005	0.005291005	0.005291005	0.005291005	0.005291005	0.005291005	0.005291005	0.005291005	0.005291005	0.005291005	-0.49470899	0.005291005	0.005291005	0.005291005	0.005291005	0.005291005	0.005291005	0.005291005	0.005291005	0.005291005	0.005291005	0.005291005	0.005291005	0.005291005	0.005291005	0.005291005	0.005291005	0.005291005	0.005291005	0.005291005	0.005291005	0.005291005	0.005291005	0.005291005	0.005291005	0.005291005	0.005291005	0.005291005
BCL2L2_E172_F	-0.018518519	-0.018518519	-0.018518519	-0.018518519	-0.018518519	-0.018518519	-0.018518519	-0.018518519	-0.018518519	-0.018518519	-0.018518519	-0.018518519	-0.018518519	-0.018518519	-0.018518519	-0.018518519	-0.018518519	-0.018518519	-0.018518519	-0.018518519	-0.018518519	-0.018518519	-0.018518519	-0.018518519	-0.018518519	-0.018518519	-0.018518519	-0.018518519	-0.018518519	-0.018518519	-0.018518519	-0.018518519	-0.018518519	-0.018518519	-0.018518519	-0.018518519	-0.018518519	-0.018518519	-0.018518519	0.4814815	-0.018518519	-0.018518519	-0.018518519	-0.018518519	-0.018518519	-0.018518519	-0.018518519	-0.018518519	-0.018518519
BCL2L2_P280_F	-0.03968254	-0.03968254	-0.03968254	0.46031746	-0.03968254	-0.03968254	-0.03968254	-0.03968254	0.46031746	-0.03968254	-0.03968254	-0.03968254	-0.03968254	0.46031746	-0.03968254	-0.03968254	-0.03968254	-0.03968254	-0.03968254	-0.03968254	-0.03968254	-0.03968254	-0.03968254	-0.03968254	-0.03968254	-0.03968254	-0.03968254	-0.03968254	-0.03968254	-0.03968254	-0.03968254	-0.03968254	-0.03968254	-0.03968254	-0.03968254	-0.03968254	-0.03968254	-0.03968254	-0.03968254	-0.03968254	-0.03968254	-0.03968254	-0.03968254	-0.03968254	-0.03968254	-0.03968254	-0.03968254	0.46031746	-0.03968254
BCL3_E71_F	-0.06084656	-0.06084656	0.43915343	-0.06084656	-0.06084656	-0.06084656	0.93915343	-0.06084656	-0.06084656	-0.06084656	0.43915343	-0.06084656	-0.06084656	-0.06084656	-0.06084656	-0.06084656	-0.06084656	-0.06084656	-0.06084656	-0.06084656	-0.06084656	-0.06084656	-0.06084656	-0.06084656	-0.06084656	-0.06084656	-0.06084656	-0.06084656	-0.06084656	-0.06084656	-0.06084656	-0.06084656	0.43915343	-0.06084656	-0.06084656	-0.06084656	-0.06084656	0.43915343	-0.06084656	-0.06084656	-0.06084656	0.43915343	-0.06084656	-0.06084656	-0.06084656	-0.06084656	-0.06084656	-0.06084656	-0.06084656
BCL3_P1038_R	0.0	0.0	0.0	0.0	0.0	0.0	0.0	0.0	0.0	0.0	0.0	0.0	0.0	0.0	0.0	0.0	0.0	0.0	0.0	0.0	0.0	0.0	0.0	0.0	0.0	0.0	0.0	0.0	0.0	0.0	0.0	0.0	0.0	0.0	0.0	0.0	0.0	0.0	0.0	0.0	0.0	0.0	0.0	0.0	0.0	0.0	0.0	0.0	0.0
BCL6_P248_R	-0.007936508	-0.007936508	-0.007936508	-0.007936508	-0.007936508	-0.007936508	-0.007936508	-0.007936508	-0.007936508	-0.007936508	-0.007936508	-0.007936508	-0.007936508	-0.007936508	-0.007936508	-0.007936508	-0.007936508	-0.007936508	-0.007936508	-0.007936508	-0.007936508	-0.007936508	-0.007936508	-0.007936508	-0.007936508	-0.007936508	-0.007936508	-0.007936508	-0.007936508	-0.007936508	-0.007936508	-0.007936508	-0.007936508	-0.007936508	-0.007936508	-0.007936508	-0.007936508	-0.007936508	-0.007936508	-0.007936508	-0.007936508	-0.007936508	-0.007936508	-0.007936508	-0.007936508	-0.007936508	-0.007936508	-0.007936508	-0.007936508
BCR_P346_F	0.5555556	0.055555556	-0.44444445	0.055555556	0.5555556	-0.44444445	0.055555556	0.5555556	0.055555556	0.5555556	0.055555556	-0.44444445	0.5555556	0.5555556	0.055555556	0.055555556	0.5555556	0.055555556	0.055555556	-0.44444445	0.055555556	-0.44444445	0.5555556	0.5555556	0.055555556	0.5555556	0.5555556	0.5555556	0.5555556	0.5555556	0.055555556	0.055555556	0.055555556	0.055555556	0.055555556	0.055555556	0.055555556	0.055555556	0.055555556	0.5555556	0.5555556	0.055555556	0.055555556	0.055555556	-0.44444445	-0.44444445	0.055555556	-0.44444445	0.055555556
BCR_P422_F	0.34656084	0.34656084	-0.15343915	-0.15343915	0.34656084	-0.15343915	-0.65343916	0.34656084	0.34656084	0.34656084	-0.15343915	-0.65343916	0.34656084	0.34656084	-0.15343915	-0.15343915	0.34656084	0.34656084	-0.15343915	-0.65343916	-0.15343915	-0.65343916	0.34656084	0.34656084	0.34656084	0.34656084	0.34656084	0.34656084	0.34656084	0.34656084	0.34656084	-0.15343915	0.34656084	-0.15343915	0.34656084	-0.15343915	-0.15343915	0.34656084	-0.15343915	0.34656084	0.34656084	-0.65343916	0.34656084	-0.65343916	-0.65343916	-0.15343915	-0.15343915	-0.15343915	-0.15343915
BDNF_E19_R	-0.2883598	0.21164021	-0.2883598	-0.2883598	-0.2883598	-0.2883598	0.21164021	0.21164021	-0.2883598	-0.2883598	-0.2883598	-0.2883598	-0.2883598	-0.2883598	0.71164024	0.21164021	-0.2883598	-0.2883598	-0.2883598	-0.2883598	-0.2883598	-0.2883598	-0.2883598	0.21164021	0.21164021	0.21164021	-0.2883598	0.21164021	-0.2883598	-0.2883598	0.71164024	-0.2883598	-0.2883598	0.21164021	-0.2883598	-0.2883598	-0.2883598	0.21164021	-0.2883598	0.21164021	0.21164021	0.21164021	-0.2883598	0.21164021	-0.2883598	0.71164024	0.21164021	-0.2883598	-0.2883598
BDNF_P259_R	-0.2010582	0.2989418	-0.7010582	-0.2010582	-0.2010582	0.2989418	-0.7010582	0.2989418	-0.2010582	-0.7010582	-0.2010582	-0.7010582	-0.7010582	0.2989418	0.2989418	-0.7010582	-0.2010582	-0.2010582	-0.2010582	-0.7010582	-0.7010582	-0.2010582	0.2989418	0.2989418	0.2989418	0.2989418	-0.2010582	0.2989418	-0.7010582	0.2989418	0.2989418	-0.2010582	-0.2010582	0.2989418	0.2989418	-0.2010582	-0.2010582	-0.2010582	-0.2010582	0.2989418	-0.2010582	-0.2010582	0.2989418	0.2989418	0.2989418	0.2989418	-0.7010582	-0.2010582	0.2989418
BGN_E282_R	0.23280424	-0.26719576	0.23280424	0.23280424	0.23280424	-0.26719576	-0.26719576	-0.26719576	-0.26719576	-0.26719576	0.23280424	0.23280424	0.23280424	0.23280424	-0.26719576	0.23280424	-0.26719576	0.23280424	-0.26719576	0.23280424	-0.26719576	-0.26719576	0.23280424	0.23280424	0.23280424	0.23280424	-0.26719576	0.23280424	0.23280424	0.23280424	-0.26719576	0.23280424	0.23280424	0.23280424	-0.26719576	-0.26719576	0.23280424	0.23280424	0.23280424	-0.26719576	-0.26719576	-0.26719576	-0.26719576	0.23280424	0.23280424	0.23280424	-0.26719576	0.23280424	0.23280424
BGN_P333_R	-0.17989418	-0.17989418	-0.17989418	-0.17989418	0.32010582	0.32010582	-0.6798942	-0.17989418	0.32010582	-0.17989418	-0.17989418	-0.17989418	-0.17989418	0.32010582	0.32010582	-0.17989418	-0.17989418	0.32010582	-0.17989418	-0.17989418	-0.17989418	-0.6798942	0.32010582	-0.17989418	0.32010582	-0.17989418	-0.17989418	-0.17989418	0.32010582	-0.17989418	-0.17989418	-0.17989418	0.32010582	-0.17989418	0.32010582	-0.17989418	-0.17989418	-0.17989418	0.32010582	-0.17989418	-0.17989418	-0.17989418	-0.17989418	0.32010582	-0.17989418	-0.17989418	-0.17989418	0.32010582	-0.17989418
BIRC4_P122_R	0.13492064	0.13492064	0.13492064	-0.36507937	0.13492064	0.13492064	0.13492064	-0.36507937	-0.36507937	0.13492064	0.13492064	0.13492064	0.13492064	-0.36507937	-0.36507937	0.13492064	0.13492064	-0.36507937	-0.36507937	0.13492064	0.13492064	-0.36507937	0.13492064	-0.36507937	0.13492064	0.13492064	0.13492064	-0.36507937	-0.36507937	-0.36507937	-0.36507937	0.13492064	0.13492064	0.13492064	-0.36507937	0.13492064	0.13492064	0.13492064	0.13492064	0.13492064	-0.36507937	0.13492064	0.13492064	0.13492064	0.13492064	0.13492064	0.13492064	0.13492064	0.13492064
BIRC4_P500_F	0.1904762	0.1904762	-0.30952382	-0.30952382	0.1904762	-0.30952382	0.1904762	-0.30952382	0.1904762	-0.30952382	0.1904762	0.1904762	0.1904762	0.1904762	-0.30952382	0.1904762	0.1904762	-0.30952382	-0.30952382	0.1904762	0.1904762	-0.30952382	0.1904762	0.1904762	0.1904762	0.1904762	-0.30952382	-0.30952382	0.1904762	0.1904762	-0.30952382	0.1904762	0.1904762	0.1904762	0.1904762	-0.30952382	0.1904762	-0.30952382	0.1904762	0.1904762	-0.30952382	0.1904762	0.1904762	-0.30952382	0.1904762	0.1904762	0.1904762	0.1904762	0.1904762
BIRC5_E89_F	0.0	0.0	0.0	0.0	0.0	0.0	0.0	0.0	0.0	0.0	0.0	0.0	0.0	0.0	0.0	0.0	0.0	0.0	0.0	0.0	0.0	0.0	0.0	0.0	0.0	0.0	0.0	0.0	0.0	0.0	0.0	0.0	0.0	0.0	0.0	0.0	0.0	0.0	0.0	0.0	0.0	0.0	0.0	0.0	0.0	0.0	0.0	0.0	0.0
BLK_P14_F	-0.34391534	0.15608466	0.15608466	0.15608466	-0.34391534	-0.34391534	0.15608466	0.15608466	-0.34391534	0.15608466	0.15608466	0.15608466	0.15608466	0.15608466	0.15608466	0.15608466	0.15608466	0.15608466	-0.34391534	0.15608466	0.15608466	-0.34391534	0.15608466	0.15608466	0.15608466	-0.34391534	-0.34391534	-0.34391534	0.15608466	0.15608466	0.15608466	0.15608466	0.15608466	0.15608466	0.15608466	-0.34391534	0.15608466	0.15608466	-0.34391534	-0.34391534	-0.34391534	-0.34391534	0.15608466	0.15608466	0.15608466	0.15608466	0.15608466	-0.34391534	0.15608466
BLK_P668_R	0.007936508	0.007936508	0.007936508	0.007936508	0.007936508	0.007936508	0.007936508	0.007936508	0.007936508	0.007936508	0.007936508	0.007936508	0.007936508	0.007936508	0.007936508	0.007936508	0.007936508	0.007936508	0.007936508	0.007936508	0.007936508	0.007936508	0.007936508	0.007936508	0.007936508	0.007936508	0.007936508	0.007936508	0.007936508	0.007936508	0.007936508	0.007936508	0.007936508	0.007936508	0.007936508	0.007936508	0.007936508	0.007936508	0.007936508	0.007936508	0.007936508	0.007936508	0.007936508	0.007936508	0.007936508	0.007936508	0.007936508	0.007936508	0.007936508
BMP2_E48_R	-0.0952381	-0.0952381	-0.0952381	-0.0952381	-0.0952381	-0.0952381	-0.0952381	-0.0952381	-0.0952381	-0.0952381	-0.0952381	-0.0952381	-0.0952381	-0.0952381	-0.0952381	-0.0952381	-0.0952381	-0.0952381	-0.0952381	-0.0952381	-0.0952381	-0.0952381	-0.0952381	-0.0952381	0.4047619	-0.0952381	-0.0952381	0.4047619	-0.0952381	-0.0952381	0.4047619	-0.0952381	-0.0952381	-0.0952381	-0.0952381	-0.0952381	-0.0952381	-0.0952381	-0.0952381	-0.0952381	-0.0952381	-0.0952381	-0.0952381	-0.0952381	-0.0952381	0.4047619	-0.0952381	-0.0952381	-0.0952381
BMP2_P1201_F	-0.17195767	-0.17195767	-0.17195767	-0.17195767	-0.17195767	-0.17195767	-0.17195767	-0.17195767	-0.17195767	-0.17195767	-0.17195767	-0.17195767	-0.17195767	-0.17195767	-0.17195767	-0.17195767	-0.17195767	-0.17195767	-0.17195767	-0.17195767	-0.17195767	-0.17195767	-0.17195767	-0.17195767	-0.17195767	-0.17195767	-0.17195767	-0.17195767	-0.17195767	-0.17195767	0.32804233	-0.17195767	-0.17195767	-0.17195767	-0.17195767	-0.17195767	-0.17195767	-0.17195767	-0.17195767	-0.17195767	0.32804233	-0.17195767	-0.17195767	-0.17195767	0.32804233	0.32804233	-0.17195767	0.32804233	0.32804233
BMP3_E147_F	-0.13227513	-0.13227513	-0.13227513	-0.13227513	-0.13227513	-0.13227513	-0.13227513	0.36772487	-0.13227513	-0.13227513	-0.13227513	-0.13227513	-0.13227513	-0.13227513	-0.13227513	-0.13227513	-0.13227513	-0.13227513	-0.13227513	-0.13227513	0.36772487	-0.13227513	-0.13227513	-0.13227513	-0.13227513	-0.13227513	-0.13227513	0.36772487	-0.13227513	-0.13227513	-0.13227513	-0.13227513	-0.13227513	-0.13227513	-0.13227513	-0.13227513	-0.13227513	-0.13227513	-0.13227513	-0.13227513	-0.13227513	-0.13227513	-0.13227513	0.8677249	0.36772487	-0.13227513	-0.13227513	0.36772487	-0.13227513
BMP3_P56_R	-0.05026455	-0.05026455	-0.05026455	-0.05026455	-0.05026455	-0.05026455	-0.05026455	-0.05026455	-0.05026455	-0.05026455	-0.05026455	-0.05026455	-0.05026455	-0.05026455	-0.05026455	-0.05026455	-0.05026455	-0.05026455	-0.05026455	-0.05026455	-0.05026455	-0.05026455	-0.05026455	-0.05026455	-0.05026455	-0.05026455	-0.05026455	-0.05026455	-0.05026455	-0.05026455	-0.05026455	-0.05026455	-0.05026455	-0.05026455	-0.05026455	-0.05026455	-0.05026455	-0.05026455	-0.05026455	-0.05026455	-0.05026455	-0.05026455	-0.05026455	-0.05026455	-0.05026455	-0.05026455	-0.05026455	-0.05026455	-0.05026455
BMP4_P123_R	-0.25925925	-0.25925925	-0.25925925	-0.25925925	0.24074075	0.24074075	-0.25925925	0.24074075	-0.25925925	0.24074075	-0.25925925	-0.25925925	-0.25925925	-0.25925925	0.7407407	-0.25925925	-0.25925925	-0.25925925	0.7407407	0.7407407	0.24074075	-0.25925925	-0.25925925	0.24074075	-0.25925925	0.7407407	-0.25925925	0.24074075	0.24074075	0.7407407	0.7407407	-0.25925925	-0.25925925	0.24074075	-0.25925925	-0.25925925	0.7407407	0.24074075	-0.25925925	-0.25925925	0.24074075	-0.25925925	0.7407407	-0.25925925	-0.25925925	0.24074075	-0.25925925	0.24074075	-0.25925925
BMP4_P199_R	-0.2010582	-0.2010582	-0.2010582	-0.2010582	0.2989418	-0.2010582	-0.2010582	0.2989418	0.2989418	0.2989418	-0.2010582	0.2989418	-0.2010582	0.2989418	0.2989418	0.2989418	-0.2010582	-0.2010582	0.2989418	0.2989418	0.2989418	0.2989418	0.2989418	0.2989418	0.2989418	0.2989418	-0.2010582	0.2989418	-0.2010582	0.2989418	0.2989418	-0.2010582	0.2989418	0.2989418	0.2989418	0.2989418	0.2989418	0.2989418	-0.2010582	-0.2010582	0.2989418	-0.2010582	0.2989418	-0.2010582	-0.2010582	0.2989418	-0.2010582	0.2989418	-0.2010582
BMP6_P163_F	-0.103174604	-0.103174604	-0.103174604	-0.103174604	-0.103174604	-0.103174604	-0.103174604	-0.103174604	-0.103174604	-0.103174604	-0.103174604	-0.103174604	-0.103174604	-0.103174604	-0.103174604	-0.103174604	-0.103174604	-0.103174604	-0.103174604	-0.103174604	-0.103174604	0.8968254	-0.103174604	-0.103174604	-0.103174604	-0.103174604	-0.103174604	-0.103174604	-0.103174604	-0.103174604	0.8968254	-0.103174604	-0.103174604	-0.103174604	-0.103174604	-0.103174604	-0.103174604	-0.103174604	-0.103174604	-0.103174604	-0.103174604	-0.103174604	-0.103174604	-0.103174604	-0.103174604	-0.103174604	-0.103174604	0.8968254	-0.103174604
BMP6_P398_F	-0.02116402	-0.02116402	-0.02116402	-0.02116402	-0.02116402	-0.02116402	-0.02116402	-0.02116402	-0.02116402	-0.02116402	-0.02116402	-0.02116402	-0.02116402	-0.02116402	-0.02116402	-0.02116402	-0.02116402	-0.02116402	-0.02116402	-0.02116402	-0.02116402	-0.02116402	-0.02116402	-0.02116402	-0.02116402	-0.02116402	-0.02116402	-0.02116402	-0.02116402	-0.02116402	0.978836	-0.02116402	-0.02116402	-0.02116402	-0.02116402	-0.02116402	-0.02116402	-0.02116402	-0.02116402	-0.02116402	-0.02116402	-0.02116402	-0.02116402	-0.02116402	-0.02116402	-0.02116402	-0.02116402	-0.02116402	-0.02116402
BMPR1A_E88_F	0.071428575	0.071428575	-0.42857143	0.071428575	0.071428575	0.071428575	-0.42857143	0.071428575	0.071428575	0.071428575	0.071428575	0.071428575	0.071428575	0.071428575	0.071428575	0.071428575	-0.42857143	0.071428575	0.071428575	-0.42857143	0.071428575	-0.42857143	0.071428575	0.071428575	0.071428575	0.071428575	0.071428575	0.071428575	0.071428575	0.071428575	0.071428575	0.071428575	0.071428575	0.071428575	0.071428575	0.071428575	0.071428575	0.071428575	0.071428575	0.071428575	-0.42857143	-0.42857143	-0.42857143	0.071428575	0.071428575	0.071428575	0.071428575	0.071428575	0.071428575
BMPR1A_P956_F	-0.0026455026	-0.0026455026	-0.0026455026	-0.0026455026	-0.0026455026	-0.0026455026	-0.0026455026	-0.0026455026	-0.0026455026	-0.0026455026	-0.0026455026	-0.0026455026	-0.0026455026	-0.0026455026	-0.0026455026	-0.0026455026	-0.0026455026	-0.0026455026	-0.0026455026	-0.0026455026	-0.0026455026	-0.0026455026	-0.0026455026	-0.0026455026	-0.0026455026	-0.0026455026	-0.0026455026	-0.0026455026	-0.0026455026	-0.0026455026	-0.0026455026	-0.0026455026	-0.0026455026	-0.0026455026	-0.0026455026	-0.0026455026	-0.0026455026	-0.0026455026	-0.0026455026	-0.0026455026	-0.0026455026	-0.0026455026	-0.0026455026	-0.0026455026	-0.0026455026	-0.0026455026	-0.0026455026	-0.0026455026	-0.0026455026
BMPR2_E435_F	0.0	0.0	0.0	0.0	0.0	0.0	0.0	0.0	0.0	0.0	0.0	0.0	0.0	0.0	0.0	0.0	0.0	0.0	0.0	0.0	0.0	0.0	0.0	0.0	0.0	0.0	0.0	0.0	0.0	0.0	0.0	0.0	0.0	0.0	0.0	0.0	0.0	0.0	0.0	0.0	0.0	0.0	0.0	0.0	0.0	0.0	0.0	0.0	0.0
BMPR2_P1271_F	-0.005291005	-0.005291005	-0.005291005	-0.005291005	-0.005291005	-0.005291005	-0.005291005	-0.005291005	-0.005291005	-0.005291005	-0.005291005	-0.005291005	-0.005291005	-0.005291005	-0.005291005	-0.005291005	-0.005291005	-0.005291005	-0.005291005	-0.005291005	-0.005291005	-0.005291005	-0.005291005	-0.005291005	-0.005291005	-0.005291005	-0.005291005	-0.005291005	-0.005291005	-0.005291005	-0.005291005	-0.005291005	-0.005291005	-0.005291005	-0.005291005	-0.005291005	-0.005291005	-0.005291005	-0.005291005	-0.005291005	-0.005291005	-0.005291005	-0.005291005	-0.005291005	-0.005291005	-0.005291005	-0.005291005	-0.005291005	-0.005291005
BRCA1_P835_R	-0.23544973	-0.23544973	0.26455027	0.26455027	0.26455027	-0.23544973	-0.23544973	0.26455027	-0.23544973	0.26455027	-0.23544973	-0.23544973	0.26455027	0.26455027	-0.23544973	-0.23544973	-0.23544973	0.26455027	-0.23544973	-0.23544973	-0.23544973	0.26455027	-0.23544973	-0.23544973	-0.23544973	0.26455027	-0.23544973	0.26455027	0.26455027	0.26455027	-0.23544973	0.26455027	0.26455027	0.26455027	-0.73544973	0.26455027	0.26455027	0.26455027	0.26455027	-0.23544973	-0.23544973	0.26455027	0.26455027	0.26455027	-0.23544973	-0.23544973	-0.73544973	-0.23544973	0.26455027
BSG_P211_R	-0.0026455026	-0.0026455026	-0.0026455026	-0.0026455026	-0.0026455026	-0.0026455026	-0.0026455026	-0.0026455026	-0.0026455026	-0.0026455026	-0.0026455026	-0.0026455026	-0.0026455026	-0.0026455026	-0.0026455026	-0.0026455026	-0.0026455026	-0.0026455026	-0.0026455026	-0.0026455026	-0.0026455026	-0.0026455026	-0.0026455026	-0.0026455026	-0.0026455026	-0.0026455026	-0.0026455026	-0.0026455026	-0.0026455026	-0.0026455026	-0.0026455026	-0.0026455026	-0.0026455026	-0.0026455026	-0.0026455026	-0.0026455026	-0.0026455026	-0.0026455026	-0.0026455026	-0.0026455026	-0.0026455026	-0.0026455026	-0.0026455026	-0.0026455026	-0.0026455026	-0.0026455026	-0.0026455026	-0.0026455026	-0.0026455026
BTK_E64_R	0.0	0.0	0.0	0.0	0.0	0.0	0.0	0.0	0.0	0.0	0.0	0.0	0.0	0.0	0.0	0.0	0.0	0.0	0.0	0.0	0.0	0.0	0.0	0.0	0.0	0.0	0.0	0.0	0.0	0.0	0.0	0.0	0.0	0.0	0.0	0.0	0.0	0.0	0.0	0.0	0.0	0.0	0.0	0.0	0.0	0.0	0.0	0.0	0.0
BTK_P105_F	0.018518519	0.018518519	0.018518519	0.018518519	0.018518519	0.5185185	0.018518519	0.018518519	-0.4814815	0.018518519	0.018518519	0.018518519	0.018518519	0.018518519	-0.4814815	0.5185185	0.018518519	0.018518519	0.5185185	0.018518519	0.5185185	0.5185185	0.018518519	0.018518519	0.018518519	0.5185185	0.5185185	0.018518519	-0.4814815	0.5185185	0.018518519	0.018518519	0.018518519	0.5185185	0.5185185	0.5185185	0.018518519	0.018518519	0.018518519	0.018518519	0.018518519	-0.4814815	-0.4814815	0.018518519	0.5185185	0.018518519	0.018518519	-0.4814815	0.018518519
C20orf47_P225_R	-0.0026455026	-0.0026455026	-0.0026455026	-0.0026455026	-0.0026455026	-0.0026455026	-0.0026455026	-0.0026455026	-0.0026455026	-0.0026455026	-0.0026455026	-0.0026455026	-0.0026455026	-0.0026455026	-0.0026455026	-0.0026455026	-0.0026455026	-0.0026455026	-0.0026455026	-0.0026455026	-0.0026455026	-0.0026455026	-0.0026455026	-0.0026455026	-0.0026455026	-0.0026455026	-0.0026455026	-0.0026455026	0.4973545	-0.0026455026	-0.0026455026	-0.0026455026	-0.0026455026	-0.0026455026	-0.0026455026	-0.0026455026	-0.0026455026	-0.0026455026	-0.0026455026	-0.0026455026	-0.0026455026	-0.0026455026	-0.0026455026	-0.0026455026	-0.0026455026	-0.0026455026	-0.0026455026	-0.0026455026	-0.0026455026
C4B_E171_F	0.54497355	0.044973545	0.044973545	0.044973545	0.54497355	0.54497355	0.044973545	0.54497355	0.044973545	0.044973545	0.54497355	0.54497355	0.54497355	0.54497355	0.044973545	0.54497355	0.54497355	0.044973545	0.044973545	-0.45502645	0.044973545	0.044973545	0.54497355	0.044973545	0.044973545	0.044973545	-0.45502645	0.54497355	0.044973545	0.044973545	0.044973545	0.54497355	0.044973545	0.044973545	0.044973545	0.044973545	0.044973545	0.044973545	0.54497355	0.044973545	0.044973545	0.044973545	0.54497355	0.044973545	0.044973545	0.044973545	0.044973545	0.044973545	0.044973545
C4B_P191_F	0.04232804	0.04232804	0.04232804	0.04232804	0.04232804	0.04232804	0.04232804	0.04232804	0.04232804	0.04232804	0.04232804	0.04232804	0.04232804	0.04232804	0.04232804	0.04232804	0.04232804	0.04232804	0.04232804	0.04232804	0.04232804	0.04232804	0.04232804	0.04232804	0.04232804	0.04232804	0.04232804	0.04232804	0.04232804	0.04232804	0.04232804	0.04232804	0.04232804	0.04232804	0.04232804	0.04232804	0.04232804	0.04232804	0.04232804	0.04232804	0.04232804	0.04232804	0.04232804	0.04232804	0.04232804	0.04232804	0.04232804	0.04232804	0.04232804
CALCA_E174_R	0.12169312	0.62169313	0.12169312	0.12169312	0.62169313	-0.37830687	-0.37830687	0.12169312	0.12169312	0.62169313	-0.37830687	-0.37830687	-0.37830687	-0.37830687	0.62169313	-0.37830687	0.62169313	0.12169312	-0.37830687	-0.37830687	0.12169312	0.62169313	-0.37830687	0.12169312	0.62169313	-0.37830687	0.12169312	-0.37830687	0.62169313	0.12169312	0.62169313	-0.37830687	-0.37830687	-0.37830687	-0.37830687	0.12169312	0.62169313	-0.37830687	0.12169312	0.62169313	0.12169312	-0.37830687	0.12169312	0.12169312	-0.37830687	0.62169313	-0.37830687	-0.37830687	0.12169312
CALCA_P171_F	-0.023809524	-0.023809524	-0.023809524	-0.023809524	0.47619048	-0.023809524	-0.023809524	-0.023809524	0.47619048	-0.023809524	-0.023809524	0.47619048	-0.023809524	-0.023809524	-0.023809524	-0.023809524	0.47619048	-0.023809524	-0.023809524	-0.023809524	-0.023809524	0.47619048	-0.023809524	-0.023809524	0.47619048	-0.52380955	-0.52380955	-0.023809524	-0.023809524	0.47619048	0.47619048	-0.023809524	-0.023809524	-0.023809524	-0.023809524	-0.023809524	0.47619048	-0.023809524	-0.023809524	0.47619048	0.47619048	-0.52380955	-0.023809524	-0.52380955	-0.023809524	-0.52380955	-0.023809524	0.47619048	0.47619048
CALCA_P75_F	-0.04761905	-0.04761905	-0.04761905	-0.04761905	-0.04761905	-0.04761905	-0.04761905	-0.04761905	-0.04761905	-0.04761905	-0.04761905	-0.04761905	-0.04761905	-0.04761905	-0.04761905	-0.04761905	-0.04761905	-0.04761905	-0.04761905	-0.04761905	-0.04761905	-0.04761905	-0.04761905	-0.04761905	-0.04761905	-0.04761905	-0.04761905	-0.04761905	-0.04761905	-0.04761905	0.45238096	-0.04761905	-0.04761905	-0.04761905	-0.04761905	-0.04761905	0.45238096	-0.04761905	-0.04761905	0.45238096	-0.04761905	-0.04761905	-0.04761905	-0.04761905	-0.04761905	-0.04761905	-0.04761905	-0.04761905	-0.04761905
CAPG_E228_F	0.2962963	-0.2037037	-0.2037037	-0.2037037	-0.2037037	-0.2037037	-0.2037037	-0.2037037	-0.2037037	-0.2037037	-0.2037037	0.2962963	-0.2037037	-0.2037037	-0.2037037	0.2962963	-0.2037037	-0.2037037	-0.2037037	-0.2037037	-0.2037037	0.2962963	-0.2037037	-0.2037037	-0.2037037	-0.2037037	-0.2037037	0.2962963	-0.2037037	-0.2037037	-0.2037037	-0.2037037	-0.2037037	-0.2037037	-0.2037037	-0.2037037	0.2962963	-0.2037037	-0.2037037	0.2962963	0.7962963	0.2962963	-0.2037037	-0.2037037	0.2962963	-0.2037037	0.2962963	-0.2037037	-0.2037037
CARD15_P302_R	-0.01058201	-0.01058201	-0.01058201	-0.01058201	-0.01058201	-0.01058201	-0.01058201	-0.01058201	-0.01058201	-0.01058201	-0.01058201	0.489418	-0.01058201	0.489418	-0.01058201	-0.01058201	-0.01058201	-0.01058201	-0.01058201	-0.01058201	-0.01058201	-0.01058201	-0.01058201	-0.01058201	-0.01058201	-0.01058201	-0.01058201	-0.01058201	-0.01058201	-0.01058201	-0.01058201	-0.01058201	-0.01058201	-0.01058201	-0.01058201	-0.01058201	-0.01058201	-0.01058201	-0.01058201	-0.01058201	-0.01058201	-0.01058201	-0.01058201	-0.01058201	-0.01058201	-0.01058201	-0.01058201	-0.01058201	-0.01058201
CARD15_P665_F	-0.27513227	-0.27513227	-0.27513227	-0.27513227	-0.27513227	-0.27513227	0.22486773	-0.27513227	-0.27513227	-0.27513227	0.22486773	0.22486773	0.22486773	-0.27513227	0.22486773	-0.27513227	0.22486773	-0.27513227	-0.27513227	-0.27513227	0.22486773	-0.7751323	-0.27513227	-0.7751323	-0.27513227	-0.7751323	-0.27513227	0.22486773	-0.27513227	-0.27513227	-0.27513227	0.22486773	0.22486773	-0.27513227	-0.27513227	0.22486773	-0.27513227	0.22486773	-0.27513227	-0.27513227	-0.27513227	-0.27513227	0.22486773	-0.27513227	0.22486773	0.22486773	-0.27513227	0.22486773	0.22486773
CASP10_E139_F	-0.21164021	0.2883598	-0.21164021	0.78835976	-0.21164021	0.2883598	0.2883598	0.2883598	0.2883598	0.2883598	0.2883598	0.78835976	0.2883598	0.2883598	-0.21164021	0.2883598	-0.21164021	-0.21164021	0.2883598	-0.21164021	0.2883598	0.78835976	0.2883598	0.2883598	-0.21164021	0.78835976	0.2883598	0.2883598	-0.21164021	-0.21164021	0.2883598	0.2883598	-0.21164021	-0.21164021	0.2883598	0.2883598	-0.21164021	0.2883598	-0.21164021	-0.21164021	0.78835976	-0.21164021	-0.21164021	-0.21164021	-0.21164021	-0.21164021	-0.21164021	-0.21164021	-0.21164021
CASP10_P186_F	-0.026455026	-0.026455026	-0.026455026	-0.026455026	-0.026455026	-0.026455026	-0.026455026	-0.026455026	-0.026455026	-0.026455026	-0.026455026	0.47354499	0.47354499	-0.026455026	-0.026455026	-0.026455026	-0.026455026	-0.026455026	-0.026455026	-0.026455026	-0.026455026	-0.026455026	-0.026455026	-0.026455026	-0.026455026	0.47354499	-0.026455026	0.47354499	-0.026455026	-0.026455026	0.47354499	-0.026455026	-0.026455026	-0.026455026	-0.026455026	-0.026455026	-0.026455026	-0.026455026	-0.026455026	-0.026455026	0.47354499	-0.026455026	-0.026455026	-0.026455026	-0.026455026	-0.026455026	-0.026455026	-0.026455026	-0.026455026
CASP10_P334_F	-0.28306878	0.7169312	-0.28306878	0.21693122	0.21693122	-0.28306878	0.21693122	0.21693122	-0.28306878	0.21693122	0.21693122	0.7169312	0.21693122	0.7169312	0.21693122	-0.28306878	0.21693122	-0.28306878	0.21693122	-0.28306878	0.7169312	0.21693122	0.21693122	0.7169312	0.21693122	0.7169312	-0.28306878	0.21693122	0.21693122	0.21693122	0.21693122	0.21693122	0.21693122	-0.28306878	-0.28306878	-0.28306878	-0.28306878	0.21693122	0.21693122	0.21693122	0.7169312	-0.28306878	-0.28306878	0.21693122	-0.28306878	-0.28306878	-0.28306878	0.21693122	0.21693122
CASP2_P192_F	-0.015873017	-0.015873017	-0.015873017	-0.015873017	-0.015873017	-0.015873017	-0.015873017	-0.015873017	-0.015873017	-0.015873017	-0.015873017	-0.015873017	-0.015873017	-0.015873017	-0.015873017	-0.015873017	-0.015873017	-0.015873017	-0.015873017	-0.015873017	-0.015873017	-0.015873017	-0.015873017	-0.015873017	-0.015873017	-0.015873017	-0.015873017	-0.015873017	-0.015873017	-0.015873017	-0.015873017	-0.015873017	-0.015873017	-0.015873017	-0.015873017	-0.015873017	-0.015873017	-0.015873017	-0.015873017	-0.015873017	-0.015873017	-0.015873017	-0.015873017	-0.015873017	-0.015873017	-0.015873017	-0.015873017	-0.015873017	-0.015873017
CASP3_P420_R	-0.005291005	-0.005291005	-0.005291005	-0.005291005	-0.005291005	-0.005291005	-0.005291005	-0.005291005	-0.005291005	-0.005291005	-0.005291005	-0.005291005	-0.005291005	-0.005291005	-0.005291005	-0.005291005	-0.005291005	-0.005291005	-0.005291005	-0.005291005	-0.005291005	-0.005291005	-0.005291005	-0.005291005	-0.005291005	-0.005291005	-0.005291005	-0.005291005	-0.005291005	-0.005291005	-0.005291005	-0.005291005	-0.005291005	-0.005291005	-0.005291005	-0.005291005	-0.005291005	-0.005291005	-0.005291005	-0.005291005	-0.005291005	-0.005291005	-0.005291005	-0.005291005	-0.005291005	-0.005291005	-0.005291005	-0.005291005	-0.005291005
CASP6_P201_F	0.0	0.0	0.0	0.0	0.0	0.0	0.0	0.0	0.0	0.0	0.0	0.0	0.0	0.0	0.0	0.0	0.0	0.0	0.0	0.0	0.0	0.0	0.0	0.0	0.0	0.0	0.0	0.0	0.0	0.0	0.0	0.0	0.0	0.0	0.0	0.0	0.0	0.0	0.0	0.0	0.0	0.0	0.0	0.0	0.0	0.0	0.0	0.0	0.0
CASP6_P230_R	0.0	0.0	0.0	0.0	0.0	0.0	0.0	0.0	0.0	0.0	0.0	0.0	0.0	0.0	0.0	0.0	0.0	0.0	0.0	0.0	0.0	0.0	0.0	0.0	0.0	0.0	0.0	0.0	0.0	0.0	0.0	0.0	0.0	0.0	0.0	0.0	0.0	0.0	0.0	0.0	0.0	0.0	0.0	0.0	0.0	0.0	0.0	0.0	0.0
CASP8_E474_F	-0.25661376	0.24338624	0.24338624	-0.25661376	-0.25661376	0.24338624	-0.25661376	0.24338624	-0.25661376	-0.25661376	-0.25661376	-0.25661376	0.74338627	-0.25661376	-0.25661376	0.24338624	-0.25661376	-0.25661376	-0.25661376	-0.25661376	0.24338624	-0.25661376	-0.25661376	-0.25661376	-0.25661376	-0.25661376	-0.25661376	0.24338624	0.24338624	-0.25661376	-0.25661376	-0.25661376	0.24338624	-0.25661376	-0.25661376	-0.25661376	-0.25661376	0.24338624	-0.25661376	0.24338624	-0.25661376	-0.25661376	-0.25661376	-0.25661376	-0.25661376	0.24338624	-0.25661376	0.24338624	-0.25661376
CAV1_P130_R	-0.1005291	-0.1005291	-0.1005291	-0.1005291	-0.1005291	-0.1005291	-0.1005291	-0.1005291	-0.1005291	-0.1005291	-0.1005291	-0.1005291	-0.1005291	-0.1005291	-0.1005291	-0.1005291	-0.1005291	-0.1005291	-0.1005291	-0.1005291	-0.1005291	-0.1005291	-0.1005291	-0.1005291	-0.1005291	-0.1005291	-0.1005291	-0.1005291	-0.1005291	-0.1005291	-0.1005291	-0.1005291	-0.1005291	-0.1005291	-0.1005291	-0.1005291	-0.1005291	-0.1005291	-0.1005291	-0.1005291	-0.1005291	-0.1005291	-0.1005291	-0.1005291	0.3994709	0.3994709	-0.1005291	0.3994709	0.3994709
CAV1_P169_F	-0.22222222	-0.22222222	-0.22222222	-0.22222222	0.2777778	-0.22222222	0.2777778	-0.22222222	0.2777778	-0.22222222	-0.22222222	-0.22222222	-0.22222222	-0.22222222	-0.22222222	-0.22222222	-0.22222222	-0.22222222	-0.22222222	-0.22222222	0.2777778	-0.22222222	-0.22222222	-0.22222222	0.2777778	-0.22222222	-0.22222222	-0.22222222	-0.22222222	-0.22222222	-0.22222222	-0.22222222	-0.22222222	-0.22222222	-0.22222222	-0.22222222	-0.22222222	-0.22222222	-0.22222222	-0.22222222	-0.22222222	-0.22222222	-0.22222222	-0.22222222	-0.22222222	0.7777778	-0.22222222	0.2777778	-0.22222222
CAV2_E33_R	-0.015873017	-0.015873017	-0.015873017	-0.015873017	-0.015873017	-0.015873017	-0.015873017	-0.015873017	-0.015873017	-0.015873017	-0.015873017	-0.015873017	-0.015873017	-0.015873017	-0.015873017	-0.015873017	-0.015873017	-0.015873017	-0.015873017	-0.015873017	-0.015873017	-0.015873017	-0.015873017	-0.015873017	-0.015873017	-0.015873017	-0.015873017	-0.015873017	-0.015873017	-0.015873017	-0.015873017	-0.015873017	-0.015873017	-0.015873017	-0.015873017	-0.015873017	-0.015873017	-0.015873017	-0.015873017	-0.015873017	-0.015873017	-0.015873017	-0.015873017	-0.015873017	-0.015873017	-0.015873017	-0.015873017	-0.015873017	-0.015873017
CCKAR_E79_F	0.0978836	-0.9021164	-0.4021164	0.0978836	0.0978836	-0.4021164	0.0978836	0.0978836	0.0978836	0.0978836	0.0978836	0.0978836	0.0978836	0.0978836	-0.4021164	0.0978836	0.0978836	0.0978836	0.0978836	0.0978836	0.0978836	0.0978836	0.0978836	0.0978836	-0.4021164	0.0978836	0.0978836	0.0978836	-0.9021164	0.0978836	0.0978836	0.0978836	0.0978836	0.0978836	0.0978836	-0.4021164	0.0978836	0.0978836	0.0978836	0.0978836	-0.4021164	0.0978836	0.0978836	0.0978836	0.0978836	0.0978836	0.0978836	0.0978836	0.0978836
CCKAR_P270_F	0.04761905	0.04761905	0.04761905	0.04761905	0.04761905	0.04761905	-0.95238096	0.04761905	0.04761905	0.04761905	0.04761905	0.04761905	0.04761905	0.04761905	0.04761905	0.04761905	0.04761905	0.04761905	0.04761905	0.04761905	0.04761905	0.04761905	0.04761905	0.04761905	0.04761905	0.04761905	0.04761905	0.04761905	0.04761905	0.04761905	0.04761905	0.04761905	0.04761905	0.04761905	0.04761905	0.04761905	0.04761905	0.04761905	0.04761905	0.04761905	-0.45238096	-0.95238096	0.04761905	0.04761905	0.04761905	0.04761905	0.04761905	0.04761905	0.04761905
CCKBR_P361_R	-0.005291005	-0.005291005	-0.005291005	-0.005291005	-0.005291005	-0.005291005	-0.005291005	-0.005291005	-0.005291005	-0.005291005	-0.005291005	-0.005291005	-0.005291005	-0.005291005	-0.005291005	-0.005291005	-0.005291005	-0.005291005	-0.005291005	-0.005291005	-0.005291005	-0.005291005	-0.005291005	-0.005291005	-0.005291005	-0.005291005	-0.005291005	-0.005291005	-0.005291005	-0.005291005	-0.005291005	-0.005291005	-0.005291005	-0.005291005	-0.005291005	-0.005291005	-0.005291005	-0.005291005	-0.005291005	0.49470899	-0.005291005	-0.005291005	-0.005291005	-0.005291005	-0.005291005	-0.005291005	-0.005291005	-0.005291005	-0.005291005
CCKBR_P480_F	-0.03968254	-0.03968254	-0.03968254	-0.03968254	-0.03968254	-0.03968254	-0.03968254	-0.03968254	-0.03968254	-0.03968254	-0.03968254	-0.03968254	-0.03968254	-0.03968254	-0.03968254	-0.03968254	-0.03968254	-0.03968254	-0.03968254	-0.03968254	-0.03968254	-0.03968254	-0.03968254	-0.03968254	-0.03968254	-0.03968254	-0.03968254	-0.03968254	-0.03968254	-0.03968254	-0.03968254	-0.03968254	-0.03968254	-0.03968254	-0.03968254	-0.03968254	-0.03968254	-0.03968254	-0.03968254	0.46031746	-0.03968254	-0.03968254	-0.03968254	0.46031746	-0.03968254	-0.03968254	-0.03968254	0.46031746	-0.03968254
CCL3_E53_R	-0.39417988	0.105820104	0.105820104	0.105820104	-0.39417988	-0.39417988	0.105820104	0.105820104	0.105820104	0.105820104	0.105820104	0.105820104	0.105820104	0.105820104	-0.8941799	0.105820104	0.105820104	0.105820104	0.105820104	0.105820104	0.105820104	-0.39417988	0.105820104	0.105820104	-0.39417988	0.105820104	0.105820104	0.105820104	0.105820104	0.105820104	0.105820104	0.105820104	0.105820104	0.105820104	0.105820104	0.105820104	0.105820104	0.105820104	-0.39417988	-0.39417988	0.105820104	0.105820104	-0.39417988	-0.39417988	0.105820104	0.105820104	0.105820104	-0.39417988	0.105820104
CCL3_P543_R	-0.47619048	0.023809524	0.023809524	0.023809524	0.023809524	0.023809524	-0.47619048	0.023809524	0.023809524	0.023809524	0.023809524	0.023809524	0.023809524	0.023809524	0.023809524	-0.47619048	0.023809524	0.023809524	0.023809524	0.023809524	0.023809524	0.023809524	0.023809524	0.023809524	0.023809524	0.023809524	0.023809524	0.023809524	0.023809524	0.023809524	0.023809524	0.023809524	0.023809524	0.023809524	0.023809524	0.023809524	0.023809524	0.023809524	0.023809524	0.023809524	0.023809524	0.023809524	0.023809524	0.023809524	0.023809524	0.023809524	0.023809524	0.023809524	0.023809524
CCNA1_E7_F	-0.32539684	-0.32539684	-0.32539684	-0.32539684	-0.32539684	-0.32539684	-0.32539684	-0.32539684	-0.32539684	-0.32539684	-0.32539684	-0.32539684	-0.32539684	-0.32539684	-0.32539684	-0.32539684	-0.32539684	-0.32539684	-0.32539684	-0.32539684	-0.32539684	0.67460316	-0.32539684	-0.32539684	0.67460316	-0.32539684	-0.32539684	0.67460316	-0.32539684	-0.32539684	0.67460316	-0.32539684	-0.32539684	-0.32539684	0.67460316	-0.32539684	0.67460316	-0.32539684	-0.32539684	0.67460316	-0.32539684	0.67460316	-0.32539684	0.67460316	0.17460318	0.67460316	-0.32539684	-0.32539684	-0.32539684
CCNA1_P216_F	-0.0978836	-0.0978836	-0.0978836	-0.0978836	-0.0978836	-0.0978836	-0.0978836	-0.0978836	-0.0978836	-0.0978836	-0.0978836	-0.0978836	-0.0978836	-0.0978836	-0.0978836	-0.0978836	-0.0978836	-0.0978836	-0.0978836	-0.0978836	-0.0978836	-0.0978836	-0.0978836	-0.0978836	0.4021164	-0.0978836	-0.0978836	0.4021164	0.4021164	-0.0978836	0.4021164	-0.0978836	-0.0978836	-0.0978836	-0.0978836	-0.0978836	-0.0978836	-0.0978836	-0.0978836	0.4021164	-0.0978836	0.4021164	-0.0978836	-0.0978836	0.4021164	-0.0978836	-0.0978836	0.4021164	-0.0978836
CCNC_P132_R	0.0	0.0	0.0	0.0	0.0	0.0	0.0	0.0	0.0	0.0	0.0	0.0	0.0	0.0	0.0	0.0	0.0	0.0	0.0	0.0	0.0	0.0	0.0	0.0	0.0	0.0	0.0	0.0	0.0	0.0	0.0	0.0	0.0	0.0	0.0	0.0	0.0	0.0	0.0	0.0	0.0	0.0	0.0	0.0	0.0	0.0	0.0	0.0	0.0
CCND1_E280_R	-0.0026455026	-0.0026455026	-0.0026455026	-0.0026455026	-0.0026455026	-0.0026455026	-0.0026455026	-0.0026455026	-0.0026455026	-0.0026455026	-0.0026455026	-0.0026455026	-0.0026455026	-0.0026455026	-0.0026455026	-0.0026455026	-0.0026455026	-0.0026455026	-0.0026455026	-0.0026455026	-0.0026455026	-0.0026455026	-0.0026455026	-0.0026455026	-0.0026455026	-0.0026455026	-0.0026455026	-0.0026455026	-0.0026455026	-0.0026455026	-0.0026455026	-0.0026455026	-0.0026455026	-0.0026455026	-0.0026455026	-0.0026455026	-0.0026455026	-0.0026455026	-0.0026455026	-0.0026455026	-0.0026455026	-0.0026455026	-0.0026455026	-0.0026455026	-0.0026455026	-0.0026455026	-0.0026455026	-0.0026455026	-0.0026455026
CCND1_P343_R	-0.0026455026	-0.0026455026	-0.0026455026	-0.0026455026	-0.0026455026	-0.0026455026	-0.0026455026	-0.0026455026	-0.0026455026	-0.0026455026	-0.0026455026	-0.0026455026	-0.0026455026	-0.0026455026	-0.0026455026	-0.0026455026	-0.0026455026	-0.0026455026	-0.0026455026	-0.0026455026	-0.0026455026	-0.0026455026	-0.0026455026	-0.0026455026	-0.0026455026	-0.0026455026	-0.0026455026	-0.0026455026	-0.0026455026	-0.0026455026	-0.0026455026	-0.0026455026	-0.0026455026	-0.0026455026	-0.0026455026	-0.0026455026	-0.0026455026	-0.0026455026	-0.0026455026	-0.0026455026	-0.0026455026	-0.0026455026	-0.0026455026	-0.0026455026	-0.0026455026	-0.0026455026	-0.0026455026	-0.0026455026	-0.0026455026
CCND2_P887_F	-0.19312169	0.8068783	-0.19312169	-0.19312169	-0.19312169	-0.19312169	-0.19312169	-0.19312169	-0.19312169	-0.19312169	-0.19312169	-0.19312169	-0.19312169	0.3068783	0.8068783	-0.19312169	-0.19312169	-0.19312169	0.8068783	0.3068783	-0.19312169	0.8068783	-0.19312169	0.3068783	0.3068783	-0.19312169	0.8068783	0.8068783	-0.19312169	-0.19312169	0.3068783	-0.19312169	-0.19312169	-0.19312169	-0.19312169	-0.19312169	-0.19312169	-0.19312169	-0.19312169	-0.19312169	-0.19312169	-0.19312169	-0.19312169	0.3068783	-0.19312169	0.3068783	-0.19312169	-0.19312169	-0.19312169
CCND2_P898_R	-0.1904762	0.8095238	-0.1904762	-0.1904762	-0.1904762	-0.1904762	-0.1904762	-0.1904762	-0.1904762	-0.1904762	-0.1904762	-0.1904762	-0.1904762	0.30952382	0.30952382	-0.1904762	-0.1904762	-0.1904762	0.30952382	0.8095238	-0.1904762	0.8095238	-0.1904762	0.30952382	0.30952382	0.30952382	0.8095238	0.8095238	-0.1904762	-0.1904762	0.30952382	-0.1904762	-0.1904762	-0.1904762	-0.1904762	-0.1904762	-0.1904762	-0.1904762	-0.1904762	-0.1904762	-0.1904762	-0.1904762	-0.1904762	-0.1904762	-0.1904762	0.30952382	-0.1904762	-0.1904762	0.30952382
CCND3_P435_F	-0.005291005	-0.005291005	-0.005291005	-0.005291005	-0.005291005	-0.005291005	-0.005291005	-0.005291005	-0.005291005	-0.005291005	-0.005291005	-0.005291005	-0.005291005	-0.005291005	-0.005291005	-0.005291005	-0.005291005	-0.005291005	-0.005291005	-0.005291005	-0.005291005	-0.005291005	-0.005291005	-0.005291005	-0.005291005	-0.005291005	-0.005291005	-0.005291005	-0.005291005	-0.005291005	-0.005291005	-0.005291005	-0.005291005	-0.005291005	-0.005291005	-0.005291005	-0.005291005	-0.005291005	-0.005291005	-0.005291005	-0.005291005	-0.005291005	-0.005291005	-0.005291005	-0.005291005	-0.005291005	-0.005291005	-0.005291005	-0.005291005
CCNE1_P683_F	-0.007936508	-0.007936508	-0.007936508	-0.007936508	-0.007936508	-0.007936508	-0.007936508	-0.007936508	-0.007936508	-0.007936508	-0.007936508	-0.007936508	-0.007936508	-0.007936508	-0.007936508	-0.007936508	-0.007936508	-0.007936508	-0.007936508	-0.007936508	-0.007936508	-0.007936508	-0.007936508	-0.007936508	-0.007936508	-0.007936508	-0.007936508	-0.007936508	-0.007936508	-0.007936508	-0.007936508	-0.007936508	-0.007936508	-0.007936508	-0.007936508	-0.007936508	-0.007936508	-0.007936508	-0.007936508	-0.007936508	-0.007936508	-0.007936508	-0.007936508	0.4920635	-0.007936508	-0.007936508	-0.007936508	-0.007936508	-0.007936508
CCR5_P630_R	-0.18783069	-0.18783069	0.3121693	-0.18783069	0.3121693	0.3121693	0.3121693	0.3121693	-0.18783069	0.3121693	-0.18783069	-0.18783069	-0.18783069	-0.18783069	-0.18783069	0.3121693	0.3121693	0.3121693	-0.18783069	0.8121693	0.3121693	-0.18783069	-0.18783069	-0.18783069	-0.18783069	0.3121693	0.3121693	-0.18783069	0.3121693	-0.18783069	-0.18783069	-0.18783069	0.3121693	0.3121693	-0.18783069	-0.18783069	-0.18783069	0.3121693	-0.18783069	-0.18783069	-0.18783069	-0.18783069	-0.18783069	0.3121693	-0.18783069	-0.18783069	0.3121693	0.3121693	0.3121693
CD1A_P414_R	0.02910053	0.02910053	0.02910053	0.02910053	0.02910053	0.02910053	0.02910053	0.02910053	0.02910053	0.02910053	0.02910053	0.02910053	0.02910053	0.02910053	0.02910053	0.02910053	0.02910053	0.02910053	0.02910053	0.02910053	0.02910053	0.02910053	0.02910053	0.02910053	0.02910053	0.02910053	0.02910053	0.02910053	0.02910053	0.02910053	0.02910053	0.02910053	0.02910053	0.02910053	0.02910053	0.02910053	0.02910053	0.02910053	0.02910053	0.02910053	0.02910053	0.02910053	0.02910053	0.02910053	0.02910053	0.02910053	0.02910053	0.02910053	0.02910053
CD1A_P6_F	-0.33862433	0.16137566	0.16137566	0.16137566	0.16137566	-0.33862433	0.16137566	0.16137566	0.16137566	0.16137566	0.16137566	0.16137566	0.16137566	0.16137566	0.16137566	0.16137566	0.16137566	0.16137566	0.16137566	0.16137566	0.16137566	0.16137566	0.16137566	0.16137566	0.16137566	0.16137566	0.16137566	-0.33862433	0.16137566	0.16137566	0.16137566	0.16137566	0.16137566	0.16137566	-0.33862433	0.16137566	0.16137566	0.16137566	0.16137566	0.16137566	-0.33862433	0.16137566	0.16137566	0.16137566	-0.33862433	0.16137566	0.16137566	-0.33862433	0.16137566
CD2_P68_F	0.037037037	0.037037037	0.037037037	0.037037037	0.037037037	0.037037037	0.037037037	0.037037037	0.037037037	0.037037037	0.037037037	0.037037037	0.037037037	0.037037037	-0.46296296	0.037037037	0.037037037	0.037037037	0.037037037	0.037037037	0.037037037	0.037037037	0.037037037	0.037037037	0.037037037	0.037037037	0.037037037	0.037037037	-0.962963	0.037037037	0.037037037	0.037037037	0.037037037	0.037037037	-0.46296296	0.037037037	0.037037037	0.037037037	0.037037037	-0.46296296	0.037037037	-0.46296296	0.037037037	0.037037037	0.037037037	0.037037037	0.037037037	0.037037037	0.037037037
CD34_E20_R	-0.04232804	-0.04232804	0.45767197	-0.04232804	-0.04232804	-0.04232804	-0.04232804	-0.04232804	-0.04232804	-0.04232804	-0.04232804	-0.04232804	-0.04232804	-0.04232804	-0.04232804	-0.04232804	-0.04232804	-0.04232804	-0.04232804	-0.04232804	0.45767197	0.45767197	-0.04232804	-0.04232804	-0.04232804	-0.04232804	-0.04232804	-0.04232804	0.45767197	-0.04232804	-0.04232804	-0.04232804	-0.04232804	-0.04232804	-0.04232804	-0.04232804	-0.04232804	-0.04232804	-0.04232804	-0.04232804	-0.04232804	-0.04232804	-0.04232804	-0.04232804	-0.04232804	-0.04232804	-0.04232804	-0.04232804	0.45767197
CD34_P339_R	-0.489418	0.01058201	0.01058201	0.01058201	0.01058201	0.01058201	0.01058201	0.01058201	0.01058201	0.01058201	0.01058201	0.01058201	0.01058201	0.01058201	0.01058201	0.01058201	0.01058201	0.01058201	0.01058201	0.01058201	0.01058201	0.01058201	0.01058201	0.01058201	0.01058201	0.01058201	0.01058201	0.01058201	0.01058201	0.01058201	0.01058201	0.01058201	0.01058201	0.01058201	0.01058201	0.01058201	0.01058201	0.01058201	0.01058201	0.01058201	0.01058201	0.01058201	0.01058201	0.01058201	0.01058201	0.01058201	0.01058201	0.01058201	0.01058201
CD34_P780_R	0.12433863	0.12433863	0.12433863	0.12433863	0.12433863	0.12433863	0.12433863	0.12433863	0.12433863	0.12433863	0.12433863	0.12433863	0.12433863	0.12433863	-0.37566137	0.12433863	-0.37566137	0.12433863	0.12433863	0.12433863	0.12433863	0.12433863	0.12433863	-0.37566137	-0.37566137	0.12433863	0.12433863	0.12433863	0.12433863	0.12433863	0.12433863	0.12433863	0.12433863	0.12433863	0.12433863	0.12433863	0.12433863	-0.37566137	0.12433863	-0.37566137	0.12433863	0.12433863	0.12433863	-0.37566137	0.12433863	-0.37566137	0.12433863	0.12433863	0.12433863
CD40_E58_R	-0.44708994	0.55291003	0.052910052	0.55291003	-0.44708994	0.55291003	0.052910052	0.052910052	-0.44708994	0.052910052	0.052910052	0.55291003	0.55291003	-0.44708994	0.55291003	0.052910052	0.052910052	0.052910052	0.052910052	0.55291003	0.55291003	0.052910052	-0.44708994	-0.44708994	-0.44708994	0.052910052	0.052910052	0.55291003	-0.44708994	-0.44708994	0.052910052	0.052910052	-0.44708994	0.55291003	0.55291003	-0.44708994	0.052910052	0.052910052	0.052910052	0.052910052	0.55291003	0.55291003	0.052910052	-0.44708994	0.052910052	0.55291003	-0.44708994	0.55291003	-0.44708994
CD40_P372_R	-0.7010582	0.2989418	-0.2010582	0.2989418	-0.7010582	0.2989418	0.2989418	-0.2010582	-0.7010582	-0.2010582	0.2989418	0.2989418	0.2989418	-0.7010582	0.2989418	0.2989418	-0.2010582	0.2989418	0.2989418	0.2989418	0.2989418	0.2989418	-0.7010582	-0.7010582	0.2989418	0.2989418	-0.2010582	0.2989418	-0.7010582	-0.2010582	0.2989418	-0.2010582	-0.2010582	0.2989418	0.2989418	-0.7010582	-0.2010582	0.2989418	0.2989418	-0.2010582	0.2989418	0.2989418	0.2989418	-0.2010582	-0.2010582	-0.2010582	-0.2010582	0.2989418	-0.7010582
CD44_E26_F	-0.005291005	-0.005291005	-0.005291005	-0.005291005	-0.005291005	-0.005291005	-0.005291005	0.49470899	-0.005291005	-0.005291005	-0.005291005	-0.005291005	-0.005291005	-0.005291005	-0.005291005	-0.005291005	-0.005291005	-0.005291005	-0.005291005	-0.005291005	-0.005291005	-0.005291005	-0.005291005	-0.005291005	-0.005291005	-0.005291005	-0.005291005	-0.005291005	-0.005291005	-0.005291005	-0.005291005	-0.005291005	-0.005291005	-0.005291005	-0.005291005	-0.005291005	-0.005291005	-0.005291005	-0.005291005	-0.005291005	-0.005291005	-0.005291005	-0.005291005	-0.005291005	-0.005291005	-0.005291005	-0.005291005	-0.005291005	-0.005291005
CD44_P87_F	-0.02910053	-0.02910053	-0.02910053	-0.02910053	0.47089946	-0.02910053	0.97089946	-0.02910053	-0.02910053	-0.02910053	-0.02910053	-0.02910053	-0.02910053	-0.02910053	-0.02910053	-0.02910053	-0.02910053	-0.02910053	-0.02910053	-0.02910053	-0.02910053	-0.02910053	-0.02910053	-0.02910053	-0.02910053	-0.02910053	-0.02910053	-0.02910053	-0.02910053	-0.02910053	-0.02910053	-0.02910053	-0.02910053	-0.02910053	-0.02910053	-0.02910053	-0.02910053	-0.02910053	-0.02910053	-0.02910053	-0.02910053	-0.02910053	-0.02910053	-0.02910053	-0.02910053	-0.02910053	-0.02910053	-0.02910053	-0.02910053
CD81_P211_F	-0.3042328	-0.3042328	-0.3042328	-0.3042328	-0.3042328	-0.3042328	-0.3042328	-0.3042328	-0.3042328	-0.3042328	0.1957672	0.6957672	-0.3042328	-0.3042328	0.1957672	0.1957672	-0.3042328	-0.3042328	-0.3042328	0.1957672	0.1957672	-0.3042328	-0.3042328	-0.3042328	-0.3042328	-0.3042328	-0.3042328	-0.3042328	-0.3042328	-0.3042328	0.1957672	-0.3042328	0.1957672	-0.3042328	0.1957672	-0.3042328	-0.3042328	0.1957672	-0.3042328	-0.3042328	0.6957672	0.6957672	0.6957672	-0.3042328	-0.3042328	0.1957672	-0.3042328	0.1957672	0.1957672
CD81_P272_R	-0.3015873	-0.3015873	-0.3015873	0.1984127	-0.3015873	-0.3015873	0.1984127	0.1984127	-0.3015873	0.1984127	0.1984127	0.1984127	-0.8015873	-0.3015873	0.1984127	-0.3015873	-0.3015873	-0.3015873	-0.8015873	0.1984127	0.1984127	-0.3015873	0.1984127	-0.3015873	0.1984127	0.1984127	0.1984127	-0.3015873	-0.3015873	-0.3015873	0.1984127	-0.3015873	0.1984127	-0.3015873	0.1984127	0.1984127	-0.3015873	-0.3015873	-0.3015873	0.1984127	0.1984127	0.1984127	0.1984127	0.1984127	0.1984127	0.1984127	-0.8015873	0.1984127	-0.3015873
CD82_P557_R	0.42592594	-0.074074075	-0.074074075	-0.074074075	0.42592594	-0.074074075	-0.074074075	-0.074074075	-0.074074075	-0.074074075	-0.074074075	-0.074074075	-0.074074075	-0.074074075	0.42592594	-0.074074075	0.42592594	-0.074074075	0.42592594	-0.074074075	-0.074074075	-0.074074075	0.42592594	-0.074074075	-0.074074075	-0.074074075	-0.074074075	-0.074074075	-0.074074075	-0.074074075	-0.074074075	-0.074074075	-0.074074075	-0.074074075	-0.074074075	-0.074074075	-0.074074075	-0.074074075	-0.074074075	-0.074074075	-0.074074075	-0.074074075	-0.074074075	-0.074074075	-0.074074075	-0.074074075	-0.074074075	-0.074074075	-0.074074075
CD86_P3_F	0.05820106	0.05820106	0.05820106	0.05820106	0.05820106	0.05820106	0.05820106	0.05820106	0.05820106	0.05820106	0.05820106	0.05820106	0.05820106	0.05820106	0.05820106	0.05820106	0.05820106	0.05820106	0.05820106	0.05820106	0.05820106	0.05820106	0.05820106	0.05820106	-0.44179896	0.05820106	0.05820106	0.05820106	0.05820106	0.05820106	0.05820106	0.05820106	0.05820106	0.05820106	0.05820106	0.05820106	0.05820106	0.05820106	0.05820106	0.05820106	0.05820106	0.05820106	-0.44179896	0.05820106	0.05820106	0.05820106	-0.44179896	0.05820106	0.05820106
CD9_E14_R	-0.0026455026	-0.0026455026	-0.0026455026	-0.0026455026	-0.0026455026	-0.0026455026	-0.0026455026	-0.0026455026	-0.0026455026	-0.0026455026	-0.0026455026	-0.0026455026	-0.0026455026	-0.0026455026	-0.0026455026	-0.0026455026	-0.0026455026	-0.0026455026	-0.0026455026	-0.0026455026	-0.0026455026	-0.0026455026	-0.0026455026	-0.0026455026	-0.0026455026	-0.0026455026	-0.0026455026	-0.0026455026	-0.0026455026	-0.0026455026	-0.0026455026	-0.0026455026	-0.0026455026	-0.0026455026	-0.0026455026	-0.0026455026	-0.0026455026	-0.0026455026	-0.0026455026	-0.0026455026	-0.0026455026	-0.0026455026	-0.0026455026	-0.0026455026	-0.0026455026	-0.0026455026	-0.0026455026	-0.0026455026	-0.0026455026
CD9_P504_F	-0.44708994	-0.44708994	-0.44708994	-0.44708994	-0.44708994	-0.44708994	-0.44708994	-0.44708994	-0.44708994	-0.44708994	-0.44708994	-0.44708994	-0.44708994	-0.44708994	0.55291003	-0.44708994	-0.44708994	-0.44708994	-0.44708994	-0.44708994	-0.44708994	0.052910052	-0.44708994	0.052910052	0.052910052	-0.44708994	-0.44708994	-0.44708994	0.052910052	0.052910052	0.052910052	-0.44708994	-0.44708994	-0.44708994	-0.44708994	0.052910052	-0.44708994	-0.44708994	-0.44708994	0.052910052	-0.44708994	-0.44708994	-0.44708994	0.052910052	0.052910052	0.052910052	-0.44708994	-0.44708994	0.052910052
CD9_P585_R	-0.32539684	-0.82539684	-0.82539684	-0.32539684	-0.32539684	-0.32539684	-0.32539684	-0.32539684	-0.32539684	-0.32539684	-0.32539684	-0.82539684	-0.32539684	-0.32539684	0.17460318	-0.32539684	-0.32539684	-0.82539684	0.17460318	-0.82539684	-0.32539684	0.17460318	-0.32539684	0.17460318	-0.32539684	-0.32539684	-0.32539684	-0.32539684	-0.32539684	0.17460318	0.17460318	-0.32539684	-0.32539684	-0.32539684	0.17460318	0.17460318	-0.32539684	0.17460318	-0.32539684	0.17460318	-0.32539684	-0.82539684	-0.32539684	0.17460318	0.17460318	0.17460318	0.17460318	0.17460318	0.17460318
CDC25B_E83_F	0.0	0.0	0.0	0.0	0.0	0.0	0.0	0.0	0.0	0.0	0.0	0.0	0.0	0.0	0.0	0.0	0.0	0.0	0.0	0.0	0.0	0.0	0.0	0.0	0.0	0.0	0.0	0.0	0.0	0.0	0.0	0.0	0.0	0.0	0.0	0.0	0.0	0.0	0.0	0.0	0.0	0.0	0.0	0.0	0.0	0.0	0.0	0.0	0.0
CDC25B_P11_R	0.0	0.0	0.0	0.0	0.0	0.0	0.0	0.0	0.0	0.0	0.0	0.0	0.0	0.0	0.0	0.0	0.0	0.0	0.0	0.0	0.0	0.0	0.0	0.0	0.0	0.0	0.0	0.0	0.0	0.0	0.0	0.0	0.0	0.0	0.0	0.0	0.0	0.0	0.0	0.0	0.0	0.0	0.0	0.0	0.0	0.0	0.0	0.0	0.0
CDH1_P45_F	-0.005291005	-0.005291005	-0.005291005	-0.005291005	-0.005291005	-0.005291005	-0.005291005	-0.005291005	-0.005291005	-0.005291005	-0.005291005	-0.005291005	-0.005291005	-0.005291005	-0.005291005	-0.005291005	-0.005291005	-0.005291005	-0.005291005	-0.005291005	-0.005291005	-0.005291005	-0.005291005	-0.005291005	-0.005291005	-0.005291005	-0.005291005	-0.005291005	-0.005291005	-0.005291005	-0.005291005	-0.005291005	-0.005291005	-0.005291005	-0.005291005	-0.005291005	-0.005291005	-0.005291005	-0.005291005	-0.005291005	-0.005291005	-0.005291005	-0.005291005	-0.005291005	-0.005291005	-0.005291005	-0.005291005	-0.005291005	-0.005291005
CDH1_P52_R	-0.0026455026	-0.0026455026	-0.0026455026	-0.0026455026	-0.0026455026	-0.0026455026	-0.0026455026	-0.0026455026	-0.0026455026	-0.0026455026	-0.0026455026	-0.0026455026	-0.0026455026	-0.0026455026	-0.0026455026	-0.0026455026	-0.0026455026	-0.0026455026	-0.0026455026	-0.0026455026	-0.0026455026	-0.0026455026	-0.0026455026	-0.0026455026	-0.0026455026	-0.0026455026	-0.0026455026	-0.0026455026	-0.0026455026	-0.0026455026	-0.0026455026	-0.0026455026	-0.0026455026	-0.0026455026	-0.0026455026	-0.0026455026	-0.0026455026	-0.0026455026	-0.0026455026	-0.0026455026	-0.0026455026	-0.0026455026	-0.0026455026	-0.0026455026	-0.0026455026	-0.0026455026	-0.0026455026	-0.0026455026	-0.0026455026
CDH11_E102_R	-0.037037037	-0.037037037	-0.037037037	-0.037037037	-0.037037037	-0.037037037	-0.037037037	-0.037037037	-0.037037037	-0.037037037	-0.037037037	-0.037037037	-0.037037037	-0.037037037	0.46296296	-0.037037037	-0.037037037	-0.037037037	-0.037037037	-0.037037037	-0.037037037	-0.037037037	-0.037037037	-0.037037037	-0.037037037	-0.037037037	-0.037037037	0.46296296	-0.037037037	-0.037037037	0.962963	-0.037037037	-0.037037037	-0.037037037	-0.037037037	-0.037037037	-0.037037037	-0.037037037	-0.037037037	0.46296296	0.962963	-0.037037037	-0.037037037	-0.037037037	-0.037037037	-0.037037037	-0.037037037	-0.037037037	-0.037037037
CDH11_P203_R	-0.034391534	-0.034391534	-0.034391534	-0.034391534	-0.034391534	-0.034391534	-0.034391534	-0.034391534	-0.034391534	-0.034391534	-0.034391534	-0.034391534	-0.034391534	-0.034391534	0.46560848	-0.034391534	-0.034391534	-0.034391534	-0.034391534	-0.034391534	-0.034391534	-0.034391534	-0.034391534	0.46560848	-0.034391534	-0.034391534	-0.034391534	0.46560848	-0.034391534	-0.034391534	0.46560848	-0.034391534	-0.034391534	-0.034391534	-0.034391534	-0.034391534	-0.034391534	-0.034391534	-0.034391534	-0.034391534	0.46560848	-0.034391534	-0.034391534	-0.034391534	-0.034391534	0.46560848	-0.034391534	-0.034391534	-0.034391534
CDH11_P354_R	0.15873016	0.15873016	0.15873016	0.15873016	0.15873016	0.15873016	0.15873016	0.15873016	0.15873016	-0.34126985	0.15873016	-0.34126985	-0.34126985	0.15873016	0.65873015	-0.34126985	0.15873016	0.15873016	-0.34126985	-0.34126985	0.15873016	-0.34126985	0.15873016	0.65873015	0.15873016	0.15873016	0.15873016	0.65873015	0.15873016	-0.34126985	0.65873015	0.15873016	-0.34126985	0.15873016	-0.34126985	-0.34126985	0.15873016	0.15873016	0.15873016	0.15873016	0.65873015	0.65873015	-0.34126985	-0.34126985	-0.34126985	0.15873016	-0.34126985	0.15873016	0.15873016
CDH13_E102_F	-0.24338624	0.75661373	-0.24338624	-0.24338624	-0.24338624	0.25661376	0.25661376	0.25661376	0.75661373	-0.24338624	-0.24338624	0.25661376	-0.24338624	-0.24338624	0.75661373	-0.24338624	-0.24338624	-0.24338624	-0.24338624	-0.24338624	-0.24338624	0.25661376	-0.24338624	-0.24338624	-0.24338624	-0.24338624	0.75661373	0.25661376	-0.24338624	-0.24338624	0.25661376	-0.24338624	-0.24338624	-0.24338624	-0.24338624	-0.24338624	-0.24338624	0.25661376	-0.24338624	0.75661373	-0.24338624	0.25661376	-0.24338624	-0.24338624	-0.24338624	0.25661376	-0.24338624	-0.24338624	0.25661376
CDH13_P88_F	-0.08465608	0.4153439	-0.58465606	-0.08465608	0.4153439	-0.08465608	-0.58465606	0.4153439	0.4153439	0.4153439	-0.58465606	0.4153439	-0.58465606	-0.08465608	0.4153439	0.4153439	-0.08465608	-0.08465608	-0.08465608	-0.08465608	0.4153439	0.4153439	-0.08465608	0.4153439	0.4153439	-0.08465608	0.4153439	0.4153439	-0.08465608	-0.08465608	0.4153439	-0.08465608	-0.08465608	-0.58465606	-0.08465608	-0.58465606	-0.08465608	-0.08465608	-0.08465608	0.4153439	0.4153439	0.4153439	-0.58465606	-0.58465606	-0.08465608	0.4153439	-0.08465608	-0.08465608	-0.08465608
CDH17_E31_F	0.007936508	0.007936508	0.007936508	0.007936508	0.007936508	0.007936508	0.007936508	0.007936508	0.007936508	0.007936508	0.007936508	0.007936508	0.007936508	0.007936508	0.007936508	0.007936508	0.007936508	0.007936508	0.007936508	0.007936508	0.007936508	0.007936508	0.007936508	0.007936508	0.007936508	0.007936508	0.007936508	0.007936508	0.007936508	0.007936508	0.007936508	0.007936508	0.007936508	0.007936508	-0.4920635	0.007936508	0.007936508	0.007936508	0.007936508	0.007936508	0.007936508	0.007936508	0.007936508	0.007936508	0.007936508	0.007936508	0.007936508	0.007936508	0.007936508
CDH17_P376_F	0.105820104	0.105820104	0.105820104	0.105820104	0.105820104	0.105820104	0.105820104	0.105820104	0.105820104	0.105820104	0.105820104	0.105820104	0.105820104	0.105820104	0.105820104	0.105820104	0.105820104	0.105820104	0.105820104	0.105820104	0.105820104	0.105820104	0.105820104	0.105820104	0.105820104	0.105820104	0.105820104	0.105820104	0.105820104	0.105820104	0.105820104	0.105820104	0.105820104	0.105820104	0.105820104	0.105820104	0.105820104	0.105820104	0.105820104	0.105820104	0.105820104	-0.39417988	0.105820104	0.105820104	0.105820104	-0.39417988	0.105820104	-0.39417988	0.105820104
CDH17_P532_F	0.0	0.0	0.0	0.0	0.0	0.0	0.0	0.0	0.0	0.0	0.0	0.0	0.0	0.0	0.0	0.0	0.0	0.0	0.0	0.0	0.0	0.0	0.0	0.0	0.0	0.0	0.0	0.0	0.0	0.0	0.0	0.0	0.0	0.0	0.0	0.0	0.0	0.0	0.0	0.0	0.0	0.0	0.0	0.0	0.0	0.0	0.0	0.0	0.0
CDH3_E100_R	-0.0026455026	-0.0026455026	-0.0026455026	-0.0026455026	-0.0026455026	-0.0026455026	-0.0026455026	-0.0026455026	-0.0026455026	-0.0026455026	-0.0026455026	-0.0026455026	-0.0026455026	-0.0026455026	-0.0026455026	-0.0026455026	-0.0026455026	-0.0026455026	-0.0026455026	-0.0026455026	-0.0026455026	-0.0026455026	-0.0026455026	-0.0026455026	-0.0026455026	-0.0026455026	-0.0026455026	-0.0026455026	-0.0026455026	-0.0026455026	-0.0026455026	-0.0026455026	-0.0026455026	-0.0026455026	-0.0026455026	-0.0026455026	-0.0026455026	-0.0026455026	-0.0026455026	-0.0026455026	-0.0026455026	-0.0026455026	-0.0026455026	-0.0026455026	-0.0026455026	-0.0026455026	-0.0026455026	-0.0026455026	-0.0026455026
CDH3_P87_R	-0.005291005	-0.005291005	-0.005291005	-0.005291005	-0.005291005	-0.005291005	-0.005291005	-0.005291005	-0.005291005	-0.005291005	-0.005291005	-0.005291005	-0.005291005	-0.005291005	-0.005291005	-0.005291005	-0.005291005	-0.005291005	-0.005291005	-0.005291005	-0.005291005	-0.005291005	-0.005291005	-0.005291005	-0.005291005	-0.005291005	-0.005291005	-0.005291005	-0.005291005	-0.005291005	-0.005291005	-0.005291005	-0.005291005	-0.005291005	-0.005291005	-0.005291005	-0.005291005	-0.005291005	-0.005291005	-0.005291005	-0.005291005	-0.005291005	-0.005291005	-0.005291005	-0.005291005	-0.005291005	-0.005291005	-0.005291005	-0.005291005
CDK10_E74_F	0.0	0.0	0.0	0.0	0.0	0.0	0.0	0.0	0.0	0.0	0.0	0.0	0.0	0.0	0.0	0.0	0.0	0.0	0.0	0.0	0.0	0.0	0.0	0.0	0.0	0.0	0.0	0.0	0.0	0.0	0.0	0.0	0.0	0.0	0.0	0.0	0.0	0.0	0.0	0.0	0.0	0.0	0.0	0.0	0.0	0.0	0.0	0.0	0.0
CDK10_P199_R	-0.15873016	-0.15873016	0.34126985	-0.15873016	-0.15873016	-0.15873016	0.34126985	-0.15873016	0.34126985	-0.15873016	-0.15873016	0.34126985	-0.15873016	0.34126985	-0.15873016	-0.15873016	-0.15873016	0.34126985	-0.15873016	0.34126985	-0.15873016	-0.15873016	0.34126985	-0.15873016	0.34126985	0.34126985	-0.15873016	0.34126985	-0.15873016	0.34126985	0.34126985	-0.15873016	-0.15873016	-0.15873016	0.34126985	0.34126985	0.34126985	-0.15873016	-0.15873016	-0.15873016	0.34126985	-0.15873016	-0.15873016	-0.15873016	0.34126985	-0.15873016	-0.15873016	-0.15873016	-0.15873016
CDK2_P330_R	-0.005291005	-0.005291005	-0.005291005	-0.005291005	-0.005291005	-0.005291005	-0.005291005	-0.005291005	-0.005291005	-0.005291005	-0.005291005	-0.005291005	-0.005291005	-0.005291005	-0.005291005	-0.005291005	-0.005291005	-0.005291005	-0.005291005	-0.005291005	-0.005291005	-0.005291005	-0.005291005	-0.005291005	-0.005291005	-0.005291005	-0.005291005	-0.005291005	-0.005291005	-0.005291005	-0.005291005	-0.005291005	-0.005291005	-0.005291005	-0.005291005	-0.005291005	-0.005291005	-0.005291005	-0.005291005	-0.005291005	-0.005291005	-0.005291005	-0.005291005	-0.005291005	-0.005291005	-0.005291005	-0.005291005	-0.005291005	-0.005291005
CDK6_E256_F	-0.023809524	-0.023809524	-0.023809524	-0.023809524	-0.023809524	-0.023809524	-0.023809524	-0.023809524	-0.023809524	-0.023809524	-0.023809524	-0.023809524	-0.023809524	-0.023809524	-0.023809524	-0.023809524	-0.023809524	-0.023809524	-0.023809524	-0.023809524	-0.023809524	-0.023809524	-0.023809524	-0.023809524	-0.023809524	-0.023809524	-0.023809524	-0.023809524	-0.023809524	-0.023809524	-0.023809524	-0.023809524	-0.023809524	-0.023809524	-0.023809524	-0.023809524	-0.023809524	-0.023809524	-0.023809524	-0.023809524	-0.023809524	-0.023809524	-0.023809524	-0.023809524	-0.023809524	-0.023809524	-0.023809524	0.47619048	-0.023809524
CDK6_P291_R	-0.02116402	-0.02116402	-0.02116402	-0.02116402	-0.02116402	-0.02116402	-0.02116402	-0.02116402	-0.02116402	-0.02116402	-0.02116402	-0.02116402	-0.02116402	-0.02116402	-0.02116402	-0.02116402	-0.02116402	-0.02116402	-0.02116402	-0.02116402	-0.02116402	-0.02116402	-0.02116402	-0.02116402	-0.02116402	-0.02116402	-0.02116402	-0.02116402	-0.02116402	-0.02116402	-0.02116402	-0.02116402	-0.02116402	-0.02116402	-0.02116402	-0.02116402	-0.02116402	-0.02116402	-0.02116402	-0.02116402	-0.02116402	-0.02116402	-0.02116402	-0.02116402	-0.02116402	-0.02116402	-0.02116402	-0.02116402	-0.02116402
CDKN1A_E101_F	0.0	0.0	0.0	0.0	0.0	0.0	0.0	0.0	0.0	0.0	0.0	0.0	0.0	0.0	0.0	0.0	0.0	0.0	0.0	0.0	0.0	0.0	0.0	0.0	0.0	0.0	0.0	0.0	0.0	0.0	0.0	0.0	0.0	0.0	0.0	0.0	0.0	0.0	0.0	0.0	0.0	0.0	0.0	0.0	0.0	0.0	0.0	0.0	0.0
CDKN1A_P242_F	-0.04232804	-0.04232804	-0.04232804	-0.04232804	-0.04232804	-0.04232804	-0.04232804	-0.04232804	-0.04232804	-0.04232804	-0.04232804	-0.04232804	-0.04232804	-0.04232804	-0.04232804	-0.04232804	-0.04232804	-0.04232804	-0.04232804	-0.04232804	-0.04232804	-0.04232804	-0.04232804	-0.04232804	-0.04232804	-0.04232804	-0.04232804	-0.04232804	-0.04232804	-0.04232804	-0.04232804	-0.04232804	-0.04232804	-0.04232804	-0.04232804	-0.04232804	-0.04232804	-0.04232804	-0.04232804	-0.04232804	-0.04232804	-0.04232804	-0.04232804	-0.04232804	-0.04232804	-0.04232804	-0.04232804	-0.04232804	-0.04232804
CDKN1B_P1161_F	-0.074074075	-0.074074075	-0.074074075	-0.074074075	-0.074074075	-0.074074075	-0.074074075	-0.074074075	-0.074074075	-0.074074075	-0.074074075	-0.074074075	-0.074074075	-0.074074075	0.42592594	-0.074074075	-0.074074075	-0.074074075	-0.074074075	-0.074074075	-0.074074075	-0.074074075	-0.074074075	-0.074074075	-0.074074075	-0.074074075	-0.074074075	-0.074074075	-0.074074075	-0.074074075	-0.074074075	-0.074074075	-0.074074075	-0.074074075	-0.074074075	-0.074074075	-0.074074075	-0.074074075	-0.074074075	-0.074074075	-0.074074075	-0.074074075	0.42592594	-0.074074075	-0.074074075	-0.074074075	-0.074074075	-0.074074075	-0.074074075
CDKN1C_P6_R	-0.037037037	0.962963	0.46296296	-0.037037037	-0.037037037	-0.037037037	0.46296296	-0.037037037	-0.037037037	-0.037037037	-0.037037037	-0.037037037	-0.037037037	-0.037037037	-0.037037037	-0.037037037	-0.037037037	-0.037037037	-0.037037037	-0.037037037	-0.037037037	0.962963	-0.037037037	-0.037037037	-0.037037037	-0.037037037	-0.037037037	-0.037037037	-0.037037037	-0.037037037	-0.037037037	-0.037037037	-0.037037037	-0.037037037	-0.037037037	-0.037037037	-0.037037037	0.46296296	-0.037037037	-0.037037037	-0.037037037	0.46296296	-0.037037037	0.46296296	-0.037037037	-0.037037037	-0.037037037	-0.037037037	-0.037037037
CDKN1C_P626_F	-0.14021164	0.85978836	-0.14021164	-0.14021164	0.35978836	0.35978836	-0.14021164	0.35978836	-0.14021164	-0.14021164	-0.14021164	0.85978836	-0.14021164	-0.14021164	0.35978836	0.35978836	-0.14021164	-0.14021164	0.35978836	0.35978836	-0.14021164	0.85978836	-0.14021164	-0.14021164	-0.14021164	-0.14021164	-0.14021164	-0.14021164	-0.14021164	-0.14021164	0.35978836	-0.14021164	-0.14021164	-0.14021164	0.35978836	-0.14021164	0.35978836	-0.14021164	-0.14021164	0.35978836	0.35978836	-0.14021164	0.35978836	-0.14021164	-0.14021164	-0.14021164	-0.14021164	-0.14021164	-0.14021164
CDKN2A_E121_R	-0.005291005	-0.005291005	-0.005291005	-0.005291005	-0.005291005	-0.005291005	-0.005291005	-0.005291005	-0.005291005	-0.005291005	-0.005291005	-0.005291005	-0.005291005	-0.005291005	-0.005291005	-0.005291005	-0.005291005	-0.005291005	-0.005291005	-0.005291005	-0.005291005	-0.005291005	-0.005291005	-0.005291005	-0.005291005	-0.005291005	-0.005291005	-0.005291005	-0.005291005	-0.005291005	-0.005291005	-0.005291005	-0.005291005	-0.005291005	-0.005291005	-0.005291005	-0.005291005	-0.005291005	-0.005291005	-0.005291005	-0.005291005	-0.005291005	-0.005291005	-0.005291005	-0.005291005	-0.005291005	-0.005291005	-0.005291005	-0.005291005
CDKN2B_E220_F	-0.037037037	-0.037037037	-0.037037037	-0.037037037	-0.037037037	-0.037037037	-0.037037037	-0.037037037	0.46296296	-0.037037037	-0.037037037	-0.037037037	-0.037037037	-0.037037037	-0.037037037	-0.037037037	0.46296296	-0.037037037	-0.037037037	-0.037037037	-0.037037037	-0.037037037	-0.037037037	-0.037037037	-0.037037037	-0.037037037	-0.037037037	-0.037037037	-0.037037037	-0.037037037	-0.037037037	-0.037037037	-0.037037037	-0.037037037	-0.037037037	-0.037037037	-0.037037037	-0.037037037	-0.037037037	-0.037037037	-0.037037037	-0.037037037	-0.037037037	-0.037037037	-0.037037037	-0.037037037	-0.037037037	-0.037037037	-0.037037037
CDKN2B_seq_50_S294_F	-0.04232804	-0.04232804	-0.04232804	-0.04232804	-0.04232804	0.45767197	-0.04232804	-0.04232804	-0.04232804	-0.04232804	-0.04232804	-0.04232804	-0.04232804	-0.04232804	-0.04232804	-0.04232804	-0.04232804	-0.04232804	-0.04232804	-0.04232804	-0.04232804	-0.04232804	-0.04232804	-0.04232804	-0.04232804	-0.04232804	-0.04232804	-0.04232804	-0.04232804	-0.04232804	-0.04232804	-0.04232804	-0.04232804	-0.04232804	-0.04232804	0.45767197	-0.04232804	0.45767197	-0.04232804	-0.04232804	-0.04232804	-0.04232804	-0.04232804	-0.04232804	-0.04232804	-0.04232804	-0.04232804	-0.04232804	-0.04232804
CDM_seq_21_S260_R	0.14285715	-0.35714287	-0.35714287	0.14285715	0.14285715	0.14285715	-0.35714287	0.14285715	0.14285715	0.14285715	0.14285715	0.14285715	-0.35714287	0.14285715	-0.35714287	0.14285715	0.14285715	0.14285715	0.14285715	0.14285715	-0.35714287	-0.35714287	0.14285715	-0.35714287	0.14285715	-0.35714287	0.14285715	-0.35714287	0.14285715	0.14285715	-0.35714287	0.64285713	0.14285715	0.14285715	-0.35714287	-0.35714287	0.14285715	0.14285715	0.14285715	-0.35714287	0.14285715	-0.35714287	0.14285715	0.14285715	-0.35714287	-0.35714287	0.14285715	0.14285715	0.14285715
CEACAM1_E57_R	-0.013227513	-0.013227513	-0.013227513	-0.013227513	-0.013227513	-0.013227513	-0.013227513	-0.013227513	-0.013227513	-0.013227513	-0.013227513	-0.013227513	-0.013227513	-0.013227513	-0.013227513	-0.013227513	-0.013227513	-0.013227513	-0.013227513	-0.013227513	-0.013227513	0.48677248	-0.013227513	-0.013227513	-0.013227513	-0.013227513	-0.013227513	-0.013227513	-0.013227513	-0.013227513	-0.013227513	-0.013227513	-0.013227513	-0.013227513	-0.013227513	-0.013227513	-0.013227513	-0.013227513	-0.013227513	-0.013227513	0.9867725	-0.013227513	-0.013227513	-0.013227513	-0.013227513	-0.013227513	-0.013227513	-0.013227513	-0.013227513
CEACAM1_P44_R	0.0026455026	0.5026455	0.0026455026	0.0026455026	0.0026455026	0.5026455	-0.4973545	0.0026455026	-0.4973545	0.0026455026	0.0026455026	0.5026455	0.0026455026	0.0026455026	0.5026455	0.5026455	0.0026455026	0.0026455026	-0.4973545	-0.4973545	0.0026455026	-0.4973545	0.0026455026	0.0026455026	-0.4973545	0.0026455026	0.0026455026	0.5026455	-0.4973545	-0.4973545	0.0026455026	0.0026455026	0.0026455026	-0.4973545	0.0026455026	0.5026455	0.0026455026	0.0026455026	0.0026455026	0.0026455026	0.5026455	0.0026455026	0.5026455	0.5026455	0.5026455	0.0026455026	0.0026455026	0.0026455026	-0.4973545
CEBPA_P1163_R	-0.11640212	-0.11640212	-0.11640212	-0.11640212	-0.11640212	-0.11640212	-0.11640212	0.38359788	-0.11640212	-0.11640212	-0.11640212	-0.11640212	-0.11640212	-0.11640212	0.38359788	-0.11640212	-0.11640212	-0.11640212	-0.11640212	-0.11640212	-0.11640212	-0.11640212	-0.11640212	-0.11640212	-0.11640212	-0.11640212	-0.11640212	-0.11640212	-0.11640212	-0.11640212	-0.11640212	-0.11640212	-0.11640212	-0.11640212	-0.11640212	-0.11640212	-0.11640212	-0.11640212	-0.11640212	-0.11640212	-0.11640212	-0.11640212	-0.11640212	0.38359788	-0.11640212	-0.11640212	-0.11640212	-0.11640212	-0.11640212
CEBPA_P706_F	-0.007936508	-0.007936508	-0.007936508	-0.007936508	-0.007936508	-0.007936508	-0.007936508	-0.007936508	-0.007936508	-0.007936508	-0.007936508	-0.007936508	-0.007936508	-0.007936508	-0.007936508	-0.007936508	-0.007936508	-0.007936508	-0.007936508	-0.007936508	-0.007936508	-0.007936508	-0.007936508	-0.007936508	-0.007936508	-0.007936508	-0.007936508	-0.007936508	-0.007936508	-0.007936508	-0.007936508	-0.007936508	-0.007936508	-0.007936508	-0.007936508	-0.007936508	-0.007936508	-0.007936508	-0.007936508	-0.007936508	-0.007936508	-0.007936508	-0.007936508	-0.007936508	-0.007936508	-0.007936508	-0.007936508	-0.007936508	-0.007936508
CFTR_P115_F	0.25132275	0.25132275	-0.24867725	0.25132275	-0.24867725	0.25132275	0.75132275	-0.24867725	-0.24867725	-0.24867725	0.25132275	0.75132275	0.25132275	-0.24867725	0.25132275	-0.24867725	0.25132275	0.25132275	0.25132275	0.75132275	0.25132275	0.25132275	-0.24867725	0.25132275	-0.24867725	0.25132275	-0.24867725	-0.24867725	-0.24867725	0.75132275	-0.24867725	-0.24867725	-0.24867725	0.75132275	0.25132275	0.25132275	-0.24867725	-0.24867725	-0.24867725	-0.24867725	0.25132275	0.75132275	0.25132275	-0.24867725	0.25132275	-0.24867725	0.25132275	-0.24867725	-0.24867725
CFTR_P372_R	0.21693122	0.21693122	0.21693122	0.21693122	0.21693122	0.21693122	0.21693122	0.21693122	0.21693122	0.21693122	0.21693122	0.21693122	0.21693122	0.21693122	0.21693122	0.21693122	0.21693122	0.21693122	0.21693122	0.21693122	0.21693122	0.21693122	-0.7830688	0.21693122	0.21693122	0.21693122	-0.7830688	0.21693122	0.21693122	0.21693122	0.21693122	-0.28306878	-0.28306878	0.21693122	0.21693122	0.21693122	0.21693122	0.21693122	0.21693122	-0.28306878	0.21693122	0.21693122	0.21693122	-0.7830688	0.21693122	0.21693122	-0.7830688	-0.28306878	-0.28306878
CHD2_P451_F	0.02116402	0.02116402	0.02116402	0.02116402	0.02116402	0.02116402	-0.978836	0.02116402	0.02116402	0.02116402	0.02116402	0.02116402	0.02116402	0.02116402	0.02116402	0.02116402	0.02116402	0.02116402	0.02116402	0.02116402	0.02116402	0.02116402	0.02116402	0.02116402	0.02116402	0.02116402	0.02116402	0.02116402	0.02116402	0.02116402	0.02116402	0.02116402	0.02116402	0.02116402	0.02116402	0.02116402	0.02116402	0.02116402	0.02116402	0.02116402	0.02116402	0.02116402	0.02116402	0.02116402	0.02116402	0.02116402	0.02116402	0.02116402	0.02116402
CHD2_P667_F	0.04761905	0.04761905	0.04761905	0.04761905	0.04761905	0.04761905	-0.45238096	0.04761905	-0.45238096	0.04761905	0.04761905	0.04761905	0.04761905	-0.95238096	0.04761905	0.04761905	0.04761905	0.04761905	0.04761905	0.04761905	-0.45238096	0.04761905	0.04761905	0.04761905	0.04761905	0.04761905	0.04761905	0.04761905	0.04761905	0.04761905	0.04761905	0.04761905	0.04761905	0.04761905	0.04761905	0.04761905	0.04761905	0.04761905	0.04761905	0.04761905	0.04761905	0.04761905	0.04761905	0.04761905	0.04761905	0.04761905	0.04761905	0.04761905	0.04761905
CHFR_P501_F	-0.023809524	-0.023809524	-0.023809524	-0.023809524	0.47619048	0.97619045	-0.023809524	0.47619048	-0.023809524	-0.023809524	-0.023809524	0.97619045	-0.023809524	-0.023809524	-0.023809524	-0.023809524	-0.023809524	-0.023809524	-0.023809524	-0.023809524	-0.023809524	-0.023809524	-0.023809524	-0.023809524	-0.023809524	-0.023809524	-0.023809524	-0.023809524	-0.023809524	-0.023809524	-0.023809524	-0.023809524	-0.023809524	-0.023809524	-0.023809524	-0.023809524	0.47619048	-0.023809524	-0.023809524	-0.023809524	-0.023809524	-0.023809524	-0.023809524	-0.023809524	-0.023809524	-0.023809524	-0.023809524	-0.023809524	-0.023809524
CHFR_P635_R	-0.005291005	-0.005291005	-0.005291005	-0.005291005	-0.005291005	-0.005291005	-0.005291005	-0.005291005	-0.005291005	-0.005291005	-0.005291005	0.49470899	-0.005291005	-0.005291005	-0.005291005	-0.005291005	-0.005291005	-0.005291005	-0.005291005	-0.005291005	-0.005291005	-0.005291005	-0.005291005	-0.005291005	-0.005291005	-0.005291005	-0.005291005	-0.005291005	-0.005291005	-0.005291005	-0.005291005	-0.005291005	-0.005291005	-0.005291005	-0.005291005	-0.005291005	-0.005291005	-0.005291005	-0.005291005	-0.005291005	-0.005291005	-0.005291005	-0.005291005	-0.005291005	-0.005291005	-0.005291005	-0.005291005	-0.005291005	-0.005291005
CHGA_E52_F	-0.3015873	0.6984127	-0.3015873	-0.3015873	-0.3015873	0.1984127	-0.3015873	0.1984127	-0.3015873	-0.3015873	-0.3015873	0.6984127	-0.3015873	0.1984127	-0.3015873	0.1984127	-0.3015873	-0.3015873	-0.3015873	0.1984127	-0.3015873	0.6984127	-0.3015873	0.1984127	0.1984127	0.1984127	-0.3015873	0.6984127	0.1984127	-0.3015873	0.6984127	-0.3015873	-0.3015873	-0.3015873	-0.3015873	-0.3015873	-0.3015873	-0.3015873	-0.3015873	-0.3015873	-0.3015873	-0.3015873	-0.3015873	-0.3015873	-0.3015873	0.6984127	-0.3015873	-0.3015873	0.1984127
CHGA_P243_F	-0.19312169	0.3068783	0.3068783	-0.19312169	0.3068783	-0.19312169	0.3068783	0.3068783	-0.19312169	-0.19312169	0.3068783	0.3068783	-0.19312169	-0.19312169	0.3068783	-0.19312169	-0.19312169	-0.19312169	-0.19312169	-0.19312169	-0.19312169	0.8068783	0.3068783	0.3068783	0.3068783	0.3068783	0.3068783	0.3068783	0.3068783	-0.19312169	0.3068783	0.3068783	-0.19312169	-0.19312169	-0.19312169	-0.19312169	0.3068783	-0.19312169	0.3068783	-0.19312169	0.3068783	0.3068783	-0.19312169	0.3068783	-0.19312169	0.3068783	-0.19312169	-0.19312169	0.3068783
CHI3L2_E10_F	0.2010582	-0.2989418	0.2010582	0.2010582	0.2010582	-0.2989418	-0.7989418	0.2010582	-0.7989418	0.2010582	0.2010582	-0.2989418	0.2010582	-0.2989418	0.2010582	0.2010582	0.2010582	-0.2989418	-0.2989418	-0.7989418	-0.2989418	-0.7989418	0.2010582	0.2010582	-0.2989418	-0.2989418	-0.2989418	-0.2989418	0.2010582	0.2010582	-0.2989418	0.2010582	0.2010582	0.2010582	0.2010582	-0.2989418	0.2010582	0.2010582	0.2010582	-0.2989418	-0.2989418	-0.2989418	0.2010582	0.2010582	-0.2989418	0.2010582	-0.2989418	0.2010582	-0.2989418
CHI3L2_P226_F	0.0952381	0.0952381	-0.4047619	-0.4047619	-0.4047619	-0.4047619	-0.4047619	0.0952381	0.0952381	-0.4047619	0.0952381	0.0952381	0.0952381	-0.4047619	0.0952381	0.0952381	0.0952381	-0.4047619	-0.4047619	-0.9047619	-0.4047619	-0.9047619	0.0952381	0.0952381	0.0952381	-0.4047619	-0.4047619	-0.4047619	0.0952381	-0.4047619	-0.4047619	0.0952381	0.0952381	0.0952381	0.0952381	-0.4047619	0.0952381	0.0952381	0.0952381	0.0952381	-0.4047619	-0.4047619	0.0952381	-0.4047619	0.0952381	0.0952381	-0.4047619	0.0952381	0.0952381
CLDN4_P1120_R	-0.14814815	-0.14814815	0.35185185	-0.14814815	-0.14814815	0.35185185	0.35185185	0.35185185	0.35185185	0.35185185	0.35185185	0.35185185	0.35185185	0.35185185	-0.14814815	0.35185185	-0.14814815	0.35185185	-0.14814815	-0.14814815	-0.14814815	-0.14814815	-0.14814815	-0.14814815	0.35185185	-0.14814815	-0.14814815	-0.14814815	0.35185185	-0.14814815	-0.14814815	0.35185185	0.35185185	-0.14814815	-0.14814815	-0.14814815	0.35185185	0.35185185	0.35185185	-0.14814815	-0.14814815	-0.14814815	0.35185185	-0.6481481	0.35185185	-0.14814815	0.35185185	-0.14814815	-0.14814815
CLK1_P538_F	-0.02910053	-0.02910053	-0.02910053	-0.02910053	-0.02910053	-0.02910053	-0.02910053	-0.02910053	0.47089946	-0.02910053	-0.02910053	-0.02910053	-0.02910053	-0.02910053	0.47089946	-0.02910053	-0.02910053	-0.02910053	-0.02910053	-0.02910053	-0.02910053	-0.02910053	-0.02910053	-0.02910053	-0.02910053	-0.02910053	-0.02910053	-0.02910053	-0.02910053	-0.02910053	0.47089946	-0.02910053	-0.02910053	-0.02910053	-0.02910053	0.47089946	-0.02910053	-0.02910053	-0.02910053	-0.02910053	-0.02910053	-0.02910053	-0.02910053	-0.02910053	-0.02910053	-0.02910053	-0.02910053	-0.02910053	-0.02910053
COL18A1_P365_R	-0.031746034	-0.031746034	-0.031746034	-0.031746034	-0.031746034	-0.031746034	-0.031746034	-0.031746034	-0.031746034	-0.031746034	-0.031746034	-0.031746034	-0.031746034	-0.031746034	-0.031746034	-0.031746034	-0.031746034	-0.031746034	-0.031746034	-0.031746034	-0.031746034	-0.031746034	-0.031746034	-0.031746034	-0.031746034	-0.031746034	-0.031746034	-0.031746034	-0.031746034	-0.031746034	-0.031746034	-0.031746034	-0.031746034	-0.031746034	-0.031746034	-0.031746034	-0.031746034	-0.031746034	-0.031746034	-0.031746034	-0.031746034	-0.031746034	-0.031746034	-0.031746034	-0.031746034	-0.031746034	-0.031746034	-0.031746034	-0.031746034
COL18A1_P494_R	-0.28042328	-0.28042328	-0.28042328	-0.28042328	-0.28042328	-0.28042328	-0.28042328	-0.28042328	-0.28042328	-0.28042328	-0.28042328	-0.28042328	-0.28042328	-0.28042328	0.7195767	-0.28042328	-0.28042328	-0.28042328	-0.28042328	-0.28042328	-0.28042328	0.21957672	-0.28042328	-0.28042328	-0.28042328	0.21957672	0.21957672	-0.28042328	-0.28042328	-0.28042328	-0.28042328	-0.28042328	-0.28042328	-0.28042328	0.21957672	-0.28042328	-0.28042328	-0.28042328	-0.28042328	0.21957672	-0.28042328	-0.28042328	-0.28042328	-0.28042328	0.21957672	0.21957672	-0.28042328	0.21957672	0.21957672
COL1A1_P117_R	-0.5	0.0	-0.5	0.0	-0.5	0.0	0.0	0.0	-0.5	0.0	0.0	0.0	-0.5	0.0	0.0	0.0	0.0	0.0	0.0	-0.5	0.0	0.5	-0.5	0.0	-0.5	0.5	0.5	0.5	0.0	0.0	0.0	0.0	0.0	-0.5	0.0	-0.5	-0.5	0.0	0.0	0.0	0.5	0.0	-0.5	0.0	-0.5	0.5	0.0	0.0	0.5
COL1A1_P5_F	-0.12433863	-0.12433863	-0.6243386	-0.12433863	-0.12433863	-0.6243386	0.37566137	-0.12433863	0.37566137	-0.12433863	-0.12433863	-0.12433863	-0.6243386	-0.12433863	0.37566137	-0.12433863	-0.12433863	-0.12433863	0.37566137	-0.6243386	-0.6243386	0.37566137	-0.12433863	-0.6243386	-0.12433863	0.37566137	-0.12433863	0.37566137	-0.6243386	-0.12433863	0.37566137	-0.12433863	-0.12433863	-0.6243386	-0.6243386	-0.12433863	-0.12433863	0.37566137	-0.12433863	0.37566137	0.37566137	-0.6243386	-0.6243386	-0.6243386	0.37566137	0.37566137	0.37566137	0.37566137	-0.12433863
COL1A2_E299_F	-0.4021164	-0.4021164	-0.4021164	-0.4021164	0.5978836	-0.4021164	-0.4021164	0.0978836	-0.4021164	-0.4021164	-0.4021164	-0.4021164	-0.4021164	-0.4021164	0.5978836	-0.4021164	0.0978836	-0.4021164	-0.4021164	-0.4021164	-0.4021164	0.5978836	-0.4021164	-0.4021164	-0.4021164	0.0978836	-0.4021164	-0.4021164	-0.4021164	-0.4021164	0.0978836	-0.4021164	0.0978836	-0.4021164	0.0978836	-0.4021164	-0.4021164	-0.4021164	-0.4021164	0.0978836	-0.4021164	-0.4021164	-0.4021164	-0.4021164	-0.4021164	0.0978836	0.0978836	0.0978836	0.0978836
COL1A2_P407_R	-0.28306878	-0.28306878	-0.28306878	0.21693122	0.21693122	0.21693122	-0.28306878	0.21693122	-0.28306878	0.21693122	-0.28306878	-0.7830688	-0.7830688	0.21693122	0.21693122	0.21693122	-0.28306878	-0.28306878	0.21693122	-0.28306878	-0.28306878	0.21693122	-0.28306878	0.21693122	0.21693122	0.21693122	-0.28306878	0.21693122	-0.28306878	-0.28306878	0.21693122	-0.28306878	-0.28306878	0.21693122	0.21693122	0.21693122	0.21693122	-0.28306878	0.21693122	0.21693122	0.21693122	-0.28306878	-0.7830688	0.21693122	0.21693122	-0.28306878	-0.28306878	0.21693122	0.21693122
COL1A2_P48_R	-0.3015873	-0.3015873	-0.3015873	-0.3015873	0.6984127	-0.3015873	-0.3015873	0.1984127	-0.3015873	-0.3015873	-0.3015873	-0.3015873	-0.3015873	-0.3015873	0.6984127	-0.3015873	0.1984127	-0.3015873	-0.3015873	-0.3015873	-0.3015873	0.6984127	-0.3015873	-0.3015873	0.1984127	0.6984127	-0.3015873	0.1984127	-0.3015873	-0.3015873	0.1984127	-0.3015873	0.1984127	-0.3015873	0.1984127	-0.3015873	-0.3015873	-0.3015873	-0.3015873	0.1984127	-0.3015873	-0.3015873	-0.3015873	-0.3015873	-0.3015873	-0.3015873	-0.3015873	-0.3015873	0.1984127
COL4A3_E205_R	-0.0026455026	-0.0026455026	-0.0026455026	-0.0026455026	-0.0026455026	-0.0026455026	-0.0026455026	-0.0026455026	-0.0026455026	-0.0026455026	-0.0026455026	-0.0026455026	-0.0026455026	-0.0026455026	-0.0026455026	-0.0026455026	-0.0026455026	-0.0026455026	-0.0026455026	-0.0026455026	-0.0026455026	-0.0026455026	-0.0026455026	-0.0026455026	-0.0026455026	-0.0026455026	-0.0026455026	-0.0026455026	-0.0026455026	-0.0026455026	-0.0026455026	-0.0026455026	-0.0026455026	-0.0026455026	-0.0026455026	-0.0026455026	-0.0026455026	-0.0026455026	-0.0026455026	-0.0026455026	-0.0026455026	-0.0026455026	-0.0026455026	-0.0026455026	-0.0026455026	-0.0026455026	-0.0026455026	-0.0026455026	-0.0026455026
COL4A3_P545_F	-0.005291005	-0.005291005	-0.005291005	-0.005291005	-0.005291005	-0.005291005	-0.005291005	-0.005291005	-0.005291005	-0.005291005	-0.005291005	-0.005291005	-0.005291005	-0.005291005	-0.005291005	-0.005291005	-0.005291005	-0.005291005	-0.005291005	-0.005291005	-0.005291005	-0.005291005	-0.005291005	-0.005291005	-0.005291005	-0.005291005	-0.005291005	-0.005291005	-0.005291005	-0.005291005	-0.005291005	-0.005291005	-0.005291005	-0.005291005	-0.005291005	-0.005291005	-0.005291005	-0.005291005	-0.005291005	-0.005291005	-0.005291005	-0.005291005	-0.005291005	-0.005291005	-0.005291005	-0.005291005	-0.005291005	-0.005291005	-0.005291005
COL6A1_P283_F	-0.018518519	-0.018518519	-0.018518519	-0.018518519	-0.018518519	-0.018518519	-0.018518519	-0.018518519	-0.018518519	-0.018518519	-0.018518519	-0.018518519	-0.018518519	-0.018518519	-0.018518519	-0.018518519	-0.018518519	-0.018518519	-0.018518519	-0.018518519	-0.018518519	-0.018518519	-0.018518519	-0.018518519	-0.018518519	-0.018518519	-0.018518519	-0.018518519	-0.018518519	-0.018518519	-0.018518519	-0.018518519	-0.018518519	-0.018518519	-0.018518519	-0.018518519	-0.018518519	-0.018518519	-0.018518519	-0.018518519	-0.018518519	-0.018518519	-0.018518519	-0.018518519	-0.018518519	-0.018518519	-0.018518519	-0.018518519	-0.018518519
COL6A1_P425_F	-0.015873017	-0.015873017	-0.015873017	-0.015873017	-0.015873017	-0.015873017	-0.015873017	0.48412699	-0.015873017	-0.015873017	-0.015873017	-0.015873017	-0.015873017	-0.015873017	-0.015873017	-0.015873017	-0.015873017	-0.015873017	-0.015873017	-0.015873017	-0.015873017	-0.015873017	-0.015873017	-0.015873017	-0.015873017	-0.015873017	-0.015873017	-0.015873017	-0.015873017	-0.015873017	-0.015873017	-0.015873017	-0.015873017	-0.015873017	-0.015873017	-0.015873017	-0.015873017	-0.015873017	-0.015873017	-0.015873017	-0.015873017	-0.015873017	-0.015873017	-0.015873017	-0.015873017	-0.015873017	-0.015873017	-0.015873017	-0.015873017
COMT_E401_F	-0.11375661	-0.11375661	-0.11375661	-0.11375661	-0.11375661	-0.11375661	0.8862434	-0.11375661	-0.11375661	-0.11375661	-0.11375661	-0.11375661	-0.11375661	-0.11375661	-0.11375661	-0.11375661	-0.11375661	-0.11375661	-0.11375661	-0.11375661	-0.11375661	-0.11375661	-0.11375661	-0.11375661	-0.11375661	-0.11375661	-0.11375661	-0.11375661	-0.11375661	-0.11375661	-0.11375661	-0.11375661	-0.11375661	-0.11375661	-0.11375661	-0.11375661	-0.11375661	-0.11375661	-0.11375661	-0.11375661	-0.11375661	-0.11375661	-0.11375661	-0.11375661	-0.11375661	-0.11375661	-0.11375661	-0.11375661	-0.11375661
COPG2_P298_F	-0.0026455026	-0.0026455026	-0.0026455026	-0.0026455026	-0.0026455026	-0.0026455026	-0.0026455026	-0.0026455026	-0.0026455026	-0.0026455026	-0.0026455026	-0.0026455026	-0.0026455026	-0.0026455026	-0.0026455026	-0.0026455026	-0.0026455026	-0.0026455026	-0.0026455026	-0.0026455026	-0.0026455026	-0.0026455026	-0.0026455026	-0.0026455026	-0.0026455026	-0.0026455026	-0.0026455026	-0.0026455026	-0.0026455026	-0.0026455026	-0.0026455026	-0.0026455026	-0.0026455026	-0.0026455026	-0.0026455026	-0.0026455026	-0.0026455026	-0.0026455026	-0.0026455026	-0.0026455026	-0.0026455026	-0.0026455026	-0.0026455026	-0.0026455026	-0.0026455026	-0.0026455026	-0.0026455026	-0.0026455026	-0.0026455026
CPA4_E20_F	-0.44179896	-0.44179896	0.05820106	0.05820106	0.05820106	0.05820106	-0.44179896	0.05820106	0.5582011	0.05820106	-0.44179896	0.05820106	-0.44179896	0.05820106	0.05820106	0.05820106	0.05820106	0.05820106	0.05820106	-0.44179896	-0.44179896	-0.44179896	0.05820106	-0.44179896	0.5582011	-0.44179896	-0.44179896	-0.44179896	0.05820106	-0.44179896	-0.44179896	0.05820106	0.05820106	0.05820106	0.05820106	0.05820106	0.05820106	0.05820106	0.05820106	-0.44179896	-0.44179896	-0.44179896	-0.44179896	-0.44179896	0.05820106	0.05820106	0.5582011	0.05820106	0.05820106
CPA4_P1265_R	0.0026455026	0.0026455026	0.0026455026	0.0026455026	0.0026455026	0.0026455026	0.0026455026	0.0026455026	0.0026455026	0.0026455026	0.0026455026	0.0026455026	0.0026455026	0.0026455026	0.0026455026	0.0026455026	0.0026455026	0.0026455026	0.0026455026	0.0026455026	0.0026455026	0.0026455026	0.0026455026	0.0026455026	0.0026455026	0.0026455026	0.0026455026	0.0026455026	0.0026455026	0.0026455026	0.0026455026	0.0026455026	0.0026455026	0.0026455026	0.0026455026	0.0026455026	0.0026455026	0.0026455026	0.0026455026	0.0026455026	0.0026455026	0.0026455026	0.0026455026	0.0026455026	0.0026455026	0.0026455026	0.0026455026	0.0026455026	0.0026455026
CPA4_P961_R	0.0026455026	0.0026455026	0.0026455026	0.0026455026	0.0026455026	0.0026455026	0.0026455026	0.0026455026	0.0026455026	0.0026455026	0.0026455026	0.0026455026	0.0026455026	0.0026455026	0.0026455026	0.0026455026	0.0026455026	0.0026455026	0.0026455026	0.0026455026	0.0026455026	0.0026455026	0.0026455026	0.0026455026	0.0026455026	0.0026455026	0.0026455026	0.0026455026	0.0026455026	0.0026455026	0.0026455026	0.0026455026	0.0026455026	0.0026455026	0.0026455026	0.0026455026	0.0026455026	0.0026455026	0.0026455026	0.0026455026	0.0026455026	0.0026455026	0.0026455026	0.0026455026	0.0026455026	0.0026455026	0.0026455026	0.0026455026	0.0026455026
CPNE1_P138_F	-0.007936508	-0.007936508	-0.007936508	-0.007936508	-0.007936508	-0.007936508	-0.007936508	-0.007936508	-0.007936508	-0.007936508	-0.007936508	-0.007936508	-0.007936508	-0.007936508	-0.007936508	-0.007936508	-0.007936508	-0.007936508	-0.007936508	-0.007936508	-0.007936508	-0.007936508	-0.007936508	-0.007936508	-0.007936508	-0.007936508	-0.007936508	-0.007936508	-0.007936508	-0.007936508	-0.007936508	-0.007936508	-0.007936508	-0.007936508	-0.007936508	-0.007936508	-0.007936508	-0.007936508	-0.007936508	-0.007936508	-0.007936508	-0.007936508	-0.007936508	-0.007936508	-0.007936508	-0.007936508	-0.007936508	-0.007936508	-0.007936508
CREB1_P819_F	-0.1984127	-0.1984127	-0.1984127	-0.1984127	0.3015873	-0.1984127	-0.1984127	-0.1984127	0.3015873	-0.1984127	-0.1984127	-0.1984127	-0.1984127	-0.1984127	-0.1984127	0.3015873	-0.1984127	-0.1984127	-0.1984127	-0.1984127	-0.1984127	-0.1984127	-0.1984127	-0.1984127	-0.1984127	-0.1984127	-0.1984127	-0.1984127	-0.1984127	-0.1984127	-0.1984127	-0.1984127	-0.1984127	-0.1984127	0.3015873	-0.1984127	-0.1984127	-0.1984127	-0.1984127	-0.1984127	-0.1984127	-0.1984127	-0.1984127	0.8015873	-0.1984127	0.3015873	-0.1984127	-0.1984127	0.3015873
CREBBP_P712_R	0.0978836	-0.4021164	0.0978836	0.0978836	0.0978836	-0.4021164	0.0978836	0.0978836	0.0978836	0.0978836	0.0978836	0.0978836	-0.4021164	0.0978836	0.0978836	0.0978836	0.0978836	0.0978836	0.0978836	-0.4021164	0.0978836	-0.4021164	0.0978836	0.0978836	0.0978836	-0.4021164	0.0978836	-0.4021164	0.0978836	0.0978836	0.0978836	0.0978836	0.0978836	0.0978836	0.0978836	-0.4021164	0.0978836	0.0978836	0.0978836	0.0978836	0.0978836	-0.4021164	0.0978836	0.0978836	0.0978836	-0.4021164	0.0978836	0.0978836	-0.4021164
CRIP1_P274_F	-0.2883598	0.71164024	0.21164021	0.21164021	-0.2883598	0.21164021	-0.2883598	0.21164021	0.21164021	0.71164024	0.21164021	0.71164024	-0.2883598	-0.2883598	-0.2883598	0.21164021	0.21164021	0.21164021	0.21164021	0.21164021	0.21164021	0.21164021	-0.2883598	-0.2883598	-0.2883598	0.21164021	0.21164021	0.21164021	-0.2883598	-0.2883598	0.21164021	0.21164021	0.21164021	0.21164021	0.21164021	0.21164021	0.21164021	-0.2883598	0.21164021	0.21164021	0.71164024	0.21164021	-0.2883598	0.21164021	-0.2883598	0.71164024	-0.2883598	-0.2883598	0.21164021
CRIP1_P874_R	0.63492066	0.63492066	-0.36507937	0.13492064	0.13492064	0.63492066	-0.36507937	0.13492064	0.13492064	0.13492064	0.13492064	0.63492066	0.63492066	0.13492064	0.13492064	0.13492064	0.13492064	-0.36507937	0.13492064	0.13492064	0.13492064	0.13492064	-0.36507937	0.13492064	-0.36507937	0.63492066	-0.36507937	0.63492066	-0.36507937	0.13492064	0.13492064	0.13492064	-0.36507937	0.13492064	-0.36507937	0.63492066	0.13492064	-0.36507937	-0.36507937	0.13492064	0.63492066	-0.36507937	0.13492064	0.13492064	-0.36507937	0.13492064	-0.36507937	0.13492064	0.13492064
CRK_P721_F	0.33333334	-0.16666667	0.33333334	0.33333334	0.33333334	-0.16666667	0.33333334	0.33333334	0.33333334	0.33333334	-0.16666667	-0.16666667	-0.16666667	0.33333334	-0.16666667	0.33333334	-0.16666667	0.33333334	0.33333334	-0.16666667	-0.16666667	-0.16666667	0.33333334	0.33333334	0.33333334	-0.16666667	-0.16666667	-0.16666667	0.33333334	0.33333334	-0.16666667	0.33333334	-0.16666667	-0.16666667	-0.16666667	-0.16666667	-0.16666667	0.33333334	0.33333334	-0.16666667	-0.16666667	-0.16666667	-0.16666667	-0.16666667	-0.16666667	-0.16666667	0.33333334	-0.16666667	-0.16666667
CSF1_P217_F	-0.026455026	-0.026455026	-0.026455026	-0.026455026	-0.026455026	-0.026455026	-0.026455026	-0.026455026	-0.026455026	-0.026455026	-0.026455026	-0.026455026	-0.026455026	-0.026455026	-0.026455026	-0.026455026	-0.026455026	-0.026455026	-0.026455026	-0.026455026	-0.026455026	-0.026455026	-0.026455026	-0.026455026	-0.026455026	-0.026455026	-0.026455026	-0.026455026	-0.026455026	-0.026455026	-0.026455026	-0.026455026	-0.026455026	-0.026455026	-0.026455026	-0.026455026	-0.026455026	-0.026455026	-0.026455026	0.97354496	-0.026455026	0.97354496	-0.026455026	-0.026455026	-0.026455026	-0.026455026	-0.026455026	-0.026455026	-0.026455026
CSF1_P339_F	-0.034391534	-0.034391534	-0.034391534	-0.034391534	-0.034391534	-0.034391534	-0.034391534	-0.034391534	-0.034391534	-0.034391534	-0.034391534	-0.034391534	-0.034391534	-0.034391534	-0.034391534	-0.034391534	-0.034391534	-0.034391534	-0.034391534	-0.034391534	-0.034391534	-0.034391534	-0.034391534	-0.034391534	-0.034391534	-0.034391534	-0.034391534	-0.034391534	-0.034391534	-0.034391534	-0.034391534	-0.034391534	-0.034391534	-0.034391534	0.9656085	-0.034391534	-0.034391534	-0.034391534	-0.034391534	0.46560848	-0.034391534	-0.034391534	-0.034391534	-0.034391534	-0.034391534	-0.034391534	-0.034391534	-0.034391534	-0.034391534
CSF1R_E26_F	0.005291005	0.005291005	0.005291005	0.005291005	0.005291005	0.005291005	0.005291005	0.005291005	0.005291005	0.005291005	0.005291005	0.005291005	0.005291005	0.005291005	0.005291005	0.005291005	0.005291005	0.005291005	0.005291005	0.005291005	0.005291005	0.005291005	0.005291005	0.005291005	0.005291005	0.005291005	0.005291005	0.005291005	0.005291005	0.005291005	0.005291005	0.005291005	0.005291005	0.005291005	0.005291005	0.005291005	0.005291005	0.005291005	0.005291005	0.005291005	0.005291005	0.005291005	0.005291005	0.005291005	0.005291005	0.005291005	0.005291005	0.005291005	0.005291005
CSF1R_P73_F	0.27248678	-0.22751322	-0.22751322	0.27248678	0.27248678	0.27248678	-0.22751322	-0.22751322	0.27248678	-0.22751322	-0.22751322	0.27248678	-0.22751322	0.27248678	-0.22751322	0.27248678	-0.22751322	-0.22751322	0.27248678	-0.22751322	0.27248678	-0.22751322	0.27248678	0.27248678	0.27248678	-0.22751322	-0.22751322	-0.22751322	-0.22751322	-0.22751322	0.27248678	0.27248678	0.27248678	-0.22751322	0.27248678	-0.22751322	0.27248678	-0.22751322	0.27248678	0.27248678	-0.22751322	-0.22751322	-0.22751322	0.27248678	-0.22751322	-0.22751322	0.27248678	0.27248678	-0.22751322
CSF2_E248_R	0.0026455026	0.0026455026	0.0026455026	0.0026455026	0.0026455026	0.0026455026	0.0026455026	0.0026455026	0.0026455026	0.0026455026	0.0026455026	0.0026455026	0.0026455026	0.0026455026	0.0026455026	0.0026455026	0.0026455026	0.0026455026	0.0026455026	0.0026455026	0.0026455026	0.0026455026	0.0026455026	0.0026455026	0.0026455026	0.0026455026	0.0026455026	0.0026455026	0.0026455026	0.0026455026	0.0026455026	0.0026455026	0.0026455026	0.0026455026	0.0026455026	0.0026455026	0.0026455026	0.0026455026	0.0026455026	0.0026455026	0.0026455026	0.0026455026	0.0026455026	0.0026455026	0.0026455026	0.0026455026	0.0026455026	0.0026455026	0.0026455026
CSF2_P605_F	0.0	0.0	0.0	0.0	0.0	0.0	0.0	0.0	0.0	0.0	0.0	0.0	0.0	0.0	0.0	0.0	0.0	0.0	0.0	0.0	0.0	0.0	0.0	0.0	0.0	0.0	0.0	0.0	0.0	0.0	0.0	0.0	0.0	0.0	0.0	0.0	0.0	0.0	0.0	0.0	0.0	0.0	0.0	0.0	0.0	0.0	0.0	0.0	0.0
CSF3_E242_R	0.005291005	0.005291005	0.005291005	0.005291005	0.005291005	0.005291005	0.005291005	0.005291005	0.005291005	0.005291005	0.005291005	0.005291005	0.005291005	0.005291005	0.005291005	0.005291005	0.005291005	0.005291005	0.005291005	0.005291005	0.005291005	0.005291005	0.005291005	0.005291005	0.005291005	0.005291005	0.005291005	0.005291005	0.005291005	0.005291005	0.005291005	0.005291005	0.005291005	0.005291005	0.005291005	0.005291005	0.005291005	0.005291005	0.005291005	0.005291005	0.005291005	0.005291005	0.005291005	0.005291005	0.005291005	0.005291005	0.005291005	0.005291005	0.005291005
CSF3_P309_R	0.0952381	0.0952381	0.0952381	0.0952381	0.0952381	0.0952381	0.0952381	0.0952381	0.0952381	0.0952381	0.0952381	0.0952381	0.0952381	0.0952381	0.0952381	0.0952381	0.0952381	0.0952381	0.0952381	0.0952381	0.0952381	0.0952381	0.0952381	0.0952381	0.0952381	0.0952381	0.0952381	0.0952381	-0.4047619	0.0952381	0.0952381	0.0952381	0.0952381	0.0952381	-0.4047619	-0.4047619	0.0952381	0.0952381	0.0952381	0.0952381	0.0952381	-0.4047619	0.0952381	0.0952381	-0.4047619	0.0952381	0.0952381	0.0952381	0.0952381
CSF3R_P472_F	0.076719575	-0.42328042	0.076719575	0.076719575	0.076719575	0.076719575	0.076719575	0.076719575	0.076719575	0.076719575	0.076719575	-0.42328042	0.076719575	-0.42328042	0.076719575	0.076719575	0.076719575	0.076719575	-0.42328042	0.076719575	0.076719575	-0.42328042	0.076719575	0.076719575	0.076719575	0.076719575	0.076719575	-0.42328042	0.076719575	0.076719575	-0.42328042	0.076719575	0.076719575	-0.42328042	0.076719575	0.076719575	0.076719575	0.076719575	0.076719575	-0.42328042	0.076719575	-0.42328042	0.076719575	0.076719575	0.076719575	0.076719575	0.076719575	0.076719575	0.076719575
CSF3R_P8_F	-0.06349207	-0.56349206	-0.56349206	-0.06349207	0.43650794	-0.06349207	-0.56349206	-0.06349207	0.43650794	-0.06349207	-0.06349207	-0.56349206	-0.56349206	-0.06349207	-0.06349207	-0.06349207	-0.06349207	-0.06349207	-0.06349207	0.43650794	-0.56349206	-0.56349206	-0.06349207	-0.56349206	-0.06349207	-0.06349207	0.43650794	-0.56349206	-0.56349206	-0.06349207	-0.56349206	-0.06349207	-0.06349207	-0.56349206	-0.06349207	-0.56349206	-0.06349207	0.43650794	-0.06349207	-0.56349206	-0.06349207	-0.56349206	0.43650794	0.43650794	0.43650794	-0.56349206	0.43650794	0.43650794	-0.06349207
CSK_P740_R	-0.034391534	-0.034391534	-0.034391534	-0.034391534	-0.034391534	-0.034391534	-0.034391534	-0.034391534	-0.034391534	-0.034391534	-0.034391534	-0.034391534	-0.034391534	-0.034391534	-0.034391534	-0.034391534	-0.034391534	-0.034391534	-0.034391534	-0.034391534	-0.034391534	-0.034391534	-0.034391534	-0.034391534	-0.034391534	-0.034391534	-0.034391534	-0.034391534	-0.034391534	-0.034391534	-0.034391534	-0.034391534	-0.034391534	-0.034391534	-0.034391534	-0.034391534	-0.034391534	-0.034391534	-0.034391534	0.46560848	-0.034391534	-0.034391534	-0.034391534	-0.034391534	-0.034391534	-0.034391534	-0.034391534	-0.034391534	-0.034391534
CSPG2_E38_F	-0.24603175	-0.24603175	-0.24603175	-0.24603175	-0.24603175	-0.24603175	-0.24603175	-0.24603175	-0.24603175	-0.24603175	-0.24603175	-0.24603175	-0.24603175	-0.24603175	0.75396824	-0.24603175	-0.24603175	-0.24603175	0.25396827	-0.24603175	-0.24603175	-0.24603175	-0.24603175	-0.24603175	0.25396827	-0.24603175	-0.24603175	0.25396827	-0.24603175	-0.24603175	0.75396824	-0.24603175	-0.24603175	-0.24603175	-0.24603175	-0.24603175	0.25396827	0.75396824	-0.24603175	0.25396827	-0.24603175	-0.24603175	-0.24603175	0.25396827	-0.24603175	0.25396827	-0.24603175	-0.24603175	-0.24603175
CSPG2_P82_R	-0.42063493	-0.42063493	-0.42063493	-0.42063493	0.07936508	0.07936508	-0.42063493	-0.42063493	0.07936508	-0.42063493	-0.42063493	-0.42063493	-0.42063493	-0.42063493	0.5793651	-0.42063493	-0.42063493	-0.42063493	0.5793651	-0.42063493	-0.42063493	-0.42063493	-0.42063493	-0.42063493	0.5793651	-0.42063493	0.07936508	0.5793651	-0.42063493	0.07936508	0.5793651	-0.42063493	-0.42063493	-0.42063493	-0.42063493	-0.42063493	0.5793651	0.5793651	-0.42063493	0.5793651	-0.42063493	0.07936508	-0.42063493	-0.42063493	0.07936508	0.07936508	-0.42063493	0.07936508	0.07936508
CSTB_E410_F	-0.0026455026	-0.0026455026	-0.0026455026	-0.0026455026	-0.0026455026	-0.0026455026	-0.0026455026	-0.0026455026	-0.0026455026	-0.0026455026	-0.0026455026	-0.0026455026	-0.0026455026	-0.0026455026	-0.0026455026	-0.0026455026	-0.0026455026	-0.0026455026	-0.0026455026	-0.0026455026	-0.0026455026	-0.0026455026	-0.0026455026	-0.0026455026	-0.0026455026	-0.0026455026	-0.0026455026	-0.0026455026	-0.0026455026	-0.0026455026	-0.0026455026	-0.0026455026	-0.0026455026	-0.0026455026	-0.0026455026	-0.0026455026	-0.0026455026	-0.0026455026	-0.0026455026	-0.0026455026	-0.0026455026	-0.0026455026	-0.0026455026	-0.0026455026	-0.0026455026	-0.0026455026	-0.0026455026	-0.0026455026	-0.0026455026
CTAG1B_P4_R	0.0	0.0	0.0	0.0	0.0	0.0	0.0	0.0	0.0	0.0	0.0	0.0	0.0	0.0	0.0	0.0	0.0	0.0	0.0	0.0	0.0	0.0	0.0	0.0	0.0	0.0	0.0	0.0	0.0	0.0	0.0	0.0	0.0	0.0	0.0	0.0	0.0	0.0	0.0	0.0	0.0	0.0	0.0	0.0	0.0	0.0	0.0	0.0	0.0
CTAG1B_P77_F	0.0026455026	0.0026455026	0.0026455026	0.0026455026	0.0026455026	0.0026455026	0.0026455026	0.0026455026	0.0026455026	0.0026455026	0.0026455026	0.0026455026	0.0026455026	0.0026455026	0.0026455026	0.0026455026	0.0026455026	0.0026455026	0.0026455026	-0.4973545	0.0026455026	0.0026455026	0.0026455026	0.0026455026	0.0026455026	0.0026455026	0.0026455026	0.0026455026	0.0026455026	0.0026455026	0.0026455026	0.0026455026	0.0026455026	0.0026455026	0.0026455026	0.0026455026	0.0026455026	0.0026455026	0.0026455026	0.0026455026	0.0026455026	0.0026455026	0.0026455026	0.0026455026	0.0026455026	0.0026455026	0.0026455026	0.0026455026	0.0026455026
CTAG2_P1426_F	0.015873017	0.015873017	0.015873017	0.015873017	0.015873017	0.015873017	0.015873017	0.015873017	0.015873017	0.015873017	0.015873017	0.015873017	0.015873017	0.015873017	0.015873017	0.015873017	0.015873017	0.015873017	0.015873017	0.015873017	0.015873017	0.015873017	0.015873017	0.015873017	0.015873017	0.015873017	0.015873017	0.015873017	0.015873017	0.015873017	0.015873017	0.015873017	0.015873017	0.015873017	0.015873017	0.015873017	0.015873017	0.015873017	0.015873017	0.015873017	0.015873017	0.015873017	0.015873017	0.015873017	0.015873017	0.015873017	0.015873017	-0.48412699	0.015873017
CTGF_E156_F	-0.026455026	-0.026455026	-0.026455026	-0.026455026	-0.026455026	-0.026455026	-0.026455026	-0.026455026	-0.026455026	-0.026455026	-0.026455026	-0.026455026	-0.026455026	-0.026455026	-0.026455026	-0.026455026	-0.026455026	-0.026455026	-0.026455026	-0.026455026	-0.026455026	-0.026455026	-0.026455026	-0.026455026	-0.026455026	-0.026455026	-0.026455026	-0.026455026	-0.026455026	-0.026455026	-0.026455026	-0.026455026	-0.026455026	-0.026455026	-0.026455026	-0.026455026	-0.026455026	-0.026455026	-0.026455026	-0.026455026	-0.026455026	-0.026455026	-0.026455026	-0.026455026	-0.026455026	-0.026455026	-0.026455026	-0.026455026	-0.026455026
CTGF_P693_R	-0.4153439	-0.4153439	0.08465608	0.08465608	0.08465608	-0.4153439	0.08465608	0.08465608	0.08465608	0.08465608	0.08465608	-0.4153439	-0.4153439	0.08465608	0.08465608	0.08465608	0.08465608	0.08465608	0.08465608	-0.4153439	-0.4153439	0.08465608	0.08465608	0.08465608	0.08465608	0.08465608	0.08465608	-0.4153439	-0.4153439	0.08465608	0.08465608	0.08465608	0.08465608	-0.4153439	0.08465608	-0.4153439	0.08465608	0.08465608	0.08465608	0.08465608	-0.4153439	-0.4153439	0.08465608	0.08465608	-0.4153439	0.08465608	0.08465608	0.08465608	0.08465608
CTLA4_E176_R	0.005291005	0.005291005	0.005291005	0.005291005	0.005291005	0.005291005	0.005291005	0.005291005	0.005291005	0.005291005	0.005291005	0.005291005	0.005291005	0.005291005	0.005291005	0.005291005	0.005291005	0.005291005	0.005291005	0.005291005	0.005291005	0.005291005	0.005291005	0.005291005	0.005291005	0.005291005	0.005291005	0.005291005	0.005291005	0.005291005	0.005291005	0.005291005	0.005291005	0.005291005	0.005291005	0.005291005	0.005291005	0.005291005	0.005291005	0.005291005	0.005291005	0.005291005	0.005291005	0.005291005	0.005291005	0.005291005	0.005291005	0.005291005	0.005291005
CTNNA1_P185_R	-0.01058201	-0.01058201	-0.01058201	-0.01058201	-0.01058201	-0.01058201	-0.01058201	-0.01058201	-0.01058201	-0.01058201	-0.01058201	-0.01058201	-0.01058201	-0.01058201	-0.01058201	-0.01058201	-0.01058201	-0.01058201	-0.01058201	-0.01058201	-0.01058201	-0.01058201	-0.01058201	-0.01058201	-0.01058201	-0.01058201	-0.01058201	-0.01058201	-0.01058201	-0.01058201	-0.01058201	-0.01058201	-0.01058201	-0.01058201	-0.01058201	-0.01058201	-0.01058201	-0.01058201	-0.01058201	-0.01058201	-0.01058201	-0.01058201	-0.01058201	-0.01058201	-0.01058201	-0.01058201	-0.01058201	-0.01058201	-0.01058201
CTNNA1_P382_R	0.0	0.0	0.0	0.0	0.0	0.0	0.0	0.0	0.0	0.0	0.0	0.0	0.0	0.0	0.0	0.0	0.0	0.0	0.0	0.0	0.0	0.0	0.0	0.0	0.0	0.0	0.0	0.0	0.0	0.0	0.0	0.0	0.0	0.0	0.0	0.0	0.0	0.0	0.0	0.0	0.0	0.0	0.0	0.0	0.0	0.0	0.0	0.0	0.0
CTNNB1_P757_F	-0.055555556	-0.055555556	-0.055555556	-0.055555556	-0.055555556	-0.055555556	-0.055555556	-0.055555556	-0.055555556	-0.055555556	-0.055555556	-0.055555556	-0.055555556	-0.055555556	-0.055555556	-0.055555556	-0.055555556	-0.055555556	-0.055555556	-0.055555556	-0.055555556	-0.055555556	-0.055555556	-0.055555556	-0.055555556	-0.055555556	-0.055555556	-0.055555556	-0.055555556	-0.055555556	-0.055555556	-0.055555556	-0.055555556	-0.055555556	-0.055555556	-0.055555556	-0.055555556	-0.055555556	-0.055555556	-0.055555556	-0.055555556	-0.055555556	-0.055555556	-0.055555556	-0.055555556	-0.055555556	-0.055555556	-0.055555556	-0.055555556
CTSD_P726_F	0.39417988	-0.6058201	-0.105820104	-0.105820104	0.39417988	-0.105820104	0.39417988	-0.105820104	0.39417988	-0.105820104	-0.105820104	-0.105820104	-0.105820104	0.39417988	-0.105820104	-0.105820104	-0.105820104	-0.105820104	0.39417988	-0.105820104	-0.105820104	-0.6058201	-0.105820104	0.39417988	-0.105820104	-0.105820104	-0.105820104	-0.105820104	0.39417988	-0.105820104	-0.6058201	-0.105820104	0.39417988	-0.105820104	0.39417988	-0.105820104	-0.105820104	-0.105820104	-0.105820104	-0.105820104	-0.105820104	-0.105820104	0.39417988	0.39417988	-0.105820104	-0.105820104	-0.105820104	0.39417988	-0.105820104
CTSH_E157_R	-0.005291005	-0.005291005	-0.005291005	-0.005291005	-0.005291005	-0.005291005	-0.005291005	-0.005291005	-0.005291005	-0.005291005	-0.005291005	-0.005291005	-0.005291005	-0.005291005	-0.005291005	-0.005291005	-0.005291005	-0.005291005	-0.005291005	-0.005291005	-0.005291005	-0.005291005	-0.005291005	-0.005291005	-0.005291005	-0.005291005	-0.005291005	-0.005291005	-0.005291005	-0.005291005	-0.005291005	-0.005291005	-0.005291005	-0.005291005	-0.005291005	-0.005291005	-0.005291005	-0.005291005	-0.005291005	-0.005291005	-0.005291005	-0.005291005	-0.005291005	-0.005291005	-0.005291005	-0.005291005	-0.005291005	0.49470899	-0.005291005
CTSH_P238_F	0.0	0.0	0.0	0.0	0.0	0.0	0.0	0.0	0.0	0.0	0.0	0.0	0.0	0.0	0.0	0.0	0.0	0.0	0.0	0.0	0.0	0.0	0.0	0.0	0.0	0.0	0.0	0.0	0.0	0.0	0.0	0.0	0.0	0.0	0.0	0.0	0.0	0.0	0.0	0.0	0.0	0.0	0.0	0.0	0.0	0.0	0.0	0.0	0.0
CTSL_P264_R	0.17460318	-0.32539684	-0.32539684	-0.32539684	0.67460316	-0.32539684	-0.32539684	0.17460318	-0.32539684	0.17460318	-0.32539684	-0.32539684	-0.32539684	0.17460318	0.17460318	0.17460318	-0.32539684	-0.32539684	0.17460318	-0.32539684	-0.32539684	0.17460318	0.17460318	0.17460318	0.17460318	-0.32539684	-0.32539684	0.17460318	-0.32539684	0.17460318	0.17460318	0.17460318	0.17460318	-0.32539684	-0.32539684	0.17460318	0.17460318	0.17460318	0.17460318	-0.32539684	-0.32539684	0.17460318	-0.32539684	0.17460318	0.17460318	0.17460318	-0.32539684	0.67460316	0.17460318
CTSL_P81_F	-0.023809524	-0.023809524	-0.023809524	-0.023809524	0.47619048	-0.023809524	-0.023809524	-0.023809524	-0.023809524	-0.023809524	-0.023809524	-0.023809524	-0.023809524	-0.023809524	-0.023809524	-0.023809524	-0.023809524	-0.023809524	-0.023809524	-0.023809524	-0.023809524	-0.023809524	-0.023809524	-0.023809524	-0.023809524	-0.023809524	-0.023809524	-0.023809524	-0.023809524	-0.023809524	-0.023809524	-0.023809524	-0.023809524	-0.023809524	-0.023809524	-0.023809524	-0.023809524	-0.023809524	-0.023809524	-0.023809524	-0.023809524	-0.023809524	-0.023809524	-0.023809524	-0.023809524	-0.023809524	-0.023809524	-0.023809524	-0.023809524
CTTN_E29_R	-0.007936508	-0.007936508	-0.007936508	-0.007936508	-0.007936508	-0.007936508	-0.007936508	-0.007936508	-0.007936508	-0.007936508	-0.007936508	-0.007936508	-0.007936508	-0.007936508	-0.007936508	-0.007936508	-0.007936508	-0.007936508	-0.007936508	-0.007936508	-0.007936508	-0.007936508	-0.007936508	-0.007936508	-0.007936508	-0.007936508	-0.007936508	-0.007936508	-0.007936508	-0.007936508	-0.007936508	-0.007936508	0.4920635	-0.007936508	-0.007936508	-0.007936508	-0.007936508	-0.007936508	-0.007936508	-0.007936508	-0.007936508	0.99206346	-0.007936508	-0.007936508	-0.007936508	-0.007936508	-0.007936508	-0.007936508	-0.007936508
CXCL9_E268_R	0.26719576	0.26719576	0.26719576	0.26719576	0.26719576	0.26719576	0.26719576	0.26719576	0.26719576	0.26719576	0.26719576	0.26719576	0.26719576	0.26719576	-0.23280424	0.26719576	0.26719576	0.26719576	0.26719576	0.26719576	0.26719576	0.26719576	0.26719576	0.26719576	0.26719576	0.26719576	0.26719576	0.26719576	0.26719576	0.26719576	0.26719576	0.26719576	0.26719576	0.26719576	-0.23280424	0.26719576	0.26719576	0.26719576	0.26719576	-0.23280424	0.26719576	-0.23280424	-0.23280424	0.26719576	0.26719576	0.26719576	0.26719576	0.26719576	-0.23280424
CYP1A1_P382_F	-0.01058201	-0.01058201	-0.01058201	-0.01058201	-0.01058201	-0.01058201	-0.01058201	-0.01058201	-0.01058201	-0.01058201	-0.01058201	-0.01058201	-0.01058201	-0.01058201	-0.01058201	-0.01058201	-0.01058201	-0.01058201	-0.01058201	-0.01058201	-0.01058201	-0.01058201	-0.01058201	-0.01058201	-0.01058201	-0.01058201	-0.01058201	-0.01058201	-0.01058201	-0.01058201	-0.01058201	-0.01058201	-0.01058201	-0.01058201	-0.01058201	-0.01058201	-0.01058201	-0.01058201	-0.01058201	-0.01058201	-0.01058201	-0.01058201	-0.01058201	0.489418	-0.01058201	-0.01058201	-0.01058201	-0.01058201	-0.01058201
CYP1B1_E83_R	-0.08994709	0.9100529	0.4100529	-0.08994709	-0.08994709	-0.08994709	-0.08994709	0.9100529	-0.08994709	-0.08994709	-0.08994709	-0.08994709	-0.08994709	-0.08994709	0.4100529	-0.08994709	-0.08994709	-0.08994709	-0.08994709	-0.08994709	-0.08994709	-0.08994709	-0.08994709	-0.08994709	-0.08994709	-0.08994709	-0.08994709	0.9100529	-0.08994709	-0.08994709	-0.08994709	-0.08994709	-0.08994709	-0.08994709	0.9100529	-0.08994709	-0.08994709	0.4100529	-0.08994709	-0.08994709	-0.08994709	-0.08994709	-0.08994709	-0.08994709	-0.08994709	-0.08994709	-0.08994709	0.9100529	-0.08994709
CYP1B1_P212_F	-0.08201058	-0.08201058	-0.08201058	0.41798943	-0.08201058	0.41798943	-0.08201058	0.41798943	-0.08201058	0.41798943	-0.08201058	-0.08201058	-0.08201058	-0.08201058	-0.08201058	-0.08201058	-0.08201058	0.41798943	-0.08201058	-0.08201058	0.41798943	-0.08201058	-0.08201058	-0.08201058	-0.08201058	-0.08201058	0.41798943	0.41798943	0.41798943	-0.08201058	-0.08201058	-0.08201058	-0.08201058	-0.08201058	-0.08201058	-0.08201058	-0.08201058	-0.08201058	-0.08201058	-0.08201058	-0.08201058	-0.08201058	-0.08201058	-0.08201058	-0.08201058	-0.08201058	-0.08201058	-0.08201058	-0.08201058
CYP2E1_E53_R	-0.30952382	0.1904762	-0.30952382	0.1904762	0.1904762	-0.30952382	0.1904762	0.1904762	0.1904762	0.1904762	0.1904762	0.1904762	-0.30952382	0.1904762	0.1904762	0.1904762	0.1904762	0.1904762	-0.30952382	-0.30952382	-0.30952382	-0.30952382	0.1904762	0.1904762	-0.30952382	0.1904762	0.1904762	0.1904762	-0.30952382	-0.30952382	-0.30952382	-0.30952382	0.1904762	0.1904762	-0.30952382	-0.30952382	0.1904762	0.1904762	0.1904762	-0.30952382	-0.30952382	-0.30952382	0.1904762	-0.8095238	-0.8095238	0.1904762	0.1904762	-0.30952382	0.1904762
CYP2E1_P416_F	0.12698413	0.12698413	0.12698413	0.12698413	0.12698413	-0.37301588	0.12698413	0.12698413	-0.37301588	0.12698413	0.12698413	0.12698413	-0.37301588	0.12698413	0.12698413	0.12698413	0.12698413	0.12698413	0.12698413	-0.37301588	0.12698413	-0.37301588	0.12698413	0.12698413	0.12698413	0.12698413	0.12698413	0.12698413	0.12698413	0.12698413	0.12698413	0.12698413	0.12698413	0.12698413	-0.37301588	0.12698413	0.12698413	0.12698413	0.12698413	-0.37301588	0.12698413	-0.37301588	-0.37301588	0.12698413	-0.37301588	0.12698413	0.12698413	0.12698413	0.12698413
DAB2_P35_F	0.0	0.0	0.0	0.0	0.0	0.0	0.0	0.0	0.0	0.0	0.0	0.0	0.0	0.0	0.0	0.0	0.0	0.0	0.0	0.0	0.0	0.0	0.0	0.0	0.0	0.0	0.0	0.0	0.0	0.0	0.0	0.0	0.0	0.0	0.0	0.0	0.0	0.0	0.0	0.0	0.0	0.0	0.0	0.0	0.0	0.0	0.0	0.0	0.0
DAB2_P468_F	-0.01058201	-0.01058201	-0.01058201	-0.01058201	-0.01058201	-0.01058201	-0.01058201	-0.01058201	-0.01058201	-0.01058201	-0.01058201	-0.01058201	-0.01058201	-0.01058201	-0.01058201	-0.01058201	-0.01058201	-0.01058201	-0.01058201	-0.01058201	-0.01058201	-0.01058201	-0.01058201	-0.01058201	-0.01058201	-0.01058201	-0.01058201	-0.01058201	-0.01058201	-0.01058201	-0.01058201	-0.01058201	-0.01058201	-0.01058201	-0.01058201	-0.01058201	-0.01058201	-0.01058201	-0.01058201	-0.01058201	-0.01058201	-0.01058201	-0.01058201	-0.01058201	-0.01058201	-0.01058201	-0.01058201	-0.01058201	-0.01058201
DAB2IP_E18_R	-0.06613757	-0.06613757	-0.06613757	-0.06613757	-0.06613757	-0.06613757	0.43386245	0.43386245	-0.06613757	-0.06613757	-0.06613757	-0.06613757	-0.06613757	-0.06613757	-0.06613757	0.93386245	-0.06613757	-0.06613757	0.93386245	-0.06613757	-0.06613757	-0.06613757	-0.06613757	-0.06613757	0.93386245	-0.06613757	0.93386245	0.93386245	-0.06613757	0.93386245	-0.06613757	-0.06613757	-0.06613757	0.93386245	0.93386245	-0.06613757	0.43386245	-0.06613757	-0.06613757	0.43386245	0.43386245	-0.06613757	-0.06613757	-0.06613757	-0.06613757	-0.06613757	-0.06613757	-0.06613757	-0.06613757
DAB2IP_P671_F	0.06878307	-0.43121693	-0.43121693	-0.43121693	-0.43121693	-0.43121693	0.06878307	0.06878307	-0.43121693	-0.43121693	-0.43121693	-0.43121693	-0.43121693	-0.43121693	0.56878304	0.06878307	-0.43121693	-0.43121693	0.56878304	0.56878304	-0.43121693	0.06878307	-0.43121693	0.56878304	-0.43121693	-0.43121693	0.56878304	0.56878304	-0.43121693	-0.43121693	-0.43121693	0.06878307	-0.43121693	0.56878304	0.56878304	-0.43121693	-0.43121693	-0.43121693	-0.43121693	0.56878304	-0.43121693	-0.43121693	0.56878304	0.56878304	0.06878307	0.56878304	-0.43121693	0.56878304	-0.43121693
DAB2IP_P9_F	-0.013227513	-0.013227513	-0.013227513	-0.013227513	-0.013227513	-0.013227513	-0.013227513	-0.013227513	-0.013227513	-0.013227513	-0.013227513	-0.013227513	-0.013227513	-0.013227513	-0.013227513	0.48677248	-0.013227513	-0.013227513	-0.013227513	-0.013227513	-0.013227513	-0.013227513	-0.013227513	-0.013227513	-0.013227513	-0.013227513	0.48677248	0.48677248	-0.013227513	-0.013227513	-0.013227513	-0.013227513	-0.013227513	-0.013227513	0.48677248	-0.013227513	-0.013227513	-0.013227513	-0.013227513	-0.013227513	-0.013227513	-0.013227513	-0.013227513	-0.013227513	-0.013227513	-0.013227513	-0.013227513	-0.013227513	-0.013227513
DAPK1_E46_R	-0.20899472	0.29100528	-0.20899472	-0.20899472	-0.20899472	-0.20899472	-0.20899472	-0.20899472	-0.20899472	-0.20899472	-0.20899472	-0.20899472	-0.20899472	-0.20899472	-0.20899472	-0.20899472	0.29100528	0.29100528	-0.20899472	-0.20899472	0.29100528	-0.20899472	-0.20899472	-0.20899472	0.29100528	-0.20899472	-0.20899472	-0.20899472	0.29100528	-0.20899472	-0.20899472	-0.20899472	-0.20899472	-0.20899472	-0.20899472	0.29100528	-0.20899472	-0.20899472	-0.20899472	-0.20899472	0.29100528	0.29100528	0.29100528	0.7910053	-0.20899472	0.29100528	-0.20899472	0.29100528	0.29100528
DAPK1_P10_F	-0.14814815	-0.14814815	-0.14814815	-0.14814815	-0.14814815	-0.14814815	-0.14814815	-0.14814815	-0.14814815	-0.14814815	-0.14814815	-0.14814815	-0.14814815	-0.14814815	-0.14814815	-0.14814815	-0.14814815	-0.14814815	-0.14814815	-0.14814815	-0.14814815	-0.14814815	-0.14814815	-0.14814815	-0.14814815	-0.14814815	-0.14814815	-0.14814815	-0.14814815	-0.14814815	-0.14814815	-0.14814815	-0.14814815	-0.14814815	-0.14814815	-0.14814815	-0.14814815	-0.14814815	-0.14814815	-0.14814815	-0.14814815	-0.14814815	-0.14814815	0.35185185	-0.14814815	-0.14814815	-0.14814815	0.35185185	-0.14814815
DAPK1_P345_R	-0.24074075	-0.24074075	-0.24074075	-0.24074075	-0.24074075	-0.24074075	-0.24074075	-0.24074075	-0.24074075	-0.24074075	-0.24074075	-0.24074075	-0.24074075	-0.24074075	-0.24074075	-0.24074075	-0.24074075	-0.24074075	-0.24074075	-0.24074075	-0.24074075	-0.24074075	-0.24074075	-0.24074075	-0.24074075	-0.24074075	-0.24074075	-0.24074075	-0.24074075	-0.24074075	-0.24074075	-0.24074075	-0.24074075	-0.24074075	-0.24074075	-0.24074075	-0.24074075	-0.24074075	-0.24074075	-0.24074075	-0.24074075	-0.24074075	-0.24074075	-0.24074075	-0.24074075	0.25925925	-0.24074075	0.25925925	-0.24074075
DBC1_E204_F	0.1984127	0.1984127	-0.3015873	0.1984127	0.6984127	-0.3015873	-0.3015873	0.1984127	-0.3015873	-0.3015873	0.1984127	0.6984127	-0.3015873	-0.3015873	0.1984127	-0.3015873	-0.3015873	-0.3015873	-0.3015873	0.1984127	0.1984127	-0.3015873	0.1984127	0.1984127	0.6984127	-0.3015873	-0.3015873	0.6984127	0.1984127	-0.3015873	0.1984127	-0.3015873	-0.3015873	-0.3015873	-0.3015873	-0.3015873	-0.3015873	-0.3015873	0.1984127	-0.3015873	-0.3015873	0.1984127	0.1984127	-0.3015873	0.1984127	0.6984127	0.1984127	-0.3015873	0.1984127
DBC1_P351_R	-0.32010582	0.17989418	-0.32010582	-0.32010582	0.17989418	-0.32010582	0.17989418	0.17989418	-0.32010582	-0.32010582	0.17989418	0.6798942	-0.32010582	-0.32010582	0.17989418	-0.32010582	-0.32010582	-0.32010582	-0.32010582	-0.32010582	-0.32010582	-0.32010582	-0.32010582	-0.32010582	0.17989418	-0.32010582	-0.32010582	0.6798942	0.17989418	-0.32010582	0.6798942	-0.32010582	-0.32010582	-0.32010582	-0.32010582	-0.32010582	-0.32010582	-0.32010582	-0.32010582	-0.32010582	-0.32010582	-0.32010582	-0.32010582	0.17989418	0.17989418	0.6798942	0.17989418	0.17989418	0.17989418
DCC_E53_R	-0.48412699	0.515873	-0.48412699	-0.48412699	0.015873017	0.015873017	0.515873	0.515873	0.015873017	-0.48412699	-0.48412699	0.515873	0.015873017	0.015873017	0.515873	0.515873	-0.48412699	0.015873017	0.015873017	0.015873017	-0.48412699	0.515873	0.015873017	-0.48412699	0.515873	0.015873017	-0.48412699	0.015873017	0.015873017	-0.48412699	0.015873017	0.015873017	-0.48412699	0.015873017	-0.48412699	0.015873017	0.015873017	0.015873017	0.015873017	0.015873017	0.015873017	0.015873017	0.515873	-0.48412699	0.015873017	0.515873	0.015873017	0.515873	0.015873017
DCC_P177_F	-0.16137566	0.33862433	-0.16137566	-0.16137566	0.33862433	-0.16137566	-0.16137566	0.33862433	-0.16137566	-0.16137566	-0.16137566	-0.16137566	-0.16137566	0.33862433	0.33862433	-0.16137566	-0.16137566	-0.16137566	-0.16137566	0.33862433	-0.16137566	0.83862436	-0.16137566	0.33862433	0.33862433	-0.16137566	-0.16137566	0.33862433	-0.16137566	-0.16137566	-0.16137566	-0.16137566	-0.16137566	-0.16137566	-0.16137566	-0.16137566	-0.16137566	-0.16137566	-0.16137566	0.33862433	0.33862433	0.83862436	-0.16137566	-0.16137566	-0.16137566	0.33862433	-0.16137566	0.33862433	-0.16137566
DCC_P471_R	-0.15079366	-0.15079366	-0.15079366	-0.15079366	0.34920636	-0.15079366	-0.15079366	0.34920636	-0.15079366	-0.15079366	-0.15079366	-0.15079366	-0.15079366	-0.15079366	0.34920636	-0.15079366	-0.15079366	-0.15079366	-0.15079366	-0.15079366	-0.15079366	-0.15079366	-0.15079366	-0.15079366	0.34920636	-0.15079366	-0.15079366	0.34920636	-0.15079366	-0.15079366	-0.15079366	-0.15079366	-0.15079366	-0.15079366	-0.15079366	-0.15079366	-0.15079366	-0.15079366	-0.15079366	-0.15079366	-0.15079366	-0.15079366	-0.15079366	-0.15079366	0.34920636	0.8492063	-0.15079366	-0.15079366	-0.15079366
DCN_P1320_R	0.02910053	0.02910053	0.02910053	0.02910053	0.02910053	0.02910053	0.02910053	0.02910053	0.02910053	0.02910053	0.02910053	0.02910053	0.02910053	0.02910053	0.02910053	0.02910053	0.02910053	0.02910053	0.02910053	0.02910053	0.02910053	0.02910053	0.02910053	0.02910053	0.02910053	0.02910053	0.02910053	-0.47089946	0.02910053	0.02910053	0.02910053	0.02910053	0.02910053	0.02910053	0.02910053	0.02910053	0.02910053	0.02910053	0.02910053	0.02910053	0.02910053	0.02910053	0.02910053	0.02910053	0.02910053	0.02910053	0.02910053	0.02910053	0.02910053
DDB2_P407_F	-0.06878307	-0.06878307	-0.06878307	-0.06878307	-0.06878307	-0.06878307	-0.06878307	-0.06878307	-0.06878307	-0.06878307	-0.06878307	-0.06878307	-0.06878307	-0.06878307	-0.06878307	-0.06878307	-0.06878307	-0.06878307	-0.06878307	-0.06878307	-0.06878307	-0.06878307	-0.06878307	-0.06878307	-0.06878307	-0.06878307	-0.06878307	-0.06878307	-0.06878307	0.43121693	-0.06878307	-0.06878307	-0.06878307	-0.06878307	-0.06878307	-0.06878307	-0.06878307	-0.06878307	-0.06878307	0.93121696	-0.06878307	-0.06878307	-0.06878307	0.43121693	-0.06878307	-0.06878307	0.43121693	-0.06878307	-0.06878307
DDB2_P613_R	-0.12698413	-0.12698413	-0.12698413	-0.12698413	-0.12698413	-0.12698413	0.37301588	0.37301588	0.37301588	-0.12698413	-0.12698413	-0.12698413	-0.12698413	0.37301588	-0.12698413	-0.12698413	-0.12698413	-0.12698413	-0.12698413	-0.12698413	-0.12698413	-0.12698413	-0.12698413	-0.12698413	-0.12698413	-0.12698413	-0.12698413	-0.12698413	-0.12698413	0.37301588	-0.12698413	-0.12698413	-0.12698413	-0.12698413	-0.12698413	0.37301588	-0.12698413	-0.12698413	-0.12698413	0.37301588	-0.12698413	-0.12698413	-0.12698413	-0.12698413	-0.12698413	-0.12698413	0.8730159	-0.12698413	-0.12698413
DDIT3_P1313_R	0.105820104	-0.39417988	0.105820104	0.6058201	0.105820104	-0.39417988	-0.39417988	0.105820104	-0.39417988	0.105820104	0.105820104	-0.39417988	-0.39417988	0.105820104	0.6058201	-0.39417988	0.105820104	0.105820104	0.105820104	-0.39417988	0.105820104	-0.39417988	0.6058201	0.105820104	0.105820104	0.105820104	0.105820104	0.6058201	0.105820104	0.105820104	0.6058201	0.6058201	0.105820104	0.105820104	-0.39417988	0.105820104	0.105820104	0.105820104	0.105820104	0.105820104	0.105820104	0.105820104	0.105820104	0.105820104	-0.39417988	-0.39417988	0.105820104	-0.39417988	0.105820104
DDR1_E23_R	-0.015873017	-0.015873017	-0.015873017	-0.015873017	-0.015873017	-0.015873017	-0.015873017	-0.015873017	0.48412699	-0.015873017	-0.015873017	-0.015873017	-0.015873017	-0.015873017	-0.015873017	-0.015873017	-0.015873017	-0.015873017	-0.015873017	-0.015873017	-0.015873017	-0.015873017	-0.015873017	-0.015873017	-0.015873017	-0.015873017	-0.015873017	-0.015873017	0.48412699	-0.015873017	-0.015873017	-0.015873017	-0.015873017	-0.015873017	-0.015873017	-0.015873017	-0.015873017	0.48412699	-0.015873017	-0.015873017	-0.015873017	-0.015873017	-0.015873017	-0.015873017	-0.015873017	-0.015873017	-0.015873017	0.48412699	-0.015873017
DDR1_P332_R	0.18518518	-0.3148148	-0.3148148	0.18518518	0.6851852	-0.3148148	0.18518518	0.18518518	0.18518518	0.18518518	-0.3148148	-0.3148148	-0.3148148	0.18518518	0.18518518	0.18518518	0.18518518	0.18518518	0.18518518	-0.3148148	-0.3148148	0.18518518	0.18518518	0.6851852	0.6851852	-0.3148148	-0.3148148	-0.3148148	0.18518518	0.18518518	0.18518518	0.6851852	0.18518518	0.18518518	0.18518518	-0.3148148	0.18518518	0.18518518	0.18518518	-0.3148148	-0.3148148	-0.3148148	0.6851852	-0.3148148	0.18518518	-0.3148148	0.18518518	-0.3148148	0.18518518
DDR2_E331_F	0.031746034	-0.46825397	-0.46825397	0.031746034	0.031746034	-0.46825397	0.031746034	0.031746034	0.031746034	0.031746034	0.031746034	-0.46825397	0.031746034	0.031746034	0.031746034	0.031746034	0.031746034	0.031746034	0.031746034	-0.46825397	0.031746034	-0.46825397	0.031746034	0.031746034	0.031746034	0.031746034	-0.46825397	0.031746034	0.031746034	0.031746034	0.031746034	0.031746034	0.031746034	-0.46825397	0.031746034	0.031746034	0.031746034	0.031746034	0.031746034	0.031746034	-0.46825397	0.031746034	-0.46825397	0.031746034	0.031746034	0.031746034	0.031746034	0.031746034	0.031746034
DDR2_P743_R	0.013227513	0.013227513	0.013227513	0.013227513	0.013227513	0.013227513	0.013227513	0.013227513	0.013227513	0.013227513	0.013227513	0.013227513	0.013227513	0.013227513	0.013227513	0.013227513	0.013227513	0.013227513	0.013227513	0.013227513	0.013227513	0.013227513	0.013227513	0.013227513	0.013227513	0.013227513	0.013227513	0.013227513	0.013227513	0.013227513	0.013227513	0.013227513	0.013227513	0.013227513	0.013227513	0.013227513	0.013227513	0.013227513	0.013227513	0.013227513	0.013227513	0.013227513	-0.48677248	0.013227513	0.013227513	0.013227513	0.013227513	0.013227513	0.013227513
DES_E228_R	-0.21693122	0.28306878	-0.21693122	-0.21693122	-0.21693122	-0.21693122	0.28306878	-0.21693122	-0.21693122	-0.21693122	-0.21693122	0.28306878	-0.21693122	0.28306878	0.28306878	0.28306878	0.28306878	-0.21693122	-0.21693122	0.7830688	0.7830688	0.28306878	-0.21693122	0.28306878	-0.21693122	0.28306878	-0.21693122	0.28306878	-0.21693122	-0.21693122	0.28306878	-0.21693122	-0.21693122	-0.21693122	0.28306878	0.28306878	-0.21693122	0.28306878	-0.21693122	0.28306878	-0.21693122	-0.21693122	-0.21693122	-0.21693122	-0.21693122	0.28306878	-0.21693122	-0.21693122	-0.21693122
DES_P1006_R	0.005291005	0.005291005	0.005291005	0.005291005	0.005291005	0.005291005	0.005291005	0.005291005	0.005291005	0.005291005	0.005291005	0.005291005	0.005291005	0.005291005	0.005291005	0.005291005	0.005291005	0.005291005	0.005291005	0.005291005	0.005291005	0.005291005	0.005291005	0.005291005	0.005291005	0.005291005	0.005291005	0.005291005	0.005291005	0.005291005	0.005291005	0.005291005	0.005291005	0.005291005	0.005291005	0.005291005	0.005291005	0.005291005	0.005291005	0.005291005	0.005291005	0.005291005	0.005291005	0.005291005	0.005291005	0.005291005	0.005291005	0.005291005	0.005291005
DHCR24_P406_R	0.0	0.0	0.0	0.0	0.0	0.0	0.0	0.0	0.0	0.0	0.0	0.0	0.0	0.0	0.0	0.0	0.0	0.0	0.0	0.0	0.0	0.0	0.0	0.0	0.0	0.0	0.0	0.0	0.0	0.0	0.0	0.0	0.0	0.0	0.0	0.0	0.0	0.0	0.0	0.0	0.0	0.0	0.0	0.0	0.0	0.0	0.0	0.0	0.0
DHCR24_P652_R	0.5132275	0.013227513	0.013227513	0.013227513	0.5132275	0.013227513	0.013227513	0.013227513	0.5132275	0.013227513	0.013227513	-0.48677248	0.013227513	0.013227513	0.013227513	0.013227513	0.013227513	0.013227513	0.013227513	0.013227513	0.013227513	0.013227513	0.5132275	0.5132275	0.013227513	0.013227513	0.013227513	0.013227513	0.013227513	0.013227513	0.013227513	0.013227513	0.013227513	0.013227513	0.013227513	-0.48677248	0.013227513	0.013227513	0.013227513	0.013227513	0.013227513	0.013227513	0.013227513	-0.48677248	0.013227513	0.013227513	0.013227513	0.013227513	0.013227513
DIO3_E230_R	0.037037037	0.037037037	0.037037037	0.037037037	0.037037037	0.037037037	0.037037037	0.037037037	0.037037037	0.037037037	0.037037037	0.037037037	0.037037037	0.037037037	0.037037037	0.037037037	0.037037037	0.037037037	0.037037037	0.037037037	0.037037037	0.037037037	0.037037037	0.037037037	0.037037037	0.037037037	0.037037037	0.037037037	0.037037037	0.037037037	0.037037037	0.037037037	0.037037037	0.037037037	0.037037037	0.037037037	0.037037037	0.037037037	0.037037037	0.037037037	0.037037037	0.037037037	0.037037037	0.037037037	0.037037037	0.037037037	0.037037037	0.037037037	0.037037037
DIO3_P674_F	-0.14021164	0.85978836	-0.14021164	-0.14021164	0.35978836	0.35978836	-0.14021164	-0.14021164	0.35978836	-0.14021164	0.35978836	0.35978836	-0.14021164	0.35978836	0.35978836	-0.14021164	-0.14021164	-0.14021164	-0.14021164	0.35978836	-0.14021164	-0.14021164	0.35978836	0.35978836	-0.14021164	-0.14021164	0.85978836	0.35978836	-0.14021164	-0.14021164	0.35978836	-0.14021164	-0.14021164	-0.14021164	-0.14021164	-0.14021164	-0.14021164	-0.14021164	-0.14021164	-0.14021164	0.35978836	-0.14021164	-0.14021164	-0.14021164	-0.14021164	-0.14021164	-0.14021164	-0.14021164	-0.14021164
DIO3_P90_F	-0.26455027	0.73544973	0.23544973	-0.26455027	-0.26455027	0.23544973	-0.26455027	0.23544973	-0.26455027	-0.26455027	-0.26455027	0.23544973	-0.26455027	0.23544973	0.73544973	-0.26455027	0.23544973	0.23544973	-0.26455027	0.73544973	0.23544973	-0.26455027	0.23544973	0.23544973	-0.26455027	0.73544973	0.23544973	0.23544973	-0.26455027	-0.26455027	0.23544973	0.23544973	-0.26455027	0.23544973	-0.26455027	-0.26455027	-0.26455027	-0.26455027	-0.26455027	-0.26455027	0.23544973	-0.26455027	-0.26455027	0.73544973	0.23544973	-0.26455027	-0.26455027	-0.26455027	-0.26455027
DIRAS3_E55_R	0.034391534	0.034391534	0.034391534	0.034391534	0.034391534	0.034391534	-0.9656085	0.034391534	0.034391534	0.034391534	0.034391534	0.034391534	0.034391534	0.034391534	-0.46560848	0.034391534	0.034391534	0.034391534	0.034391534	0.034391534	0.034391534	0.034391534	0.034391534	0.034391534	0.034391534	0.034391534	0.034391534	0.034391534	0.034391534	0.034391534	0.034391534	0.034391534	0.034391534	0.034391534	0.034391534	0.034391534	0.034391534	0.034391534	0.034391534	0.034391534	0.034391534	0.034391534	0.034391534	0.034391534	0.034391534	0.034391534	0.034391534	0.034391534	0.034391534
DIRAS3_P745_F	0.04761905	0.04761905	0.04761905	0.04761905	0.04761905	0.04761905	0.04761905	0.04761905	0.04761905	0.04761905	0.04761905	0.04761905	0.04761905	0.04761905	0.04761905	0.04761905	0.04761905	0.04761905	0.04761905	0.04761905	0.04761905	0.04761905	0.04761905	0.04761905	0.04761905	0.04761905	0.04761905	0.04761905	0.04761905	0.04761905	0.04761905	0.04761905	0.04761905	0.04761905	0.04761905	0.04761905	0.04761905	0.04761905	0.04761905	0.04761905	0.04761905	0.04761905	0.04761905	0.04761905	0.04761905	0.04761905	0.04761905	0.04761905	0.04761905
DKC1_E101_F	0.12169312	-0.37830687	-0.37830687	-0.37830687	0.12169312	-0.37830687	0.12169312	0.12169312	0.12169312	0.12169312	0.12169312	0.12169312	0.12169312	-0.37830687	-0.37830687	0.12169312	0.12169312	-0.37830687	0.12169312	-0.37830687	0.12169312	-0.37830687	0.12169312	0.12169312	0.12169312	0.12169312	-0.37830687	-0.37830687	-0.37830687	0.12169312	-0.37830687	0.12169312	0.12169312	0.12169312	0.12169312	0.12169312	-0.37830687	0.12169312	0.12169312	0.12169312	-0.37830687	0.12169312	0.12169312	-0.37830687	0.62169313	-0.37830687	0.12169312	0.12169312	-0.37830687
DKC1_P276_F	0.13492064	-0.36507937	-0.36507937	-0.36507937	0.13492064	0.13492064	0.13492064	-0.36507937	0.13492064	0.13492064	0.13492064	0.13492064	0.13492064	-0.36507937	-0.36507937	0.13492064	0.13492064	-0.36507937	-0.36507937	0.13492064	0.13492064	-0.36507937	0.13492064	0.13492064	0.13492064	0.13492064	0.13492064	0.13492064	0.13492064	0.13492064	0.13492064	0.13492064	0.13492064	0.13492064	-0.36507937	-0.36507937	-0.36507937	0.13492064	0.13492064	0.13492064	-0.36507937	0.13492064	0.13492064	-0.36507937	0.13492064	0.13492064	0.13492064	0.13492064	0.13492064
DKFZP564O0823_E45_F	-0.0026455026	-0.0026455026	-0.0026455026	-0.0026455026	-0.0026455026	-0.0026455026	-0.0026455026	-0.0026455026	-0.0026455026	-0.0026455026	-0.0026455026	-0.0026455026	-0.0026455026	-0.0026455026	-0.0026455026	-0.0026455026	-0.0026455026	-0.0026455026	-0.0026455026	-0.0026455026	-0.0026455026	-0.0026455026	-0.0026455026	-0.0026455026	-0.0026455026	-0.0026455026	-0.0026455026	-0.0026455026	-0.0026455026	-0.0026455026	-0.0026455026	-0.0026455026	-0.0026455026	-0.0026455026	-0.0026455026	-0.0026455026	-0.0026455026	-0.0026455026	-0.0026455026	-0.0026455026	-0.0026455026	-0.0026455026	-0.0026455026	-0.0026455026	-0.0026455026	-0.0026455026	-0.0026455026	-0.0026455026	-0.0026455026
DKFZP564O0823_P386_F	-0.34656084	0.15343915	0.15343915	0.15343915	0.15343915	0.15343915	0.15343915	0.15343915	-0.34656084	0.15343915	0.15343915	0.15343915	-0.34656084	0.15343915	0.15343915	-0.34656084	0.15343915	0.15343915	-0.34656084	0.15343915	0.15343915	-0.34656084	0.15343915	-0.34656084	0.15343915	0.15343915	0.15343915	0.15343915	0.15343915	-0.34656084	0.15343915	-0.34656084	0.15343915	0.15343915	-0.34656084	-0.34656084	0.15343915	-0.34656084	0.15343915	0.15343915	-0.34656084	0.15343915	-0.34656084	0.15343915	-0.34656084	0.15343915	0.15343915	0.15343915	0.15343915
DLC1_P695_F	-0.08201058	0.41798943	0.41798943	0.41798943	-0.08201058	0.41798943	-0.58201057	0.41798943	0.41798943	0.41798943	-0.08201058	0.41798943	0.41798943	0.41798943	-0.08201058	0.41798943	-0.08201058	0.41798943	-0.08201058	0.41798943	0.41798943	-0.08201058	0.41798943	-0.08201058	-0.08201058	-0.08201058	-0.08201058	-0.08201058	0.41798943	-0.08201058	0.41798943	-0.08201058	0.41798943	0.41798943	-0.08201058	0.41798943	0.41798943	0.41798943	0.41798943	-0.08201058	-0.08201058	-0.08201058	0.41798943	-0.08201058	-0.08201058	-0.08201058	-0.08201058	0.41798943	-0.08201058
DLC1_P88_R	0.2883598	0.2883598	0.2883598	0.2883598	0.2883598	0.2883598	-0.71164024	0.2883598	0.2883598	0.2883598	-0.21164021	0.2883598	0.2883598	0.2883598	-0.71164024	0.2883598	0.2883598	0.2883598	0.2883598	0.2883598	0.2883598	0.2883598	0.2883598	-0.21164021	0.2883598	0.2883598	0.2883598	-0.71164024	-0.71164024	-0.21164021	0.2883598	0.2883598	0.2883598	0.2883598	-0.21164021	0.2883598	0.2883598	0.2883598	0.2883598	-0.21164021	-0.71164024	-0.71164024	0.2883598	0.2883598	-0.21164021	0.2883598	0.2883598	0.2883598	-0.71164024
DLG3_E340_F	0.023809524	0.52380955	0.023809524	0.52380955	0.023809524	0.023809524	-0.47619048	0.023809524	-0.47619048	0.52380955	0.023809524	0.52380955	0.023809524	0.023809524	0.023809524	0.023809524	0.52380955	0.023809524	0.023809524	0.023809524	0.52380955	-0.47619048	-0.47619048	0.023809524	-0.47619048	0.52380955	0.023809524	0.023809524	0.023809524	0.023809524	0.023809524	0.023809524	0.023809524	0.52380955	-0.47619048	-0.47619048	0.023809524	0.023809524	0.52380955	0.023809524	-0.47619048	0.52380955	0.023809524	-0.47619048	0.52380955	0.52380955	0.52380955	0.023809524	0.023809524
DLG3_P62_R	0.33068782	-0.16931216	-0.16931216	0.33068782	-0.16931216	-0.16931216	-0.16931216	-0.16931216	-0.16931216	-0.16931216	-0.16931216	0.33068782	0.33068782	-0.16931216	-0.16931216	-0.16931216	-0.16931216	-0.16931216	-0.16931216	-0.16931216	0.33068782	-0.16931216	-0.16931216	-0.16931216	-0.16931216	0.33068782	-0.16931216	-0.16931216	0.33068782	0.33068782	-0.16931216	-0.16931216	-0.16931216	0.33068782	-0.16931216	-0.16931216	-0.16931216	-0.16931216	0.33068782	0.33068782	-0.16931216	0.33068782	-0.16931216	-0.16931216	0.33068782	-0.16931216	0.33068782	0.33068782	0.33068782
DLK1_E227_R	0.5	0.5	-0.5	-0.5	-0.5	0.0	-0.5	-0.5	0.5	0.5	0.0	0.5	0.0	0.5	0.5	0.5	-0.5	0.0	-0.5	0.0	-0.5	0.5	0.0	0.5	0.5	0.5	0.5	0.5	0.0	0.0	0.5	-0.5	-0.5	0.5	-0.5	-0.5	-0.5	0.0	-0.5	0.0	0.5	-0.5	0.5	-0.5	0.0	0.0	-0.5	-0.5	-0.5
DLL1_P386_F	-0.018518519	-0.018518519	-0.018518519	-0.018518519	-0.018518519	-0.018518519	-0.018518519	-0.018518519	-0.018518519	-0.018518519	-0.018518519	-0.018518519	-0.018518519	-0.018518519	-0.018518519	-0.018518519	-0.018518519	-0.018518519	-0.018518519	-0.018518519	-0.018518519	-0.018518519	-0.018518519	-0.018518519	-0.018518519	-0.018518519	-0.018518519	-0.018518519	-0.018518519	-0.018518519	-0.018518519	-0.018518519	-0.018518519	-0.018518519	-0.018518519	-0.018518519	-0.018518519	-0.018518519	-0.018518519	-0.018518519	-0.018518519	-0.018518519	-0.018518519	-0.018518519	-0.018518519	-0.018518519	-0.018518519	-0.018518519	-0.018518519
DLL1_P832_F	-0.489418	-0.489418	-0.489418	0.51058203	0.51058203	0.01058201	-0.489418	0.01058201	-0.489418	-0.489418	-0.489418	-0.489418	-0.489418	-0.489418	0.01058201	0.51058203	0.01058201	0.01058201	-0.489418	0.01058201	0.01058201	0.51058203	0.01058201	-0.489418	-0.489418	-0.489418	0.01058201	0.01058201	-0.489418	-0.489418	0.01058201	0.01058201	-0.489418	-0.489418	-0.489418	0.01058201	-0.489418	-0.489418	-0.489418	0.51058203	0.01058201	0.51058203	-0.489418	0.01058201	-0.489418	0.51058203	-0.489418	0.51058203	0.51058203
DMP1_E194_F	0.0	0.0	0.0	0.0	0.0	0.0	0.0	0.0	0.0	0.0	0.0	0.0	0.0	0.0	0.0	0.0	0.0	0.0	0.0	0.0	0.0	0.0	0.0	0.0	0.0	0.0	0.0	0.0	0.0	0.0	0.0	0.0	0.0	0.0	0.0	0.0	0.0	0.0	0.0	0.0	0.0	0.0	0.0	0.0	0.0	0.0	0.0	0.0	0.0
DMP1_P134_F	0.13756613	-0.36243385	0.13756613	-0.36243385	-0.36243385	0.13756613	0.13756613	0.13756613	-0.36243385	-0.36243385	0.13756613	0.13756613	0.13756613	-0.36243385	0.13756613	0.13756613	0.13756613	-0.36243385	0.13756613	0.13756613	-0.36243385	0.13756613	0.13756613	0.13756613	0.13756613	0.13756613	0.13756613	-0.36243385	-0.36243385	0.13756613	-0.36243385	0.13756613	-0.36243385	0.13756613	0.13756613	0.13756613	0.13756613	0.13756613	0.13756613	0.13756613	0.13756613	0.13756613	-0.86243385	0.13756613	0.13756613	-0.36243385	0.13756613	0.13756613	0.13756613
DNAJC15_E26_R	-0.06349207	-0.06349207	-0.06349207	-0.06349207	-0.06349207	-0.06349207	-0.06349207	0.43650794	-0.06349207	-0.06349207	-0.06349207	0.43650794	-0.06349207	-0.06349207	-0.06349207	-0.06349207	-0.06349207	-0.06349207	-0.06349207	0.43650794	-0.06349207	-0.06349207	-0.06349207	-0.06349207	-0.06349207	-0.06349207	-0.06349207	-0.06349207	-0.06349207	-0.06349207	-0.06349207	-0.06349207	-0.06349207	-0.06349207	-0.06349207	-0.06349207	-0.06349207	-0.06349207	-0.06349207	-0.06349207	0.43650794	-0.06349207	-0.06349207	-0.06349207	-0.06349207	-0.06349207	-0.06349207	0.43650794	-0.06349207
DNAJC15_P65_F	0.01058201	-0.489418	0.01058201	0.01058201	0.01058201	0.01058201	0.01058201	0.01058201	0.01058201	0.01058201	0.01058201	0.01058201	0.01058201	0.01058201	0.01058201	0.01058201	0.01058201	0.01058201	0.01058201	0.01058201	0.01058201	-0.489418	0.01058201	0.01058201	0.01058201	0.01058201	0.01058201	-0.489418	0.01058201	0.01058201	0.01058201	0.01058201	0.01058201	0.01058201	0.01058201	0.01058201	0.01058201	0.01058201	0.01058201	0.01058201	0.01058201	0.01058201	0.01058201	0.01058201	0.01058201	0.01058201	0.01058201	0.01058201	0.01058201
DNASE1L1_E178_R	-0.17195767	0.32804233	0.32804233	-0.17195767	-0.17195767	-0.17195767	0.32804233	-0.17195767	-0.17195767	0.32804233	0.32804233	0.32804233	-0.17195767	-0.17195767	-0.17195767	-0.17195767	0.32804233	-0.17195767	-0.17195767	0.32804233	0.32804233	-0.17195767	0.32804233	-0.17195767	-0.17195767	-0.17195767	-0.17195767	-0.17195767	0.32804233	0.32804233	0.32804233	0.32804233	0.32804233	-0.17195767	-0.17195767	-0.6719577	0.32804233	0.32804233	0.32804233	0.32804233	-0.17195767	0.32804233	0.32804233	0.32804233	-0.17195767	0.32804233	0.32804233	-0.17195767	0.32804233
DNASE1L1_P108_F	0.20634921	0.20634921	-0.2936508	-0.2936508	0.20634921	-0.2936508	-0.2936508	-0.2936508	-0.2936508	0.7063492	0.20634921	-0.2936508	0.20634921	-0.2936508	-0.2936508	0.20634921	0.20634921	0.20634921	-0.2936508	0.20634921	0.7063492	-0.2936508	0.20634921	0.20634921	-0.2936508	0.20634921	0.20634921	0.20634921	0.7063492	0.20634921	-0.2936508	0.20634921	0.20634921	0.20634921	-0.2936508	0.20634921	0.20634921	0.20634921	0.20634921	0.20634921	-0.2936508	0.20634921	0.7063492	0.20634921	0.20634921	-0.2936508	0.7063492	-0.2936508	0.20634921
DNASE1L1_P39_R	0.25661376	-0.24338624	-0.24338624	-0.24338624	0.25661376	-0.24338624	0.25661376	-0.24338624	-0.24338624	0.25661376	-0.24338624	0.25661376	0.25661376	-0.24338624	-0.24338624	-0.24338624	0.25661376	-0.24338624	0.25661376	-0.24338624	0.25661376	-0.74338627	-0.24338624	-0.24338624	-0.24338624	0.25661376	-0.24338624	-0.24338624	0.25661376	-0.24338624	-0.24338624	0.25661376	-0.24338624	0.25661376	-0.24338624	-0.24338624	-0.24338624	0.25661376	0.25661376	0.25661376	-0.24338624	0.25661376	0.25661376	-0.24338624	0.25661376	0.25661376	0.25661376	0.25661376	-0.24338624
DNMT1_P100_R	-0.02116402	-0.02116402	-0.02116402	-0.02116402	-0.02116402	-0.02116402	-0.02116402	-0.02116402	-0.02116402	-0.02116402	0.47883597	-0.02116402	-0.02116402	-0.02116402	-0.02116402	-0.02116402	-0.02116402	-0.02116402	-0.02116402	-0.02116402	-0.02116402	-0.02116402	-0.02116402	-0.02116402	-0.02116402	-0.02116402	-0.02116402	-0.02116402	-0.02116402	-0.02116402	-0.02116402	-0.02116402	-0.02116402	-0.02116402	-0.02116402	-0.02116402	-0.02116402	-0.02116402	-0.02116402	-0.02116402	-0.02116402	-0.02116402	-0.02116402	0.47883597	-0.02116402	-0.02116402	-0.02116402	-0.02116402	-0.02116402
DNMT2_P199_F	0.013227513	0.013227513	0.013227513	0.013227513	0.013227513	0.013227513	0.013227513	0.013227513	0.013227513	0.013227513	0.013227513	0.013227513	0.013227513	0.013227513	0.013227513	0.013227513	0.013227513	0.013227513	0.013227513	0.013227513	0.013227513	-0.48677248	0.013227513	0.013227513	0.013227513	-0.48677248	-0.48677248	0.013227513	0.013227513	0.013227513	0.013227513	0.013227513	0.013227513	-0.48677248	0.013227513	0.013227513	0.013227513	0.013227513	0.013227513	0.013227513	0.013227513	0.013227513	0.013227513	0.013227513	0.013227513	0.013227513	0.013227513	0.013227513	0.013227513
DNMT3B_P352_R	-0.026455026	-0.026455026	-0.026455026	-0.026455026	0.47354499	-0.026455026	-0.026455026	-0.026455026	-0.026455026	-0.026455026	-0.026455026	-0.026455026	-0.026455026	-0.026455026	-0.026455026	-0.026455026	-0.026455026	-0.026455026	-0.026455026	-0.026455026	-0.026455026	-0.026455026	-0.026455026	-0.026455026	-0.026455026	-0.026455026	-0.026455026	-0.026455026	-0.026455026	-0.026455026	-0.026455026	-0.026455026	-0.026455026	-0.026455026	-0.026455026	-0.026455026	-0.026455026	-0.026455026	-0.026455026	-0.026455026	-0.026455026	-0.026455026	0.47354499	-0.026455026	-0.026455026	-0.026455026	-0.026455026	0.47354499	-0.026455026
DSC2_E90_F	0.3888889	-0.11111111	0.3888889	-0.11111111	0.3888889	-0.11111111	0.3888889	-0.11111111	0.3888889	-0.11111111	-0.11111111	-0.11111111	-0.11111111	-0.11111111	-0.11111111	-0.11111111	-0.11111111	-0.11111111	0.3888889	-0.11111111	-0.11111111	-0.11111111	0.3888889	0.3888889	0.3888889	-0.11111111	-0.11111111	-0.11111111	-0.11111111	0.3888889	-0.11111111	0.3888889	-0.11111111	-0.11111111	-0.11111111	-0.11111111	-0.11111111	-0.11111111	-0.11111111	-0.11111111	-0.11111111	-0.11111111	-0.11111111	0.3888889	0.3888889	-0.11111111	-0.11111111	-0.11111111	-0.11111111
DSC2_P407_R	0.013227513	0.013227513	0.013227513	0.013227513	0.013227513	0.013227513	-0.48677248	0.013227513	0.013227513	0.013227513	0.013227513	0.013227513	0.013227513	0.013227513	0.013227513	0.013227513	0.013227513	0.013227513	0.013227513	-0.48677248	0.013227513	-0.48677248	0.013227513	0.013227513	0.013227513	0.013227513	0.013227513	0.013227513	0.013227513	0.013227513	0.013227513	0.013227513	0.013227513	0.013227513	0.013227513	0.013227513	0.013227513	0.013227513	0.013227513	0.013227513	0.013227513	0.013227513	0.013227513	0.013227513	0.013227513	0.013227513	0.013227513	0.013227513	0.013227513
DSG1_E292_F	0.005291005	0.005291005	0.005291005	0.005291005	0.005291005	0.005291005	0.005291005	0.005291005	0.005291005	0.005291005	0.005291005	0.005291005	0.005291005	0.005291005	0.005291005	0.005291005	0.005291005	0.005291005	0.005291005	-0.49470899	0.005291005	0.005291005	0.005291005	0.005291005	0.005291005	0.005291005	0.005291005	0.005291005	0.005291005	0.005291005	0.005291005	0.005291005	0.005291005	0.005291005	0.005291005	0.005291005	0.005291005	0.005291005	0.005291005	0.005291005	0.005291005	0.005291005	0.005291005	0.005291005	0.005291005	0.005291005	0.005291005	0.005291005	0.005291005
DSG1_P159_R	0.12433863	-0.37566137	0.12433863	-0.37566137	0.12433863	0.12433863	-0.8756614	0.12433863	0.12433863	0.12433863	-0.37566137	-0.37566137	0.12433863	0.12433863	-0.37566137	0.12433863	-0.37566137	0.12433863	0.12433863	-0.37566137	-0.8756614	0.12433863	0.12433863	0.12433863	0.12433863	0.12433863	0.12433863	-0.37566137	0.12433863	-0.37566137	0.12433863	0.12433863	0.12433863	-0.37566137	-0.37566137	0.12433863	0.12433863	0.12433863	0.12433863	-0.37566137	0.12433863	-0.37566137	0.12433863	-0.37566137	0.12433863	0.12433863	0.12433863	0.12433863	0.12433863
DSP_P36_F	-0.01058201	-0.01058201	-0.01058201	-0.01058201	-0.01058201	0.489418	-0.01058201	-0.01058201	-0.01058201	-0.01058201	-0.01058201	-0.01058201	-0.01058201	-0.01058201	-0.01058201	-0.01058201	-0.01058201	-0.01058201	-0.01058201	-0.01058201	0.489418	-0.01058201	-0.01058201	-0.01058201	-0.01058201	-0.01058201	-0.01058201	-0.01058201	-0.01058201	-0.01058201	-0.01058201	-0.01058201	-0.01058201	-0.01058201	-0.01058201	-0.01058201	-0.01058201	-0.01058201	-0.01058201	-0.01058201	-0.01058201	-0.01058201	-0.01058201	-0.01058201	-0.01058201	-0.01058201	-0.01058201	-0.01058201	-0.01058201
DSP_P440_R	-0.0026455026	-0.0026455026	-0.0026455026	-0.0026455026	-0.0026455026	-0.0026455026	-0.0026455026	-0.0026455026	-0.0026455026	-0.0026455026	-0.0026455026	-0.0026455026	-0.0026455026	-0.0026455026	-0.0026455026	-0.0026455026	-0.0026455026	-0.0026455026	-0.0026455026	-0.0026455026	-0.0026455026	-0.0026455026	-0.0026455026	-0.0026455026	-0.0026455026	-0.0026455026	-0.0026455026	-0.0026455026	-0.0026455026	-0.0026455026	-0.0026455026	-0.0026455026	-0.0026455026	-0.0026455026	-0.0026455026	-0.0026455026	-0.0026455026	-0.0026455026	-0.0026455026	-0.0026455026	-0.0026455026	-0.0026455026	-0.0026455026	-0.0026455026	-0.0026455026	-0.0026455026	-0.0026455026	-0.0026455026	-0.0026455026
DST_E31_F	-0.018518519	-0.018518519	-0.018518519	-0.018518519	-0.018518519	-0.018518519	-0.018518519	-0.018518519	-0.018518519	-0.018518519	-0.018518519	-0.018518519	-0.018518519	-0.018518519	-0.018518519	-0.018518519	-0.018518519	-0.018518519	-0.018518519	-0.018518519	-0.018518519	-0.018518519	-0.018518519	-0.018518519	-0.018518519	-0.018518519	-0.018518519	-0.018518519	-0.018518519	-0.018518519	-0.018518519	-0.018518519	-0.018518519	-0.018518519	-0.018518519	-0.018518519	-0.018518519	-0.018518519	-0.018518519	-0.018518519	-0.018518519	-0.018518519	-0.018518519	-0.018518519	-0.018518519	-0.018518519	-0.018518519	-0.018518519	-0.018518519
DST_P262_R	-0.01058201	-0.01058201	-0.01058201	-0.01058201	-0.01058201	-0.01058201	-0.01058201	-0.01058201	-0.01058201	-0.01058201	-0.01058201	-0.01058201	-0.01058201	-0.01058201	-0.01058201	-0.01058201	-0.01058201	-0.01058201	-0.01058201	-0.01058201	-0.01058201	-0.01058201	-0.01058201	-0.01058201	-0.01058201	-0.01058201	-0.01058201	-0.01058201	-0.01058201	-0.01058201	-0.01058201	-0.01058201	-0.01058201	-0.01058201	-0.01058201	-0.01058201	-0.01058201	-0.01058201	-0.01058201	-0.01058201	-0.01058201	-0.01058201	-0.01058201	-0.01058201	-0.01058201	-0.01058201	-0.01058201	-0.01058201	-0.01058201
DUSP4_E61_F	-0.005291005	-0.005291005	-0.005291005	-0.005291005	-0.005291005	-0.005291005	-0.005291005	-0.005291005	-0.005291005	-0.005291005	-0.005291005	-0.005291005	-0.005291005	-0.005291005	-0.005291005	-0.005291005	-0.005291005	-0.005291005	-0.005291005	-0.005291005	-0.005291005	-0.005291005	-0.005291005	-0.005291005	-0.005291005	-0.005291005	-0.005291005	-0.005291005	-0.005291005	-0.005291005	-0.005291005	-0.005291005	-0.005291005	-0.005291005	-0.005291005	-0.005291005	-0.005291005	-0.005291005	-0.005291005	-0.005291005	-0.005291005	0.49470899	-0.005291005	-0.005291005	-0.005291005	-0.005291005	-0.005291005	-0.005291005	-0.005291005
DUSP4_P925_R	-0.005291005	-0.005291005	-0.005291005	-0.005291005	-0.005291005	-0.005291005	-0.005291005	-0.005291005	-0.005291005	-0.005291005	-0.005291005	-0.005291005	-0.005291005	-0.005291005	-0.005291005	-0.005291005	-0.005291005	-0.005291005	-0.005291005	-0.005291005	-0.005291005	0.49470899	-0.005291005	-0.005291005	-0.005291005	-0.005291005	-0.005291005	-0.005291005	-0.005291005	-0.005291005	-0.005291005	-0.005291005	-0.005291005	-0.005291005	-0.005291005	-0.005291005	-0.005291005	-0.005291005	-0.005291005	-0.005291005	-0.005291005	-0.005291005	-0.005291005	-0.005291005	-0.005291005	-0.005291005	-0.005291005	-0.005291005	-0.005291005
E2F3_P840_R	-0.0026455026	-0.0026455026	-0.0026455026	-0.0026455026	-0.0026455026	-0.0026455026	-0.0026455026	-0.0026455026	-0.0026455026	-0.0026455026	-0.0026455026	-0.0026455026	-0.0026455026	-0.0026455026	-0.0026455026	-0.0026455026	-0.0026455026	-0.0026455026	-0.0026455026	-0.0026455026	-0.0026455026	-0.0026455026	-0.0026455026	-0.0026455026	-0.0026455026	-0.0026455026	-0.0026455026	-0.0026455026	-0.0026455026	-0.0026455026	-0.0026455026	-0.0026455026	-0.0026455026	-0.0026455026	-0.0026455026	-0.0026455026	-0.0026455026	-0.0026455026	-0.0026455026	-0.0026455026	-0.0026455026	-0.0026455026	-0.0026455026	-0.0026455026	-0.0026455026	-0.0026455026	-0.0026455026	-0.0026455026	-0.0026455026
E2F5_P516_R	-0.24603175	-0.24603175	0.25396827	-0.24603175	-0.24603175	0.25396827	-0.24603175	0.25396827	0.75396824	-0.24603175	0.25396827	0.25396827	-0.24603175	0.25396827	0.25396827	0.25396827	0.25396827	0.25396827	-0.24603175	-0.24603175	-0.24603175	-0.24603175	0.25396827	-0.24603175	0.25396827	-0.24603175	-0.24603175	-0.24603175	-0.24603175	0.25396827	-0.24603175	-0.24603175	0.25396827	0.25396827	-0.24603175	0.25396827	0.25396827	0.25396827	0.25396827	-0.24603175	0.25396827	-0.24603175	0.25396827	-0.24603175	-0.24603175	-0.24603175	0.25396827	0.25396827	-0.24603175
EDN1_E50_R	-0.0026455026	-0.0026455026	-0.0026455026	-0.0026455026	-0.0026455026	-0.0026455026	-0.0026455026	-0.0026455026	-0.0026455026	-0.0026455026	-0.0026455026	-0.0026455026	-0.0026455026	-0.0026455026	-0.0026455026	-0.0026455026	-0.0026455026	-0.0026455026	-0.0026455026	-0.0026455026	-0.0026455026	-0.0026455026	-0.0026455026	-0.0026455026	-0.0026455026	-0.0026455026	-0.0026455026	-0.0026455026	-0.0026455026	-0.0026455026	-0.0026455026	-0.0026455026	-0.0026455026	-0.0026455026	-0.0026455026	-0.0026455026	-0.0026455026	-0.0026455026	-0.0026455026	-0.0026455026	-0.0026455026	-0.0026455026	-0.0026455026	-0.0026455026	-0.0026455026	-0.0026455026	-0.0026455026	-0.0026455026	-0.0026455026
EDN1_P39_R	0.0	0.0	0.0	0.0	0.0	0.0	0.0	0.0	0.0	0.0	0.0	0.0	0.0	0.0	0.0	0.0	0.0	0.0	0.0	0.0	0.0	0.0	0.0	0.0	0.0	0.0	0.0	0.0	0.0	0.0	0.0	0.0	0.0	0.0	0.0	0.0	0.0	0.0	0.0	0.0	0.0	0.0	0.0	0.0	0.0	0.0	0.0	0.0	0.0
EDNRB_P148_R	0.005291005	0.005291005	0.005291005	0.005291005	0.005291005	0.005291005	0.005291005	0.005291005	0.005291005	0.005291005	0.005291005	0.005291005	0.005291005	0.005291005	0.005291005	0.005291005	0.005291005	0.005291005	0.005291005	0.005291005	0.005291005	0.005291005	0.005291005	0.005291005	0.005291005	0.005291005	0.005291005	0.005291005	0.005291005	0.005291005	0.005291005	0.005291005	0.005291005	0.005291005	0.005291005	0.005291005	0.005291005	0.005291005	0.005291005	0.005291005	0.005291005	0.005291005	0.005291005	0.005291005	0.005291005	0.005291005	0.005291005	0.005291005	0.005291005
EDNRB_P709_R	0.03968254	0.03968254	0.03968254	0.03968254	0.03968254	0.03968254	0.03968254	0.03968254	0.03968254	0.03968254	0.03968254	0.03968254	0.03968254	0.03968254	0.03968254	0.03968254	0.03968254	0.03968254	0.03968254	0.03968254	0.03968254	0.03968254	0.03968254	0.03968254	0.03968254	0.03968254	0.03968254	0.03968254	0.03968254	0.03968254	0.03968254	0.03968254	0.03968254	0.03968254	-0.46031746	0.03968254	0.03968254	0.03968254	0.03968254	0.03968254	0.03968254	0.03968254	0.03968254	0.03968254	0.03968254	0.03968254	0.03968254	0.03968254	0.03968254
EFNA1_P591_R	-0.005291005	-0.005291005	-0.005291005	-0.005291005	-0.005291005	-0.005291005	-0.005291005	-0.005291005	-0.005291005	-0.005291005	-0.005291005	-0.005291005	-0.005291005	-0.005291005	-0.005291005	-0.005291005	-0.005291005	-0.005291005	-0.005291005	-0.005291005	-0.005291005	-0.005291005	-0.005291005	-0.005291005	-0.005291005	-0.005291005	-0.005291005	-0.005291005	-0.005291005	-0.005291005	-0.005291005	-0.005291005	-0.005291005	-0.005291005	-0.005291005	-0.005291005	-0.005291005	-0.005291005	-0.005291005	-0.005291005	-0.005291005	-0.005291005	-0.005291005	-0.005291005	-0.005291005	-0.005291005	-0.005291005	-0.005291005	-0.005291005
EFNA1_P7_F	0.0	0.0	0.0	0.0	0.0	0.0	0.0	0.0	0.0	0.0	0.0	0.0	0.0	0.0	0.0	0.0	0.0	0.0	0.0	0.0	0.0	0.0	0.0	0.0	0.0	0.0	0.0	0.0	0.0	0.0	0.0	0.0	0.0	0.0	0.0	0.0	0.0	0.0	0.0	0.0	0.0	0.0	0.0	0.0	0.0	0.0	0.0	0.0	0.0
EFNB1_E69_F	0.3968254	-0.103174604	-0.103174604	0.3968254	-0.103174604	-0.103174604	-0.103174604	-0.103174604	-0.103174604	-0.103174604	-0.103174604	0.3968254	-0.103174604	-0.103174604	-0.103174604	0.3968254	-0.103174604	-0.103174604	-0.103174604	-0.103174604	-0.103174604	-0.6031746	-0.103174604	-0.103174604	-0.103174604	0.3968254	-0.103174604	-0.103174604	0.3968254	0.3968254	-0.103174604	0.3968254	0.3968254	0.3968254	-0.6031746	-0.103174604	-0.103174604	0.3968254	0.3968254	-0.103174604	-0.103174604	0.3968254	0.3968254	-0.103174604	-0.103174604	0.3968254	0.3968254	-0.103174604	-0.103174604
EFNB1_P136_R	0.54497355	0.044973545	-0.45502645	0.044973545	0.044973545	0.044973545	0.044973545	0.044973545	0.044973545	0.044973545	0.044973545	0.044973545	0.044973545	0.044973545	0.044973545	0.044973545	0.044973545	0.044973545	0.044973545	0.044973545	0.044973545	-0.45502645	0.044973545	0.044973545	0.044973545	0.044973545	-0.45502645	0.044973545	0.044973545	0.044973545	0.044973545	0.044973545	0.044973545	0.044973545	-0.45502645	0.044973545	0.044973545	0.044973545	0.044973545	0.044973545	-0.45502645	0.54497355	0.044973545	-0.45502645	0.54497355	0.044973545	0.044973545	0.044973545	0.044973545
EFNB3_P442_R	-0.01058201	-0.01058201	-0.01058201	-0.01058201	-0.01058201	-0.01058201	-0.01058201	-0.01058201	-0.01058201	-0.01058201	-0.01058201	-0.01058201	-0.01058201	-0.01058201	-0.01058201	-0.01058201	-0.01058201	-0.01058201	-0.01058201	-0.01058201	-0.01058201	-0.01058201	-0.01058201	-0.01058201	-0.01058201	-0.01058201	-0.01058201	-0.01058201	-0.01058201	-0.01058201	-0.01058201	-0.01058201	-0.01058201	-0.01058201	-0.01058201	-0.01058201	-0.01058201	-0.01058201	-0.01058201	-0.01058201	-0.01058201	-0.01058201	-0.01058201	-0.01058201	-0.01058201	-0.01058201	-0.01058201	-0.01058201	-0.01058201
EGF_E339_F	0.18783069	0.18783069	0.18783069	0.18783069	0.18783069	0.18783069	0.18783069	0.18783069	0.18783069	0.18783069	0.18783069	0.18783069	0.18783069	0.18783069	0.18783069	0.18783069	0.18783069	0.18783069	0.18783069	-0.3121693	-0.3121693	0.18783069	0.18783069	0.18783069	0.18783069	0.18783069	0.18783069	0.18783069	0.18783069	0.18783069	0.18783069	0.18783069	0.18783069	0.18783069	-0.3121693	0.18783069	0.18783069	0.18783069	0.18783069	0.18783069	0.18783069	-0.3121693	0.18783069	0.18783069	0.18783069	-0.3121693	-0.3121693	0.18783069	0.18783069
EGF_P242_R	0.04761905	0.04761905	0.04761905	0.04761905	0.04761905	0.04761905	0.04761905	0.04761905	0.04761905	0.04761905	0.04761905	0.04761905	0.04761905	0.04761905	0.04761905	0.04761905	0.04761905	0.04761905	0.04761905	0.04761905	0.04761905	0.04761905	0.04761905	0.04761905	0.04761905	0.04761905	0.04761905	0.04761905	0.04761905	0.04761905	0.04761905	0.04761905	0.04761905	0.04761905	0.04761905	0.04761905	0.04761905	0.04761905	0.04761905	0.04761905	0.04761905	0.04761905	0.04761905	0.04761905	-0.45238096	0.04761905	0.04761905	0.04761905	0.04761905
EGF_P413_F	0.2010582	0.2010582	0.2010582	0.2010582	0.2010582	0.2010582	0.2010582	0.2010582	0.2010582	0.2010582	0.2010582	0.2010582	0.2010582	0.2010582	0.2010582	0.2010582	0.2010582	0.2010582	0.2010582	0.2010582	0.2010582	0.2010582	0.2010582	0.2010582	0.2010582	0.2010582	0.2010582	0.2010582	-0.2989418	0.2010582	0.2010582	0.2010582	0.2010582	0.2010582	0.2010582	0.2010582	0.2010582	0.2010582	0.2010582	-0.2989418	0.2010582	-0.2989418	0.2010582	0.2010582	-0.2989418	-0.2989418	-0.2989418	-0.2989418	-0.2989418
EGFR_E295_R	-0.055555556	-0.055555556	-0.055555556	-0.055555556	-0.055555556	-0.055555556	-0.055555556	-0.055555556	-0.055555556	-0.055555556	-0.055555556	-0.055555556	-0.055555556	-0.055555556	-0.055555556	-0.055555556	-0.055555556	-0.055555556	-0.055555556	-0.055555556	-0.055555556	-0.055555556	-0.055555556	-0.055555556	-0.055555556	-0.055555556	-0.055555556	-0.055555556	-0.055555556	-0.055555556	-0.055555556	-0.055555556	-0.055555556	-0.055555556	-0.055555556	-0.055555556	-0.055555556	-0.055555556	-0.055555556	-0.055555556	-0.055555556	-0.055555556	-0.055555556	-0.055555556	-0.055555556	-0.055555556	-0.055555556	-0.055555556	-0.055555556
EGFR_P260_R	-0.02116402	-0.02116402	-0.02116402	-0.02116402	-0.02116402	-0.02116402	-0.02116402	-0.02116402	-0.02116402	-0.02116402	-0.02116402	-0.02116402	-0.02116402	-0.02116402	-0.02116402	-0.02116402	-0.02116402	-0.02116402	-0.02116402	-0.02116402	-0.02116402	-0.02116402	-0.02116402	-0.02116402	-0.02116402	-0.02116402	-0.02116402	-0.02116402	-0.02116402	-0.02116402	-0.02116402	-0.02116402	-0.02116402	-0.02116402	-0.02116402	-0.02116402	-0.02116402	-0.02116402	-0.02116402	-0.02116402	-0.02116402	-0.02116402	-0.02116402	-0.02116402	-0.02116402	-0.02116402	-0.02116402	-0.02116402	-0.02116402
EGR4_E70_F	-0.05026455	-0.05026455	0.44973546	-0.05026455	-0.05026455	0.44973546	-0.05026455	-0.05026455	-0.05026455	-0.05026455	0.44973546	-0.05026455	-0.05026455	-0.05026455	-0.05026455	-0.05026455	-0.05026455	0.44973546	-0.05026455	-0.05026455	-0.05026455	-0.05026455	-0.05026455	-0.05026455	-0.05026455	-0.05026455	-0.05026455	-0.05026455	0.44973546	-0.05026455	-0.05026455	-0.05026455	-0.05026455	-0.05026455	-0.05026455	-0.05026455	0.44973546	0.44973546	-0.05026455	-0.05026455	-0.05026455	0.44973546	-0.05026455	-0.05026455	-0.05026455	-0.05026455	-0.05026455	-0.05026455	0.44973546
EGR4_P479_F	-0.018518519	-0.018518519	-0.018518519	-0.018518519	-0.018518519	-0.018518519	-0.018518519	-0.018518519	-0.018518519	-0.018518519	-0.018518519	-0.018518519	-0.018518519	-0.018518519	-0.018518519	-0.018518519	-0.018518519	-0.018518519	-0.018518519	-0.018518519	-0.018518519	-0.018518519	-0.018518519	-0.018518519	0.4814815	-0.018518519	-0.018518519	-0.018518519	-0.018518519	-0.018518519	-0.018518519	-0.018518519	-0.018518519	-0.018518519	-0.018518519	-0.018518519	-0.018518519	-0.018518519	-0.018518519	-0.018518519	-0.018518519	-0.018518519	-0.018518519	-0.018518519	-0.018518519	-0.018518519	0.4814815	-0.018518519	-0.018518519
EIF2AK2_E103_R	0.0	0.0	0.0	0.0	0.0	0.0	0.0	0.0	0.0	0.0	0.0	0.0	0.0	0.0	0.0	0.0	0.0	0.0	0.0	0.0	0.0	0.0	0.0	0.0	0.0	0.0	0.0	0.0	0.0	0.0	0.0	0.0	0.0	0.0	0.0	0.0	0.0	0.0	0.0	0.0	0.0	0.0	0.0	0.0	0.0	0.0	0.0	0.0	0.0
EIF2AK2_P313_F	-0.01058201	-0.01058201	-0.01058201	-0.01058201	-0.01058201	-0.01058201	-0.01058201	-0.01058201	-0.01058201	-0.01058201	-0.01058201	-0.01058201	-0.01058201	-0.01058201	-0.01058201	-0.01058201	-0.01058201	-0.01058201	-0.01058201	-0.01058201	-0.01058201	-0.01058201	-0.01058201	-0.01058201	-0.01058201	-0.01058201	-0.01058201	-0.01058201	-0.01058201	-0.01058201	-0.01058201	-0.01058201	-0.01058201	-0.01058201	-0.01058201	-0.01058201	-0.01058201	-0.01058201	-0.01058201	-0.01058201	-0.01058201	-0.01058201	-0.01058201	-0.01058201	-0.01058201	-0.01058201	-0.01058201	-0.01058201	-0.01058201
ELK1_E156_F	0.56878304	0.06878307	0.06878307	0.06878307	-0.43121693	0.06878307	0.06878307	-0.43121693	0.06878307	0.06878307	0.06878307	0.06878307	0.56878304	0.06878307	0.06878307	0.06878307	0.06878307	0.06878307	0.06878307	0.06878307	0.06878307	-0.43121693	0.06878307	0.06878307	0.06878307	0.06878307	0.06878307	0.06878307	0.06878307	0.06878307	0.06878307	0.06878307	0.06878307	0.06878307	-0.43121693	0.06878307	0.06878307	-0.43121693	0.06878307	0.06878307	-0.43121693	0.06878307	0.06878307	-0.43121693	0.06878307	0.06878307	0.56878304	-0.43121693	0.06878307
ELK1_E53_F	0.1984127	-0.3015873	0.1984127	-0.3015873	-0.3015873	-0.3015873	0.1984127	-0.3015873	0.1984127	-0.3015873	-0.3015873	-0.3015873	0.1984127	0.1984127	-0.3015873	0.1984127	0.1984127	-0.3015873	-0.3015873	0.1984127	0.1984127	-0.3015873	-0.3015873	0.1984127	0.1984127	0.1984127	0.1984127	-0.3015873	-0.3015873	0.1984127	0.1984127	0.1984127	0.1984127	0.1984127	-0.3015873	0.1984127	0.1984127	-0.3015873	0.1984127	-0.3015873	0.1984127	0.1984127	0.1984127	0.1984127	-0.3015873	0.1984127	0.1984127	0.1984127	0.1984127
ELK1_P195_R	0.58465606	-0.4153439	0.58465606	0.08465608	0.08465608	0.08465608	0.58465606	0.08465608	-0.4153439	0.08465608	0.08465608	-0.4153439	0.08465608	-0.4153439	-0.4153439	0.08465608	0.08465608	-0.4153439	0.08465608	0.08465608	0.08465608	-0.4153439	-0.4153439	-0.4153439	-0.4153439	0.08465608	0.08465608	0.08465608	-0.4153439	-0.4153439	0.08465608	0.08465608	0.08465608	0.08465608	-0.4153439	0.58465606	0.08465608	0.08465608	-0.4153439	-0.4153439	0.08465608	0.08465608	0.08465608	-0.4153439	0.08465608	0.08465608	0.58465606	0.58465606	0.08465608
ELK1_P569_R	0.20634921	-0.2936508	0.20634921	-0.2936508	-0.2936508	-0.2936508	-0.2936508	-0.2936508	-0.2936508	0.20634921	-0.2936508	-0.2936508	0.20634921	0.20634921	-0.2936508	0.20634921	0.20634921	-0.7936508	-0.2936508	0.20634921	0.20634921	-0.7936508	-0.2936508	-0.2936508	-0.2936508	0.20634921	-0.2936508	-0.2936508	-0.2936508	-0.2936508	0.20634921	0.20634921	0.20634921	0.20634921	-0.2936508	0.20634921	-0.2936508	0.20634921	-0.2936508	-0.2936508	-0.2936508	0.20634921	-0.2936508	0.20634921	0.20634921	0.20634921	0.20634921	0.20634921	0.20634921
ELK1_P6_R	0.06878307	-0.43121693	0.06878307	0.06878307	0.06878307	0.06878307	0.06878307	0.06878307	-0.43121693	0.06878307	0.06878307	-0.43121693	0.06878307	0.06878307	0.06878307	0.06878307	0.06878307	-0.43121693	0.06878307	0.06878307	0.06878307	-0.43121693	0.06878307	0.06878307	0.06878307	0.06878307	-0.43121693	0.06878307	0.06878307	0.06878307	0.06878307	0.06878307	0.06878307	0.06878307	-0.43121693	0.06878307	0.06878307	0.06878307	0.06878307	0.06878307	-0.43121693	0.06878307	0.06878307	0.06878307	0.06878307	0.06878307	0.06878307	0.06878307	0.06878307
ELK3_P514_F	-0.25396827	-0.25396827	-0.25396827	0.24603175	-0.25396827	-0.25396827	0.24603175	0.24603175	0.24603175	-0.25396827	-0.25396827	-0.25396827	-0.25396827	-0.25396827	-0.25396827	-0.25396827	-0.25396827	-0.25396827	-0.25396827	-0.25396827	-0.25396827	-0.25396827	0.24603175	-0.25396827	-0.25396827	0.74603176	-0.25396827	0.74603176	-0.25396827	-0.25396827	0.74603176	0.24603175	0.24603175	-0.25396827	-0.25396827	-0.25396827	0.24603175	-0.25396827	-0.25396827	-0.25396827	0.24603175	-0.25396827	-0.25396827	0.24603175	-0.25396827	-0.25396827	-0.25396827	-0.25396827	-0.25396827
ELL_P693_F	-0.1984127	-0.1984127	-0.1984127	0.3015873	-0.1984127	-0.1984127	-0.1984127	0.3015873	0.3015873	0.3015873	-0.1984127	-0.1984127	-0.1984127	-0.1984127	0.3015873	0.3015873	-0.1984127	-0.1984127	-0.1984127	-0.1984127	-0.1984127	0.3015873	0.3015873	-0.1984127	0.3015873	0.3015873	-0.1984127	0.3015873	-0.1984127	0.3015873	0.3015873	0.3015873	0.3015873	-0.1984127	-0.1984127	-0.1984127	0.3015873	0.3015873	0.3015873	0.3015873	0.3015873	-0.1984127	-0.1984127	0.3015873	0.3015873	-0.1984127	-0.1984127	-0.1984127	-0.1984127
EMR3_E61_F	-0.09259259	0.4074074	-0.09259259	0.4074074	-0.09259259	0.4074074	0.4074074	0.4074074	0.4074074	-0.09259259	-0.09259259	0.4074074	0.4074074	0.4074074	-0.09259259	0.4074074	0.4074074	0.4074074	0.4074074	0.4074074	0.4074074	0.4074074	-0.09259259	0.4074074	-0.09259259	0.4074074	-0.09259259	0.4074074	-0.09259259	-0.09259259	0.4074074	0.4074074	0.4074074	0.4074074	-0.09259259	-0.5925926	0.4074074	-0.09259259	-0.09259259	-0.09259259	0.4074074	-0.5925926	-0.5925926	0.4074074	-0.5925926	-0.09259259	-0.09259259	-0.09259259	-0.09259259
EMR3_P1297_R	0.1005291	0.1005291	0.1005291	0.1005291	0.1005291	-0.3994709	0.1005291	0.1005291	0.1005291	0.1005291	0.1005291	0.1005291	0.1005291	0.1005291	0.1005291	0.1005291	0.1005291	0.1005291	0.1005291	0.1005291	0.1005291	0.1005291	0.1005291	0.1005291	0.1005291	0.1005291	0.1005291	0.1005291	0.1005291	0.1005291	0.1005291	0.1005291	0.1005291	0.1005291	-0.3994709	-0.3994709	0.1005291	0.1005291	0.1005291	0.1005291	0.1005291	0.1005291	-0.3994709	0.1005291	0.1005291	0.1005291	0.1005291	-0.3994709	0.1005291
EMR3_P39_R	-0.25661376	-0.25661376	-0.75661373	0.24338624	-0.25661376	-0.25661376	-0.25661376	0.24338624	0.24338624	-0.25661376	-0.25661376	0.24338624	-0.25661376	0.24338624	-0.25661376	0.24338624	0.24338624	0.24338624	0.24338624	0.24338624	0.24338624	0.24338624	-0.25661376	0.24338624	-0.75661373	0.24338624	-0.25661376	-0.25661376	-0.25661376	-0.25661376	0.24338624	-0.25661376	0.24338624	-0.25661376	-0.25661376	-0.25661376	-0.25661376	-0.25661376	-0.25661376	0.24338624	-0.25661376	-0.25661376	-0.25661376	0.24338624	-0.25661376	-0.25661376	-0.25661376	0.24338624	-0.25661376
ENC1_P484_R	0.0	0.0	0.0	0.0	0.0	0.0	0.0	0.0	0.0	0.0	0.0	0.0	0.0	0.0	0.0	0.0	0.0	0.0	0.0	0.0	0.0	0.0	0.0	0.0	0.0	0.0	0.0	0.0	0.0	0.0	0.0	0.0	0.0	0.0	0.0	0.0	0.0	0.0	0.0	0.0	0.0	0.0	0.0	0.0	0.0	0.0	0.0	0.0	0.0
EPHA1_E46_R	-0.005291005	-0.005291005	-0.005291005	-0.005291005	-0.005291005	-0.005291005	-0.005291005	-0.005291005	-0.005291005	-0.005291005	-0.005291005	-0.005291005	-0.005291005	-0.005291005	-0.005291005	-0.005291005	-0.005291005	-0.005291005	-0.005291005	-0.005291005	-0.005291005	-0.005291005	-0.005291005	-0.005291005	-0.005291005	-0.005291005	-0.005291005	-0.005291005	-0.005291005	-0.005291005	-0.005291005	-0.005291005	-0.005291005	-0.005291005	-0.005291005	-0.005291005	-0.005291005	-0.005291005	-0.005291005	-0.005291005	-0.005291005	-0.005291005	-0.005291005	-0.005291005	-0.005291005	-0.005291005	-0.005291005	-0.005291005	-0.005291005
EPHA1_P119_R	-0.007936508	-0.007936508	-0.007936508	-0.007936508	-0.007936508	-0.007936508	-0.007936508	-0.007936508	-0.007936508	-0.007936508	-0.007936508	-0.007936508	-0.007936508	-0.007936508	-0.007936508	-0.007936508	-0.007936508	-0.007936508	-0.007936508	-0.007936508	-0.007936508	-0.007936508	-0.007936508	-0.007936508	-0.007936508	-0.007936508	-0.007936508	-0.007936508	-0.007936508	-0.007936508	-0.007936508	-0.007936508	-0.007936508	-0.007936508	-0.007936508	0.4920635	-0.007936508	-0.007936508	-0.007936508	-0.007936508	-0.007936508	-0.007936508	-0.007936508	-0.007936508	-0.007936508	-0.007936508	-0.007936508	-0.007936508	-0.007936508
EPHA2_P203_F	0.037037037	-0.46296296	0.037037037	0.537037	0.037037037	0.037037037	0.037037037	0.037037037	0.037037037	0.037037037	0.037037037	0.037037037	0.037037037	0.037037037	0.037037037	0.037037037	0.037037037	0.037037037	0.037037037	0.037037037	0.037037037	-0.46296296	0.037037037	0.537037	0.037037037	0.037037037	0.037037037	-0.46296296	0.037037037	0.037037037	0.037037037	0.037037037	0.037037037	0.037037037	0.037037037	-0.46296296	0.037037037	0.037037037	0.537037	0.037037037	0.037037037	0.037037037	0.037037037	0.037037037	0.037037037	0.037037037	-0.46296296	0.037037037	0.037037037
EPHA2_P340_R	0.27248678	-0.22751322	-0.22751322	-0.22751322	0.77248675	-0.22751322	0.27248678	-0.22751322	0.27248678	0.27248678	0.27248678	-0.22751322	-0.22751322	0.27248678	-0.22751322	-0.22751322	0.27248678	0.27248678	0.27248678	-0.22751322	-0.22751322	-0.22751322	0.27248678	-0.22751322	0.27248678	-0.22751322	-0.22751322	-0.22751322	-0.22751322	0.27248678	-0.22751322	0.27248678	-0.22751322	-0.22751322	0.27248678	-0.22751322	-0.22751322	-0.22751322	0.27248678	-0.22751322	-0.22751322	-0.22751322	-0.22751322	-0.22751322	0.27248678	-0.22751322	-0.22751322	0.27248678	0.27248678
EPHA3_E156_R	-0.05026455	-0.05026455	-0.05026455	-0.05026455	-0.05026455	-0.05026455	-0.05026455	-0.05026455	-0.05026455	-0.05026455	-0.05026455	-0.05026455	-0.05026455	-0.05026455	0.44973546	-0.05026455	-0.05026455	-0.05026455	-0.05026455	-0.05026455	-0.05026455	-0.05026455	-0.05026455	0.94973546	-0.05026455	-0.05026455	-0.05026455	-0.05026455	-0.05026455	-0.05026455	0.44973546	-0.05026455	-0.05026455	-0.05026455	-0.05026455	-0.05026455	-0.05026455	-0.05026455	-0.05026455	-0.05026455	-0.05026455	-0.05026455	-0.05026455	0.44973546	-0.05026455	-0.05026455	-0.05026455	-0.05026455	-0.05026455
EPHA3_P106_R	-0.14021164	-0.14021164	-0.14021164	-0.14021164	0.35978836	-0.14021164	-0.14021164	-0.14021164	-0.14021164	-0.14021164	0.35978836	-0.14021164	-0.14021164	-0.14021164	0.35978836	-0.14021164	-0.14021164	-0.14021164	-0.14021164	-0.14021164	-0.14021164	-0.14021164	-0.14021164	0.85978836	0.85978836	-0.14021164	-0.14021164	0.85978836	-0.14021164	-0.14021164	0.35978836	-0.14021164	-0.14021164	-0.14021164	-0.14021164	-0.14021164	-0.14021164	0.35978836	-0.14021164	-0.14021164	-0.14021164	-0.14021164	-0.14021164	0.35978836	-0.14021164	-0.14021164	-0.14021164	-0.14021164	-0.14021164
EPHA5_E158_R	-0.06878307	-0.06878307	-0.06878307	-0.06878307	-0.06878307	-0.06878307	-0.06878307	-0.06878307	-0.06878307	-0.06878307	-0.06878307	-0.06878307	-0.06878307	-0.06878307	0.43121693	-0.06878307	-0.06878307	-0.06878307	-0.06878307	-0.06878307	-0.06878307	-0.06878307	-0.06878307	-0.06878307	-0.06878307	-0.06878307	-0.06878307	-0.06878307	-0.06878307	-0.06878307	0.43121693	-0.06878307	-0.06878307	-0.06878307	-0.06878307	-0.06878307	-0.06878307	-0.06878307	-0.06878307	0.43121693	-0.06878307	-0.06878307	-0.06878307	-0.06878307	-0.06878307	0.43121693	-0.06878307	-0.06878307	-0.06878307
EPHA5_P66_F	-0.25396827	-0.25396827	-0.75396824	-0.25396827	-0.25396827	-0.25396827	-0.25396827	0.24603175	-0.25396827	-0.25396827	-0.25396827	-0.75396824	-0.25396827	-0.25396827	0.24603175	-0.25396827	-0.25396827	-0.25396827	-0.25396827	-0.25396827	-0.25396827	-0.25396827	-0.25396827	0.24603175	0.24603175	-0.25396827	-0.25396827	0.24603175	-0.75396824	0.24603175	0.24603175	-0.25396827	-0.25396827	0.24603175	-0.25396827	-0.25396827	-0.25396827	0.24603175	-0.25396827	0.24603175	0.24603175	-0.25396827	-0.25396827	0.24603175	-0.25396827	0.24603175	0.24603175	-0.25396827	0.24603175
EPHA7_E6_F	-0.023809524	-0.023809524	-0.023809524	-0.023809524	-0.023809524	-0.023809524	-0.023809524	-0.023809524	-0.023809524	-0.023809524	-0.023809524	-0.023809524	-0.023809524	-0.023809524	-0.023809524	-0.023809524	-0.023809524	-0.023809524	-0.023809524	-0.023809524	-0.023809524	-0.023809524	-0.023809524	-0.023809524	-0.023809524	-0.023809524	-0.023809524	-0.023809524	-0.023809524	-0.023809524	0.47619048	-0.023809524	-0.023809524	-0.023809524	-0.023809524	-0.023809524	-0.023809524	-0.023809524	-0.023809524	-0.023809524	-0.023809524	-0.023809524	-0.023809524	0.47619048	-0.023809524	0.47619048	-0.023809524	-0.023809524	-0.023809524
EPHA7_P205_R	-0.034391534	-0.034391534	-0.034391534	-0.034391534	-0.034391534	-0.034391534	-0.034391534	-0.034391534	-0.034391534	-0.034391534	-0.034391534	-0.034391534	-0.034391534	-0.034391534	-0.034391534	-0.034391534	-0.034391534	-0.034391534	-0.034391534	-0.034391534	-0.034391534	-0.034391534	-0.034391534	-0.034391534	0.46560848	-0.034391534	-0.034391534	-0.034391534	-0.034391534	-0.034391534	0.9656085	-0.034391534	-0.034391534	-0.034391534	-0.034391534	-0.034391534	-0.034391534	-0.034391534	-0.034391534	-0.034391534	0.46560848	-0.034391534	-0.034391534	-0.034391534	-0.034391534	-0.034391534	-0.034391534	-0.034391534	-0.034391534
EPHA8_P256_F	-0.005291005	-0.005291005	-0.005291005	-0.005291005	-0.005291005	-0.005291005	-0.005291005	-0.005291005	-0.005291005	-0.005291005	-0.005291005	-0.005291005	-0.005291005	-0.005291005	-0.005291005	-0.005291005	-0.005291005	-0.005291005	-0.005291005	-0.005291005	-0.005291005	-0.005291005	-0.005291005	-0.005291005	-0.005291005	-0.005291005	-0.005291005	-0.005291005	-0.005291005	-0.005291005	-0.005291005	-0.005291005	-0.005291005	-0.005291005	-0.005291005	-0.005291005	0.49470899	-0.005291005	-0.005291005	-0.005291005	-0.005291005	-0.005291005	-0.005291005	-0.005291005	-0.005291005	-0.005291005	-0.005291005	-0.005291005	-0.005291005
EPHA8_P456_R	0.026455026	0.026455026	0.026455026	0.026455026	0.026455026	0.026455026	-0.47354499	0.026455026	0.026455026	0.026455026	0.026455026	0.026455026	0.026455026	0.026455026	0.026455026	0.026455026	0.026455026	0.026455026	0.026455026	0.026455026	0.026455026	-0.47354499	0.026455026	0.026455026	0.026455026	0.026455026	0.026455026	0.026455026	0.026455026	0.026455026	0.026455026	0.026455026	0.026455026	0.026455026	0.026455026	0.026455026	0.026455026	0.026455026	0.026455026	0.026455026	0.026455026	-0.47354499	0.026455026	0.026455026	0.026455026	0.026455026	0.026455026	0.026455026	0.026455026
EPHB1_E202_R	-0.3227513	0.17724867	0.67724866	0.17724867	-0.3227513	0.17724867	-0.3227513	0.17724867	-0.3227513	0.17724867	0.17724867	-0.3227513	0.17724867	-0.3227513	-0.3227513	-0.3227513	0.17724867	0.17724867	-0.3227513	0.17724867	0.17724867	-0.3227513	-0.3227513	-0.3227513	-0.3227513	0.17724867	0.17724867	0.17724867	0.67724866	-0.3227513	-0.3227513	0.17724867	-0.3227513	0.17724867	-0.3227513	0.17724867	0.17724867	0.67724866	0.17724867	-0.3227513	0.17724867	0.17724867	0.17724867	0.17724867	0.17724867	0.67724866	-0.3227513	0.17724867	0.67724866
EPHB1_P503_F	-0.35449734	-0.35449734	-0.35449734	-0.35449734	0.14550264	-0.35449734	-0.35449734	-0.35449734	0.14550264	-0.35449734	0.14550264	-0.35449734	-0.35449734	-0.35449734	0.14550264	-0.35449734	-0.35449734	-0.35449734	-0.35449734	-0.35449734	0.14550264	-0.35449734	-0.35449734	-0.35449734	-0.35449734	-0.35449734	-0.35449734	-0.35449734	-0.35449734	-0.35449734	-0.35449734	-0.35449734	0.14550264	-0.35449734	-0.35449734	-0.35449734	-0.35449734	-0.35449734	-0.35449734	-0.35449734	-0.35449734	0.6455026	-0.35449734	-0.35449734	0.14550264	0.6455026	0.14550264	0.14550264	-0.35449734
EPHB2_E297_F	-0.0026455026	-0.0026455026	-0.0026455026	-0.0026455026	-0.0026455026	-0.0026455026	-0.0026455026	-0.0026455026	-0.0026455026	-0.0026455026	-0.0026455026	-0.0026455026	-0.0026455026	-0.0026455026	-0.0026455026	-0.0026455026	-0.0026455026	-0.0026455026	-0.0026455026	-0.0026455026	-0.0026455026	-0.0026455026	-0.0026455026	-0.0026455026	-0.0026455026	-0.0026455026	-0.0026455026	-0.0026455026	-0.0026455026	-0.0026455026	-0.0026455026	-0.0026455026	-0.0026455026	-0.0026455026	-0.0026455026	-0.0026455026	-0.0026455026	-0.0026455026	-0.0026455026	-0.0026455026	-0.0026455026	-0.0026455026	-0.0026455026	-0.0026455026	-0.0026455026	-0.0026455026	-0.0026455026	-0.0026455026	-0.0026455026
EPHB2_P165_R	-0.0026455026	-0.0026455026	-0.0026455026	-0.0026455026	-0.0026455026	-0.0026455026	-0.0026455026	-0.0026455026	-0.0026455026	-0.0026455026	-0.0026455026	-0.0026455026	-0.0026455026	-0.0026455026	-0.0026455026	-0.0026455026	-0.0026455026	-0.0026455026	-0.0026455026	-0.0026455026	-0.0026455026	-0.0026455026	-0.0026455026	-0.0026455026	-0.0026455026	-0.0026455026	-0.0026455026	-0.0026455026	-0.0026455026	-0.0026455026	-0.0026455026	-0.0026455026	-0.0026455026	-0.0026455026	-0.0026455026	-0.0026455026	-0.0026455026	-0.0026455026	-0.0026455026	-0.0026455026	-0.0026455026	-0.0026455026	-0.0026455026	-0.0026455026	-0.0026455026	-0.0026455026	-0.0026455026	-0.0026455026	-0.0026455026
EPHB3_E0_F	-0.0026455026	-0.0026455026	-0.0026455026	-0.0026455026	-0.0026455026	-0.0026455026	-0.0026455026	-0.0026455026	-0.0026455026	-0.0026455026	-0.0026455026	-0.0026455026	-0.0026455026	-0.0026455026	-0.0026455026	-0.0026455026	-0.0026455026	-0.0026455026	-0.0026455026	-0.0026455026	-0.0026455026	-0.0026455026	-0.0026455026	-0.0026455026	-0.0026455026	-0.0026455026	-0.0026455026	-0.0026455026	-0.0026455026	-0.0026455026	-0.0026455026	-0.0026455026	-0.0026455026	-0.0026455026	-0.0026455026	-0.0026455026	-0.0026455026	-0.0026455026	-0.0026455026	-0.0026455026	-0.0026455026	-0.0026455026	-0.0026455026	-0.0026455026	-0.0026455026	-0.0026455026	-0.0026455026	-0.0026455026	-0.0026455026
EPHB3_P569_R	-0.037037037	-0.037037037	-0.037037037	-0.037037037	-0.037037037	-0.037037037	-0.037037037	-0.037037037	-0.037037037	-0.037037037	-0.037037037	-0.037037037	-0.037037037	-0.037037037	-0.037037037	-0.037037037	-0.037037037	-0.037037037	-0.037037037	-0.037037037	-0.037037037	-0.037037037	-0.037037037	-0.037037037	-0.037037037	-0.037037037	-0.037037037	-0.037037037	-0.037037037	-0.037037037	-0.037037037	-0.037037037	-0.037037037	-0.037037037	-0.037037037	-0.037037037	-0.037037037	-0.037037037	-0.037037037	0.46296296	-0.037037037	-0.037037037	-0.037037037	-0.037037037	-0.037037037	-0.037037037	-0.037037037	-0.037037037	-0.037037037
EPHB4_E476_R	-0.031746034	-0.031746034	-0.031746034	-0.031746034	-0.031746034	0.46825397	-0.031746034	-0.031746034	-0.031746034	-0.031746034	-0.031746034	-0.031746034	-0.031746034	-0.031746034	-0.031746034	-0.031746034	-0.031746034	0.46825397	-0.031746034	-0.031746034	0.46825397	-0.031746034	-0.031746034	-0.031746034	-0.031746034	-0.031746034	-0.031746034	-0.031746034	-0.031746034	-0.031746034	-0.031746034	-0.031746034	0.46825397	-0.031746034	-0.031746034	-0.031746034	-0.031746034	-0.031746034	-0.031746034	-0.031746034	-0.031746034	-0.031746034	-0.031746034	-0.031746034	-0.031746034	-0.031746034	-0.031746034	0.46825397	-0.031746034
EPHB4_P313_R	-0.015873017	-0.015873017	-0.015873017	-0.015873017	-0.015873017	-0.015873017	-0.015873017	-0.015873017	-0.015873017	-0.015873017	-0.015873017	-0.015873017	-0.015873017	-0.015873017	-0.015873017	-0.015873017	-0.015873017	-0.015873017	-0.015873017	-0.015873017	-0.015873017	-0.015873017	-0.015873017	-0.015873017	-0.015873017	-0.015873017	-0.015873017	-0.015873017	-0.015873017	-0.015873017	-0.015873017	-0.015873017	-0.015873017	-0.015873017	-0.015873017	-0.015873017	-0.015873017	-0.015873017	-0.015873017	-0.015873017	-0.015873017	-0.015873017	-0.015873017	-0.015873017	-0.015873017	-0.015873017	-0.015873017	-0.015873017	-0.015873017
EPHB6_E342_F	-0.071428575	-0.071428575	-0.071428575	-0.071428575	-0.071428575	-0.071428575	-0.071428575	-0.071428575	-0.071428575	-0.071428575	-0.071428575	-0.071428575	-0.071428575	-0.071428575	-0.071428575	-0.071428575	-0.071428575	-0.071428575	-0.071428575	-0.071428575	-0.071428575	-0.071428575	-0.071428575	-0.071428575	-0.071428575	-0.071428575	-0.071428575	-0.071428575	-0.071428575	-0.071428575	-0.071428575	-0.071428575	-0.071428575	-0.071428575	-0.071428575	-0.071428575	-0.071428575	-0.071428575	-0.071428575	-0.071428575	-0.071428575	-0.071428575	-0.071428575	0.42857143	-0.071428575	-0.071428575	-0.071428575	0.42857143	-0.071428575
EPHB6_P827_R	0.0	0.0	0.0	0.0	0.0	0.0	0.0	0.0	0.0	0.0	0.0	0.0	0.0	0.0	0.0	0.0	0.0	0.0	0.0	0.0	0.0	0.0	0.0	0.0	0.0	0.0	0.0	0.0	0.0	0.0	0.0	0.0	0.0	0.0	0.0	0.0	0.0	0.0	0.0	0.0	0.0	0.0	0.0	0.0	0.0	0.0	0.0	0.0	0.0
EPHX1_E152_F	0.33862433	0.33862433	0.33862433	-0.16137566	-0.16137566	0.33862433	-0.16137566	0.33862433	0.33862433	0.33862433	0.33862433	0.33862433	0.33862433	0.33862433	-0.16137566	0.33862433	-0.16137566	0.33862433	0.33862433	0.33862433	0.33862433	0.33862433	0.33862433	-0.16137566	0.33862433	0.33862433	0.33862433	0.33862433	0.33862433	0.33862433	0.33862433	-0.16137566	0.33862433	0.33862433	-0.16137566	0.33862433	0.33862433	-0.16137566	0.33862433	-0.66137564	0.33862433	-0.16137566	0.33862433	-0.16137566	-0.16137566	-0.66137564	-0.16137566	-0.16137566	0.33862433
EPHX1_P1358_R	0.005291005	0.005291005	0.005291005	0.005291005	0.005291005	0.005291005	0.005291005	0.005291005	0.005291005	0.005291005	0.005291005	0.005291005	0.005291005	0.005291005	0.005291005	0.005291005	0.005291005	0.005291005	0.005291005	0.005291005	0.005291005	0.005291005	0.005291005	0.005291005	0.005291005	0.005291005	0.005291005	0.005291005	0.005291005	0.005291005	0.005291005	0.005291005	0.005291005	0.005291005	0.005291005	0.005291005	0.005291005	0.005291005	0.005291005	-0.49470899	0.005291005	0.005291005	0.005291005	0.005291005	0.005291005	0.005291005	0.005291005	0.005291005	0.005291005
EPHX1_P22_F	0.15079366	0.15079366	0.15079366	0.15079366	0.15079366	0.15079366	0.15079366	0.15079366	0.15079366	0.15079366	0.15079366	0.15079366	0.15079366	0.15079366	0.15079366	0.15079366	0.15079366	0.15079366	0.15079366	0.15079366	0.15079366	0.15079366	0.15079366	0.15079366	0.15079366	0.15079366	0.15079366	0.15079366	0.15079366	0.15079366	0.15079366	0.15079366	0.15079366	0.15079366	0.15079366	0.15079366	0.15079366	0.15079366	0.15079366	-0.34920636	0.15079366	-0.34920636	0.15079366	-0.34920636	0.15079366	-0.34920636	0.15079366	0.15079366	0.15079366
EPM2A_P113_F	-0.02910053	-0.02910053	-0.02910053	-0.02910053	-0.02910053	-0.02910053	-0.02910053	-0.02910053	-0.02910053	-0.02910053	-0.02910053	-0.02910053	-0.02910053	-0.02910053	-0.02910053	-0.02910053	-0.02910053	-0.02910053	-0.02910053	-0.02910053	0.97089946	-0.02910053	-0.02910053	-0.02910053	-0.02910053	-0.02910053	-0.02910053	-0.02910053	-0.02910053	-0.02910053	-0.02910053	-0.02910053	-0.02910053	-0.02910053	-0.02910053	0.47089946	-0.02910053	-0.02910053	-0.02910053	-0.02910053	-0.02910053	-0.02910053	-0.02910053	-0.02910053	-0.02910053	-0.02910053	-0.02910053	0.47089946	-0.02910053
EPM2A_P64_R	-0.0026455026	-0.0026455026	-0.0026455026	-0.0026455026	-0.0026455026	-0.0026455026	-0.0026455026	-0.0026455026	-0.0026455026	-0.0026455026	-0.0026455026	-0.0026455026	-0.0026455026	-0.0026455026	-0.0026455026	-0.0026455026	-0.0026455026	-0.0026455026	-0.0026455026	-0.0026455026	-0.0026455026	-0.0026455026	-0.0026455026	-0.0026455026	-0.0026455026	-0.0026455026	-0.0026455026	-0.0026455026	-0.0026455026	-0.0026455026	-0.0026455026	-0.0026455026	-0.0026455026	-0.0026455026	-0.0026455026	-0.0026455026	-0.0026455026	-0.0026455026	-0.0026455026	-0.0026455026	-0.0026455026	-0.0026455026	-0.0026455026	-0.0026455026	-0.0026455026	-0.0026455026	-0.0026455026	-0.0026455026	-0.0026455026
EPO_E244_R	-0.2010582	0.7989418	-0.2010582	-0.2010582	-0.2010582	-0.2010582	-0.2010582	0.2989418	-0.2010582	-0.2010582	-0.2010582	-0.2010582	-0.2010582	-0.2010582	0.7989418	-0.2010582	0.2989418	-0.2010582	-0.2010582	-0.2010582	-0.2010582	0.7989418	-0.2010582	0.2989418	-0.2010582	-0.2010582	-0.2010582	-0.2010582	0.2989418	-0.2010582	0.7989418	-0.2010582	-0.2010582	-0.2010582	0.7989418	-0.2010582	-0.2010582	-0.2010582	-0.2010582	0.7989418	-0.2010582	-0.2010582	-0.2010582	-0.2010582	-0.2010582	-0.2010582	-0.2010582	-0.2010582	-0.2010582
EPO_P162_R	-0.21164021	0.2883598	-0.21164021	-0.21164021	-0.21164021	0.2883598	-0.21164021	0.2883598	0.2883598	-0.21164021	0.2883598	-0.21164021	0.2883598	-0.21164021	0.78835976	-0.21164021	-0.21164021	-0.21164021	-0.21164021	-0.21164021	0.2883598	-0.21164021	-0.21164021	0.2883598	-0.21164021	-0.21164021	0.2883598	-0.21164021	0.2883598	-0.21164021	0.78835976	-0.21164021	-0.21164021	-0.21164021	-0.21164021	0.2883598	0.2883598	0.2883598	-0.21164021	0.78835976	-0.21164021	0.2883598	-0.21164021	0.2883598	-0.21164021	-0.21164021	0.2883598	-0.21164021	0.2883598
EPS8_E231_F	-0.026455026	-0.026455026	-0.026455026	-0.026455026	-0.026455026	-0.026455026	-0.026455026	-0.026455026	-0.026455026	-0.026455026	-0.026455026	-0.026455026	-0.026455026	-0.026455026	-0.026455026	-0.026455026	0.47354499	-0.026455026	-0.026455026	-0.026455026	-0.026455026	-0.026455026	-0.026455026	-0.026455026	-0.026455026	-0.026455026	-0.026455026	-0.026455026	0.47354499	-0.026455026	-0.026455026	-0.026455026	-0.026455026	-0.026455026	-0.026455026	-0.026455026	-0.026455026	-0.026455026	-0.026455026	-0.026455026	-0.026455026	-0.026455026	-0.026455026	-0.026455026	-0.026455026	-0.026455026	-0.026455026	-0.026455026	-0.026455026
EPS8_P437_F	0.46296296	-0.037037037	-0.037037037	0.46296296	0.46296296	-0.037037037	-0.037037037	-0.037037037	-0.037037037	-0.037037037	-0.037037037	-0.037037037	-0.037037037	-0.037037037	-0.037037037	-0.037037037	-0.037037037	-0.037037037	-0.037037037	-0.037037037	-0.037037037	-0.037037037	-0.037037037	0.46296296	-0.037037037	-0.037037037	-0.037037037	-0.037037037	-0.037037037	-0.037037037	-0.037037037	-0.037037037	-0.037037037	-0.037037037	-0.037037037	-0.037037037	-0.037037037	-0.037037037	-0.037037037	0.46296296	-0.037037037	-0.037037037	-0.037037037	-0.037037037	-0.037037037	-0.037037037	-0.037037037	-0.037037037	-0.037037037
ER_seq_a1_S60_F	-0.013227513	-0.013227513	-0.013227513	-0.013227513	-0.013227513	-0.013227513	-0.013227513	-0.013227513	-0.013227513	-0.013227513	-0.013227513	-0.013227513	-0.013227513	-0.013227513	-0.013227513	-0.013227513	-0.013227513	-0.013227513	-0.013227513	-0.013227513	-0.013227513	-0.013227513	-0.013227513	-0.013227513	-0.013227513	-0.013227513	-0.013227513	-0.013227513	-0.013227513	-0.013227513	-0.013227513	-0.013227513	-0.013227513	-0.013227513	-0.013227513	-0.013227513	-0.013227513	-0.013227513	-0.013227513	-0.013227513	-0.013227513	-0.013227513	-0.013227513	-0.013227513	0.48677248	-0.013227513	-0.013227513	-0.013227513	-0.013227513
ERBB2_P59_R	0.0	0.0	0.0	0.0	0.0	0.0	0.0	0.0	0.0	0.0	0.0	0.0	0.0	0.0	0.0	0.0	0.0	0.0	0.0	0.0	0.0	0.0	0.0	0.0	0.0	0.0	0.0	0.0	0.0	0.0	0.0	0.0	0.0	0.0	0.0	0.0	0.0	0.0	0.0	0.0	0.0	0.0	0.0	0.0	0.0	0.0	0.0	0.0	0.0
ERBB3_E331_F	0.0	0.0	0.0	0.0	0.0	0.0	0.0	0.0	0.0	0.0	0.0	0.0	0.0	0.0	0.0	0.0	0.0	0.0	0.0	0.0	0.0	0.0	0.0	0.0	0.0	0.0	0.0	0.0	0.0	0.0	0.0	0.0	0.0	0.0	0.0	0.0	0.0	0.0	0.0	0.0	0.0	0.0	0.0	0.0	0.0	0.0	0.0	0.0	0.0
ERBB3_P870_R	-0.007936508	-0.007936508	-0.007936508	-0.007936508	-0.007936508	-0.007936508	-0.007936508	-0.007936508	-0.007936508	-0.007936508	-0.007936508	-0.007936508	-0.007936508	-0.007936508	-0.007936508	-0.007936508	-0.007936508	-0.007936508	-0.007936508	-0.007936508	-0.007936508	-0.007936508	-0.007936508	-0.007936508	-0.007936508	-0.007936508	-0.007936508	-0.007936508	-0.007936508	-0.007936508	-0.007936508	-0.007936508	-0.007936508	-0.007936508	-0.007936508	-0.007936508	-0.007936508	-0.007936508	-0.007936508	-0.007936508	-0.007936508	-0.007936508	-0.007936508	-0.007936508	-0.007936508	-0.007936508	-0.007936508	-0.007936508	-0.007936508
ERBB4_P255_F	0.0	0.0	0.0	0.0	0.0	0.0	0.0	0.0	0.0	0.0	0.0	0.0	0.0	0.0	0.0	0.0	0.0	0.0	0.0	0.0	0.0	0.0	0.0	0.0	0.0	0.0	0.0	0.0	0.0	0.0	0.0	0.0	0.0	0.0	0.0	0.0	0.0	0.0	0.0	0.0	0.0	0.0	0.0	0.0	0.0	0.0	0.0	0.0	0.0
ERBB4_P541_F	0.0	0.0	0.0	0.0	0.0	0.0	0.0	0.0	0.0	0.0	0.0	0.0	0.0	0.0	0.0	0.0	0.0	0.0	0.0	0.0	0.0	0.0	0.0	0.0	0.0	0.0	0.0	0.0	0.0	0.0	0.0	0.0	0.0	0.0	0.0	0.0	0.0	0.0	0.0	0.0	0.0	0.0	0.0	0.0	0.0	0.0	0.0	0.0	0.0
ERCC1_P354_F	0.0	0.0	0.0	0.0	0.0	0.0	0.0	0.0	0.0	0.0	0.0	0.0	0.0	0.0	0.0	0.0	0.0	0.0	0.0	0.0	0.0	0.0	0.0	0.0	0.0	0.0	0.0	0.0	0.0	0.0	0.0	0.0	0.0	0.0	0.0	0.0	0.0	0.0	0.0	0.0	0.0	0.0	0.0	0.0	0.0	0.0	0.0	0.0	0.0
ERCC1_P440_R	0.0	0.0	0.0	0.0	0.0	0.0	0.0	0.0	0.0	0.0	0.0	0.0	0.0	0.0	0.0	0.0	0.0	0.0	0.0	0.0	0.0	0.0	0.0	0.0	0.0	0.0	0.0	0.0	0.0	0.0	0.0	0.0	0.0	0.0	0.0	0.0	0.0	0.0	0.0	0.0	0.0	0.0	0.0	0.0	0.0	0.0	0.0	0.0	0.0
ERCC3_P1210_R	0.0026455026	0.0026455026	0.0026455026	0.0026455026	0.0026455026	0.0026455026	0.0026455026	0.0026455026	0.0026455026	0.0026455026	0.0026455026	0.0026455026	0.0026455026	0.0026455026	0.0026455026	0.0026455026	0.0026455026	0.0026455026	0.0026455026	-0.4973545	0.0026455026	0.0026455026	0.0026455026	0.0026455026	0.0026455026	0.0026455026	0.0026455026	0.0026455026	0.0026455026	0.0026455026	0.0026455026	0.0026455026	0.0026455026	0.0026455026	0.0026455026	0.0026455026	0.0026455026	0.0026455026	0.0026455026	0.0026455026	0.0026455026	0.0026455026	0.0026455026	0.0026455026	0.0026455026	0.0026455026	0.0026455026	0.0026455026	0.0026455026
ERCC6_P698_R	-0.1904762	0.30952382	0.30952382	0.8095238	-0.1904762	0.30952382	0.30952382	0.30952382	0.30952382	0.30952382	0.30952382	-0.1904762	-0.1904762	-0.1904762	-0.1904762	0.30952382	-0.1904762	0.30952382	-0.1904762	0.8095238	0.30952382	-0.1904762	-0.1904762	-0.1904762	-0.1904762	-0.1904762	-0.1904762	0.30952382	0.30952382	-0.1904762	-0.1904762	-0.1904762	0.30952382	0.30952382	-0.1904762	0.30952382	0.30952382	-0.1904762	0.30952382	0.30952382	-0.1904762	0.30952382	-0.1904762	-0.1904762	-0.1904762	0.30952382	-0.1904762	-0.1904762	0.30952382
ERG_E28_F	-0.3809524	-0.3809524	-0.3809524	-0.3809524	-0.3809524	-0.3809524	-0.3809524	-0.3809524	-0.3809524	-0.3809524	-0.3809524	-0.3809524	-0.3809524	-0.3809524	0.61904764	-0.3809524	-0.3809524	-0.3809524	-0.3809524	-0.3809524	-0.3809524	-0.3809524	-0.3809524	0.11904762	-0.3809524	-0.3809524	-0.3809524	0.61904764	-0.3809524	-0.3809524	-0.3809524	-0.3809524	-0.3809524	-0.3809524	-0.3809524	0.11904762	-0.3809524	-0.3809524	-0.3809524	0.61904764	0.11904762	0.11904762	-0.3809524	-0.3809524	-0.3809524	0.61904764	-0.3809524	-0.3809524	0.11904762
ERN1_P809_R	-0.52910054	-0.52910054	-0.52910054	-0.02910053	-0.52910054	0.47089946	-0.02910053	-0.02910053	-0.52910054	-0.02910053	-0.52910054	-0.02910053	-0.52910054	-0.02910053	-0.02910053	-0.52910054	-0.02910053	-0.52910054	-0.02910053	-0.02910053	-0.02910053	-0.02910053	-0.52910054	-0.52910054	-0.02910053	0.47089946	-0.52910054	0.47089946	-0.52910054	-0.02910053	-0.02910053	-0.02910053	-0.52910054	-0.02910053	0.47089946	-0.02910053	-0.52910054	-0.52910054	-0.02910053	-0.52910054	-0.52910054	-0.52910054	-0.52910054	-0.02910053	-0.02910053	-0.02910053	-0.52910054	-0.02910053	-0.02910053
ESR1_E298_R	-0.015873017	-0.015873017	-0.015873017	-0.015873017	-0.015873017	-0.015873017	0.48412699	-0.015873017	-0.015873017	-0.015873017	-0.015873017	-0.015873017	-0.015873017	-0.015873017	-0.015873017	-0.015873017	-0.015873017	-0.015873017	-0.015873017	-0.015873017	-0.015873017	-0.015873017	-0.015873017	-0.015873017	-0.015873017	-0.015873017	-0.015873017	-0.015873017	-0.015873017	-0.015873017	-0.015873017	-0.015873017	-0.015873017	-0.015873017	-0.015873017	-0.015873017	-0.015873017	-0.015873017	-0.015873017	-0.015873017	-0.015873017	-0.015873017	-0.015873017	-0.015873017	-0.015873017	-0.015873017	-0.015873017	-0.015873017	-0.015873017
ESR1_P151_R	0.33068782	-0.16931216	-0.16931216	-0.16931216	0.33068782	-0.16931216	0.33068782	0.33068782	-0.16931216	-0.16931216	0.33068782	-0.16931216	-0.16931216	-0.16931216	0.33068782	0.8306878	0.33068782	-0.16931216	-0.16931216	-0.16931216	-0.16931216	-0.16931216	0.33068782	0.33068782	0.33068782	-0.16931216	-0.16931216	-0.16931216	-0.16931216	-0.16931216	-0.16931216	-0.16931216	0.33068782	-0.16931216	-0.16931216	-0.16931216	0.33068782	-0.16931216	-0.16931216	-0.16931216	0.8306878	0.33068782	0.8306878	-0.16931216	-0.16931216	-0.16931216	-0.16931216	-0.16931216	-0.16931216
ESR2_E66_F	-0.08994709	-0.08994709	-0.08994709	-0.08994709	-0.08994709	-0.08994709	-0.08994709	-0.08994709	-0.08994709	-0.08994709	-0.08994709	-0.08994709	-0.08994709	-0.08994709	0.9100529	-0.08994709	-0.08994709	-0.08994709	-0.08994709	-0.08994709	-0.08994709	-0.08994709	-0.08994709	-0.08994709	-0.08994709	-0.08994709	-0.08994709	-0.08994709	-0.08994709	-0.08994709	-0.08994709	-0.08994709	-0.08994709	-0.08994709	-0.08994709	-0.08994709	-0.08994709	-0.08994709	-0.08994709	0.9100529	-0.08994709	-0.08994709	-0.08994709	-0.08994709	-0.08994709	-0.08994709	-0.08994709	-0.08994709	-0.08994709
ESR2_P162_F	-0.06613757	-0.06613757	-0.06613757	-0.06613757	-0.06613757	-0.06613757	-0.06613757	-0.06613757	-0.06613757	-0.06613757	-0.06613757	-0.06613757	-0.06613757	-0.06613757	0.93386245	-0.06613757	-0.06613757	-0.06613757	-0.06613757	-0.06613757	-0.06613757	-0.06613757	-0.06613757	-0.06613757	-0.06613757	-0.06613757	-0.06613757	-0.06613757	-0.06613757	-0.06613757	-0.06613757	-0.06613757	-0.06613757	-0.06613757	-0.06613757	-0.06613757	-0.06613757	-0.06613757	-0.06613757	0.93386245	-0.06613757	-0.06613757	-0.06613757	0.43386245	-0.06613757	0.43386245	-0.06613757	-0.06613757	-0.06613757
ETS1_E253_R	-0.28042328	-0.28042328	0.21957672	-0.28042328	-0.28042328	-0.28042328	-0.28042328	-0.28042328	-0.28042328	-0.28042328	0.21957672	-0.28042328	-0.28042328	-0.28042328	0.21957672	-0.28042328	0.21957672	0.21957672	-0.28042328	0.21957672	0.21957672	-0.28042328	-0.28042328	-0.28042328	-0.28042328	-0.28042328	-0.28042328	-0.28042328	-0.28042328	-0.28042328	0.21957672	-0.28042328	-0.28042328	-0.28042328	-0.28042328	-0.28042328	-0.28042328	-0.28042328	-0.28042328	-0.28042328	-0.28042328	-0.28042328	-0.28042328	0.21957672	0.21957672	0.7195767	-0.28042328	-0.28042328	-0.28042328
ETS1_P559_R	-0.14550264	-0.14550264	-0.14550264	-0.14550264	-0.14550264	-0.14550264	-0.14550264	-0.14550264	-0.14550264	-0.14550264	-0.14550264	-0.14550264	-0.14550264	-0.14550264	-0.14550264	-0.14550264	-0.14550264	-0.14550264	-0.14550264	-0.14550264	-0.14550264	-0.14550264	-0.14550264	-0.14550264	-0.14550264	-0.14550264	-0.14550264	-0.14550264	-0.14550264	-0.14550264	-0.14550264	-0.14550264	-0.14550264	-0.14550264	0.35449734	-0.14550264	-0.14550264	-0.14550264	-0.14550264	-0.14550264	-0.14550264	-0.14550264	-0.14550264	-0.14550264	0.35449734	0.35449734	-0.14550264	-0.14550264	0.35449734
ETS2_P684_F	-0.0026455026	-0.0026455026	-0.0026455026	-0.0026455026	-0.0026455026	-0.0026455026	-0.0026455026	-0.0026455026	-0.0026455026	-0.0026455026	-0.0026455026	-0.0026455026	-0.0026455026	-0.0026455026	-0.0026455026	-0.0026455026	-0.0026455026	-0.0026455026	-0.0026455026	-0.0026455026	-0.0026455026	-0.0026455026	-0.0026455026	-0.0026455026	-0.0026455026	-0.0026455026	-0.0026455026	-0.0026455026	-0.0026455026	-0.0026455026	-0.0026455026	-0.0026455026	-0.0026455026	-0.0026455026	-0.0026455026	-0.0026455026	-0.0026455026	-0.0026455026	-0.0026455026	-0.0026455026	-0.0026455026	-0.0026455026	-0.0026455026	-0.0026455026	-0.0026455026	-0.0026455026	-0.0026455026	-0.0026455026	-0.0026455026
ETS2_P835_F	-0.026455026	-0.026455026	-0.026455026	-0.026455026	-0.026455026	-0.026455026	-0.026455026	-0.026455026	-0.026455026	-0.026455026	-0.026455026	-0.026455026	-0.026455026	-0.026455026	-0.026455026	-0.026455026	-0.026455026	-0.026455026	-0.026455026	-0.026455026	-0.026455026	-0.026455026	-0.026455026	-0.026455026	-0.026455026	-0.026455026	-0.026455026	-0.026455026	-0.026455026	-0.026455026	-0.026455026	-0.026455026	-0.026455026	-0.026455026	-0.026455026	-0.026455026	-0.026455026	-0.026455026	-0.026455026	-0.026455026	-0.026455026	-0.026455026	-0.026455026	-0.026455026	-0.026455026	-0.026455026	-0.026455026	-0.026455026	-0.026455026
ETV1_P235_F	-0.16137566	0.83862436	-0.16137566	-0.16137566	-0.16137566	-0.16137566	-0.16137566	-0.16137566	-0.16137566	-0.16137566	0.33862433	-0.16137566	-0.16137566	-0.16137566	-0.16137566	-0.16137566	-0.16137566	0.33862433	-0.16137566	-0.16137566	-0.16137566	-0.16137566	-0.16137566	-0.16137566	0.33862433	-0.16137566	-0.16137566	-0.16137566	-0.16137566	-0.16137566	-0.16137566	-0.16137566	-0.16137566	-0.16137566	-0.16137566	-0.16137566	-0.16137566	-0.16137566	-0.16137566	-0.16137566	-0.16137566	-0.16137566	-0.16137566	0.83862436	-0.16137566	0.33862433	-0.16137566	-0.16137566	0.83862436
ETV1_P515_F	-0.08730159	-0.08730159	-0.08730159	-0.08730159	-0.08730159	-0.08730159	-0.08730159	-0.08730159	-0.08730159	-0.08730159	-0.08730159	-0.08730159	-0.08730159	-0.08730159	-0.08730159	-0.08730159	0.41269842	-0.08730159	-0.08730159	-0.08730159	-0.08730159	-0.08730159	-0.08730159	-0.08730159	-0.08730159	-0.08730159	-0.08730159	-0.08730159	-0.08730159	-0.08730159	-0.08730159	-0.08730159	0.41269842	-0.08730159	-0.08730159	-0.08730159	-0.08730159	-0.08730159	-0.08730159	-0.08730159	-0.08730159	-0.08730159	-0.08730159	0.9126984	-0.08730159	0.9126984	-0.08730159	-0.08730159	-0.08730159
ETV6_E430_F	-0.005291005	-0.005291005	-0.005291005	-0.005291005	-0.005291005	-0.005291005	-0.005291005	-0.005291005	-0.005291005	-0.005291005	-0.005291005	-0.005291005	-0.005291005	-0.005291005	-0.005291005	-0.005291005	-0.005291005	-0.005291005	-0.005291005	-0.005291005	-0.005291005	-0.005291005	-0.005291005	-0.005291005	-0.005291005	-0.005291005	-0.005291005	-0.005291005	-0.005291005	-0.005291005	-0.005291005	-0.005291005	-0.005291005	-0.005291005	-0.005291005	-0.005291005	-0.005291005	-0.005291005	-0.005291005	-0.005291005	-0.005291005	-0.005291005	-0.005291005	-0.005291005	-0.005291005	-0.005291005	-0.005291005	-0.005291005	-0.005291005
EVI1_E47_R	-0.21164021	-0.21164021	-0.21164021	-0.21164021	-0.21164021	-0.21164021	-0.21164021	-0.21164021	-0.21164021	-0.21164021	-0.21164021	-0.21164021	-0.21164021	-0.21164021	-0.21164021	-0.21164021	0.2883598	-0.21164021	-0.21164021	-0.21164021	-0.21164021	-0.21164021	-0.21164021	-0.21164021	-0.21164021	-0.21164021	-0.21164021	-0.21164021	-0.21164021	-0.21164021	-0.21164021	-0.21164021	-0.21164021	-0.21164021	-0.21164021	-0.21164021	-0.21164021	-0.21164021	-0.21164021	-0.21164021	-0.21164021	-0.21164021	-0.21164021	-0.21164021	-0.21164021	-0.21164021	-0.21164021	-0.21164021	0.2883598
EVI1_P30_R	-0.20899472	-0.20899472	-0.20899472	-0.20899472	-0.20899472	-0.20899472	-0.20899472	-0.20899472	-0.20899472	-0.20899472	-0.20899472	-0.20899472	-0.20899472	-0.20899472	-0.20899472	-0.20899472	0.29100528	-0.20899472	-0.20899472	-0.20899472	-0.20899472	-0.20899472	-0.20899472	-0.20899472	-0.20899472	-0.20899472	-0.20899472	-0.20899472	-0.20899472	-0.20899472	-0.20899472	-0.20899472	-0.20899472	-0.20899472	-0.20899472	-0.20899472	-0.20899472	-0.20899472	-0.20899472	-0.20899472	-0.20899472	-0.20899472	-0.20899472	0.29100528	-0.20899472	-0.20899472	-0.20899472	-0.20899472	0.7910053
EVI2A_E420_F	0.01058201	0.01058201	0.01058201	0.01058201	0.01058201	0.01058201	0.01058201	0.01058201	0.01058201	0.01058201	0.01058201	0.01058201	0.01058201	0.01058201	0.01058201	0.01058201	0.01058201	0.01058201	-0.489418	0.01058201	0.01058201	0.01058201	0.01058201	0.01058201	0.01058201	0.01058201	0.01058201	0.01058201	0.01058201	0.01058201	0.01058201	0.01058201	0.01058201	0.01058201	0.01058201	0.01058201	0.01058201	0.01058201	0.01058201	0.01058201	0.01058201	0.01058201	-0.489418	0.01058201	0.01058201	0.01058201	0.01058201	0.01058201	0.01058201
EVI2A_P94_R	0.031746034	-0.46825397	0.031746034	0.031746034	0.031746034	0.031746034	0.031746034	0.031746034	-0.46825397	-0.46825397	0.031746034	0.031746034	0.031746034	0.031746034	0.031746034	0.031746034	0.031746034	0.031746034	0.031746034	0.031746034	0.031746034	0.031746034	0.031746034	0.031746034	-0.46825397	0.031746034	0.031746034	0.031746034	0.031746034	0.031746034	0.031746034	0.031746034	0.031746034	0.031746034	0.031746034	0.031746034	0.031746034	0.031746034	0.031746034	0.031746034	0.031746034	0.031746034	-0.46825397	0.031746034	0.031746034	0.031746034	0.031746034	0.031746034	0.031746034
EXT1_E197_F	-0.005291005	-0.005291005	-0.005291005	-0.005291005	-0.005291005	-0.005291005	-0.005291005	-0.005291005	-0.005291005	-0.005291005	-0.005291005	-0.005291005	-0.005291005	-0.005291005	-0.005291005	-0.005291005	-0.005291005	-0.005291005	-0.005291005	-0.005291005	-0.005291005	-0.005291005	-0.005291005	-0.005291005	-0.005291005	-0.005291005	-0.005291005	-0.005291005	0.49470899	-0.005291005	-0.005291005	-0.005291005	-0.005291005	-0.005291005	-0.005291005	-0.005291005	-0.005291005	-0.005291005	-0.005291005	-0.005291005	-0.005291005	-0.005291005	-0.005291005	-0.005291005	-0.005291005	-0.005291005	-0.005291005	-0.005291005	-0.005291005
EYA4_E277_F	-0.34391534	0.15608466	-0.34391534	-0.34391534	0.15608466	-0.34391534	0.65608466	0.65608466	0.65608466	-0.34391534	0.15608466	-0.34391534	-0.34391534	0.15608466	0.65608466	-0.34391534	-0.34391534	-0.34391534	-0.34391534	-0.34391534	0.15608466	-0.34391534	0.15608466	0.65608466	0.65608466	-0.34391534	-0.34391534	0.65608466	-0.34391534	-0.34391534	0.65608466	-0.34391534	0.15608466	-0.34391534	-0.34391534	-0.34391534	-0.34391534	-0.34391534	0.15608466	0.15608466	0.65608466	0.15608466	-0.34391534	0.65608466	0.15608466	0.65608466	0.65608466	-0.34391534	0.15608466
EYA4_P508_F	-0.17460318	-0.17460318	-0.17460318	-0.17460318	-0.17460318	-0.17460318	-0.17460318	-0.17460318	-0.17460318	-0.17460318	-0.17460318	-0.17460318	-0.17460318	-0.17460318	0.32539684	-0.17460318	-0.17460318	-0.17460318	-0.17460318	-0.17460318	-0.17460318	0.32539684	-0.17460318	0.32539684	-0.17460318	-0.17460318	-0.17460318	0.32539684	0.32539684	-0.17460318	0.32539684	-0.17460318	-0.17460318	0.32539684	-0.17460318	-0.17460318	0.32539684	-0.17460318	-0.17460318	0.32539684	0.32539684	-0.17460318	0.82539684	-0.17460318	-0.17460318	0.32539684	0.32539684	-0.17460318	-0.17460318
EYA4_P794_F	0.13227513	0.13227513	-0.36772487	-0.36772487	0.13227513	0.13227513	-0.36772487	0.13227513	0.13227513	-0.36772487	0.13227513	0.13227513	0.13227513	-0.8677249	0.13227513	0.13227513	0.13227513	-0.36772487	-0.8677249	0.13227513	0.13227513	0.13227513	-0.36772487	0.13227513	0.13227513	0.13227513	-0.36772487	0.13227513	-0.8677249	0.13227513	0.13227513	-0.8677249	-0.36772487	0.13227513	-0.8677249	0.13227513	0.13227513	-0.36772487	-0.36772487	-0.36772487	0.13227513	-0.36772487	0.13227513	0.13227513	0.13227513	0.13227513	0.13227513	0.13227513	-0.36772487
F2R_P88_F	-0.037037037	-0.037037037	-0.037037037	-0.037037037	-0.037037037	-0.037037037	-0.037037037	-0.037037037	-0.037037037	-0.037037037	-0.037037037	-0.037037037	-0.037037037	-0.037037037	-0.037037037	-0.037037037	-0.037037037	-0.037037037	-0.037037037	-0.037037037	-0.037037037	-0.037037037	-0.037037037	-0.037037037	-0.037037037	-0.037037037	-0.037037037	-0.037037037	-0.037037037	-0.037037037	-0.037037037	-0.037037037	-0.037037037	-0.037037037	-0.037037037	-0.037037037	-0.037037037	-0.037037037	-0.037037037	-0.037037037	-0.037037037	-0.037037037	-0.037037037	-0.037037037	-0.037037037	-0.037037037	-0.037037037	-0.037037037	-0.037037037
FABP3_E113_F	-0.4047619	-0.4047619	-0.4047619	-0.4047619	-0.4047619	-0.4047619	-0.4047619	-0.4047619	-0.4047619	0.0952381	-0.4047619	-0.4047619	-0.4047619	-0.4047619	0.5952381	-0.4047619	-0.4047619	-0.4047619	-0.4047619	-0.4047619	-0.4047619	-0.4047619	-0.4047619	-0.4047619	-0.4047619	-0.4047619	-0.4047619	-0.4047619	-0.4047619	-0.4047619	-0.4047619	-0.4047619	-0.4047619	-0.4047619	0.0952381	-0.4047619	-0.4047619	0.0952381	-0.4047619	0.0952381	-0.4047619	-0.4047619	-0.4047619	0.0952381	-0.4047619	0.5952381	-0.4047619	-0.4047619	0.5952381
FABP3_P598_F	-0.103174604	-0.103174604	-0.103174604	-0.103174604	-0.103174604	-0.103174604	-0.103174604	-0.103174604	-0.103174604	-0.103174604	-0.103174604	-0.103174604	-0.103174604	-0.103174604	0.3968254	-0.103174604	-0.103174604	-0.103174604	-0.103174604	-0.103174604	-0.103174604	-0.103174604	-0.103174604	-0.103174604	-0.103174604	-0.103174604	-0.103174604	-0.103174604	-0.103174604	-0.103174604	-0.103174604	-0.103174604	-0.103174604	0.3968254	0.3968254	-0.103174604	-0.103174604	-0.103174604	-0.103174604	-0.103174604	-0.103174604	-0.103174604	-0.103174604	0.3968254	-0.103174604	-0.103174604	-0.103174604	-0.103174604	-0.103174604
FANCA_P1006_R	0.06613757	0.06613757	-0.43386245	-0.43386245	0.06613757	0.06613757	0.06613757	0.06613757	0.06613757	0.06613757	0.06613757	-0.43386245	0.06613757	0.06613757	0.06613757	0.06613757	0.06613757	-0.43386245	0.06613757	-0.43386245	0.06613757	0.06613757	0.06613757	0.06613757	0.06613757	0.06613757	0.06613757	-0.43386245	0.06613757	-0.43386245	0.06613757	0.06613757	0.06613757	0.06613757	-0.43386245	-0.43386245	0.06613757	0.06613757	0.06613757	0.06613757	0.06613757	-0.43386245	0.06613757	-0.43386245	0.06613757	0.06613757	0.06613757	0.06613757	0.06613757
FANCE_P356_R	-0.22751322	-0.22751322	-0.22751322	-0.22751322	-0.22751322	0.27248678	-0.22751322	0.27248678	-0.22751322	-0.22751322	-0.22751322	0.27248678	-0.22751322	-0.22751322	0.27248678	0.27248678	-0.22751322	-0.22751322	0.27248678	-0.22751322	-0.22751322	0.27248678	-0.22751322	-0.22751322	-0.22751322	0.27248678	-0.22751322	-0.22751322	-0.22751322	-0.22751322	0.77248675	-0.22751322	-0.22751322	-0.22751322	0.27248678	0.27248678	-0.22751322	-0.22751322	-0.22751322	0.27248678	-0.22751322	-0.22751322	-0.22751322	-0.22751322	-0.22751322	0.27248678	-0.22751322	-0.22751322	-0.22751322
FANCF_P13_F	0.0	0.0	0.0	0.0	0.0	0.0	0.0	0.0	0.0	0.0	0.0	0.0	0.0	0.0	0.0	0.0	0.0	0.0	0.0	0.0	0.0	0.0	0.0	0.0	0.0	0.0	0.0	0.0	0.0	0.0	0.0	0.0	0.0	0.0	0.0	0.0	0.0	0.0	0.0	0.0	0.0	0.0	0.0	0.0	0.0	0.0	0.0	0.0	0.0
FANCG_E207_R	-0.007936508	-0.007936508	-0.007936508	-0.007936508	-0.007936508	-0.007936508	-0.007936508	-0.007936508	-0.007936508	-0.007936508	-0.007936508	-0.007936508	-0.007936508	-0.007936508	-0.007936508	-0.007936508	-0.007936508	-0.007936508	-0.007936508	-0.007936508	-0.007936508	-0.007936508	-0.007936508	-0.007936508	-0.007936508	-0.007936508	-0.007936508	-0.007936508	-0.007936508	-0.007936508	-0.007936508	-0.007936508	-0.007936508	-0.007936508	-0.007936508	-0.007936508	-0.007936508	-0.007936508	-0.007936508	-0.007936508	-0.007936508	-0.007936508	-0.007936508	-0.007936508	0.4920635	-0.007936508	-0.007936508	-0.007936508	-0.007936508
FAS_P322_R	-0.05026455	-0.05026455	-0.05026455	-0.05026455	-0.05026455	-0.05026455	-0.05026455	-0.05026455	-0.05026455	-0.05026455	-0.05026455	-0.05026455	-0.05026455	-0.05026455	-0.05026455	-0.05026455	0.44973546	-0.05026455	-0.05026455	-0.05026455	-0.05026455	-0.05026455	-0.05026455	-0.05026455	-0.05026455	-0.05026455	-0.05026455	-0.05026455	-0.05026455	-0.05026455	-0.05026455	-0.05026455	-0.05026455	-0.05026455	-0.05026455	-0.05026455	-0.05026455	-0.05026455	-0.05026455	-0.05026455	-0.05026455	-0.05026455	-0.05026455	-0.05026455	-0.05026455	-0.05026455	-0.05026455	-0.05026455	-0.05026455
FAS_P65_F	-0.018518519	-0.018518519	-0.018518519	-0.018518519	-0.018518519	-0.018518519	0.4814815	-0.018518519	-0.018518519	-0.018518519	-0.018518519	-0.018518519	-0.018518519	-0.018518519	-0.018518519	-0.018518519	-0.018518519	-0.018518519	-0.018518519	-0.018518519	-0.018518519	-0.018518519	-0.018518519	-0.018518519	-0.018518519	-0.018518519	-0.018518519	-0.018518519	-0.018518519	-0.018518519	-0.018518519	-0.018518519	-0.018518519	-0.018518519	-0.018518519	-0.018518519	-0.018518519	-0.018518519	-0.018518519	-0.018518519	-0.018518519	-0.018518519	-0.018518519	-0.018518519	-0.018518519	-0.018518519	-0.018518519	-0.018518519	-0.018518519
FASTK_P257_F	0.0	0.0	0.0	0.0	0.0	0.0	0.0	0.0	0.0	0.0	0.0	0.0	0.0	0.0	0.0	0.0	0.0	0.0	0.0	0.0	0.0	0.0	0.0	0.0	0.0	0.0	0.0	0.0	0.0	0.0	0.0	0.0	0.0	0.0	0.0	0.0	0.0	0.0	0.0	0.0	0.0	0.0	0.0	0.0	0.0	0.0	0.0	0.0	0.0
FASTK_P598_R	-0.06878307	-0.06878307	0.43121693	0.43121693	0.43121693	0.43121693	-0.06878307	0.43121693	0.43121693	-0.06878307	0.43121693	-0.06878307	-0.06878307	0.43121693	0.43121693	-0.06878307	-0.06878307	0.43121693	-0.06878307	-0.06878307	0.43121693	-0.06878307	0.43121693	0.43121693	0.43121693	-0.06878307	-0.06878307	-0.06878307	-0.06878307	0.43121693	0.43121693	0.43121693	-0.06878307	0.43121693	-0.06878307	-0.06878307	-0.06878307	-0.06878307	0.43121693	0.43121693	-0.06878307	-0.06878307	-0.06878307	0.43121693	-0.56878304	-0.06878307	-0.06878307	-0.06878307	-0.06878307
FAT_P279_R	-0.06084656	-0.06084656	-0.06084656	-0.06084656	-0.06084656	0.43915343	-0.06084656	-0.06084656	-0.06084656	-0.06084656	-0.06084656	-0.06084656	-0.06084656	-0.06084656	-0.06084656	-0.06084656	-0.06084656	-0.06084656	-0.06084656	-0.06084656	-0.06084656	-0.06084656	-0.06084656	-0.06084656	-0.06084656	-0.06084656	0.43915343	-0.06084656	0.43915343	-0.06084656	-0.06084656	-0.06084656	-0.06084656	-0.06084656	-0.06084656	-0.06084656	-0.06084656	-0.06084656	-0.06084656	-0.06084656	-0.06084656	-0.06084656	-0.06084656	-0.06084656	-0.06084656	-0.06084656	-0.06084656	0.43915343	-0.06084656
FAT_P973_R	-0.076719575	-0.076719575	-0.076719575	-0.076719575	0.42328042	-0.076719575	-0.076719575	-0.076719575	-0.076719575	-0.076719575	-0.076719575	-0.076719575	-0.076719575	-0.076719575	-0.076719575	-0.076719575	-0.076719575	-0.076719575	-0.076719575	-0.076719575	-0.076719575	-0.076719575	-0.076719575	-0.076719575	-0.076719575	-0.076719575	-0.076719575	-0.076719575	0.42328042	-0.076719575	-0.076719575	-0.076719575	0.42328042	-0.076719575	-0.076719575	-0.076719575	-0.076719575	-0.076719575	-0.076719575	-0.076719575	-0.076719575	-0.076719575	-0.076719575	-0.076719575	-0.076719575	-0.076719575	-0.076719575	0.42328042	-0.076719575
FER_E119_F	-0.023809524	-0.023809524	-0.023809524	-0.023809524	-0.023809524	-0.023809524	-0.023809524	-0.023809524	-0.023809524	-0.023809524	-0.023809524	-0.023809524	-0.023809524	-0.023809524	-0.023809524	-0.023809524	-0.023809524	-0.023809524	-0.023809524	-0.023809524	-0.023809524	-0.023809524	-0.023809524	-0.023809524	-0.023809524	-0.023809524	-0.023809524	-0.023809524	0.47619048	-0.023809524	-0.023809524	-0.023809524	-0.023809524	-0.023809524	-0.023809524	-0.023809524	-0.023809524	-0.023809524	-0.023809524	-0.023809524	-0.023809524	-0.023809524	-0.023809524	-0.023809524	-0.023809524	-0.023809524	-0.023809524	-0.023809524	-0.023809524
FES_E34_R	-0.12962963	-0.12962963	-0.12962963	-0.12962963	-0.12962963	-0.12962963	-0.12962963	-0.12962963	-0.12962963	-0.12962963	-0.12962963	-0.12962963	-0.12962963	-0.12962963	0.37037036	-0.12962963	-0.12962963	-0.12962963	-0.12962963	-0.12962963	-0.12962963	-0.12962963	-0.12962963	-0.12962963	-0.12962963	-0.12962963	-0.12962963	0.37037036	-0.12962963	-0.12962963	0.37037036	0.37037036	-0.12962963	-0.12962963	-0.12962963	-0.12962963	-0.12962963	-0.12962963	-0.12962963	0.37037036	-0.12962963	-0.12962963	-0.12962963	-0.12962963	-0.12962963	0.37037036	-0.12962963	-0.12962963	-0.12962963
FES_P223_R	-0.18783069	-0.18783069	-0.18783069	0.3121693	-0.18783069	-0.18783069	-0.18783069	-0.18783069	-0.18783069	-0.18783069	-0.18783069	-0.18783069	-0.18783069	-0.18783069	0.8121693	-0.18783069	-0.18783069	-0.18783069	-0.18783069	-0.18783069	-0.18783069	-0.18783069	-0.18783069	-0.18783069	-0.18783069	-0.18783069	-0.18783069	0.8121693	-0.18783069	-0.18783069	0.3121693	0.3121693	-0.18783069	-0.18783069	0.3121693	-0.18783069	-0.18783069	-0.18783069	-0.18783069	0.3121693	-0.18783069	-0.18783069	-0.18783069	-0.18783069	-0.18783069	0.3121693	-0.18783069	-0.18783069	-0.18783069
FGF1_E5_F	0.18518518	-0.3148148	0.18518518	0.18518518	0.18518518	0.18518518	0.18518518	0.18518518	0.18518518	0.18518518	0.18518518	0.18518518	-0.3148148	0.18518518	0.18518518	0.18518518	-0.3148148	0.18518518	0.18518518	-0.3148148	0.18518518	-0.3148148	0.18518518	0.18518518	0.18518518	-0.3148148	0.18518518	0.18518518	0.18518518	0.18518518	0.18518518	0.18518518	0.18518518	0.18518518	0.18518518	0.18518518	0.18518518	0.18518518	0.18518518	0.18518518	0.18518518	0.18518518	0.18518518	0.18518518	0.18518518	-0.3148148	0.18518518	-0.3148148	0.18518518
FGF1_P357_R	0.32804233	-0.6719577	-0.17195767	0.32804233	0.32804233	0.32804233	-0.17195767	0.32804233	0.32804233	-0.17195767	0.32804233	0.32804233	-0.17195767	0.32804233	0.32804233	-0.17195767	-0.17195767	-0.17195767	0.32804233	-0.17195767	0.32804233	-0.6719577	0.32804233	0.32804233	0.32804233	-0.17195767	0.32804233	0.32804233	-0.17195767	-0.17195767	-0.17195767	0.32804233	-0.17195767	0.32804233	-0.17195767	-0.17195767	0.32804233	0.32804233	0.32804233	-0.17195767	-0.17195767	-0.6719577	-0.17195767	-0.17195767	0.32804233	-0.17195767	-0.17195767	-0.17195767	-0.17195767
FGF12_E61_R	-0.02910053	-0.02910053	-0.02910053	-0.02910053	-0.02910053	-0.02910053	-0.02910053	-0.02910053	-0.02910053	-0.02910053	-0.02910053	-0.02910053	-0.02910053	-0.02910053	-0.02910053	-0.02910053	-0.02910053	-0.02910053	-0.02910053	-0.02910053	-0.02910053	-0.02910053	-0.02910053	-0.02910053	-0.02910053	-0.02910053	-0.02910053	-0.02910053	-0.02910053	-0.02910053	0.47089946	-0.02910053	-0.02910053	-0.02910053	-0.02910053	-0.02910053	-0.02910053	-0.02910053	-0.02910053	0.47089946	0.97089946	-0.02910053	-0.02910053	-0.02910053	-0.02910053	-0.02910053	-0.02910053	-0.02910053	-0.02910053
FGF12_P210_R	-0.055555556	-0.055555556	-0.055555556	-0.055555556	-0.055555556	-0.055555556	0.44444445	-0.055555556	-0.055555556	-0.055555556	-0.055555556	-0.055555556	-0.055555556	-0.055555556	-0.055555556	-0.055555556	-0.055555556	-0.055555556	-0.055555556	-0.055555556	-0.055555556	-0.055555556	-0.055555556	-0.055555556	-0.055555556	-0.055555556	-0.055555556	-0.055555556	-0.055555556	-0.055555556	0.44444445	-0.055555556	-0.055555556	-0.055555556	-0.055555556	-0.055555556	-0.055555556	-0.055555556	-0.055555556	0.9444444	0.9444444	0.9444444	-0.055555556	-0.055555556	-0.055555556	-0.055555556	-0.055555556	-0.055555556	-0.055555556
FGF2_P153_F	-0.25925925	-0.7592593	-0.7592593	-0.7592593	0.24074075	-0.25925925	0.24074075	-0.25925925	-0.7592593	-0.25925925	0.24074075	-0.7592593	-0.25925925	-0.7592593	0.24074075	0.24074075	-0.7592593	-0.25925925	-0.25925925	-0.7592593	-0.7592593	-0.7592593	0.24074075	0.24074075	-0.7592593	-0.25925925	-0.7592593	-0.7592593	-0.7592593	0.24074075	-0.7592593	-0.25925925	0.24074075	0.24074075	0.24074075	-0.7592593	0.24074075	-0.25925925	0.24074075	0.24074075	-0.25925925	0.24074075	0.24074075	-0.7592593	0.24074075	0.24074075	0.24074075	-0.7592593	-0.25925925
FGF2_P229_F	-0.54497355	-0.54497355	-0.54497355	-0.54497355	-0.044973545	-0.54497355	-0.54497355	-0.54497355	-0.54497355	-0.54497355	-0.54497355	-0.54497355	-0.54497355	-0.54497355	0.45502645	-0.54497355	-0.54497355	-0.54497355	-0.54497355	-0.54497355	-0.044973545	-0.54497355	-0.54497355	-0.044973545	-0.044973545	-0.54497355	-0.54497355	-0.044973545	-0.54497355	-0.54497355	-0.54497355	-0.54497355	-0.54497355	-0.044973545	0.45502645	-0.54497355	-0.54497355	-0.044973545	-0.54497355	-0.044973545	-0.54497355	-0.54497355	-0.54497355	-0.044973545	0.45502645	0.45502645	-0.044973545	-0.044973545	-0.044973545
FGF3_E198_R	-0.076719575	0.42328042	-0.076719575	-0.076719575	-0.076719575	-0.076719575	-0.076719575	-0.076719575	-0.076719575	-0.076719575	-0.076719575	0.9232804	-0.076719575	-0.076719575	0.42328042	-0.076719575	-0.076719575	-0.076719575	-0.076719575	-0.076719575	-0.076719575	0.9232804	-0.076719575	-0.076719575	-0.076719575	-0.076719575	-0.076719575	-0.076719575	-0.076719575	-0.076719575	-0.076719575	-0.076719575	-0.076719575	-0.076719575	-0.076719575	-0.076719575	-0.076719575	-0.076719575	-0.076719575	-0.076719575	-0.076719575	-0.076719575	-0.076719575	-0.076719575	-0.076719575	0.42328042	-0.076719575	-0.076719575	-0.076719575
FGF3_P171_R	-0.14021164	0.85978836	-0.14021164	-0.14021164	-0.14021164	-0.14021164	-0.14021164	-0.14021164	-0.14021164	-0.14021164	-0.14021164	0.85978836	-0.14021164	0.35978836	0.35978836	0.85978836	-0.14021164	-0.14021164	-0.14021164	-0.14021164	-0.14021164	0.85978836	-0.14021164	-0.14021164	0.85978836	-0.14021164	-0.14021164	0.35978836	-0.14021164	-0.14021164	0.85978836	-0.14021164	-0.14021164	-0.14021164	-0.14021164	-0.14021164	0.35978836	-0.14021164	-0.14021164	0.85978836	-0.14021164	-0.14021164	-0.14021164	-0.14021164	0.35978836	0.35978836	-0.14021164	-0.14021164	-0.14021164
FGF5_E16_F	-0.06613757	-0.06613757	-0.06613757	-0.06613757	-0.06613757	-0.06613757	0.43386245	-0.06613757	-0.06613757	-0.06613757	-0.06613757	-0.06613757	-0.06613757	-0.06613757	0.43386245	-0.06613757	-0.06613757	-0.06613757	-0.06613757	-0.06613757	-0.06613757	-0.06613757	-0.06613757	-0.06613757	-0.06613757	-0.06613757	-0.06613757	0.43386245	-0.06613757	-0.06613757	-0.06613757	-0.06613757	-0.06613757	-0.06613757	-0.06613757	-0.06613757	-0.06613757	-0.06613757	-0.06613757	-0.06613757	-0.06613757	-0.06613757	-0.06613757	-0.06613757	0.43386245	-0.06613757	-0.06613757	-0.06613757	-0.06613757
FGF5_P238_R	-0.06878307	-0.06878307	-0.06878307	-0.06878307	-0.06878307	-0.06878307	-0.06878307	-0.06878307	-0.06878307	-0.06878307	-0.06878307	-0.06878307	-0.06878307	-0.06878307	-0.06878307	-0.06878307	-0.06878307	-0.06878307	-0.06878307	-0.06878307	-0.06878307	-0.06878307	-0.06878307	-0.06878307	-0.06878307	-0.06878307	-0.06878307	-0.06878307	-0.06878307	-0.06878307	-0.06878307	-0.06878307	-0.06878307	-0.06878307	-0.06878307	-0.06878307	-0.06878307	-0.06878307	-0.06878307	-0.06878307	-0.06878307	-0.06878307	-0.06878307	-0.06878307	0.93121696	-0.06878307	-0.06878307	-0.06878307	-0.06878307
FGF6_E294_F	0.052910052	0.052910052	0.052910052	0.052910052	0.052910052	0.052910052	0.052910052	0.052910052	0.052910052	0.052910052	0.052910052	0.052910052	0.052910052	0.052910052	0.052910052	0.052910052	0.052910052	0.052910052	0.052910052	0.052910052	0.052910052	0.052910052	0.052910052	0.052910052	0.052910052	0.052910052	0.052910052	0.052910052	0.052910052	0.052910052	0.052910052	0.052910052	0.052910052	0.052910052	0.052910052	0.052910052	0.052910052	0.052910052	0.052910052	0.052910052	0.052910052	0.052910052	0.052910052	-0.94708997	0.052910052	0.052910052	0.052910052	-0.94708997	0.052910052
FGF6_P139_R	0.01058201	0.01058201	0.01058201	0.01058201	0.01058201	0.01058201	0.01058201	0.01058201	0.01058201	0.01058201	0.01058201	0.01058201	0.01058201	0.01058201	0.01058201	0.01058201	0.01058201	0.01058201	0.01058201	0.01058201	0.01058201	0.01058201	0.01058201	0.01058201	0.01058201	0.01058201	0.01058201	0.01058201	-0.489418	0.01058201	0.01058201	0.01058201	0.01058201	0.01058201	0.01058201	0.01058201	0.01058201	0.01058201	0.01058201	0.01058201	0.01058201	0.01058201	0.01058201	0.01058201	0.01058201	0.01058201	0.01058201	0.01058201	0.01058201
FGF7_P44_F	0.034391534	0.034391534	0.034391534	0.034391534	0.034391534	0.034391534	-0.9656085	0.034391534	0.034391534	0.034391534	0.034391534	0.034391534	0.034391534	0.034391534	0.034391534	0.034391534	0.034391534	0.034391534	0.034391534	0.034391534	0.034391534	0.034391534	0.034391534	0.034391534	0.034391534	0.034391534	0.034391534	0.034391534	0.034391534	0.034391534	0.034391534	0.034391534	0.034391534	0.034391534	0.034391534	0.034391534	0.034391534	0.034391534	0.034391534	0.034391534	0.034391534	0.034391534	0.034391534	0.034391534	0.034391534	0.034391534	0.034391534	0.034391534	0.034391534
FGF7_P610_F	0.0	0.0	0.0	0.0	0.0	0.0	0.0	0.0	0.0	0.0	0.0	0.0	0.0	0.0	0.0	0.0	0.0	0.0	0.0	0.0	0.0	0.0	0.0	0.0	0.0	0.0	0.0	0.0	0.0	0.0	0.0	0.0	0.0	0.0	0.0	0.0	0.0	0.0	0.0	0.0	0.0	0.0	0.0	0.0	0.0	0.0	0.0	0.0	0.0
FGF8_E183_F	-0.01058201	-0.01058201	-0.01058201	-0.01058201	-0.01058201	-0.01058201	-0.01058201	-0.01058201	-0.01058201	-0.01058201	-0.01058201	-0.01058201	-0.01058201	-0.01058201	-0.01058201	-0.01058201	-0.01058201	-0.01058201	-0.01058201	-0.01058201	-0.01058201	-0.01058201	-0.01058201	-0.01058201	-0.01058201	-0.01058201	-0.01058201	-0.01058201	-0.01058201	-0.01058201	-0.01058201	-0.01058201	-0.01058201	-0.01058201	-0.01058201	-0.01058201	-0.01058201	-0.01058201	-0.01058201	-0.01058201	-0.01058201	-0.01058201	-0.01058201	-0.01058201	-0.01058201	-0.01058201	-0.01058201	-0.01058201	-0.01058201
FGF8_P473_F	-0.031746034	-0.031746034	-0.031746034	-0.031746034	-0.031746034	-0.031746034	-0.031746034	-0.031746034	-0.031746034	-0.031746034	-0.031746034	-0.031746034	-0.031746034	-0.031746034	-0.031746034	-0.031746034	-0.031746034	-0.031746034	-0.031746034	-0.031746034	-0.031746034	-0.031746034	-0.031746034	-0.031746034	-0.031746034	-0.031746034	-0.031746034	-0.031746034	-0.031746034	-0.031746034	-0.031746034	-0.031746034	-0.031746034	-0.031746034	-0.031746034	-0.031746034	-0.031746034	-0.031746034	-0.031746034	-0.031746034	-0.031746034	-0.031746034	-0.031746034	-0.031746034	-0.031746034	-0.031746034	-0.031746034	-0.031746034	-0.031746034
FGF9_P1404_F	-0.026455026	-0.026455026	-0.026455026	-0.026455026	-0.026455026	-0.026455026	-0.026455026	-0.026455026	-0.026455026	-0.026455026	-0.026455026	-0.026455026	-0.026455026	-0.026455026	-0.026455026	-0.026455026	-0.026455026	-0.026455026	-0.026455026	-0.026455026	-0.026455026	-0.026455026	-0.026455026	-0.026455026	-0.026455026	-0.026455026	-0.026455026	-0.026455026	-0.026455026	-0.026455026	-0.026455026	-0.026455026	-0.026455026	-0.026455026	-0.026455026	-0.026455026	-0.026455026	-0.026455026	-0.026455026	-0.026455026	-0.026455026	-0.026455026	-0.026455026	-0.026455026	-0.026455026	-0.026455026	-0.026455026	-0.026455026	-0.026455026
FGF9_P862_R	0.19312169	-0.3068783	-0.3068783	-0.3068783	0.19312169	-0.3068783	0.19312169	-0.3068783	0.19312169	-0.3068783	-0.3068783	0.19312169	0.19312169	0.19312169	0.19312169	0.19312169	0.19312169	0.19312169	0.19312169	-0.3068783	-0.3068783	0.19312169	0.19312169	0.19312169	0.19312169	-0.3068783	-0.3068783	0.19312169	0.19312169	0.19312169	0.19312169	-0.3068783	0.19312169	-0.3068783	0.19312169	0.19312169	-0.3068783	-0.3068783	-0.3068783	-0.3068783	-0.3068783	-0.3068783	0.19312169	0.19312169	-0.3068783	-0.3068783	-0.3068783	0.19312169	-0.3068783
FGFR1_E317_F	0.0	0.0	0.0	0.0	0.0	0.0	0.0	0.0	0.0	0.0	0.0	0.0	0.0	0.0	0.0	0.0	0.0	0.0	0.0	0.0	0.0	0.0	0.0	0.0	0.0	0.0	0.0	0.0	0.0	0.0	0.0	0.0	0.0	0.0	0.0	0.0	0.0	0.0	0.0	0.0	0.0	0.0	0.0	0.0	0.0	0.0	0.0	0.0	0.0
FGFR1_P204_F	-0.08994709	-0.08994709	-0.08994709	-0.08994709	0.4100529	-0.08994709	-0.08994709	-0.08994709	-0.08994709	-0.08994709	-0.08994709	-0.08994709	-0.08994709	-0.08994709	-0.08994709	-0.08994709	-0.08994709	-0.08994709	-0.08994709	-0.08994709	-0.08994709	0.9100529	-0.08994709	-0.08994709	-0.08994709	0.4100529	-0.08994709	-0.08994709	-0.08994709	-0.08994709	-0.08994709	-0.08994709	-0.08994709	-0.08994709	-0.08994709	-0.08994709	-0.08994709	-0.08994709	-0.08994709	-0.08994709	-0.08994709	-0.08994709	-0.08994709	0.4100529	-0.08994709	-0.08994709	0.4100529	-0.08994709	-0.08994709
FGFR2_P266_R	-0.01058201	-0.01058201	-0.01058201	-0.01058201	-0.01058201	-0.01058201	-0.01058201	-0.01058201	-0.01058201	-0.01058201	-0.01058201	-0.01058201	-0.01058201	-0.01058201	-0.01058201	-0.01058201	-0.01058201	-0.01058201	-0.01058201	-0.01058201	-0.01058201	-0.01058201	-0.01058201	-0.01058201	-0.01058201	-0.01058201	-0.01058201	-0.01058201	-0.01058201	-0.01058201	-0.01058201	-0.01058201	-0.01058201	-0.01058201	-0.01058201	-0.01058201	-0.01058201	-0.01058201	-0.01058201	-0.01058201	-0.01058201	-0.01058201	-0.01058201	-0.01058201	-0.01058201	-0.01058201	-0.01058201	-0.01058201	-0.01058201
FGFR2_P460_R	-0.11111111	-0.11111111	0.3888889	0.3888889	-0.11111111	-0.11111111	0.3888889	-0.11111111	-0.11111111	-0.11111111	0.3888889	-0.11111111	-0.11111111	-0.11111111	-0.11111111	0.3888889	-0.11111111	0.3888889	-0.11111111	-0.11111111	0.3888889	-0.11111111	0.3888889	0.3888889	-0.11111111	-0.11111111	0.3888889	-0.11111111	0.3888889	-0.11111111	-0.11111111	0.3888889	-0.11111111	-0.11111111	-0.11111111	-0.11111111	0.3888889	0.3888889	-0.11111111	0.3888889	-0.11111111	-0.11111111	-0.11111111	-0.11111111	-0.11111111	-0.11111111	-0.11111111	0.3888889	-0.11111111
FGFR3_E297_R	0.0	0.0	0.0	0.0	0.0	0.0	0.0	0.0	0.0	0.0	0.0	0.0	0.0	0.0	0.0	0.0	0.0	0.0	0.0	0.0	0.0	0.0	0.0	0.0	0.0	0.0	0.0	0.0	0.0	0.0	0.0	0.0	0.0	0.0	0.0	0.0	0.0	0.0	0.0	0.0	0.0	0.0	0.0	0.0	0.0	0.0	0.0	0.0	0.0
FGFR3_P1152_R	-0.14814815	0.35185185	-0.6481481	-0.14814815	0.35185185	-0.14814815	-0.14814815	0.35185185	-0.14814815	-0.14814815	-0.14814815	0.35185185	-0.6481481	-0.14814815	-0.14814815	0.35185185	-0.14814815	-0.14814815	0.35185185	0.35185185	-0.6481481	0.35185185	-0.14814815	0.35185185	-0.14814815	0.35185185	-0.6481481	0.35185185	-0.6481481	-0.14814815	0.35185185	-0.14814815	0.35185185	0.35185185	-0.14814815	0.35185185	0.35185185	-0.14814815	-0.14814815	0.35185185	-0.14814815	-0.6481481	0.35185185	-0.14814815	0.35185185	-0.14814815	-0.14814815	0.35185185	0.35185185
FGR_P39_F	0.0	0.0	0.0	0.0	0.0	0.0	0.0	0.0	0.0	0.0	0.0	0.0	0.0	0.0	0.0	0.0	0.0	0.0	0.0	0.0	0.0	0.0	0.0	0.0	0.0	0.0	0.0	0.0	0.0	0.0	0.0	0.0	0.0	0.0	0.0	0.0	0.0	0.0	0.0	0.0	0.0	0.0	0.0	0.0	0.0	0.0	0.0	0.0	0.0
FHIT_E19_R	0.0	0.0	0.0	0.0	0.0	0.0	0.0	0.0	0.0	0.0	0.0	0.0	0.0	0.0	0.0	0.0	0.0	0.0	0.0	0.0	0.0	0.0	0.0	0.0	0.0	0.0	0.0	0.0	0.0	0.0	0.0	0.0	0.0	0.0	0.0	0.0	0.0	0.0	0.0	0.0	0.0	0.0	0.0	0.0	0.0	0.0	0.0	0.0	0.0
FHIT_P93_R	0.0	0.0	0.0	0.0	0.0	0.0	0.0	0.0	0.0	0.0	0.0	0.0	0.0	0.0	0.0	0.0	0.0	0.0	0.0	0.0	0.0	0.0	0.0	0.0	0.0	0.0	0.0	0.0	0.0	0.0	0.0	0.0	0.0	0.0	0.0	0.0	0.0	0.0	0.0	0.0	0.0	0.0	0.0	0.0	0.0	0.0	0.0	0.0	0.0
FHL1_E229_R	0.01058201	0.01058201	0.01058201	0.01058201	0.01058201	0.01058201	0.01058201	0.01058201	0.01058201	0.01058201	0.01058201	0.01058201	0.01058201	0.01058201	-0.489418	0.01058201	0.01058201	0.01058201	-0.489418	0.01058201	0.01058201	-0.489418	0.01058201	0.01058201	0.01058201	0.01058201	0.01058201	0.01058201	-0.489418	-0.489418	0.51058203	0.01058201	0.01058201	0.51058203	-0.489418	-0.489418	0.01058201	0.01058201	0.01058201	-0.489418	0.01058201	0.51058203	0.51058203	0.51058203	0.01058201	0.01058201	0.01058201	0.01058201	0.01058201
FHL1_P768_F	-0.02116402	-0.02116402	-0.521164	-0.02116402	0.47883597	-0.02116402	-0.02116402	-0.02116402	-0.521164	-0.02116402	-0.02116402	-0.02116402	-0.02116402	-0.02116402	0.47883597	-0.02116402	-0.02116402	-0.02116402	-0.521164	-0.521164	0.47883597	-0.02116402	-0.02116402	-0.02116402	-0.521164	-0.02116402	-0.02116402	-0.521164	-0.521164	-0.02116402	0.47883597	-0.02116402	-0.02116402	-0.521164	-0.02116402	-0.521164	-0.02116402	-0.02116402	-0.02116402	0.47883597	-0.02116402	0.47883597	-0.02116402	-0.521164	-0.02116402	-0.02116402	-0.02116402	-0.02116402	-0.02116402
FLI1_E29_F	-0.23015873	-0.23015873	-0.23015873	-0.23015873	-0.23015873	-0.23015873	-0.23015873	-0.23015873	-0.23015873	-0.23015873	-0.23015873	-0.23015873	-0.23015873	-0.23015873	0.26984128	-0.23015873	-0.23015873	-0.23015873	-0.23015873	-0.23015873	-0.23015873	0.26984128	-0.23015873	0.26984128	-0.23015873	-0.23015873	-0.23015873	-0.23015873	-0.23015873	-0.23015873	0.76984125	-0.23015873	-0.23015873	-0.23015873	-0.23015873	-0.23015873	-0.23015873	-0.23015873	-0.23015873	0.26984128	0.76984125	-0.23015873	-0.23015873	-0.23015873	0.76984125	0.76984125	-0.23015873	0.26984128	0.26984128
FLI1_P620_R	-0.17989418	-0.17989418	0.32010582	-0.17989418	-0.17989418	-0.17989418	-0.17989418	-0.17989418	-0.17989418	-0.17989418	-0.17989418	-0.17989418	-0.17989418	-0.17989418	0.32010582	-0.17989418	-0.17989418	-0.17989418	-0.17989418	-0.17989418	-0.17989418	-0.17989418	-0.17989418	-0.17989418	-0.17989418	-0.17989418	-0.17989418	-0.17989418	-0.17989418	-0.17989418	0.8201058	-0.17989418	-0.17989418	-0.17989418	0.8201058	-0.17989418	-0.17989418	0.32010582	-0.17989418	0.32010582	0.8201058	-0.17989418	-0.17989418	-0.17989418	0.32010582	0.32010582	-0.17989418	-0.17989418	-0.17989418
FLJ20712_P984_R	-0.1005291	-0.1005291	0.3994709	-0.1005291	0.3994709	-0.1005291	0.3994709	0.3994709	-0.1005291	0.3994709	-0.1005291	-0.1005291	-0.1005291	0.3994709	0.3994709	-0.1005291	-0.1005291	-0.1005291	0.3994709	-0.6005291	-0.1005291	-0.1005291	0.3994709	0.3994709	-0.1005291	0.3994709	-0.1005291	-0.6005291	-0.1005291	-0.6005291	0.3994709	0.3994709	0.3994709	-0.6005291	-0.6005291	-0.1005291	-0.1005291	0.3994709	-0.1005291	-0.1005291	-0.1005291	-0.6005291	0.3994709	-0.6005291	0.3994709	-0.1005291	-0.1005291	0.3994709	0.3994709
FLT1_E444_F	-0.0026455026	-0.0026455026	-0.0026455026	-0.0026455026	-0.0026455026	-0.0026455026	-0.0026455026	-0.0026455026	-0.0026455026	-0.0026455026	-0.0026455026	-0.0026455026	-0.0026455026	-0.0026455026	-0.0026455026	-0.0026455026	-0.0026455026	-0.0026455026	-0.0026455026	-0.0026455026	-0.0026455026	-0.0026455026	-0.0026455026	-0.0026455026	-0.0026455026	-0.0026455026	-0.0026455026	-0.0026455026	-0.0026455026	-0.0026455026	-0.0026455026	-0.0026455026	-0.0026455026	-0.0026455026	-0.0026455026	-0.0026455026	-0.0026455026	-0.0026455026	-0.0026455026	-0.0026455026	-0.0026455026	-0.0026455026	-0.0026455026	-0.0026455026	-0.0026455026	-0.0026455026	-0.0026455026	-0.0026455026	-0.0026455026
FLT1_P302_F	-0.03968254	-0.03968254	-0.03968254	-0.03968254	-0.03968254	-0.03968254	-0.03968254	-0.03968254	-0.03968254	-0.03968254	-0.03968254	-0.03968254	-0.03968254	-0.03968254	-0.03968254	-0.03968254	-0.03968254	-0.03968254	-0.03968254	-0.03968254	-0.03968254	-0.03968254	-0.03968254	-0.03968254	-0.03968254	-0.03968254	-0.03968254	-0.03968254	-0.03968254	-0.03968254	-0.03968254	-0.03968254	-0.03968254	-0.03968254	-0.03968254	-0.03968254	-0.03968254	-0.03968254	-0.03968254	-0.03968254	-0.03968254	-0.03968254	-0.03968254	-0.03968254	-0.03968254	-0.03968254	-0.03968254	-0.03968254	0.46031746
FLT1_P615_R	-0.13492064	-0.13492064	-0.13492064	-0.13492064	0.36507937	-0.13492064	-0.13492064	0.36507937	0.36507937	-0.13492064	-0.13492064	-0.13492064	-0.13492064	-0.13492064	-0.13492064	-0.13492064	-0.13492064	-0.13492064	-0.13492064	-0.13492064	-0.13492064	-0.13492064	-0.13492064	-0.13492064	-0.13492064	-0.13492064	-0.13492064	-0.13492064	-0.13492064	-0.13492064	0.36507937	-0.13492064	-0.13492064	-0.13492064	-0.13492064	-0.13492064	-0.13492064	-0.13492064	-0.13492064	0.36507937	-0.13492064	-0.13492064	-0.13492064	-0.13492064	-0.13492064	-0.13492064	-0.13492064	-0.13492064	-0.13492064
FLT3_E326_R	-0.06613757	0.43386245	-0.06613757	-0.06613757	-0.06613757	-0.06613757	-0.06613757	-0.06613757	-0.06613757	-0.06613757	-0.06613757	-0.06613757	-0.06613757	-0.06613757	-0.06613757	-0.06613757	-0.06613757	-0.06613757	-0.06613757	-0.06613757	-0.06613757	0.43386245	-0.06613757	-0.06613757	-0.06613757	-0.06613757	-0.06613757	-0.06613757	-0.06613757	-0.06613757	-0.06613757	-0.06613757	-0.06613757	-0.06613757	-0.06613757	-0.06613757	-0.06613757	-0.06613757	-0.06613757	-0.06613757	-0.06613757	0.43386245	-0.06613757	-0.06613757	-0.06613757	0.43386245	-0.06613757	-0.06613757	-0.06613757
FLT3_P302_F	-0.007936508	-0.007936508	-0.007936508	-0.007936508	-0.007936508	-0.007936508	-0.007936508	-0.007936508	-0.007936508	-0.007936508	-0.007936508	-0.007936508	-0.007936508	-0.007936508	-0.007936508	-0.007936508	-0.007936508	-0.007936508	-0.007936508	-0.007936508	-0.007936508	-0.007936508	-0.007936508	-0.007936508	-0.007936508	-0.007936508	-0.007936508	-0.007936508	-0.007936508	-0.007936508	-0.007936508	-0.007936508	-0.007936508	-0.007936508	-0.007936508	-0.007936508	-0.007936508	-0.007936508	-0.007936508	-0.007936508	-0.007936508	-0.007936508	-0.007936508	-0.007936508	-0.007936508	-0.007936508	-0.007936508	-0.007936508	-0.007936508
FLT4_E206_F	-0.07936508	-0.07936508	-0.07936508	-0.07936508	-0.07936508	-0.07936508	-0.07936508	-0.07936508	-0.07936508	-0.07936508	-0.07936508	-0.07936508	-0.07936508	-0.07936508	0.42063493	-0.07936508	-0.07936508	-0.07936508	-0.07936508	-0.07936508	-0.07936508	0.9206349	-0.07936508	-0.07936508	-0.07936508	-0.07936508	-0.07936508	-0.07936508	-0.07936508	-0.07936508	-0.07936508	-0.07936508	-0.07936508	-0.07936508	-0.07936508	-0.07936508	-0.07936508	-0.07936508	-0.07936508	-0.07936508	-0.07936508	-0.07936508	-0.07936508	-0.07936508	0.42063493	-0.07936508	-0.07936508	-0.07936508	-0.07936508
FLT4_P180_R	-0.076719575	-0.076719575	-0.076719575	-0.076719575	-0.076719575	-0.076719575	-0.076719575	-0.076719575	-0.076719575	-0.076719575	-0.076719575	-0.076719575	-0.076719575	-0.076719575	0.9232804	-0.076719575	-0.076719575	-0.076719575	-0.076719575	-0.076719575	-0.076719575	0.9232804	-0.076719575	-0.076719575	-0.076719575	-0.076719575	-0.076719575	-0.076719575	-0.076719575	-0.076719575	-0.076719575	-0.076719575	-0.076719575	-0.076719575	-0.076719575	-0.076719575	-0.076719575	-0.076719575	-0.076719575	-0.076719575	-0.076719575	-0.076719575	-0.076719575	-0.076719575	-0.076719575	-0.076719575	-0.076719575	0.42328042	-0.076719575
FMR1_P62_R	0.38624337	-0.11375661	-0.11375661	-0.11375661	-0.11375661	-0.11375661	0.38624337	-0.11375661	-0.11375661	0.38624337	-0.11375661	-0.11375661	0.38624337	-0.11375661	-0.11375661	-0.11375661	-0.11375661	-0.11375661	-0.11375661	0.38624337	0.38624337	-0.6137566	-0.11375661	-0.11375661	-0.11375661	-0.11375661	-0.11375661	-0.11375661	-0.6137566	-0.11375661	-0.11375661	0.38624337	-0.11375661	0.38624337	-0.6137566	-0.11375661	-0.11375661	0.38624337	0.38624337	0.38624337	-0.11375661	0.38624337	-0.6137566	-0.6137566	0.38624337	0.38624337	0.38624337	0.38624337	-0.11375661
FN1_E469_F	-0.026455026	0.47354499	-0.026455026	-0.026455026	-0.026455026	-0.026455026	-0.026455026	-0.026455026	-0.026455026	-0.026455026	-0.026455026	-0.026455026	-0.026455026	-0.026455026	-0.026455026	-0.026455026	-0.026455026	-0.026455026	-0.026455026	-0.026455026	-0.026455026	-0.026455026	-0.026455026	-0.026455026	-0.026455026	-0.026455026	-0.026455026	0.47354499	-0.026455026	-0.026455026	-0.026455026	-0.026455026	-0.026455026	0.47354499	-0.026455026	-0.026455026	-0.026455026	-0.026455026	-0.026455026	-0.026455026	-0.026455026	-0.026455026	-0.026455026	-0.026455026	-0.026455026	-0.026455026	-0.026455026	-0.026455026	-0.026455026
FN1_P229_R	-0.013227513	-0.013227513	-0.013227513	-0.013227513	-0.013227513	-0.013227513	-0.013227513	-0.013227513	-0.013227513	-0.013227513	-0.013227513	-0.013227513	-0.013227513	-0.013227513	-0.013227513	-0.013227513	-0.013227513	-0.013227513	-0.013227513	-0.013227513	-0.013227513	-0.013227513	-0.013227513	-0.013227513	-0.013227513	-0.013227513	-0.013227513	-0.013227513	-0.013227513	-0.013227513	-0.013227513	-0.013227513	-0.013227513	-0.013227513	-0.013227513	-0.013227513	-0.013227513	-0.013227513	-0.013227513	-0.013227513	-0.013227513	-0.013227513	-0.013227513	-0.013227513	-0.013227513	-0.013227513	-0.013227513	-0.013227513	-0.013227513
FOLR1_E368_R	0.0	0.0	0.0	0.0	0.0	0.0	0.0	0.0	0.0	0.0	0.0	0.0	0.0	0.0	0.0	0.0	0.0	0.0	0.0	0.0	0.0	0.0	0.0	0.0	0.0	0.0	0.0	0.0	0.0	0.0	0.0	0.0	0.0	0.0	0.0	0.0	0.0	0.0	0.0	0.0	0.0	0.0	0.0	0.0	0.0	0.0	0.0	0.0	0.0
FOSL2_E384_R	-0.65873015	0.34126985	0.34126985	0.34126985	-0.15873016	0.34126985	-0.15873016	0.34126985	-0.15873016	0.34126985	0.34126985	-0.65873015	0.34126985	0.34126985	-0.65873015	0.34126985	0.34126985	0.34126985	-0.65873015	0.34126985	0.34126985	-0.65873015	-0.15873016	-0.65873015	-0.15873016	0.34126985	0.34126985	0.34126985	0.34126985	-0.65873015	-0.65873015	0.34126985	0.34126985	0.34126985	-0.15873016	0.34126985	0.34126985	0.34126985	0.34126985	-0.15873016	0.34126985	0.34126985	-0.15873016	0.34126985	-0.15873016	0.34126985	-0.65873015	-0.15873016	0.34126985
FRK_P258_F	-0.044973545	-0.044973545	0.45502645	0.45502645	0.45502645	-0.044973545	-0.54497355	0.45502645	-0.54497355	0.45502645	-0.044973545	-0.044973545	-0.044973545	0.45502645	0.45502645	-0.044973545	0.45502645	-0.044973545	0.45502645	-0.044973545	-0.044973545	-0.044973545	0.45502645	-0.044973545	0.45502645	-0.044973545	-0.044973545	-0.54497355	-0.54497355	0.45502645	0.45502645	0.45502645	0.45502645	-0.044973545	-0.044973545	-0.044973545	0.45502645	0.45502645	0.45502645	-0.044973545	-0.044973545	-0.044973545	-0.044973545	0.45502645	-0.044973545	-0.54497355	-0.044973545	0.45502645	-0.044973545
FRK_P36_F	0.12962963	-0.37037036	0.12962963	0.12962963	0.12962963	0.12962963	0.12962963	0.6296296	-0.37037036	0.12962963	0.12962963	-0.37037036	-0.37037036	0.12962963	0.12962963	-0.37037036	0.12962963	0.12962963	0.12962963	0.12962963	-0.37037036	0.12962963	0.6296296	0.12962963	0.12962963	0.12962963	0.12962963	-0.37037036	0.6296296	0.12962963	0.12962963	0.12962963	0.12962963	0.12962963	-0.37037036	-0.37037036	0.6296296	0.6296296	0.12962963	0.6296296	0.12962963	-0.37037036	-0.37037036	0.12962963	0.12962963	-0.37037036	0.12962963	0.12962963	0.12962963
FRZB_E186_R	0.17195767	-0.32804233	-0.32804233	-0.32804233	-0.32804233	-0.32804233	-0.32804233	0.17195767	-0.32804233	0.6719577	-0.32804233	-0.32804233	0.6719577	-0.32804233	0.6719577	-0.32804233	0.17195767	0.17195767	-0.32804233	-0.32804233	0.6719577	0.6719577	-0.32804233	0.17195767	-0.32804233	0.6719577	-0.32804233	0.6719577	-0.32804233	0.6719577	0.6719577	0.17195767	0.17195767	0.6719577	0.6719577	-0.32804233	-0.32804233	-0.32804233	-0.32804233	0.6719577	0.6719577	-0.32804233	-0.32804233	-0.32804233	-0.32804233	0.6719577	-0.32804233	0.17195767	-0.32804233
FRZB_P406_F	-0.052910052	-0.052910052	-0.052910052	-0.052910052	-0.052910052	-0.052910052	-0.052910052	-0.052910052	-0.052910052	0.44708994	-0.052910052	-0.052910052	0.94708997	-0.052910052	-0.052910052	-0.052910052	-0.052910052	-0.052910052	-0.052910052	-0.052910052	-0.052910052	0.44708994	-0.052910052	-0.052910052	-0.052910052	-0.052910052	-0.052910052	0.44708994	-0.052910052	-0.052910052	-0.052910052	-0.052910052	-0.052910052	-0.052910052	0.94708997	-0.052910052	-0.052910052	-0.052910052	-0.052910052	0.44708994	-0.052910052	-0.052910052	-0.052910052	-0.052910052	-0.052910052	-0.052910052	-0.052910052	-0.052910052	-0.052910052
FVT1_P225_F	-0.031746034	-0.031746034	-0.031746034	-0.031746034	-0.031746034	-0.031746034	-0.031746034	-0.031746034	-0.031746034	-0.031746034	-0.031746034	-0.031746034	-0.031746034	-0.031746034	-0.031746034	-0.031746034	-0.031746034	-0.031746034	-0.031746034	-0.031746034	-0.031746034	-0.031746034	-0.031746034	-0.031746034	-0.031746034	-0.031746034	-0.031746034	-0.031746034	-0.031746034	-0.031746034	-0.031746034	-0.031746034	-0.031746034	-0.031746034	-0.031746034	-0.031746034	-0.031746034	-0.031746034	-0.031746034	-0.031746034	-0.031746034	-0.031746034	-0.031746034	-0.031746034	-0.031746034	-0.031746034	-0.031746034	-0.031746034	-0.031746034
FYN_P352_R	-0.044973545	-0.044973545	-0.044973545	-0.044973545	-0.044973545	-0.044973545	-0.044973545	-0.044973545	-0.044973545	-0.044973545	-0.044973545	-0.044973545	-0.044973545	-0.044973545	-0.044973545	-0.044973545	-0.044973545	-0.044973545	-0.044973545	-0.044973545	-0.044973545	-0.044973545	-0.044973545	-0.044973545	-0.044973545	-0.044973545	-0.044973545	-0.044973545	-0.044973545	-0.044973545	-0.044973545	-0.044973545	-0.044973545	-0.044973545	-0.044973545	-0.044973545	-0.044973545	-0.044973545	-0.044973545	-0.044973545	-0.044973545	-0.044973545	-0.044973545	-0.044973545	-0.044973545	0.45502645	-0.044973545	-0.044973545	-0.044973545
FZD7_E296_F	-0.005291005	-0.005291005	-0.005291005	-0.005291005	-0.005291005	-0.005291005	-0.005291005	-0.005291005	-0.005291005	-0.005291005	-0.005291005	-0.005291005	-0.005291005	-0.005291005	-0.005291005	-0.005291005	-0.005291005	-0.005291005	-0.005291005	-0.005291005	-0.005291005	-0.005291005	-0.005291005	-0.005291005	-0.005291005	-0.005291005	-0.005291005	-0.005291005	-0.005291005	-0.005291005	-0.005291005	-0.005291005	-0.005291005	-0.005291005	-0.005291005	-0.005291005	-0.005291005	-0.005291005	-0.005291005	-0.005291005	-0.005291005	-0.005291005	-0.005291005	-0.005291005	-0.005291005	-0.005291005	-0.005291005	-0.005291005	-0.005291005
FZD9_E458_F	-0.5899471	0.4100529	-0.5899471	-0.5899471	-0.5899471	-0.5899471	-0.5899471	-0.5899471	-0.5899471	-0.5899471	-0.5899471	0.4100529	-0.5899471	-0.5899471	0.4100529	-0.5899471	-0.5899471	-0.5899471	-0.5899471	-0.5899471	-0.5899471	-0.5899471	-0.5899471	-0.5899471	-0.08994709	-0.08994709	-0.5899471	-0.5899471	-0.5899471	-0.5899471	0.4100529	-0.5899471	-0.5899471	-0.5899471	-0.5899471	-0.5899471	-0.08994709	-0.5899471	-0.5899471	-0.5899471	0.4100529	-0.08994709	0.4100529	-0.08994709	0.4100529	-0.08994709	0.4100529	0.4100529	0.4100529
FZD9_P15_R	-0.005291005	-0.005291005	-0.005291005	-0.005291005	-0.005291005	-0.005291005	-0.005291005	-0.005291005	-0.005291005	-0.005291005	-0.005291005	-0.005291005	-0.005291005	-0.005291005	-0.005291005	-0.005291005	-0.005291005	-0.005291005	-0.005291005	-0.005291005	-0.005291005	-0.005291005	-0.005291005	-0.005291005	-0.005291005	-0.005291005	-0.005291005	-0.005291005	-0.005291005	-0.005291005	0.49470899	-0.005291005	-0.005291005	-0.005291005	-0.005291005	-0.005291005	-0.005291005	-0.005291005	-0.005291005	-0.005291005	-0.005291005	-0.005291005	-0.005291005	-0.005291005	-0.005291005	-0.005291005	-0.005291005	-0.005291005	-0.005291005
FZD9_P175_F	-0.05820106	0.9417989	-0.05820106	-0.05820106	-0.05820106	-0.05820106	-0.05820106	0.44179896	-0.05820106	-0.05820106	0.44179896	-0.05820106	-0.05820106	-0.05820106	-0.05820106	-0.05820106	-0.05820106	-0.05820106	-0.05820106	-0.05820106	-0.05820106	-0.05820106	-0.05820106	-0.05820106	-0.05820106	-0.05820106	-0.05820106	-0.05820106	-0.05820106	-0.05820106	0.9417989	-0.05820106	-0.05820106	-0.05820106	-0.05820106	-0.05820106	-0.05820106	-0.05820106	-0.05820106	-0.05820106	0.44179896	-0.05820106	-0.05820106	0.44179896	-0.05820106	-0.05820106	-0.05820106	-0.05820106	-0.05820106
G6PD_E190_F	0.4047619	-0.0952381	-0.0952381	-0.0952381	-0.0952381	-0.0952381	-0.0952381	-0.0952381	-0.5952381	0.4047619	0.4047619	0.4047619	0.4047619	-0.5952381	-0.0952381	-0.0952381	0.4047619	-0.0952381	-0.5952381	-0.0952381	0.4047619	-0.5952381	-0.0952381	-0.0952381	-0.0952381	0.4047619	-0.0952381	-0.0952381	-0.0952381	-0.0952381	-0.0952381	0.4047619	-0.0952381	0.4047619	0.4047619	-0.0952381	-0.0952381	0.4047619	0.4047619	-0.0952381	-0.5952381	0.4047619	0.4047619	-0.5952381	-0.0952381	0.4047619	0.4047619	0.4047619	-0.0952381
G6PD_P1065_R	0.14021164	0.14021164	-0.35978836	-0.35978836	0.14021164	-0.35978836	0.14021164	0.14021164	0.14021164	0.14021164	0.14021164	0.14021164	0.14021164	0.14021164	-0.35978836	-0.35978836	0.14021164	-0.35978836	0.14021164	0.14021164	0.14021164	-0.35978836	0.14021164	0.14021164	0.14021164	0.14021164	0.14021164	0.14021164	0.14021164	0.14021164	0.14021164	0.14021164	0.14021164	0.14021164	0.14021164	0.14021164	0.14021164	0.14021164	0.14021164	0.14021164	0.14021164	0.14021164	0.14021164	0.14021164	0.14021164	0.14021164	0.14021164	0.14021164	0.14021164
G6PD_P196_F	0.0	0.0	0.0	0.0	0.0	0.0	0.0	0.0	0.0	0.5	0.0	0.0	0.0	0.0	-0.5	0.0	0.0	0.0	-0.5	0.0	0.5	-0.5	0.0	0.0	0.0	0.0	0.0	0.0	0.0	0.0	0.0	0.0	0.0	0.5	-0.5	0.0	0.0	0.0	0.0	0.0	0.0	0.5	0.5	0.0	0.0	0.0	0.5	0.5	0.0
G6PD_P597_F	0.26190478	0.26190478	0.26190478	-0.23809524	-0.23809524	0.26190478	-0.23809524	0.26190478	-0.23809524	0.26190478	0.26190478	-0.23809524	0.26190478	-0.23809524	-0.23809524	-0.7380952	0.26190478	-0.23809524	0.26190478	-0.23809524	0.26190478	-0.23809524	-0.23809524	0.26190478	0.26190478	-0.23809524	-0.23809524	-0.23809524	0.26190478	0.26190478	0.26190478	0.26190478	-0.23809524	0.26190478	-0.23809524	0.26190478	0.26190478	0.26190478	0.26190478	0.26190478	-0.23809524	0.26190478	0.26190478	0.26190478	-0.23809524	-0.23809524	0.26190478	0.26190478	-0.23809524
GABRA5_P1016_F	0.103174604	0.103174604	0.103174604	0.103174604	0.103174604	0.103174604	0.103174604	0.103174604	0.103174604	0.103174604	0.103174604	0.103174604	0.103174604	0.103174604	-0.3968254	0.103174604	0.103174604	0.103174604	0.103174604	0.103174604	0.103174604	0.103174604	0.103174604	0.103174604	0.103174604	0.103174604	0.103174604	0.103174604	0.103174604	0.103174604	0.103174604	0.103174604	0.103174604	0.103174604	-0.3968254	0.103174604	0.103174604	0.103174604	0.103174604	0.103174604	-0.3968254	0.103174604	-0.3968254	0.103174604	0.103174604	-0.3968254	0.103174604	0.103174604	0.103174604
GABRA5_P862_R	-0.36507937	0.13492064	0.13492064	0.13492064	0.13492064	0.13492064	0.13492064	0.13492064	0.13492064	0.13492064	0.13492064	0.13492064	0.13492064	0.13492064	-0.36507937	0.13492064	0.13492064	0.13492064	0.13492064	0.13492064	0.13492064	0.13492064	0.13492064	0.13492064	0.13492064	0.13492064	0.13492064	0.13492064	0.13492064	-0.36507937	0.13492064	0.13492064	0.13492064	-0.36507937	-0.36507937	0.13492064	0.13492064	0.13492064	0.13492064	0.13492064	-0.36507937	0.13492064	-0.36507937	0.13492064	0.13492064	0.13492064	0.13492064	-0.36507937	0.13492064
GABRB3_E42_F	-0.15079366	-0.15079366	-0.15079366	-0.15079366	0.34920636	-0.15079366	-0.15079366	-0.15079366	-0.15079366	-0.15079366	-0.15079366	-0.15079366	-0.15079366	-0.15079366	-0.15079366	-0.15079366	-0.15079366	-0.15079366	-0.15079366	-0.15079366	-0.15079366	-0.15079366	-0.15079366	-0.15079366	-0.15079366	-0.15079366	-0.15079366	-0.15079366	-0.15079366	-0.15079366	0.34920636	-0.15079366	-0.15079366	-0.15079366	0.34920636	-0.15079366	-0.15079366	-0.15079366	-0.15079366	-0.15079366	-0.15079366	-0.15079366	-0.15079366	-0.15079366	-0.15079366	0.34920636	-0.15079366	-0.15079366	-0.15079366
GABRG3_E123_R	0.01058201	0.01058201	0.01058201	0.01058201	0.01058201	0.01058201	0.01058201	0.01058201	0.01058201	0.01058201	0.01058201	0.01058201	0.01058201	0.01058201	0.01058201	0.01058201	0.01058201	0.01058201	0.01058201	0.01058201	0.01058201	0.01058201	0.01058201	0.01058201	0.01058201	0.01058201	0.01058201	0.01058201	0.01058201	0.01058201	0.01058201	0.01058201	0.01058201	0.01058201	0.01058201	0.01058201	0.01058201	0.01058201	0.01058201	0.01058201	0.01058201	0.01058201	0.01058201	0.01058201	0.01058201	0.01058201	0.01058201	0.01058201	0.01058201
GABRG3_P75_F	-0.4153439	0.08465608	0.08465608	0.08465608	0.08465608	0.08465608	0.08465608	0.08465608	0.08465608	0.08465608	0.08465608	0.08465608	0.08465608	0.08465608	-0.4153439	0.08465608	0.08465608	0.08465608	-0.4153439	0.08465608	0.08465608	0.08465608	0.08465608	0.08465608	-0.4153439	0.08465608	0.08465608	0.08465608	0.08465608	0.08465608	0.08465608	0.08465608	0.08465608	0.08465608	0.08465608	0.08465608	0.08465608	0.08465608	0.08465608	-0.4153439	0.08465608	-0.4153439	0.08465608	-0.91534394	0.08465608	0.08465608	0.08465608	0.08465608	0.08465608
GADD45A_P737_R	-0.4047619	-0.4047619	-0.4047619	-0.4047619	-0.4047619	-0.4047619	-0.4047619	-0.4047619	-0.4047619	-0.4047619	-0.4047619	-0.4047619	-0.4047619	-0.4047619	0.5952381	0.0952381	-0.4047619	-0.4047619	-0.4047619	-0.4047619	0.0952381	-0.4047619	0.0952381	-0.4047619	-0.4047619	0.0952381	-0.4047619	0.0952381	-0.4047619	-0.4047619	0.0952381	-0.4047619	0.0952381	-0.4047619	0.0952381	-0.4047619	0.0952381	0.0952381	-0.4047619	0.0952381	-0.4047619	-0.4047619	-0.4047619	0.0952381	0.0952381	-0.4047619	0.0952381	-0.4047619	-0.4047619
GALR1_E52_F	-0.26455027	0.73544973	-0.26455027	-0.26455027	-0.26455027	-0.26455027	-0.26455027	-0.26455027	-0.26455027	-0.26455027	-0.26455027	0.23544973	-0.26455027	-0.26455027	0.73544973	-0.26455027	-0.26455027	-0.26455027	-0.26455027	0.73544973	-0.26455027	-0.26455027	-0.26455027	0.23544973	-0.26455027	-0.26455027	0.23544973	0.73544973	-0.26455027	-0.26455027	0.23544973	0.23544973	-0.26455027	-0.26455027	0.73544973	-0.26455027	0.23544973	-0.26455027	-0.26455027	0.23544973	0.23544973	0.73544973	-0.26455027	-0.26455027	0.73544973	0.23544973	-0.26455027	-0.26455027	-0.26455027
GALR1_P80_F	-0.074074075	0.42592594	-0.074074075	-0.074074075	-0.074074075	-0.074074075	-0.074074075	-0.074074075	0.42592594	-0.074074075	-0.074074075	-0.074074075	-0.074074075	-0.074074075	0.42592594	-0.074074075	-0.074074075	-0.074074075	-0.074074075	-0.074074075	-0.074074075	-0.074074075	-0.074074075	-0.074074075	0.42592594	-0.074074075	-0.074074075	0.42592594	-0.074074075	-0.074074075	-0.074074075	-0.074074075	-0.074074075	-0.074074075	0.42592594	-0.074074075	0.42592594	-0.074074075	-0.074074075	-0.074074075	-0.074074075	-0.074074075	-0.074074075	-0.074074075	-0.074074075	-0.074074075	-0.074074075	-0.074074075	-0.074074075
GAS1_E22_F	-0.005291005	-0.005291005	-0.005291005	-0.005291005	-0.005291005	-0.005291005	-0.005291005	-0.005291005	-0.005291005	-0.005291005	-0.005291005	-0.005291005	-0.005291005	-0.005291005	-0.005291005	-0.005291005	-0.005291005	-0.005291005	-0.005291005	-0.005291005	-0.005291005	-0.005291005	-0.005291005	-0.005291005	-0.005291005	-0.005291005	-0.005291005	-0.005291005	-0.005291005	-0.005291005	-0.005291005	-0.005291005	-0.005291005	-0.005291005	-0.005291005	-0.005291005	-0.005291005	-0.005291005	-0.005291005	-0.005291005	-0.005291005	-0.005291005	-0.005291005	-0.005291005	-0.005291005	-0.005291005	-0.005291005	-0.005291005	-0.005291005
GAS1_P754_R	-0.01058201	-0.01058201	-0.01058201	-0.01058201	-0.01058201	-0.01058201	-0.01058201	-0.01058201	-0.01058201	-0.01058201	-0.01058201	-0.01058201	-0.01058201	-0.01058201	-0.01058201	-0.01058201	-0.01058201	-0.01058201	-0.01058201	-0.01058201	-0.01058201	-0.01058201	-0.01058201	-0.01058201	-0.01058201	-0.01058201	-0.01058201	-0.01058201	-0.01058201	-0.01058201	-0.01058201	-0.01058201	-0.01058201	-0.01058201	-0.01058201	-0.01058201	-0.01058201	-0.01058201	-0.01058201	-0.01058201	-0.01058201	-0.01058201	-0.01058201	-0.01058201	-0.01058201	-0.01058201	-0.01058201	-0.01058201	-0.01058201
GAS7_E148_F	-0.14550264	0.8544974	-0.14550264	-0.14550264	0.35449734	-0.14550264	-0.14550264	-0.14550264	-0.14550264	-0.14550264	-0.14550264	0.8544974	-0.14550264	-0.14550264	0.35449734	-0.14550264	-0.14550264	-0.14550264	0.35449734	0.8544974	-0.14550264	0.8544974	-0.14550264	-0.14550264	-0.14550264	-0.14550264	0.8544974	0.35449734	-0.14550264	-0.14550264	-0.14550264	-0.14550264	-0.14550264	-0.14550264	-0.14550264	-0.14550264	-0.14550264	-0.14550264	-0.14550264	-0.14550264	-0.14550264	-0.14550264	-0.14550264	-0.14550264	-0.14550264	-0.14550264	-0.14550264	-0.14550264	-0.14550264
GAS7_P622_R	-0.12433863	0.37566137	-0.6243386	-0.12433863	0.37566137	-0.6243386	-0.6243386	-0.12433863	-0.6243386	-0.6243386	0.37566137	0.37566137	-0.6243386	0.37566137	0.37566137	-0.6243386	-0.6243386	-0.6243386	0.37566137	-0.12433863	-0.6243386	0.37566137	-0.12433863	-0.6243386	-0.6243386	-0.6243386	0.37566137	0.37566137	-0.6243386	-0.12433863	-0.6243386	-0.6243386	-0.6243386	-0.12433863	-0.12433863	-0.6243386	-0.12433863	-0.12433863	-0.12433863	-0.6243386	0.37566137	0.37566137	-0.12433863	0.37566137	-0.12433863	0.37566137	-0.6243386	0.37566137	-0.12433863
GATA6_P21_R	-0.0026455026	-0.0026455026	-0.0026455026	-0.0026455026	-0.0026455026	-0.0026455026	-0.0026455026	-0.0026455026	-0.0026455026	-0.0026455026	-0.0026455026	-0.0026455026	-0.0026455026	-0.0026455026	-0.0026455026	-0.0026455026	-0.0026455026	-0.0026455026	-0.0026455026	-0.0026455026	-0.0026455026	-0.0026455026	-0.0026455026	-0.0026455026	-0.0026455026	-0.0026455026	-0.0026455026	-0.0026455026	-0.0026455026	-0.0026455026	-0.0026455026	-0.0026455026	-0.0026455026	-0.0026455026	-0.0026455026	-0.0026455026	-0.0026455026	-0.0026455026	-0.0026455026	-0.0026455026	-0.0026455026	-0.0026455026	-0.0026455026	-0.0026455026	-0.0026455026	-0.0026455026	-0.0026455026	-0.0026455026	-0.0026455026
GATA6_P726_F	-0.052910052	-0.052910052	-0.052910052	-0.052910052	-0.052910052	-0.052910052	-0.052910052	-0.052910052	-0.052910052	-0.052910052	-0.052910052	-0.052910052	-0.052910052	-0.052910052	-0.052910052	-0.052910052	-0.052910052	-0.052910052	-0.052910052	-0.052910052	-0.052910052	-0.052910052	-0.052910052	-0.052910052	0.44708994	-0.052910052	-0.052910052	-0.052910052	-0.052910052	-0.052910052	-0.052910052	-0.052910052	-0.052910052	-0.052910052	-0.052910052	-0.052910052	-0.052910052	-0.052910052	-0.052910052	-0.052910052	-0.052910052	-0.052910052	-0.052910052	-0.052910052	-0.052910052	-0.052910052	-0.052910052	-0.052910052	-0.052910052
GDF10_P95_R	-0.16666667	-0.16666667	-0.16666667	-0.16666667	-0.16666667	-0.16666667	-0.16666667	-0.16666667	-0.16666667	-0.16666667	-0.16666667	-0.16666667	-0.16666667	0.33333334	0.33333334	0.33333334	-0.16666667	-0.16666667	-0.16666667	-0.16666667	-0.16666667	0.33333334	-0.16666667	-0.16666667	-0.16666667	0.33333334	-0.16666667	-0.16666667	-0.16666667	-0.16666667	-0.16666667	-0.16666667	-0.16666667	-0.16666667	-0.16666667	-0.16666667	-0.16666667	-0.16666667	-0.16666667	0.8333333	-0.16666667	0.33333334	-0.16666667	-0.16666667	-0.16666667	0.8333333	-0.16666667	-0.16666667	-0.16666667
GFAP_P1214_F	0.0	0.0	0.0	0.0	0.0	0.0	0.0	0.0	0.0	0.0	0.0	0.0	0.0	0.0	0.0	0.0	0.0	0.0	0.0	0.0	0.0	0.0	0.0	0.0	0.0	0.0	0.0	0.0	0.0	0.0	0.0	0.0	0.0	0.0	0.0	0.0	0.0	0.0	0.0	0.0	0.0	0.0	0.0	0.0	0.0	0.0	0.0	0.0	0.0
GFAP_P56_R	-0.07936508	0.42063493	-0.07936508	-0.07936508	0.42063493	0.42063493	0.42063493	0.42063493	0.42063493	0.42063493	0.42063493	-0.07936508	-0.5793651	0.42063493	-0.5793651	0.42063493	-0.07936508	0.42063493	0.42063493	0.42063493	-0.07936508	-0.5793651	0.42063493	-0.5793651	0.42063493	-0.07936508	0.42063493	-0.07936508	-0.07936508	-0.07936508	0.42063493	-0.07936508	0.42063493	-0.07936508	-0.07936508	-0.07936508	-0.07936508	-0.07936508	0.42063493	-0.07936508	-0.07936508	-0.5793651	0.42063493	0.42063493	-0.07936508	-0.07936508	-0.07936508	-0.07936508	-0.07936508
GFI1_E136_F	0.47089946	0.47089946	-0.52910054	-0.52910054	0.47089946	0.47089946	-0.52910054	0.47089946	-0.52910054	-0.02910053	-0.02910053	-0.02910053	-0.02910053	-0.52910054	-0.02910053	-0.02910053	-0.02910053	-0.52910054	-0.02910053	0.47089946	-0.52910054	0.47089946	0.47089946	-0.52910054	-0.02910053	-0.52910054	-0.52910054	0.47089946	-0.02910053	-0.52910054	0.47089946	-0.52910054	-0.02910053	0.47089946	-0.52910054	-0.52910054	-0.02910053	-0.02910053	-0.02910053	-0.52910054	-0.52910054	-0.52910054	0.47089946	0.47089946	-0.02910053	0.47089946	0.47089946	0.47089946	-0.02910053
GFI1_P208_R	0.05026455	0.05026455	-0.44973546	-0.44973546	0.05026455	0.05026455	0.05026455	0.05026455	0.05026455	0.05026455	0.05026455	0.05026455	0.05026455	-0.94973546	0.05026455	0.05026455	0.05026455	-0.44973546	0.05026455	0.05026455	-0.94973546	0.05026455	0.05026455	0.05026455	0.05026455	0.05026455	0.05026455	0.05026455	-0.44973546	-0.44973546	0.05026455	-0.44973546	0.05026455	0.05026455	-0.44973546	0.05026455	0.05026455	0.05026455	0.05026455	0.05026455	-0.44973546	0.05026455	0.05026455	0.05026455	0.05026455	0.05026455	0.05026455	0.05026455	0.05026455
GFI1_P45_R	0.7222222	0.22222222	-0.2777778	-0.2777778	0.22222222	0.7222222	-0.2777778	0.22222222	-0.2777778	0.22222222	0.22222222	0.22222222	0.22222222	-0.2777778	0.22222222	-0.2777778	-0.2777778	-0.2777778	0.22222222	0.7222222	-0.2777778	0.7222222	-0.2777778	-0.2777778	0.22222222	-0.2777778	0.7222222	0.7222222	0.22222222	-0.2777778	-0.2777778	-0.2777778	-0.2777778	0.22222222	-0.2777778	-0.2777778	-0.2777778	-0.2777778	0.22222222	-0.2777778	-0.2777778	0.22222222	0.7222222	-0.2777778	-0.2777778	0.22222222	-0.2777778	0.22222222	-0.2777778
GJB2_E43_F	-0.06878307	-0.06878307	-0.06878307	-0.06878307	-0.06878307	-0.06878307	-0.06878307	-0.06878307	-0.06878307	-0.06878307	-0.06878307	-0.06878307	-0.06878307	-0.06878307	-0.06878307	-0.06878307	-0.06878307	-0.06878307	-0.06878307	-0.06878307	-0.06878307	-0.06878307	-0.06878307	-0.06878307	-0.06878307	-0.06878307	-0.06878307	-0.06878307	0.43121693	-0.06878307	-0.06878307	-0.06878307	-0.06878307	-0.06878307	-0.06878307	-0.06878307	-0.06878307	0.43121693	-0.06878307	-0.06878307	-0.06878307	-0.06878307	-0.06878307	-0.06878307	-0.06878307	0.93121696	-0.06878307	-0.06878307	-0.06878307
GJB2_P791_R	-0.055555556	-0.055555556	-0.055555556	-0.055555556	-0.055555556	-0.055555556	-0.055555556	-0.055555556	-0.055555556	-0.055555556	-0.055555556	-0.055555556	-0.055555556	-0.055555556	-0.055555556	0.44444445	-0.055555556	-0.055555556	-0.055555556	-0.055555556	-0.055555556	-0.055555556	-0.055555556	-0.055555556	-0.055555556	-0.055555556	-0.055555556	-0.055555556	-0.055555556	-0.055555556	-0.055555556	-0.055555556	-0.055555556	-0.055555556	-0.055555556	-0.055555556	-0.055555556	-0.055555556	-0.055555556	-0.055555556	-0.055555556	-0.055555556	-0.055555556	-0.055555556	-0.055555556	0.44444445	-0.055555556	-0.055555556	-0.055555556
GJB2_P931_R	0.45502645	0.45502645	-0.54497355	0.45502645	-0.044973545	-0.044973545	-0.54497355	-0.044973545	-0.54497355	0.45502645	-0.044973545	-0.54497355	-0.044973545	-0.54497355	-0.044973545	0.45502645	-0.044973545	-0.044973545	-0.044973545	-0.044973545	0.45502645	0.45502645	-0.54497355	-0.54497355	-0.044973545	0.45502645	-0.044973545	-0.044973545	-0.54497355	-0.044973545	-0.044973545	-0.044973545	-0.044973545	-0.044973545	-0.044973545	-0.54497355	-0.044973545	-0.044973545	-0.044973545	-0.54497355	0.45502645	0.45502645	0.45502645	0.45502645	0.45502645	0.45502645	-0.54497355	-0.54497355	-0.044973545
GLA_E98_R	0.17989418	0.17989418	-0.32010582	0.6798942	-0.32010582	-0.32010582	-0.32010582	0.17989418	-0.32010582	0.17989418	-0.32010582	0.17989418	0.17989418	-0.32010582	0.17989418	-0.32010582	0.17989418	-0.32010582	-0.32010582	0.17989418	0.17989418	-0.32010582	0.17989418	-0.32010582	-0.32010582	0.17989418	0.17989418	-0.32010582	0.17989418	-0.32010582	-0.32010582	0.17989418	0.17989418	0.17989418	-0.32010582	-0.32010582	0.17989418	0.17989418	0.17989418	0.17989418	-0.32010582	0.6798942	0.17989418	-0.32010582	0.17989418	0.17989418	0.17989418	0.17989418	-0.32010582
GLA_P112_F	0.09259259	0.09259259	-0.4074074	0.09259259	0.09259259	-0.4074074	0.09259259	0.09259259	-0.4074074	0.09259259	0.09259259	0.09259259	0.09259259	0.09259259	0.09259259	0.09259259	0.09259259	0.09259259	0.09259259	0.09259259	0.09259259	-0.4074074	0.09259259	0.09259259	0.09259259	0.09259259	0.09259259	0.09259259	0.09259259	-0.4074074	0.09259259	0.09259259	0.09259259	0.09259259	-0.4074074	0.09259259	0.09259259	0.09259259	0.09259259	0.09259259	0.09259259	0.09259259	0.09259259	-0.4074074	0.09259259	0.09259259	0.09259259	0.09259259	0.09259259
GLA_P343_R	-0.18253969	0.31746033	-0.18253969	-0.18253969	0.31746033	-0.18253969	0.31746033	-0.18253969	-0.18253969	-0.18253969	0.31746033	0.31746033	0.31746033	-0.18253969	-0.18253969	-0.18253969	-0.18253969	-0.18253969	-0.18253969	0.31746033	0.31746033	-0.6825397	-0.18253969	-0.18253969	-0.18253969	0.31746033	-0.18253969	-0.18253969	-0.18253969	-0.18253969	-0.18253969	0.31746033	0.31746033	-0.18253969	-0.6825397	-0.18253969	-0.18253969	0.31746033	0.31746033	-0.18253969	-0.18253969	0.31746033	-0.6825397	-0.18253969	0.31746033	0.31746033	0.31746033	0.31746033	-0.18253969
GLI2_E90_F	0.01058201	0.01058201	0.01058201	0.01058201	0.01058201	0.01058201	0.01058201	0.01058201	0.01058201	0.01058201	0.01058201	0.01058201	0.01058201	0.01058201	0.01058201	0.01058201	0.01058201	0.01058201	0.01058201	0.01058201	0.01058201	0.01058201	0.01058201	0.01058201	0.01058201	0.01058201	0.01058201	0.01058201	0.01058201	0.01058201	0.01058201	0.01058201	0.01058201	0.01058201	0.01058201	0.01058201	0.01058201	0.01058201	0.01058201	0.01058201	0.01058201	0.01058201	0.01058201	0.01058201	0.01058201	0.01058201	0.01058201	0.01058201	0.01058201
GLI2_P295_F	0.02910053	0.02910053	0.02910053	0.02910053	0.02910053	0.02910053	0.02910053	0.02910053	0.02910053	0.02910053	0.02910053	0.02910053	0.02910053	0.02910053	0.02910053	0.02910053	0.02910053	0.02910053	0.02910053	0.02910053	0.02910053	-0.47089946	0.02910053	0.02910053	0.02910053	0.02910053	0.02910053	0.02910053	0.02910053	0.02910053	0.02910053	0.02910053	0.02910053	0.02910053	0.02910053	0.02910053	0.02910053	0.02910053	0.02910053	0.02910053	0.02910053	0.02910053	0.02910053	0.02910053	0.02910053	0.02910053	0.02910053	0.02910053	0.02910053
GLI3_P453_R	-0.044973545	0.95502645	-0.044973545	-0.044973545	-0.044973545	-0.044973545	-0.044973545	-0.044973545	-0.044973545	-0.044973545	-0.044973545	-0.044973545	-0.044973545	-0.044973545	-0.044973545	0.45502645	-0.044973545	0.45502645	-0.044973545	-0.044973545	-0.044973545	0.45502645	-0.044973545	-0.044973545	-0.044973545	-0.044973545	-0.044973545	0.45502645	-0.044973545	-0.044973545	0.45502645	-0.044973545	-0.044973545	-0.044973545	-0.044973545	0.45502645	-0.044973545	-0.044973545	-0.044973545	-0.044973545	0.95502645	-0.044973545	-0.044973545	-0.044973545	-0.044973545	-0.044973545	-0.044973545	-0.044973545	-0.044973545
GML_E144_F	0.12962963	0.12962963	0.12962963	0.12962963	0.12962963	0.12962963	0.12962963	0.12962963	-0.37037036	0.12962963	0.12962963	0.12962963	-0.8703704	0.12962963	-0.37037036	0.12962963	-0.37037036	0.12962963	0.12962963	-0.37037036	0.12962963	0.12962963	-0.37037036	0.12962963	-0.8703704	0.12962963	0.12962963	0.12962963	0.12962963	0.12962963	0.12962963	0.12962963	0.12962963	0.12962963	-0.37037036	0.12962963	0.12962963	0.12962963	0.12962963	0.12962963	0.12962963	-0.37037036	0.12962963	-0.37037036	0.12962963	0.12962963	0.12962963	0.12962963	0.12962963
GML_P281_R	0.105820104	0.105820104	0.105820104	0.105820104	0.105820104	-0.39417988	0.105820104	0.105820104	-0.39417988	0.105820104	0.105820104	0.105820104	0.105820104	0.105820104	0.105820104	0.105820104	0.105820104	0.105820104	0.105820104	0.105820104	0.105820104	0.105820104	0.105820104	0.105820104	0.105820104	0.105820104	-0.39417988	0.105820104	0.105820104	0.105820104	0.105820104	0.105820104	0.105820104	-0.39417988	0.105820104	-0.39417988	0.105820104	-0.39417988	0.105820104	0.105820104	0.105820104	-0.39417988	-0.39417988	-0.8941799	-0.39417988	0.105820104	0.105820104	0.105820104	0.105820104
GNAS_E58_F	0.026455026	0.026455026	0.026455026	0.026455026	0.026455026	0.026455026	0.026455026	0.026455026	0.026455026	0.026455026	0.026455026	-0.47354499	-0.47354499	0.026455026	0.026455026	0.026455026	0.026455026	0.026455026	0.026455026	0.026455026	0.026455026	0.026455026	0.026455026	0.026455026	0.026455026	0.026455026	0.026455026	0.026455026	0.026455026	0.026455026	0.026455026	0.026455026	0.026455026	0.026455026	0.026455026	0.026455026	0.026455026	0.026455026	0.026455026	0.026455026	0.026455026	0.026455026	0.026455026	0.026455026	0.026455026	0.026455026	0.026455026	0.026455026	0.026455026
GNAS_P86_F	0.10846561	0.10846561	0.10846561	0.10846561	0.10846561	0.10846561	-0.8915344	0.10846561	0.10846561	0.10846561	0.10846561	-0.3915344	-0.3915344	0.10846561	0.10846561	0.10846561	0.10846561	0.10846561	0.10846561	0.10846561	0.10846561	0.10846561	0.10846561	0.10846561	0.10846561	0.10846561	0.10846561	0.10846561	0.10846561	0.10846561	0.10846561	-0.3915344	0.10846561	0.10846561	0.10846561	0.10846561	0.10846561	0.10846561	0.10846561	0.10846561	0.10846561	-0.3915344	0.10846561	0.10846561	0.10846561	0.10846561	0.10846561	-0.3915344	0.10846561
GNG7_E310_R	0.0	0.0	0.0	0.0	0.0	0.0	0.0	0.0	0.0	0.0	0.0	0.0	0.0	0.0	0.0	0.0	0.0	0.0	0.0	0.0	0.0	0.0	0.0	0.0	0.0	0.0	0.0	0.0	0.0	0.0	0.0	0.0	0.0	0.0	0.0	0.0	0.0	0.0	0.0	0.0	0.0	0.0	0.0	0.0	0.0	0.0	0.0	0.0	0.0
GNG7_P903_F	0.0	0.0	0.0	0.0	0.0	0.0	0.0	0.0	0.0	0.0	0.0	0.0	0.0	0.0	0.0	0.0	0.0	0.0	0.0	0.0	0.0	0.0	0.0	0.0	0.0	0.0	0.0	0.0	0.0	0.0	0.0	0.0	0.0	0.0	0.0	0.0	0.0	0.0	0.0	0.0	0.0	0.0	0.0	0.0	0.0	0.0	0.0	0.0	0.0
GNMT_E126_F	-0.005291005	-0.005291005	-0.005291005	-0.005291005	-0.005291005	-0.005291005	-0.005291005	-0.005291005	-0.005291005	-0.005291005	-0.005291005	-0.005291005	-0.005291005	-0.005291005	-0.005291005	-0.005291005	-0.005291005	-0.005291005	-0.005291005	-0.005291005	-0.005291005	-0.005291005	-0.005291005	-0.005291005	-0.005291005	-0.005291005	-0.005291005	-0.005291005	-0.005291005	-0.005291005	-0.005291005	-0.005291005	-0.005291005	-0.005291005	-0.005291005	-0.005291005	-0.005291005	-0.005291005	-0.005291005	-0.005291005	-0.005291005	-0.005291005	-0.005291005	-0.005291005	-0.005291005	-0.005291005	-0.005291005	-0.005291005	-0.005291005
GNMT_P197_F	-0.015873017	-0.015873017	-0.015873017	-0.015873017	-0.015873017	-0.015873017	-0.015873017	-0.015873017	-0.015873017	-0.015873017	-0.015873017	-0.015873017	-0.015873017	-0.015873017	-0.015873017	-0.015873017	-0.015873017	-0.015873017	-0.015873017	-0.015873017	-0.015873017	-0.015873017	-0.015873017	-0.015873017	-0.015873017	-0.015873017	-0.015873017	-0.015873017	-0.015873017	-0.015873017	-0.015873017	-0.015873017	-0.015873017	-0.015873017	-0.015873017	-0.015873017	-0.015873017	-0.015873017	-0.015873017	-0.015873017	-0.015873017	-0.015873017	-0.015873017	0.48412699	-0.015873017	-0.015873017	-0.015873017	-0.015873017	-0.015873017
GP1BB_E23_F	-0.65873015	0.34126985	-0.65873015	-0.65873015	-0.15873016	0.34126985	-0.15873016	-0.15873016	0.34126985	-0.15873016	0.34126985	0.34126985	0.34126985	-0.15873016	-0.15873016	0.34126985	-0.15873016	-0.65873015	-0.65873015	0.34126985	0.34126985	0.34126985	-0.15873016	-0.65873015	-0.15873016	-0.15873016	0.34126985	0.34126985	-0.65873015	0.34126985	-0.15873016	0.34126985	-0.15873016	0.34126985	0.34126985	-0.65873015	0.34126985	-0.15873016	-0.65873015	-0.15873016	0.34126985	0.34126985	-0.15873016	0.34126985	-0.15873016	0.34126985	-0.15873016	0.34126985	-0.15873016
GP1BB_P278_R	-0.36772487	0.13227513	-0.8677249	-0.8677249	-0.36772487	0.13227513	0.13227513	0.13227513	0.13227513	-0.36772487	0.13227513	0.13227513	0.13227513	0.13227513	-0.36772487	0.13227513	-0.36772487	-0.36772487	-0.36772487	-0.36772487	0.13227513	0.13227513	0.13227513	-0.8677249	-0.36772487	0.13227513	0.13227513	0.13227513	-0.8677249	0.13227513	-0.36772487	0.13227513	0.13227513	0.13227513	0.13227513	-0.8677249	0.13227513	-0.36772487	-0.36772487	-0.36772487	0.13227513	0.13227513	0.13227513	0.13227513	0.13227513	0.13227513	0.13227513	0.13227513	0.13227513
GPATC3_P410_R	0.08465608	-0.4153439	0.08465608	-0.4153439	0.08465608	-0.4153439	0.08465608	0.08465608	-0.4153439	0.08465608	0.08465608	0.08465608	0.08465608	0.08465608	0.08465608	0.08465608	-0.4153439	-0.4153439	0.08465608	-0.4153439	0.08465608	0.08465608	-0.4153439	0.08465608	-0.4153439	-0.4153439	0.08465608	0.08465608	0.08465608	0.08465608	0.08465608	0.08465608	0.08465608	-0.4153439	-0.4153439	0.08465608	0.08465608	0.08465608	0.08465608	0.08465608	-0.4153439	0.08465608	0.08465608	0.08465608	-0.4153439	0.08465608	0.08465608	0.08465608	0.08465608
GPC3_E72_F	0.26190478	0.26190478	-0.23809524	0.26190478	0.26190478	-0.23809524	0.26190478	-0.23809524	-0.23809524	0.26190478	0.26190478	0.26190478	0.26190478	-0.23809524	-0.23809524	-0.23809524	0.26190478	-0.23809524	-0.7380952	0.26190478	0.26190478	0.26190478	0.26190478	-0.23809524	-0.23809524	0.26190478	-0.23809524	-0.23809524	-0.23809524	-0.23809524	-0.23809524	0.26190478	0.26190478	0.26190478	0.26190478	-0.23809524	0.26190478	0.26190478	0.26190478	-0.23809524	-0.23809524	0.26190478	-0.23809524	0.26190478	-0.23809524	-0.23809524	0.26190478	0.26190478	-0.23809524
GPC3_P235_R	0.3888889	-0.11111111	-0.11111111	-0.11111111	0.3888889	-0.11111111	0.3888889	-0.11111111	-0.11111111	0.3888889	-0.11111111	-0.11111111	0.3888889	-0.11111111	-0.11111111	-0.11111111	-0.11111111	-0.11111111	-0.11111111	0.3888889	-0.11111111	0.3888889	-0.11111111	-0.11111111	-0.11111111	-0.11111111	-0.11111111	-0.11111111	-0.6111111	-0.11111111	-0.11111111	0.3888889	0.3888889	0.3888889	-0.11111111	-0.11111111	-0.11111111	-0.11111111	0.3888889	-0.11111111	-0.11111111	0.3888889	0.3888889	-0.6111111	0.3888889	-0.11111111	0.3888889	0.3888889	-0.11111111
GPR116_E328_R	0.02910053	0.02910053	0.02910053	0.02910053	0.02910053	0.02910053	0.02910053	0.02910053	0.02910053	0.02910053	0.02910053	0.02910053	0.02910053	0.02910053	0.02910053	0.02910053	0.02910053	0.02910053	0.02910053	0.02910053	0.02910053	0.02910053	0.02910053	0.02910053	0.02910053	0.02910053	0.02910053	0.02910053	0.02910053	0.02910053	0.02910053	0.02910053	0.02910053	0.02910053	0.02910053	0.02910053	0.02910053	0.02910053	0.02910053	0.02910053	0.02910053	0.02910053	0.02910053	0.02910053	0.02910053	0.02910053	0.02910053	0.02910053	0.02910053
GPR116_P850_F	0.0	0.0	0.0	0.0	0.0	0.0	0.0	0.0	0.0	0.0	0.0	0.0	0.0	0.0	0.0	0.0	0.0	0.0	0.0	0.0	0.0	0.0	0.0	0.0	0.0	0.0	0.0	0.0	0.0	0.0	0.0	0.0	0.0	0.0	0.0	0.0	0.0	0.0	0.0	0.0	0.0	0.0	0.0	0.0	0.0	0.0	0.0	0.0	0.0
GPX1_E46_R	-0.005291005	-0.005291005	-0.005291005	-0.005291005	-0.005291005	-0.005291005	-0.005291005	-0.005291005	-0.005291005	-0.005291005	-0.005291005	-0.005291005	-0.005291005	-0.005291005	-0.005291005	-0.005291005	-0.005291005	-0.005291005	-0.005291005	-0.005291005	-0.005291005	-0.005291005	-0.005291005	-0.005291005	-0.005291005	-0.005291005	-0.005291005	-0.005291005	-0.005291005	-0.005291005	-0.005291005	-0.005291005	-0.005291005	-0.005291005	0.49470899	-0.005291005	-0.005291005	-0.005291005	-0.005291005	-0.005291005	-0.005291005	-0.005291005	-0.005291005	-0.005291005	-0.005291005	-0.005291005	-0.005291005	-0.005291005	-0.005291005
GPX1_P194_F	-0.06878307	-0.06878307	-0.06878307	-0.06878307	-0.06878307	-0.06878307	-0.06878307	-0.06878307	0.43121693	-0.06878307	-0.06878307	-0.06878307	-0.06878307	-0.06878307	-0.06878307	-0.06878307	-0.06878307	-0.06878307	-0.06878307	-0.06878307	-0.06878307	-0.06878307	-0.06878307	-0.06878307	-0.06878307	-0.06878307	-0.06878307	0.93121696	-0.06878307	-0.06878307	-0.06878307	0.43121693	-0.06878307	-0.06878307	0.93121696	-0.06878307	-0.06878307	-0.06878307	-0.06878307	0.43121693	-0.06878307	-0.06878307	-0.06878307	-0.06878307	-0.06878307	-0.06878307	-0.06878307	-0.06878307	-0.06878307
GPX3_E178_F	-0.04761905	0.45238096	-0.04761905	-0.04761905	-0.04761905	-0.04761905	-0.04761905	-0.04761905	-0.04761905	-0.04761905	-0.04761905	-0.04761905	-0.04761905	-0.04761905	-0.04761905	-0.04761905	-0.04761905	-0.04761905	-0.04761905	-0.04761905	-0.04761905	0.95238096	-0.04761905	-0.04761905	-0.04761905	-0.04761905	-0.04761905	0.45238096	0.45238096	0.95238096	-0.04761905	-0.04761905	-0.04761905	0.45238096	0.45238096	-0.04761905	-0.04761905	-0.04761905	-0.04761905	-0.04761905	-0.04761905	-0.04761905	-0.04761905	0.45238096	-0.04761905	-0.04761905	-0.04761905	-0.04761905	-0.04761905
GRB10_E85_R	-0.0026455026	-0.0026455026	-0.0026455026	-0.0026455026	-0.0026455026	-0.0026455026	-0.0026455026	-0.0026455026	-0.0026455026	-0.0026455026	-0.0026455026	-0.0026455026	-0.0026455026	-0.0026455026	-0.0026455026	-0.0026455026	-0.0026455026	-0.0026455026	-0.0026455026	-0.0026455026	-0.0026455026	-0.0026455026	-0.0026455026	-0.0026455026	-0.0026455026	-0.0026455026	-0.0026455026	-0.0026455026	-0.0026455026	-0.0026455026	-0.0026455026	-0.0026455026	-0.0026455026	-0.0026455026	-0.0026455026	-0.0026455026	-0.0026455026	-0.0026455026	-0.0026455026	-0.0026455026	-0.0026455026	0.4973545	-0.0026455026	-0.0026455026	-0.0026455026	-0.0026455026	-0.0026455026	-0.0026455026	-0.0026455026
GRB10_P260_F	0.0	0.0	0.0	0.0	0.0	0.0	0.0	0.0	0.0	0.0	0.0	0.0	0.0	0.0	0.0	0.0	0.0	0.0	0.0	0.0	0.0	0.0	0.0	0.0	0.0	0.0	0.0	0.0	0.0	0.0	0.0	0.0	0.0	0.0	0.0	0.0	0.0	0.0	0.0	0.0	0.0	0.0	0.0	0.0	0.0	0.0	0.0	0.0	0.0
GRB10_P496_R	0.38624337	-0.11375661	-0.6137566	-0.11375661	-0.11375661	-0.11375661	-0.6137566	-0.11375661	-0.6137566	0.38624337	-0.11375661	-0.11375661	-0.11375661	0.38624337	0.38624337	-0.6137566	0.38624337	-0.11375661	-0.6137566	-0.6137566	-0.11375661	-0.11375661	-0.11375661	-0.6137566	0.38624337	-0.11375661	-0.11375661	-0.11375661	-0.11375661	-0.11375661	-0.11375661	-0.11375661	0.38624337	-0.11375661	-0.6137566	-0.11375661	-0.6137566	-0.11375661	-0.11375661	0.38624337	0.38624337	-0.6137566	0.38624337	-0.6137566	0.38624337	-0.11375661	0.38624337	-0.6137566	-0.11375661
GRB7_E71_R	0.3888889	-0.11111111	-0.11111111	0.3888889	0.3888889	-0.11111111	-0.11111111	0.3888889	0.3888889	0.3888889	-0.11111111	-0.11111111	-0.11111111	0.3888889	-0.11111111	-0.11111111	0.3888889	-0.11111111	0.3888889	-0.11111111	0.3888889	-0.11111111	0.8888889	0.3888889	-0.11111111	-0.11111111	-0.11111111	-0.11111111	0.3888889	0.3888889	-0.11111111	0.3888889	-0.11111111	0.3888889	-0.11111111	-0.11111111	0.3888889	0.3888889	0.3888889	-0.11111111	-0.11111111	-0.11111111	-0.11111111	-0.11111111	-0.11111111	-0.11111111	-0.11111111	0.3888889	-0.11111111
GRB7_P160_R	0.15873016	-0.34126985	-0.34126985	0.15873016	0.65873015	-0.34126985	0.65873015	0.15873016	0.15873016	0.15873016	0.15873016	0.15873016	-0.34126985	0.15873016	-0.34126985	-0.34126985	0.15873016	0.15873016	0.15873016	-0.34126985	0.15873016	0.15873016	0.65873015	0.65873015	0.65873015	-0.34126985	0.15873016	-0.34126985	0.15873016	0.15873016	0.15873016	0.65873015	0.15873016	0.15873016	0.15873016	0.15873016	0.15873016	0.65873015	0.65873015	-0.34126985	0.15873016	-0.34126985	0.65873015	0.15873016	0.15873016	-0.34126985	0.15873016	0.15873016	0.15873016
GSTM1_P266_F	0.26719576	0.26719576	0.26719576	0.26719576	0.26719576	0.26719576	-0.23280424	-0.23280424	0.26719576	-0.23280424	-0.23280424	0.26719576	0.26719576	0.26719576	0.26719576	-0.23280424	0.26719576	0.26719576	-0.23280424	-0.23280424	0.26719576	0.26719576	0.26719576	-0.23280424	-0.23280424	0.26719576	0.26719576	0.26719576	0.26719576	0.26719576	0.26719576	0.26719576	0.26719576	-0.23280424	0.26719576	0.26719576	-0.23280424	-0.23280424	0.26719576	-0.23280424	0.26719576	-0.23280424	0.26719576	-0.23280424	-0.23280424	0.26719576	-0.23280424	0.26719576	-0.23280424
GSTM1_P363_F	0.02116402	0.02116402	0.02116402	0.02116402	0.02116402	0.02116402	0.02116402	0.02116402	0.02116402	0.02116402	0.02116402	0.02116402	0.02116402	0.02116402	0.02116402	0.02116402	0.02116402	0.02116402	0.02116402	0.02116402	0.02116402	0.02116402	0.02116402	0.02116402	0.02116402	0.02116402	0.02116402	0.02116402	0.02116402	0.02116402	0.02116402	0.02116402	0.02116402	0.02116402	0.02116402	0.02116402	0.02116402	0.02116402	0.02116402	0.02116402	0.02116402	0.02116402	0.02116402	0.02116402	0.02116402	0.02116402	0.02116402	0.02116402	0.02116402
GSTM2_E153_F	-0.34126985	0.65873015	-0.34126985	-0.34126985	-0.34126985	-0.34126985	-0.34126985	0.15873016	-0.34126985	0.65873015	0.15873016	-0.34126985	0.65873015	-0.34126985	0.65873015	-0.34126985	0.15873016	-0.34126985	0.65873015	-0.34126985	-0.34126985	0.65873015	-0.34126985	0.65873015	0.65873015	0.65873015	-0.34126985	0.65873015	-0.34126985	0.65873015	0.65873015	-0.34126985	-0.34126985	0.65873015	0.65873015	-0.34126985	-0.34126985	0.15873016	-0.34126985	0.65873015	-0.34126985	-0.34126985	-0.34126985	0.65873015	-0.34126985	0.15873016	0.15873016	-0.34126985	-0.34126985
GSTM2_P109_R	-0.23809524	0.26190478	-0.23809524	-0.23809524	-0.23809524	-0.23809524	0.26190478	0.26190478	0.26190478	0.26190478	0.26190478	-0.23809524	0.7619048	-0.23809524	0.7619048	-0.23809524	0.26190478	-0.23809524	0.7619048	-0.23809524	-0.23809524	0.7619048	-0.23809524	0.26190478	0.7619048	0.7619048	-0.23809524	0.7619048	-0.23809524	0.7619048	0.7619048	-0.23809524	-0.23809524	0.26190478	0.7619048	-0.23809524	-0.23809524	0.26190478	-0.23809524	0.7619048	-0.23809524	-0.23809524	-0.23809524	0.26190478	-0.23809524	0.26190478	-0.23809524	-0.23809524	-0.23809524
GSTM2_P453_R	-0.12962963	0.37037036	-0.12962963	0.37037036	0.37037036	-0.12962963	-0.6296296	0.37037036	-0.12962963	0.37037036	0.37037036	-0.6296296	0.37037036	-0.12962963	0.37037036	-0.12962963	-0.12962963	-0.12962963	0.37037036	-0.12962963	-0.6296296	0.37037036	0.37037036	0.37037036	0.37037036	0.37037036	-0.12962963	0.37037036	0.37037036	0.37037036	0.37037036	0.37037036	-0.12962963	0.37037036	0.37037036	-0.12962963	-0.12962963	0.37037036	-0.12962963	0.37037036	-0.12962963	-0.12962963	-0.6296296	-0.6296296	-0.12962963	0.37037036	-0.12962963	-0.6296296	-0.12962963
GSTP1_E322_R	-0.33597884	-0.33597884	-0.33597884	-0.33597884	-0.33597884	-0.33597884	0.16402116	-0.33597884	-0.33597884	-0.33597884	-0.33597884	-0.33597884	-0.33597884	-0.33597884	0.66402113	-0.33597884	-0.33597884	-0.33597884	-0.33597884	-0.33597884	-0.33597884	-0.33597884	-0.33597884	-0.33597884	-0.33597884	-0.33597884	-0.33597884	-0.33597884	-0.33597884	-0.33597884	0.66402113	-0.33597884	0.16402116	-0.33597884	-0.33597884	-0.33597884	-0.33597884	-0.33597884	-0.33597884	0.66402113	-0.33597884	-0.33597884	-0.33597884	-0.33597884	-0.33597884	-0.33597884	-0.33597884	-0.33597884	-0.33597884
GSTP1_P74_F	-0.18253969	-0.18253969	-0.18253969	-0.18253969	-0.18253969	-0.18253969	-0.18253969	-0.18253969	-0.18253969	-0.18253969	-0.18253969	-0.18253969	-0.18253969	-0.18253969	0.8174603	-0.18253969	-0.18253969	-0.18253969	-0.18253969	-0.18253969	-0.18253969	-0.18253969	-0.18253969	-0.18253969	-0.18253969	-0.18253969	-0.18253969	-0.18253969	-0.18253969	-0.18253969	0.8174603	-0.18253969	-0.18253969	-0.18253969	-0.18253969	-0.18253969	-0.18253969	0.31746033	-0.18253969	0.31746033	-0.18253969	-0.18253969	-0.18253969	-0.18253969	-0.18253969	-0.18253969	-0.18253969	-0.18253969	-0.18253969
GSTP1_seq_38_S153_R	-0.13227513	-0.13227513	-0.13227513	-0.13227513	-0.13227513	-0.13227513	-0.13227513	-0.13227513	-0.13227513	-0.13227513	-0.13227513	-0.13227513	-0.13227513	-0.13227513	0.36772487	-0.13227513	-0.13227513	-0.13227513	-0.13227513	-0.13227513	-0.13227513	-0.13227513	-0.13227513	-0.13227513	-0.13227513	-0.13227513	-0.13227513	-0.13227513	-0.13227513	-0.13227513	0.36772487	-0.13227513	-0.13227513	-0.13227513	-0.13227513	-0.13227513	-0.13227513	-0.13227513	-0.13227513	0.36772487	-0.13227513	-0.13227513	-0.13227513	-0.13227513	-0.13227513	-0.13227513	-0.13227513	-0.13227513	-0.13227513
GUCY2D_E419_R	-0.0952381	0.9047619	-0.0952381	-0.0952381	-0.0952381	-0.0952381	-0.0952381	-0.0952381	-0.0952381	-0.0952381	-0.0952381	0.4047619	0.9047619	-0.0952381	-0.0952381	-0.0952381	0.4047619	-0.0952381	-0.0952381	-0.0952381	-0.0952381	0.9047619	-0.0952381	-0.0952381	0.4047619	0.4047619	-0.0952381	0.9047619	-0.0952381	-0.0952381	0.9047619	-0.0952381	-0.0952381	-0.0952381	0.4047619	-0.0952381	-0.0952381	-0.0952381	-0.0952381	0.4047619	0.9047619	-0.0952381	-0.0952381	-0.0952381	-0.0952381	0.4047619	-0.0952381	-0.0952381	-0.0952381
GUCY2F_P255_F	0.105820104	0.105820104	0.105820104	0.105820104	0.105820104	0.105820104	0.105820104	0.105820104	0.105820104	0.105820104	0.105820104	0.105820104	0.105820104	0.105820104	-0.39417988	0.105820104	0.105820104	0.105820104	0.105820104	0.105820104	0.105820104	0.105820104	0.105820104	0.105820104	0.105820104	0.105820104	0.105820104	0.105820104	0.105820104	0.105820104	0.105820104	0.105820104	0.105820104	-0.39417988	-0.39417988	0.105820104	0.105820104	0.105820104	0.105820104	0.105820104	0.105820104	-0.39417988	0.105820104	0.105820104	0.105820104	-0.39417988	0.105820104	-0.39417988	0.105820104
H19_P1411_R	-0.33597884	-0.33597884	0.16402116	0.16402116	-0.33597884	0.16402116	-0.33597884	0.16402116	0.16402116	-0.33597884	0.16402116	-0.33597884	-0.33597884	0.16402116	0.16402116	0.16402116	0.16402116	-0.33597884	0.16402116	0.16402116	-0.33597884	0.16402116	0.16402116	-0.33597884	0.16402116	-0.33597884	-0.33597884	0.16402116	-0.33597884	-0.33597884	-0.33597884	0.16402116	0.16402116	0.16402116	-0.33597884	-0.33597884	0.16402116	0.16402116	0.16402116	-0.33597884	-0.33597884	0.16402116	-0.33597884	-0.33597884	0.16402116	0.16402116	0.16402116	-0.33597884	0.16402116
H19_P541_F	-0.08465608	-0.08465608	-0.08465608	-0.08465608	-0.08465608	-0.08465608	-0.08465608	-0.08465608	-0.08465608	-0.08465608	0.4153439	-0.08465608	-0.08465608	0.91534394	-0.08465608	0.4153439	-0.08465608	-0.08465608	-0.08465608	-0.08465608	-0.08465608	-0.08465608	-0.08465608	-0.08465608	0.4153439	-0.08465608	-0.08465608	-0.08465608	-0.08465608	-0.08465608	-0.08465608	-0.08465608	-0.08465608	-0.08465608	-0.08465608	-0.08465608	-0.08465608	-0.08465608	-0.08465608	-0.08465608	-0.08465608	0.4153439	-0.08465608	-0.08465608	-0.08465608	0.4153439	-0.08465608	0.4153439	-0.08465608
HBEGF_P32_R	-0.0026455026	-0.0026455026	-0.0026455026	-0.0026455026	-0.0026455026	-0.0026455026	-0.0026455026	-0.0026455026	-0.0026455026	-0.0026455026	-0.0026455026	-0.0026455026	-0.0026455026	-0.0026455026	-0.0026455026	-0.0026455026	-0.0026455026	-0.0026455026	-0.0026455026	-0.0026455026	-0.0026455026	-0.0026455026	-0.0026455026	-0.0026455026	-0.0026455026	-0.0026455026	-0.0026455026	-0.0026455026	-0.0026455026	-0.0026455026	-0.0026455026	-0.0026455026	-0.0026455026	-0.0026455026	-0.0026455026	-0.0026455026	-0.0026455026	-0.0026455026	-0.0026455026	-0.0026455026	-0.0026455026	-0.0026455026	-0.0026455026	-0.0026455026	-0.0026455026	-0.0026455026	-0.0026455026	-0.0026455026	-0.0026455026
HBII-13_E48_F	0.023809524	0.023809524	0.023809524	0.023809524	0.023809524	0.023809524	0.023809524	0.023809524	0.023809524	0.023809524	0.023809524	0.023809524	0.023809524	0.023809524	0.023809524	0.023809524	0.023809524	0.023809524	0.023809524	0.023809524	0.023809524	0.023809524	0.023809524	0.023809524	0.023809524	0.023809524	0.023809524	0.023809524	0.023809524	0.023809524	0.023809524	0.023809524	0.023809524	0.023809524	0.023809524	0.023809524	0.023809524	0.023809524	0.023809524	0.023809524	-0.47619048	0.023809524	0.023809524	0.023809524	0.023809524	0.023809524	0.023809524	0.023809524	0.023809524
HBII-13_P991_R	0.005291005	0.005291005	0.005291005	0.005291005	0.005291005	0.005291005	0.005291005	0.005291005	0.005291005	0.005291005	0.005291005	0.005291005	0.005291005	0.005291005	0.005291005	0.005291005	0.005291005	0.005291005	0.005291005	0.005291005	0.005291005	0.005291005	0.005291005	0.005291005	0.005291005	0.005291005	0.005291005	0.005291005	0.005291005	0.005291005	0.005291005	0.005291005	0.005291005	0.005291005	0.005291005	0.005291005	0.005291005	0.005291005	0.005291005	0.005291005	0.005291005	0.005291005	0.005291005	0.005291005	0.005291005	0.005291005	0.005291005	0.005291005	0.005291005
HBII-52_E142_F	-0.015873017	0.48412699	0.48412699	-0.015873017	-0.015873017	-0.015873017	-0.015873017	-0.515873	-0.015873017	-0.015873017	-0.015873017	0.48412699	-0.015873017	-0.015873017	-0.515873	0.48412699	-0.015873017	-0.015873017	0.48412699	0.48412699	-0.015873017	0.48412699	-0.015873017	-0.515873	-0.515873	0.48412699	-0.015873017	-0.515873	-0.515873	-0.015873017	0.48412699	0.48412699	-0.015873017	-0.015873017	-0.515873	-0.515873	0.48412699	0.48412699	-0.015873017	0.48412699	-0.015873017	0.48412699	-0.015873017	-0.015873017	-0.015873017	-0.015873017	0.48412699	-0.515873	-0.015873017
HBII-52_P659_F	0.013227513	0.013227513	0.013227513	0.013227513	0.013227513	0.013227513	0.013227513	0.013227513	0.013227513	0.013227513	0.013227513	0.013227513	0.013227513	0.013227513	0.013227513	0.013227513	0.013227513	0.013227513	0.013227513	0.013227513	0.013227513	0.013227513	0.013227513	0.013227513	0.013227513	0.013227513	0.013227513	0.013227513	0.013227513	0.013227513	0.013227513	0.013227513	0.013227513	0.013227513	0.013227513	0.013227513	0.013227513	0.013227513	0.013227513	0.013227513	0.013227513	0.013227513	0.013227513	0.013227513	0.013227513	0.013227513	0.013227513	0.013227513	0.013227513
HCK_P46_R	-0.08201058	-0.08201058	-0.08201058	-0.08201058	-0.08201058	-0.08201058	-0.08201058	-0.08201058	-0.08201058	-0.08201058	-0.08201058	-0.08201058	-0.08201058	-0.08201058	-0.08201058	-0.08201058	-0.08201058	-0.08201058	-0.08201058	-0.08201058	-0.08201058	0.91798943	-0.08201058	-0.08201058	-0.08201058	-0.08201058	-0.08201058	0.41798943	-0.08201058	-0.08201058	-0.08201058	-0.08201058	-0.08201058	-0.08201058	-0.08201058	-0.08201058	-0.08201058	-0.08201058	-0.08201058	0.41798943	-0.08201058	-0.08201058	-0.08201058	-0.08201058	-0.08201058	-0.08201058	-0.08201058	-0.08201058	-0.08201058
HCK_P858_F	0.044973545	0.044973545	-0.45502645	0.044973545	0.044973545	0.044973545	0.044973545	0.044973545	0.044973545	0.044973545	-0.45502645	0.044973545	0.044973545	0.044973545	0.044973545	0.044973545	0.044973545	0.044973545	0.044973545	0.044973545	0.044973545	0.044973545	-0.45502645	0.044973545	0.044973545	0.044973545	0.044973545	0.044973545	-0.45502645	0.044973545	0.044973545	0.044973545	0.044973545	0.044973545	0.044973545	0.044973545	0.044973545	0.044973545	0.044973545	0.044973545	0.044973545	0.044973545	0.044973545	0.044973545	-0.45502645	0.044973545	0.044973545	0.044973545	0.044973545
HDAC1_P414_R	-0.2936508	0.20634921	-0.2936508	-0.2936508	-0.2936508	0.20634921	-0.2936508	-0.2936508	-0.2936508	0.20634921	-0.2936508	-0.2936508	-0.2936508	-0.2936508	-0.2936508	0.20634921	-0.2936508	-0.2936508	-0.2936508	-0.2936508	-0.2936508	-0.2936508	-0.2936508	-0.2936508	-0.2936508	-0.2936508	0.20634921	-0.2936508	-0.2936508	-0.2936508	0.20634921	-0.2936508	-0.2936508	-0.2936508	-0.2936508	0.20634921	-0.2936508	0.20634921	-0.2936508	0.20634921	-0.2936508	-0.2936508	-0.2936508	-0.2936508	-0.2936508	0.20634921	0.20634921	0.20634921	0.20634921
HDAC11_P556_F	0.0	0.0	0.0	0.0	0.0	0.0	0.0	0.0	0.0	0.0	0.0	0.0	0.0	0.0	0.0	0.0	0.0	0.0	0.0	0.0	0.0	0.0	0.0	0.0	0.0	0.0	0.0	0.0	0.0	0.0	0.0	0.0	0.0	0.0	0.0	0.0	0.0	0.0	0.0	0.0	0.0	0.0	0.0	0.0	0.0	0.0	0.0	0.0	0.0
HDAC5_E298_F	-0.076719575	-0.076719575	0.42328042	-0.076719575	-0.076719575	0.42328042	0.42328042	-0.076719575	-0.076719575	-0.076719575	0.42328042	-0.076719575	-0.076719575	-0.076719575	-0.076719575	-0.076719575	-0.076719575	-0.076719575	-0.076719575	-0.076719575	-0.076719575	-0.076719575	-0.076719575	-0.076719575	-0.076719575	-0.076719575	-0.076719575	-0.076719575	-0.076719575	-0.076719575	-0.076719575	-0.076719575	-0.076719575	-0.076719575	-0.076719575	-0.076719575	0.42328042	0.42328042	-0.076719575	-0.076719575	0.42328042	-0.076719575	-0.076719575	-0.076719575	-0.076719575	-0.076719575	-0.076719575	-0.076719575	-0.076719575
HDAC6_E102_F	0.14285715	-0.35714287	0.14285715	0.14285715	0.14285715	0.14285715	0.14285715	0.14285715	-0.35714287	0.14285715	0.14285715	0.14285715	0.14285715	0.14285715	0.14285715	0.14285715	0.14285715	-0.35714287	0.14285715	0.14285715	-0.35714287	-0.35714287	0.14285715	-0.35714287	0.14285715	-0.35714287	-0.35714287	-0.35714287	-0.35714287	0.14285715	0.14285715	0.14285715	0.14285715	0.14285715	-0.35714287	0.14285715	0.14285715	0.14285715	0.14285715	-0.35714287	0.14285715	0.14285715	0.14285715	0.14285715	0.14285715	0.14285715	0.14285715	0.14285715	0.14285715
HDAC6_P153_F	0.35449734	-0.14550264	0.35449734	0.35449734	0.35449734	-0.14550264	0.35449734	-0.14550264	0.35449734	-0.14550264	-0.14550264	-0.14550264	0.35449734	0.35449734	-0.14550264	0.35449734	0.35449734	-0.6455026	0.35449734	0.35449734	0.35449734	-0.6455026	-0.14550264	-0.14550264	-0.14550264	-0.14550264	-0.14550264	-0.14550264	-0.14550264	0.35449734	0.35449734	0.35449734	0.35449734	-0.14550264	-0.14550264	0.35449734	-0.14550264	-0.14550264	-0.14550264	-0.14550264	-0.14550264	-0.14550264	-0.14550264	-0.14550264	-0.14550264	-0.14550264	0.35449734	0.35449734	0.35449734
HDAC7A_P344_F	0.0026455026	0.0026455026	0.0026455026	0.0026455026	0.0026455026	0.0026455026	0.0026455026	0.0026455026	0.0026455026	0.0026455026	0.0026455026	0.0026455026	0.0026455026	0.0026455026	0.0026455026	0.0026455026	0.0026455026	0.0026455026	0.0026455026	0.0026455026	0.0026455026	0.0026455026	0.0026455026	0.0026455026	0.0026455026	0.0026455026	0.0026455026	0.0026455026	0.0026455026	0.0026455026	0.0026455026	0.0026455026	0.0026455026	0.0026455026	0.0026455026	0.0026455026	0.0026455026	0.0026455026	0.0026455026	0.0026455026	0.0026455026	0.0026455026	0.0026455026	0.0026455026	0.0026455026	0.0026455026	0.0026455026	0.0026455026	0.0026455026
HDAC9_E38_F	-0.35185185	-0.35185185	-0.35185185	-0.35185185	-0.35185185	-0.35185185	-0.35185185	-0.35185185	-0.35185185	-0.35185185	-0.35185185	-0.35185185	-0.35185185	-0.35185185	0.14814815	-0.35185185	-0.35185185	-0.35185185	-0.35185185	-0.35185185	0.14814815	-0.35185185	-0.35185185	-0.35185185	0.14814815	-0.35185185	-0.35185185	-0.35185185	-0.35185185	-0.35185185	0.14814815	-0.35185185	-0.35185185	-0.35185185	-0.35185185	-0.35185185	-0.35185185	0.14814815	-0.35185185	0.14814815	-0.35185185	-0.35185185	-0.35185185	-0.35185185	0.14814815	-0.35185185	0.14814815	0.6481481	0.14814815
HDAC9_P137_R	-0.23280424	-0.23280424	-0.23280424	-0.23280424	-0.23280424	-0.23280424	-0.23280424	-0.23280424	-0.23280424	-0.23280424	-0.23280424	-0.23280424	-0.23280424	-0.23280424	0.26719576	-0.23280424	-0.23280424	-0.23280424	-0.23280424	-0.23280424	-0.23280424	-0.23280424	-0.23280424	0.26719576	-0.23280424	-0.23280424	-0.23280424	-0.23280424	-0.23280424	-0.23280424	0.26719576	-0.23280424	-0.23280424	-0.23280424	-0.23280424	-0.23280424	-0.23280424	0.26719576	-0.23280424	-0.23280424	-0.23280424	-0.23280424	-0.23280424	-0.23280424	0.26719576	-0.23280424	0.26719576	0.26719576	0.26719576
HFE_E273_R	-0.13756613	-0.13756613	-0.13756613	-0.13756613	-0.13756613	-0.13756613	-0.13756613	-0.13756613	-0.13756613	-0.13756613	-0.13756613	-0.13756613	0.36243385	-0.13756613	-0.13756613	-0.13756613	0.36243385	-0.13756613	-0.13756613	-0.13756613	-0.13756613	-0.13756613	-0.13756613	-0.13756613	-0.13756613	-0.13756613	-0.13756613	-0.13756613	-0.13756613	0.86243385	-0.13756613	0.86243385	-0.13756613	-0.13756613	0.86243385	0.36243385	-0.13756613	0.36243385	-0.13756613	-0.13756613	-0.13756613	-0.13756613	-0.13756613	-0.13756613	-0.13756613	-0.13756613	-0.13756613	-0.13756613	-0.13756613
HGF_E102_R	-0.18783069	-0.18783069	-0.18783069	0.3121693	0.3121693	-0.18783069	-0.18783069	0.8121693	-0.18783069	0.3121693	-0.18783069	-0.18783069	-0.18783069	0.3121693	-0.18783069	-0.18783069	0.3121693	-0.18783069	0.3121693	-0.18783069	0.8121693	0.8121693	0.3121693	0.3121693	0.3121693	0.8121693	-0.18783069	-0.18783069	0.3121693	-0.18783069	0.8121693	0.3121693	-0.18783069	-0.18783069	-0.18783069	-0.18783069	0.3121693	-0.18783069	0.3121693	0.3121693	-0.18783069	-0.18783069	-0.18783069	-0.18783069	-0.18783069	-0.18783069	-0.18783069	0.3121693	-0.18783069
HGF_P1293_R	0.007936508	0.007936508	0.007936508	0.007936508	0.007936508	0.007936508	0.007936508	0.007936508	0.007936508	0.007936508	0.007936508	0.007936508	0.007936508	0.007936508	0.007936508	0.007936508	0.007936508	0.007936508	0.007936508	0.007936508	0.007936508	0.007936508	0.007936508	0.007936508	0.007936508	0.007936508	0.007936508	-0.4920635	0.007936508	0.007936508	0.007936508	0.007936508	0.007936508	0.007936508	0.007936508	0.007936508	0.007936508	0.007936508	0.007936508	0.007936508	-0.4920635	0.007936508	0.007936508	0.007936508	0.007936508	0.007936508	0.007936508	0.007936508	0.007936508
HHIP_E94_F	-0.076719575	-0.076719575	-0.076719575	-0.076719575	-0.076719575	-0.076719575	-0.076719575	-0.076719575	-0.076719575	-0.076719575	-0.076719575	-0.076719575	-0.076719575	-0.076719575	-0.076719575	-0.076719575	-0.076719575	-0.076719575	-0.076719575	-0.076719575	-0.076719575	-0.076719575	-0.076719575	-0.076719575	-0.076719575	-0.076719575	-0.076719575	-0.076719575	-0.076719575	-0.076719575	-0.076719575	-0.076719575	-0.076719575	-0.076719575	-0.076719575	-0.076719575	-0.076719575	-0.076719575	-0.076719575	-0.076719575	-0.076719575	-0.076719575	-0.076719575	-0.076719575	-0.076719575	-0.076719575	-0.076719575	-0.076719575	-0.076719575
HHIP_P307_R	-0.12962963	-0.12962963	-0.12962963	-0.12962963	0.37037036	-0.12962963	0.37037036	-0.12962963	-0.12962963	-0.12962963	-0.12962963	-0.12962963	-0.12962963	-0.12962963	-0.12962963	-0.12962963	-0.12962963	-0.12962963	0.37037036	-0.12962963	-0.12962963	-0.12962963	-0.12962963	-0.12962963	-0.12962963	-0.12962963	-0.12962963	-0.12962963	-0.12962963	-0.12962963	-0.12962963	-0.12962963	-0.12962963	-0.12962963	-0.12962963	-0.12962963	-0.12962963	-0.12962963	-0.12962963	-0.12962963	0.37037036	-0.12962963	-0.12962963	0.37037036	-0.12962963	-0.12962963	0.37037036	0.37037036	-0.12962963
HHIP_P578_R	0.1957672	0.1957672	-0.3042328	0.1957672	0.1957672	0.1957672	0.1957672	0.1957672	0.1957672	-0.3042328	-0.3042328	0.1957672	-0.3042328	0.1957672	-0.3042328	0.1957672	0.1957672	0.1957672	0.1957672	0.1957672	0.1957672	0.1957672	-0.3042328	-0.3042328	0.1957672	0.1957672	-0.3042328	0.1957672	0.1957672	0.1957672	0.1957672	-0.3042328	-0.3042328	0.1957672	0.1957672	0.1957672	0.1957672	-0.3042328	0.1957672	0.1957672	0.1957672	0.6957672	-0.3042328	0.1957672	0.1957672	-0.3042328	0.1957672	0.1957672	-0.3042328
HIC1_E151_F	-0.0026455026	-0.0026455026	-0.0026455026	-0.0026455026	-0.0026455026	-0.0026455026	-0.0026455026	-0.0026455026	-0.0026455026	-0.0026455026	-0.0026455026	-0.0026455026	-0.0026455026	-0.0026455026	-0.0026455026	-0.0026455026	-0.0026455026	-0.0026455026	-0.0026455026	-0.0026455026	-0.0026455026	-0.0026455026	-0.0026455026	-0.0026455026	-0.0026455026	-0.0026455026	-0.0026455026	-0.0026455026	-0.0026455026	-0.0026455026	-0.0026455026	-0.0026455026	-0.0026455026	-0.0026455026	-0.0026455026	-0.0026455026	-0.0026455026	-0.0026455026	-0.0026455026	-0.0026455026	-0.0026455026	-0.0026455026	-0.0026455026	-0.0026455026	-0.0026455026	-0.0026455026	-0.0026455026	-0.0026455026	-0.0026455026
HIC1_P565_R	-0.023809524	-0.023809524	-0.023809524	-0.023809524	-0.023809524	-0.023809524	-0.023809524	-0.023809524	-0.023809524	-0.023809524	-0.023809524	-0.023809524	-0.023809524	-0.023809524	0.47619048	-0.023809524	-0.023809524	-0.023809524	-0.023809524	-0.023809524	-0.023809524	-0.023809524	-0.023809524	-0.023809524	-0.023809524	-0.023809524	-0.023809524	-0.023809524	-0.023809524	-0.023809524	-0.023809524	-0.023809524	-0.023809524	-0.023809524	0.47619048	-0.023809524	-0.023809524	-0.023809524	-0.023809524	0.47619048	-0.023809524	-0.023809524	-0.023809524	0.47619048	-0.023809524	-0.023809524	-0.023809524	-0.023809524	-0.023809524
HIC-1_seq_48_S103_R	0.031746034	0.031746034	0.031746034	0.031746034	0.031746034	0.031746034	0.031746034	0.031746034	0.031746034	0.031746034	0.031746034	0.031746034	0.031746034	0.031746034	0.031746034	0.031746034	0.031746034	0.031746034	0.031746034	0.031746034	0.031746034	0.031746034	0.031746034	0.031746034	0.031746034	0.031746034	0.031746034	0.031746034	0.031746034	0.031746034	0.031746034	0.031746034	0.031746034	0.031746034	0.031746034	0.031746034	0.031746034	0.031746034	0.031746034	0.031746034	0.031746034	0.031746034	0.031746034	0.031746034	0.031746034	0.031746034	0.031746034	0.031746034	0.031746034
HIC2_P498_F	-0.044973545	0.45502645	-0.044973545	-0.044973545	-0.044973545	-0.044973545	-0.044973545	-0.044973545	-0.044973545	-0.044973545	-0.044973545	0.95502645	-0.044973545	-0.044973545	-0.044973545	-0.044973545	-0.044973545	-0.044973545	-0.044973545	-0.044973545	-0.044973545	0.45502645	-0.044973545	-0.044973545	-0.044973545	-0.044973545	0.45502645	0.45502645	-0.044973545	-0.044973545	0.45502645	-0.044973545	-0.044973545	-0.044973545	-0.044973545	-0.044973545	-0.044973545	-0.044973545	-0.044973545	-0.044973545	-0.044973545	-0.044973545	-0.044973545	-0.044973545	-0.044973545	-0.044973545	-0.044973545	-0.044973545	-0.044973545
HIC2_P528_R	-0.018518519	-0.018518519	-0.018518519	-0.018518519	-0.018518519	-0.018518519	-0.018518519	-0.018518519	-0.018518519	-0.018518519	-0.018518519	0.4814815	-0.018518519	-0.018518519	-0.018518519	-0.018518519	-0.018518519	-0.018518519	-0.018518519	-0.018518519	-0.018518519	0.4814815	-0.018518519	-0.018518519	-0.018518519	-0.018518519	-0.018518519	-0.018518519	-0.018518519	-0.018518519	-0.018518519	-0.018518519	-0.018518519	-0.018518519	-0.018518519	-0.018518519	-0.018518519	-0.018518519	-0.018518519	-0.018518519	-0.018518519	-0.018518519	-0.018518519	-0.018518519	-0.018518519	-0.018518519	-0.018518519	-0.018518519	-0.018518519
HIF1A_P488_F	-0.02910053	-0.02910053	-0.02910053	-0.02910053	-0.02910053	-0.02910053	-0.02910053	-0.02910053	-0.02910053	-0.02910053	0.47089946	-0.02910053	-0.02910053	-0.02910053	-0.02910053	-0.02910053	-0.02910053	-0.02910053	-0.02910053	-0.02910053	-0.02910053	-0.02910053	-0.02910053	-0.02910053	-0.02910053	-0.02910053	-0.02910053	-0.02910053	-0.02910053	-0.02910053	-0.02910053	-0.02910053	-0.02910053	-0.02910053	-0.02910053	-0.02910053	-0.02910053	-0.02910053	-0.02910053	-0.02910053	-0.02910053	-0.02910053	-0.02910053	-0.02910053	-0.02910053	-0.02910053	-0.02910053	0.47089946	-0.02910053
HLA-DOA_P191_R	-0.5873016	0.41269842	-0.08730159	0.41269842	-0.08730159	0.41269842	0.41269842	0.41269842	-0.08730159	0.41269842	0.41269842	0.41269842	0.41269842	0.41269842	-0.08730159	0.41269842	0.41269842	-0.08730159	0.41269842	0.41269842	0.41269842	0.41269842	-0.08730159	0.41269842	-0.08730159	0.41269842	0.41269842	0.41269842	-0.5873016	0.41269842	0.41269842	0.41269842	-0.08730159	0.41269842	0.41269842	0.41269842	-0.08730159	-0.08730159	0.41269842	0.41269842	0.41269842	-0.08730159	-0.08730159	-0.5873016	-0.08730159	-0.08730159	-0.08730159	-0.08730159	-0.5873016
HLA-DOB_E432_R	0.08730159	-0.41269842	-0.41269842	0.08730159	0.08730159	-0.41269842	0.08730159	0.08730159	0.08730159	0.08730159	0.08730159	0.08730159	-0.41269842	0.08730159	0.08730159	-0.41269842	-0.41269842	-0.41269842	0.08730159	-0.41269842	-0.41269842	-0.41269842	0.08730159	0.08730159	0.08730159	-0.41269842	-0.41269842	-0.41269842	0.08730159	0.08730159	0.08730159	0.08730159	0.08730159	-0.41269842	0.08730159	-0.41269842	-0.41269842	0.08730159	0.08730159	0.08730159	0.08730159	0.08730159	0.08730159	0.08730159	0.08730159	0.08730159	0.08730159	0.08730159	0.08730159
HLA-DOB_P1114_R	0.01058201	0.01058201	0.01058201	0.01058201	0.01058201	0.01058201	0.01058201	0.01058201	0.01058201	0.01058201	0.01058201	0.01058201	0.01058201	0.01058201	0.01058201	0.01058201	0.01058201	0.01058201	0.01058201	0.01058201	0.01058201	0.01058201	0.01058201	0.01058201	0.01058201	0.01058201	0.01058201	0.01058201	0.01058201	0.01058201	0.01058201	0.01058201	0.01058201	0.01058201	0.01058201	0.01058201	0.01058201	0.01058201	0.01058201	0.01058201	0.01058201	0.01058201	0.01058201	0.01058201	0.01058201	0.01058201	0.01058201	0.01058201	0.01058201
HLA-DOB_P357_R	0.018518519	0.018518519	0.018518519	0.018518519	0.018518519	0.018518519	0.018518519	0.018518519	0.018518519	0.018518519	0.018518519	0.018518519	0.018518519	0.018518519	0.018518519	0.018518519	0.018518519	0.018518519	0.018518519	0.018518519	0.018518519	0.018518519	0.018518519	0.018518519	0.018518519	0.018518519	0.018518519	0.018518519	0.018518519	0.018518519	0.018518519	0.018518519	0.018518519	0.018518519	0.018518519	0.018518519	0.018518519	0.018518519	0.018518519	0.018518519	0.018518519	0.018518519	0.018518519	-0.9814815	0.018518519	0.018518519	0.018518519	0.018518519	0.018518519
HLA-DPA1_E35_R	0.005291005	0.005291005	0.005291005	0.005291005	0.005291005	0.005291005	0.005291005	0.005291005	0.005291005	0.005291005	0.005291005	0.005291005	0.005291005	-0.49470899	0.005291005	0.005291005	0.005291005	0.005291005	0.005291005	0.005291005	0.005291005	0.005291005	-0.49470899	0.005291005	0.005291005	0.005291005	0.005291005	0.005291005	0.005291005	0.005291005	0.005291005	0.005291005	0.005291005	0.005291005	0.005291005	0.005291005	0.005291005	0.005291005	0.005291005	0.005291005	0.005291005	0.005291005	0.005291005	0.005291005	0.005291005	0.005291005	0.005291005	0.005291005	0.005291005
HLA-DPA1_P205_R	0.14285715	0.14285715	-0.35714287	-0.35714287	-0.35714287	-0.35714287	0.14285715	0.14285715	-0.35714287	0.14285715	0.14285715	0.14285715	0.64285713	-0.35714287	-0.35714287	0.64285713	0.14285715	-0.35714287	-0.35714287	-0.35714287	0.14285715	-0.35714287	-0.35714287	0.14285715	-0.35714287	-0.35714287	-0.35714287	0.14285715	-0.35714287	-0.35714287	-0.35714287	0.64285713	0.14285715	0.64285713	0.14285715	-0.35714287	-0.35714287	0.14285715	-0.35714287	0.14285715	-0.35714287	-0.35714287	0.64285713	0.14285715	0.14285715	-0.35714287	-0.35714287	-0.35714287	0.14285715
HLA-DPA1_P28_R	-0.06084656	0.43915343	-0.56084657	-0.56084657	-0.56084657	-0.06084656	0.43915343	0.43915343	-0.06084656	0.43915343	0.43915343	0.43915343	0.43915343	-0.06084656	-0.06084656	0.43915343	0.43915343	-0.56084657	-0.06084656	-0.56084657	0.43915343	-0.56084657	-0.56084657	-0.06084656	-0.56084657	-0.06084656	-0.56084657	-0.06084656	-0.06084656	-0.56084657	-0.06084656	0.43915343	-0.06084656	0.43915343	-0.56084657	-0.56084657	-0.06084656	-0.06084656	-0.56084657	0.43915343	-0.06084656	-0.06084656	0.43915343	0.43915343	-0.06084656	-0.06084656	-0.06084656	-0.56084657	-0.06084656
HLA-DPB1_E2_R	-0.5026455	0.4973545	-0.5026455	-0.5026455	-0.5026455	-0.0026455026	0.4973545	0.4973545	-0.5026455	0.4973545	0.4973545	0.4973545	0.4973545	-0.5026455	-0.5026455	0.4973545	-0.0026455026	-0.5026455	-0.0026455026	-0.5026455	-0.0026455026	-0.5026455	-0.5026455	0.4973545	-0.5026455	0.4973545	-0.0026455026	0.4973545	-0.5026455	-0.5026455	0.4973545	0.4973545	-0.0026455026	0.4973545	-0.5026455	-0.0026455026	-0.5026455	0.4973545	-0.0026455026	0.4973545	-0.5026455	0.4973545	0.4973545	0.4973545	-0.5026455	-0.0026455026	-0.0026455026	0.4973545	-0.0026455026
HLA-DPB1_P540_F	0.0026455026	0.0026455026	0.0026455026	0.0026455026	0.0026455026	0.0026455026	0.0026455026	0.0026455026	0.0026455026	0.0026455026	0.0026455026	0.0026455026	0.0026455026	0.0026455026	0.0026455026	0.0026455026	0.0026455026	0.0026455026	0.0026455026	0.0026455026	0.0026455026	0.0026455026	0.0026455026	0.0026455026	0.0026455026	0.0026455026	0.0026455026	0.0026455026	0.0026455026	0.0026455026	0.0026455026	0.0026455026	0.0026455026	0.0026455026	0.0026455026	0.0026455026	0.0026455026	0.0026455026	0.0026455026	0.0026455026	0.0026455026	0.0026455026	0.0026455026	0.0026455026	0.0026455026	0.0026455026	0.0026455026	0.0026455026	0.0026455026
HLA-DQA2_E93_F	-0.34126985	-0.34126985	-0.34126985	0.15873016	0.15873016	-0.34126985	0.15873016	-0.34126985	0.15873016	-0.34126985	-0.34126985	0.15873016	0.15873016	0.15873016	-0.34126985	0.15873016	-0.34126985	0.15873016	-0.34126985	0.15873016	0.15873016	-0.34126985	0.15873016	0.15873016	0.15873016	0.15873016	0.15873016	-0.34126985	0.15873016	0.15873016	-0.34126985	0.15873016	0.15873016	0.15873016	0.15873016	-0.34126985	0.15873016	0.15873016	-0.34126985	0.15873016	-0.34126985	0.15873016	-0.34126985	0.15873016	0.15873016	-0.34126985	0.15873016	0.15873016	-0.34126985
HLA-DQA2_P282_R	0.03968254	0.03968254	0.03968254	0.03968254	0.03968254	0.03968254	0.03968254	0.03968254	0.03968254	0.03968254	0.03968254	0.03968254	0.03968254	0.03968254	0.03968254	0.03968254	0.03968254	0.03968254	0.03968254	0.03968254	0.03968254	0.03968254	0.03968254	0.03968254	0.03968254	0.03968254	0.03968254	0.03968254	0.03968254	0.03968254	0.03968254	0.03968254	0.03968254	0.03968254	0.03968254	0.03968254	0.03968254	0.03968254	0.03968254	0.03968254	0.03968254	0.03968254	-0.46031746	-0.96031743	0.03968254	0.03968254	0.03968254	0.03968254	0.03968254
HLA-DRA_P132_R	-0.0978836	0.9021164	-0.0978836	-0.0978836	-0.0978836	-0.0978836	0.4021164	-0.0978836	0.4021164	-0.0978836	-0.0978836	-0.0978836	0.9021164	-0.0978836	-0.0978836	0.4021164	-0.0978836	-0.0978836	-0.0978836	-0.0978836	-0.0978836	-0.0978836	-0.0978836	-0.0978836	-0.0978836	-0.0978836	-0.0978836	0.4021164	-0.0978836	-0.0978836	-0.0978836	-0.0978836	-0.0978836	-0.0978836	-0.0978836	-0.0978836	0.4021164	-0.0978836	-0.0978836	0.4021164	-0.0978836	-0.0978836	-0.0978836	-0.0978836	-0.0978836	-0.0978836	-0.0978836	-0.0978836	-0.0978836
HLA-DRA_P77_R	-0.21428572	0.78571427	-0.21428572	-0.21428572	-0.21428572	-0.21428572	0.2857143	0.2857143	-0.21428572	-0.21428572	0.2857143	-0.21428572	0.78571427	-0.21428572	-0.21428572	0.78571427	0.2857143	0.2857143	-0.21428572	-0.21428572	-0.21428572	-0.21428572	-0.21428572	-0.21428572	-0.21428572	-0.21428572	-0.21428572	0.78571427	-0.21428572	-0.21428572	-0.21428572	0.2857143	-0.21428572	0.2857143	-0.21428572	-0.21428572	0.2857143	0.2857143	-0.21428572	0.2857143	-0.21428572	-0.21428572	-0.21428572	-0.21428572	-0.21428572	-0.21428572	0.2857143	0.2857143	-0.21428572
HLA-F_E402_F	-0.06613757	0.93386245	-0.06613757	-0.06613757	-0.06613757	-0.06613757	0.43386245	-0.06613757	-0.06613757	-0.06613757	-0.06613757	-0.06613757	-0.06613757	-0.06613757	-0.06613757	-0.06613757	-0.06613757	-0.06613757	-0.06613757	-0.06613757	-0.06613757	-0.06613757	-0.06613757	-0.06613757	-0.06613757	-0.06613757	-0.06613757	-0.06613757	-0.06613757	-0.06613757	-0.06613757	-0.06613757	-0.06613757	-0.06613757	-0.06613757	-0.06613757	-0.06613757	-0.06613757	-0.06613757	-0.06613757	-0.06613757	-0.06613757	-0.06613757	-0.06613757	-0.06613757	-0.06613757	-0.06613757	-0.06613757	-0.06613757
HLF_E192_F	-0.04761905	-0.04761905	-0.04761905	-0.04761905	-0.04761905	-0.04761905	-0.04761905	-0.04761905	-0.04761905	-0.04761905	-0.04761905	-0.04761905	-0.04761905	-0.04761905	-0.04761905	-0.04761905	-0.04761905	-0.04761905	-0.04761905	-0.04761905	-0.04761905	-0.04761905	-0.04761905	-0.04761905	-0.04761905	-0.04761905	-0.04761905	-0.04761905	-0.04761905	-0.04761905	-0.04761905	-0.04761905	-0.04761905	-0.04761905	-0.04761905	-0.04761905	-0.04761905	-0.04761905	-0.04761905	-0.04761905	-0.04761905	-0.04761905	-0.04761905	0.45238096	-0.04761905	-0.04761905	-0.04761905	-0.04761905	-0.04761905
HOXA11_E35_F	-0.37037036	0.12962963	-0.37037036	-0.37037036	-0.37037036	-0.37037036	-0.37037036	0.12962963	-0.37037036	0.12962963	-0.37037036	-0.37037036	-0.37037036	-0.37037036	0.6296296	0.12962963	0.12962963	-0.37037036	-0.37037036	-0.37037036	-0.37037036	0.6296296	-0.37037036	-0.37037036	0.12962963	-0.37037036	-0.37037036	-0.37037036	-0.37037036	-0.37037036	0.12962963	-0.37037036	-0.37037036	-0.37037036	-0.37037036	-0.37037036	-0.37037036	-0.37037036	-0.37037036	0.12962963	-0.37037036	0.6296296	0.6296296	0.12962963	0.12962963	0.12962963	0.12962963	0.12962963	-0.37037036
HOXA11_P698_F	0.0978836	0.0978836	-0.4021164	0.0978836	0.0978836	0.0978836	-0.9021164	0.0978836	-0.4021164	0.0978836	0.0978836	0.0978836	0.0978836	0.0978836	0.0978836	0.0978836	0.0978836	0.0978836	0.0978836	0.0978836	0.0978836	0.0978836	-0.4021164	-0.4021164	0.0978836	0.0978836	0.0978836	0.0978836	-0.4021164	0.0978836	0.0978836	0.0978836	-0.4021164	0.0978836	0.0978836	0.0978836	0.0978836	-0.4021164	0.0978836	0.0978836	0.0978836	0.0978836	0.0978836	0.0978836	0.0978836	0.0978836	0.0978836	0.0978836	0.0978836
HOXA11_P92_R	-0.08465608	-0.08465608	-0.08465608	-0.08465608	-0.08465608	-0.08465608	-0.08465608	0.4153439	-0.08465608	-0.08465608	-0.08465608	-0.08465608	-0.08465608	-0.08465608	-0.08465608	0.4153439	-0.08465608	-0.08465608	-0.08465608	-0.08465608	-0.08465608	-0.08465608	-0.08465608	-0.08465608	-0.08465608	-0.08465608	-0.08465608	-0.08465608	-0.08465608	-0.08465608	0.4153439	-0.08465608	-0.08465608	-0.08465608	-0.08465608	-0.08465608	-0.08465608	-0.08465608	-0.08465608	-0.08465608	0.4153439	-0.08465608	0.91534394	-0.08465608	-0.08465608	0.4153439	-0.08465608	0.4153439	-0.08465608
HOXA5_E187_F	0.08994709	0.08994709	0.08994709	0.08994709	0.08994709	-0.4100529	0.08994709	0.08994709	0.08994709	0.08994709	0.08994709	-0.4100529	-0.4100529	0.08994709	0.08994709	-0.4100529	0.08994709	0.08994709	0.08994709	0.08994709	-0.4100529	0.08994709	0.08994709	0.08994709	0.08994709	-0.4100529	0.08994709	0.08994709	-0.4100529	0.08994709	0.08994709	0.08994709	0.08994709	0.08994709	0.08994709	-0.4100529	0.08994709	0.08994709	0.08994709	0.08994709	0.08994709	-0.4100529	-0.4100529	0.08994709	0.08994709	0.08994709	0.08994709	0.08994709	0.08994709
HOXA5_P1324_F	0.65873015	-0.34126985	-0.34126985	-0.34126985	0.65873015	-0.34126985	0.15873016	0.15873016	0.15873016	0.15873016	-0.34126985	-0.34126985	0.15873016	-0.34126985	0.15873016	0.15873016	0.15873016	-0.34126985	0.15873016	0.15873016	0.15873016	0.65873015	0.15873016	0.15873016	0.15873016	0.15873016	-0.34126985	0.65873015	-0.34126985	0.15873016	0.15873016	-0.34126985	0.15873016	0.65873015	0.65873015	0.65873015	0.65873015	0.15873016	0.15873016	0.15873016	0.15873016	0.15873016	0.15873016	-0.34126985	-0.34126985	-0.34126985	0.15873016	-0.34126985	0.15873016
HOXA5_P479_F	0.08465608	0.08465608	0.08465608	0.08465608	0.08465608	0.08465608	0.08465608	0.08465608	0.08465608	0.08465608	0.08465608	-0.4153439	0.08465608	0.08465608	0.08465608	0.08465608	0.08465608	0.08465608	0.08465608	0.08465608	-0.4153439	0.08465608	0.08465608	0.08465608	0.08465608	0.08465608	0.08465608	0.08465608	-0.4153439	0.08465608	0.08465608	0.08465608	0.08465608	0.08465608	0.08465608	0.08465608	0.08465608	0.08465608	0.08465608	0.08465608	-0.4153439	0.08465608	0.08465608	-0.91534394	0.08465608	0.08465608	-0.91534394	0.08465608	0.08465608
HOXA9_E252_R	-0.64021164	0.35978836	0.35978836	-0.64021164	-0.14021164	0.35978836	-0.64021164	0.35978836	-0.14021164	-0.64021164	0.35978836	0.35978836	0.35978836	-0.14021164	0.35978836	0.35978836	0.35978836	0.35978836	0.35978836	0.35978836	0.35978836	0.35978836	-0.64021164	0.35978836	0.35978836	-0.14021164	0.35978836	0.35978836	-0.64021164	-0.64021164	-0.14021164	-0.64021164	-0.14021164	-0.64021164	-0.14021164	0.35978836	0.35978836	-0.14021164	0.35978836	-0.14021164	0.35978836	0.35978836	-0.14021164	0.35978836	-0.14021164	0.35978836	0.35978836	0.35978836	-0.14021164
HOXA9_P1141_R	0.23809524	0.23809524	0.23809524	-0.7619048	0.23809524	0.23809524	-0.26190478	0.23809524	0.23809524	0.23809524	0.23809524	0.23809524	0.23809524	-0.26190478	0.23809524	0.23809524	0.23809524	0.23809524	-0.26190478	0.23809524	0.23809524	0.23809524	-0.7619048	-0.26190478	0.23809524	0.23809524	0.23809524	0.23809524	-0.7619048	-0.26190478	0.23809524	-0.26190478	0.23809524	0.23809524	-0.7619048	-0.7619048	0.23809524	-0.26190478	0.23809524	0.23809524	0.23809524	0.23809524	0.23809524	-0.7619048	0.23809524	0.23809524	0.23809524	-0.26190478	0.23809524
HOXA9_P303_F	-0.2857143	0.21428572	0.21428572	-0.2857143	0.21428572	0.21428572	-0.2857143	0.21428572	0.21428572	-0.2857143	0.21428572	0.71428573	-0.2857143	-0.2857143	0.21428572	0.21428572	0.21428572	0.21428572	-0.2857143	0.21428572	0.21428572	0.21428572	-0.2857143	-0.2857143	0.21428572	-0.2857143	0.21428572	0.21428572	-0.2857143	-0.2857143	-0.2857143	-0.2857143	-0.2857143	-0.2857143	-0.2857143	-0.2857143	0.21428572	-0.2857143	0.21428572	-0.2857143	0.71428573	0.71428573	0.21428572	0.21428572	-0.2857143	0.21428572	-0.2857143	-0.2857143	-0.2857143
HOXB13_E21_F	-0.17989418	-0.17989418	-0.17989418	-0.17989418	-0.17989418	-0.17989418	-0.17989418	-0.17989418	-0.17989418	-0.17989418	-0.17989418	-0.17989418	-0.17989418	-0.17989418	0.32010582	-0.17989418	-0.17989418	-0.17989418	-0.17989418	-0.17989418	-0.17989418	0.32010582	-0.17989418	-0.17989418	-0.17989418	-0.17989418	-0.17989418	-0.17989418	-0.17989418	-0.17989418	-0.17989418	-0.17989418	-0.17989418	-0.17989418	-0.17989418	-0.17989418	-0.17989418	-0.17989418	-0.17989418	-0.17989418	-0.17989418	0.32010582	-0.17989418	-0.17989418	-0.17989418	-0.17989418	-0.17989418	-0.17989418	-0.17989418
HOXB13_P17_R	-0.22486773	-0.22486773	-0.22486773	-0.22486773	-0.22486773	-0.22486773	-0.22486773	-0.22486773	-0.22486773	-0.22486773	-0.22486773	-0.22486773	-0.22486773	-0.22486773	0.7751323	-0.22486773	-0.22486773	-0.22486773	-0.22486773	-0.22486773	-0.22486773	0.7751323	-0.22486773	-0.22486773	-0.22486773	-0.22486773	-0.22486773	-0.22486773	-0.22486773	-0.22486773	-0.22486773	-0.22486773	-0.22486773	-0.22486773	-0.22486773	-0.22486773	-0.22486773	-0.22486773	-0.22486773	0.27513227	0.27513227	0.7751323	-0.22486773	-0.22486773	0.27513227	0.27513227	-0.22486773	0.7751323	-0.22486773
HOXB2_P488_R	0.076719575	0.076719575	0.076719575	0.076719575	0.076719575	0.076719575	-0.42328042	0.076719575	0.076719575	0.076719575	0.076719575	0.076719575	0.076719575	0.076719575	0.076719575	0.076719575	0.076719575	0.076719575	0.076719575	0.076719575	0.076719575	0.076719575	0.076719575	0.076719575	0.076719575	0.076719575	0.076719575	0.076719575	0.076719575	0.076719575	0.076719575	0.076719575	0.076719575	0.076719575	0.076719575	0.076719575	-0.42328042	0.076719575	0.076719575	0.076719575	0.076719575	0.076719575	0.076719575	-0.42328042	-0.42328042	0.076719575	0.076719575	-0.42328042	-0.42328042
HOXB2_P99_F	0.19312169	0.19312169	0.19312169	0.19312169	0.19312169	0.19312169	0.19312169	0.19312169	0.19312169	0.19312169	0.19312169	0.19312169	0.19312169	0.19312169	0.19312169	0.19312169	0.19312169	0.19312169	0.19312169	0.19312169	0.19312169	0.19312169	0.19312169	0.19312169	0.19312169	-0.3068783	0.19312169	0.19312169	0.19312169	0.19312169	0.19312169	0.19312169	0.19312169	0.19312169	-0.3068783	0.19312169	0.19312169	0.19312169	0.19312169	0.19312169	0.19312169	-0.3068783	-0.3068783	-0.3068783	-0.3068783	0.19312169	-0.3068783	-0.3068783	-0.3068783
HOXC6_P456_R	-0.06613757	-0.06613757	-0.06613757	-0.06613757	-0.06613757	-0.06613757	-0.06613757	-0.06613757	0.43386245	-0.06613757	-0.06613757	-0.06613757	-0.06613757	-0.06613757	-0.06613757	-0.06613757	-0.06613757	-0.06613757	-0.06613757	-0.06613757	-0.06613757	0.93386245	-0.06613757	-0.06613757	-0.06613757	-0.06613757	-0.06613757	-0.06613757	-0.06613757	-0.06613757	-0.06613757	-0.06613757	-0.06613757	-0.06613757	-0.06613757	-0.06613757	-0.06613757	-0.06613757	-0.06613757	-0.06613757	-0.06613757	-0.06613757	-0.06613757	-0.06613757	-0.06613757	-0.06613757	0.93386245	0.43386245	-0.06613757
HOXC6_P585_R	-0.076719575	-0.076719575	-0.076719575	-0.076719575	-0.076719575	-0.076719575	-0.076719575	-0.076719575	-0.076719575	-0.076719575	-0.076719575	-0.076719575	-0.076719575	0.42328042	-0.076719575	-0.076719575	-0.076719575	-0.076719575	-0.076719575	-0.076719575	-0.076719575	0.9232804	-0.076719575	0.42328042	-0.076719575	-0.076719575	-0.076719575	-0.076719575	-0.076719575	-0.076719575	-0.076719575	-0.076719575	-0.076719575	-0.076719575	-0.076719575	-0.076719575	-0.076719575	-0.076719575	-0.076719575	-0.076719575	-0.076719575	-0.076719575	-0.076719575	-0.076719575	-0.076719575	-0.076719575	0.42328042	0.42328042	-0.076719575
HPN_P374_R	0.12698413	0.12698413	0.12698413	0.12698413	0.12698413	0.12698413	0.12698413	0.12698413	-0.37301588	0.12698413	0.12698413	0.12698413	0.12698413	0.12698413	0.12698413	0.12698413	0.12698413	0.12698413	0.12698413	0.12698413	0.12698413	-0.37301588	-0.37301588	-0.37301588	0.12698413	0.12698413	0.12698413	0.12698413	-0.37301588	0.12698413	-0.37301588	-0.37301588	0.12698413	0.12698413	0.12698413	0.12698413	0.12698413	0.12698413	0.12698413	-0.37301588	0.12698413	0.12698413	0.12698413	-0.8730159	0.12698413	0.12698413	0.12698413	0.12698413	0.12698413
HPN_P823_F	0.01058201	0.01058201	0.01058201	0.01058201	0.01058201	0.01058201	0.01058201	0.01058201	0.01058201	0.01058201	0.01058201	0.01058201	0.01058201	0.01058201	0.01058201	0.01058201	0.01058201	0.01058201	0.01058201	0.01058201	0.01058201	0.01058201	0.01058201	0.01058201	0.01058201	0.01058201	0.01058201	0.01058201	-0.98941797	0.01058201	0.01058201	0.01058201	0.01058201	0.01058201	0.01058201	0.01058201	0.01058201	0.01058201	0.01058201	0.01058201	0.01058201	0.01058201	0.01058201	0.01058201	0.01058201	0.01058201	0.01058201	0.01058201	0.01058201
HPSE_P29_F	0.0	0.0	0.0	0.0	0.0	0.0	0.0	0.0	0.0	0.0	0.0	0.0	0.0	0.0	0.0	0.0	0.0	0.0	0.0	0.0	0.0	0.0	0.0	0.0	0.0	0.0	0.0	0.0	0.0	0.0	0.0	0.0	0.0	0.0	0.0	0.0	0.0	0.0	0.0	0.0	0.0	0.0	0.0	0.0	0.0	0.0	0.0	0.0	0.0
HPSE_P93_F	0.0	0.0	0.0	0.0	0.0	0.0	0.0	0.0	0.0	0.0	0.0	0.0	0.0	0.0	0.0	0.0	0.0	0.0	0.0	0.0	0.0	0.0	0.0	0.0	0.0	0.0	0.0	0.0	0.0	0.0	0.0	0.0	0.0	0.0	0.0	0.0	0.0	0.0	0.0	0.0	0.0	0.0	0.0	0.0	0.0	0.0	0.0	0.0	0.0
HRASLS_E72_R	-0.005291005	-0.005291005	-0.005291005	-0.005291005	-0.005291005	-0.005291005	-0.005291005	-0.005291005	-0.005291005	-0.005291005	-0.005291005	-0.005291005	-0.005291005	-0.005291005	-0.005291005	-0.005291005	-0.005291005	-0.005291005	-0.005291005	-0.005291005	-0.005291005	-0.005291005	-0.005291005	-0.005291005	-0.005291005	-0.005291005	-0.005291005	-0.005291005	-0.005291005	-0.005291005	-0.005291005	-0.005291005	-0.005291005	-0.005291005	-0.005291005	-0.005291005	-0.005291005	-0.005291005	-0.005291005	-0.005291005	-0.005291005	-0.005291005	-0.005291005	-0.005291005	-0.005291005	-0.005291005	-0.005291005	-0.005291005	-0.005291005
HRASLS_P353_R	0.3809524	-0.11904762	-0.11904762	0.3809524	0.3809524	-0.11904762	0.3809524	-0.11904762	0.3809524	-0.11904762	-0.11904762	-0.11904762	-0.11904762	0.3809524	0.3809524	-0.11904762	-0.11904762	-0.11904762	-0.61904764	-0.11904762	-0.11904762	-0.11904762	0.3809524	0.3809524	-0.61904764	-0.11904762	-0.11904762	0.3809524	0.3809524	0.3809524	-0.11904762	0.3809524	-0.11904762	-0.11904762	-0.11904762	-0.61904764	0.3809524	0.3809524	0.3809524	-0.11904762	0.3809524	-0.11904762	-0.11904762	-0.61904764	-0.61904764	-0.11904762	-0.61904764	-0.61904764	0.3809524
HS3ST2_E145_R	0.33068782	0.33068782	-0.6693122	-0.16931216	0.33068782	-0.6693122	-0.6693122	-0.16931216	-0.6693122	-0.6693122	0.33068782	-0.16931216	0.33068782	0.33068782	0.33068782	-0.16931216	-0.6693122	-0.16931216	-0.6693122	-0.6693122	-0.6693122	0.33068782	0.33068782	0.33068782	0.33068782	0.33068782	0.33068782	0.33068782	-0.6693122	-0.6693122	0.33068782	0.33068782	-0.16931216	-0.6693122	0.33068782	-0.16931216	-0.16931216	-0.16931216	-0.6693122	-0.16931216	0.33068782	0.33068782	-0.16931216	-0.16931216	0.33068782	0.33068782	-0.6693122	-0.16931216	0.33068782
HS3ST2_P171_F	-0.41269842	0.5873016	-0.41269842	-0.41269842	0.08730159	-0.41269842	-0.41269842	-0.41269842	-0.41269842	-0.41269842	0.5873016	-0.41269842	-0.41269842	0.08730159	0.5873016	-0.41269842	-0.41269842	-0.41269842	-0.41269842	-0.41269842	-0.41269842	0.5873016	0.08730159	0.08730159	-0.41269842	0.5873016	0.5873016	0.5873016	-0.41269842	-0.41269842	0.5873016	0.08730159	-0.41269842	-0.41269842	0.5873016	0.08730159	-0.41269842	0.08730159	-0.41269842	-0.41269842	0.08730159	0.5873016	-0.41269842	0.08730159	0.5873016	0.5873016	-0.41269842	-0.41269842	0.5873016
HS3ST2_P546_F	-0.34656084	0.65343916	-0.34656084	-0.34656084	0.15343915	-0.34656084	-0.34656084	-0.34656084	-0.34656084	-0.34656084	0.15343915	-0.34656084	0.15343915	0.15343915	0.15343915	-0.34656084	-0.34656084	0.15343915	-0.34656084	-0.34656084	-0.34656084	0.15343915	-0.34656084	-0.34656084	0.15343915	0.15343915	0.15343915	0.65343916	-0.34656084	-0.34656084	0.15343915	0.15343915	-0.34656084	-0.34656084	0.15343915	-0.34656084	-0.34656084	0.15343915	-0.34656084	-0.34656084	-0.34656084	0.15343915	-0.34656084	-0.34656084	0.65343916	0.15343915	-0.34656084	0.15343915	0.15343915
HSD17B12_E145_R	-0.018518519	-0.018518519	-0.018518519	-0.018518519	-0.018518519	-0.018518519	-0.018518519	-0.018518519	-0.018518519	-0.018518519	-0.018518519	-0.018518519	-0.018518519	-0.018518519	-0.018518519	-0.018518519	-0.018518519	-0.018518519	-0.018518519	-0.018518519	-0.018518519	-0.018518519	-0.018518519	-0.018518519	-0.018518519	-0.018518519	-0.018518519	-0.018518519	-0.018518519	-0.018518519	-0.018518519	-0.018518519	-0.018518519	-0.018518519	-0.018518519	-0.018518519	-0.018518519	-0.018518519	-0.018518519	-0.018518519	-0.018518519	-0.018518519	-0.018518519	-0.018518519	-0.018518519	-0.018518519	-0.018518519	-0.018518519	-0.018518519
HSD17B12_P97_F	-0.015873017	-0.015873017	-0.015873017	-0.015873017	-0.015873017	-0.015873017	-0.015873017	-0.015873017	-0.015873017	-0.015873017	-0.015873017	-0.015873017	-0.015873017	-0.015873017	-0.015873017	-0.015873017	-0.015873017	-0.015873017	-0.015873017	-0.015873017	-0.015873017	-0.015873017	-0.015873017	-0.015873017	-0.015873017	-0.015873017	-0.015873017	-0.015873017	-0.015873017	-0.015873017	-0.015873017	-0.015873017	-0.015873017	-0.015873017	-0.015873017	-0.015873017	-0.015873017	-0.015873017	-0.015873017	-0.015873017	-0.015873017	-0.015873017	-0.015873017	-0.015873017	-0.015873017	-0.015873017	-0.015873017	-0.015873017	-0.015873017
HTR1B_E232_R	-0.023809524	0.47619048	-0.52380955	0.47619048	0.47619048	0.47619048	0.47619048	-0.023809524	-0.023809524	-0.023809524	-0.023809524	-0.023809524	-0.023809524	-0.023809524	0.47619048	0.47619048	0.47619048	0.47619048	0.47619048	0.47619048	-0.023809524	0.47619048	0.47619048	0.47619048	0.47619048	0.47619048	-0.52380955	-0.023809524	-0.52380955	-0.023809524	0.47619048	-0.52380955	-0.52380955	0.47619048	0.47619048	-0.023809524	0.47619048	-0.023809524	0.47619048	0.47619048	0.47619048	-0.023809524	-0.023809524	-0.023809524	-0.52380955	-0.023809524	-0.023809524	-0.52380955	-0.52380955
HTR1B_P107_F	-0.15608466	0.34391534	-0.65608466	0.34391534	-0.15608466	0.34391534	0.34391534	0.34391534	-0.15608466	-0.65608466	0.34391534	0.34391534	-0.15608466	0.34391534	0.34391534	0.34391534	0.34391534	0.34391534	-0.15608466	-0.65608466	-0.65608466	0.34391534	0.34391534	0.34391534	0.34391534	0.34391534	-0.65608466	0.34391534	-0.65608466	-0.15608466	0.34391534	-0.65608466	0.34391534	0.34391534	-0.15608466	-0.15608466	0.34391534	-0.15608466	-0.15608466	0.34391534	0.34391534	0.34391534	-0.15608466	0.34391534	-0.15608466	0.34391534	-0.15608466	0.34391534	-0.65608466
HTR1B_P222_F	-0.55026454	0.44973546	-0.55026454	0.44973546	-0.55026454	0.44973546	0.44973546	0.44973546	-0.55026454	-0.55026454	0.44973546	-0.05026455	-0.55026454	-0.05026455	0.44973546	0.44973546	-0.05026455	0.44973546	0.44973546	-0.55026454	-0.55026454	0.44973546	-0.55026454	0.44973546	0.44973546	0.44973546	-0.55026454	0.44973546	-0.05026455	-0.55026454	0.44973546	-0.55026454	-0.55026454	0.44973546	-0.05026455	-0.05026455	0.44973546	-0.05026455	-0.55026454	0.44973546	0.44973546	0.44973546	-0.05026455	-0.05026455	-0.05026455	0.44973546	-0.05026455	0.44973546	-0.05026455
HTR2A_E10_R	0.052910052	0.052910052	0.052910052	0.052910052	0.052910052	0.052910052	0.052910052	0.052910052	0.052910052	0.052910052	0.052910052	0.052910052	0.052910052	0.052910052	0.052910052	0.052910052	0.052910052	0.052910052	0.052910052	0.052910052	0.052910052	0.052910052	0.052910052	0.052910052	0.052910052	0.052910052	0.052910052	0.052910052	0.052910052	0.052910052	0.052910052	0.052910052	0.052910052	0.052910052	0.052910052	0.052910052	0.052910052	0.052910052	0.052910052	0.052910052	0.052910052	0.052910052	0.052910052	0.052910052	0.052910052	0.052910052	0.052910052	0.052910052	0.052910052
HTR2A_P853_F	-0.14021164	0.35978836	-0.14021164	-0.14021164	-0.14021164	-0.14021164	-0.14021164	-0.14021164	-0.14021164	0.85978836	0.35978836	-0.14021164	0.85978836	-0.14021164	-0.14021164	-0.14021164	0.35978836	-0.14021164	-0.14021164	-0.14021164	0.85978836	-0.14021164	-0.14021164	0.35978836	-0.14021164	0.85978836	-0.14021164	0.35978836	-0.14021164	-0.14021164	0.85978836	-0.14021164	-0.14021164	-0.14021164	-0.14021164	-0.14021164	-0.14021164	0.35978836	-0.14021164	0.85978836	-0.14021164	-0.14021164	-0.14021164	-0.14021164	-0.14021164	-0.14021164	-0.14021164	-0.14021164	-0.14021164
IAPP_E280_F	0.052910052	0.052910052	0.052910052	0.052910052	0.052910052	0.052910052	0.052910052	0.052910052	0.052910052	0.052910052	0.052910052	0.052910052	0.052910052	0.052910052	0.052910052	0.052910052	0.052910052	0.052910052	0.052910052	0.052910052	0.052910052	0.052910052	0.052910052	0.052910052	0.052910052	0.052910052	0.052910052	0.052910052	0.052910052	0.052910052	0.052910052	0.052910052	0.052910052	0.052910052	0.052910052	0.052910052	0.052910052	0.052910052	0.052910052	0.052910052	0.052910052	0.052910052	0.052910052	0.052910052	0.052910052	0.052910052	0.052910052	0.052910052	0.052910052
ICA1_P61_F	0.0	0.0	0.0	0.0	0.0	0.0	0.0	0.0	0.0	0.0	0.0	0.0	0.0	0.0	0.0	0.0	0.0	0.0	0.0	0.0	0.0	0.0	0.0	0.0	0.0	0.0	0.0	0.0	0.0	0.0	0.0	0.0	0.0	0.0	0.0	0.0	0.0	0.0	0.0	0.0	0.0	0.0	0.0	0.0	0.0	0.0	0.0	0.0	0.0
ICA1_P72_R	-0.01058201	-0.01058201	-0.01058201	-0.01058201	-0.01058201	-0.01058201	-0.01058201	-0.01058201	-0.01058201	-0.01058201	-0.01058201	-0.01058201	-0.01058201	-0.01058201	-0.01058201	-0.01058201	-0.01058201	-0.01058201	-0.01058201	-0.01058201	-0.01058201	-0.01058201	-0.01058201	-0.01058201	-0.01058201	-0.01058201	-0.01058201	-0.01058201	-0.01058201	-0.01058201	-0.01058201	-0.01058201	-0.01058201	-0.01058201	-0.01058201	-0.01058201	-0.01058201	-0.01058201	-0.01058201	-0.01058201	-0.01058201	-0.01058201	-0.01058201	-0.01058201	-0.01058201	-0.01058201	-0.01058201	-0.01058201	-0.01058201
ICAM1_E242_F	-0.018518519	-0.018518519	-0.018518519	-0.018518519	-0.018518519	-0.018518519	-0.018518519	-0.018518519	-0.018518519	-0.018518519	-0.018518519	-0.018518519	-0.018518519	-0.018518519	-0.018518519	-0.018518519	-0.018518519	-0.018518519	-0.018518519	-0.018518519	-0.018518519	-0.018518519	-0.018518519	-0.018518519	-0.018518519	-0.018518519	-0.018518519	-0.018518519	-0.018518519	-0.018518519	-0.018518519	-0.018518519	-0.018518519	-0.018518519	-0.018518519	-0.018518519	-0.018518519	-0.018518519	-0.018518519	-0.018518519	-0.018518519	-0.018518519	0.4814815	-0.018518519	-0.018518519	-0.018518519	-0.018518519	-0.018518519	-0.018518519
ICAM1_P119_R	0.0	0.0	0.0	0.0	0.0	0.0	0.0	0.0	0.0	0.0	0.0	0.0	0.0	0.0	0.0	0.0	0.0	0.0	0.0	0.0	0.0	0.0	0.0	0.0	0.0	0.0	0.0	0.0	0.0	0.0	0.0	0.0	0.0	0.0	0.0	0.0	0.0	0.0	0.0	0.0	0.0	0.0	0.0	0.0	0.0	0.0	0.0	0.0	0.0
ICAM1_P386_R	-0.12698413	-0.12698413	-0.12698413	-0.12698413	-0.12698413	0.37301588	-0.12698413	-0.12698413	-0.12698413	-0.12698413	-0.12698413	-0.12698413	-0.12698413	-0.12698413	-0.12698413	-0.12698413	0.37301588	-0.12698413	-0.12698413	-0.12698413	-0.12698413	-0.12698413	-0.12698413	-0.12698413	-0.12698413	-0.12698413	-0.12698413	-0.12698413	-0.12698413	-0.12698413	-0.12698413	-0.12698413	-0.12698413	-0.12698413	-0.12698413	-0.12698413	-0.12698413	-0.12698413	-0.12698413	0.37301588	-0.12698413	-0.12698413	-0.12698413	0.8730159	-0.12698413	-0.12698413	0.37301588	-0.12698413	-0.12698413
ID1_P659_R	-0.023809524	-0.023809524	-0.023809524	-0.023809524	-0.023809524	-0.023809524	-0.023809524	-0.023809524	-0.023809524	-0.023809524	-0.023809524	-0.023809524	-0.023809524	-0.023809524	0.47619048	-0.023809524	-0.023809524	-0.023809524	-0.023809524	-0.023809524	-0.023809524	0.47619048	-0.023809524	-0.023809524	-0.023809524	-0.023809524	-0.023809524	-0.023809524	-0.023809524	-0.023809524	-0.023809524	-0.023809524	-0.023809524	-0.023809524	-0.023809524	-0.023809524	-0.023809524	-0.023809524	-0.023809524	0.47619048	-0.023809524	-0.023809524	-0.023809524	0.47619048	-0.023809524	-0.023809524	-0.023809524	-0.023809524	-0.023809524
ID1_P880_F	-0.01058201	-0.01058201	-0.01058201	-0.01058201	-0.01058201	-0.01058201	-0.01058201	-0.01058201	-0.01058201	-0.01058201	-0.01058201	-0.01058201	-0.01058201	-0.01058201	-0.01058201	-0.01058201	-0.01058201	-0.01058201	-0.01058201	-0.01058201	-0.01058201	-0.01058201	-0.01058201	-0.01058201	-0.01058201	-0.01058201	-0.01058201	-0.01058201	0.489418	-0.01058201	-0.01058201	-0.01058201	-0.01058201	-0.01058201	-0.01058201	-0.01058201	-0.01058201	-0.01058201	-0.01058201	-0.01058201	-0.01058201	-0.01058201	-0.01058201	-0.01058201	-0.01058201	-0.01058201	-0.01058201	-0.01058201	-0.01058201
IFNG_E293_F	-0.13756613	0.36243385	0.36243385	0.36243385	-0.63756615	-0.13756613	-0.13756613	0.36243385	0.36243385	0.36243385	0.36243385	0.36243385	0.36243385	-0.13756613	-0.13756613	0.36243385	-0.13756613	-0.63756615	0.36243385	-0.13756613	0.36243385	0.36243385	-0.13756613	-0.13756613	-0.13756613	0.36243385	-0.13756613	-0.13756613	0.36243385	-0.63756615	-0.13756613	-0.13756613	0.36243385	0.36243385	-0.63756615	-0.63756615	-0.13756613	0.36243385	-0.13756613	-0.63756615	-0.13756613	-0.13756613	-0.13756613	0.36243385	-0.13756613	0.36243385	-0.13756613	0.36243385	-0.13756613
IFNG_P188_F	0.08465608	0.08465608	0.08465608	0.08465608	0.08465608	0.08465608	0.08465608	0.08465608	0.08465608	0.08465608	0.08465608	0.08465608	0.08465608	0.08465608	0.08465608	0.08465608	0.08465608	0.08465608	0.08465608	0.08465608	0.08465608	0.08465608	0.08465608	0.08465608	0.08465608	0.08465608	0.08465608	0.08465608	0.08465608	0.08465608	0.08465608	0.08465608	0.08465608	0.08465608	0.08465608	0.08465608	0.08465608	0.08465608	0.08465608	0.08465608	0.08465608	0.08465608	0.08465608	0.08465608	0.08465608	0.08465608	0.08465608	0.08465608	0.08465608
IFNG_P459_R	0.1005291	0.1005291	0.1005291	0.1005291	0.1005291	0.1005291	0.1005291	0.1005291	0.1005291	0.1005291	0.1005291	0.1005291	0.1005291	0.1005291	0.1005291	0.1005291	0.1005291	0.1005291	0.1005291	0.1005291	0.1005291	0.1005291	-0.3994709	0.1005291	0.1005291	0.1005291	0.1005291	0.1005291	0.1005291	0.1005291	-0.3994709	0.1005291	0.1005291	0.1005291	0.1005291	0.1005291	0.1005291	0.1005291	0.1005291	-0.3994709	0.1005291	0.1005291	0.1005291	0.1005291	0.1005291	0.1005291	0.1005291	-0.3994709	0.1005291
IFNGR1_P307_F	0.0	0.0	0.0	0.0	0.0	0.0	0.0	0.0	0.0	0.0	0.0	0.0	0.0	0.0	0.0	0.0	0.0	0.0	0.0	0.0	0.0	0.0	0.0	0.0	0.0	0.0	0.0	0.0	0.0	0.0	0.0	0.0	0.0	0.0	0.0	0.0	0.0	0.0	0.0	0.0	0.0	0.0	0.0	0.0	0.0	0.0	0.0	0.0	0.0
IFNGR2_E164_F	-0.013227513	-0.013227513	-0.013227513	-0.013227513	-0.013227513	-0.013227513	-0.013227513	-0.013227513	-0.013227513	-0.013227513	-0.013227513	-0.013227513	-0.013227513	-0.013227513	-0.013227513	-0.013227513	-0.013227513	-0.013227513	-0.013227513	-0.013227513	-0.013227513	-0.013227513	-0.013227513	-0.013227513	-0.013227513	-0.013227513	-0.013227513	-0.013227513	-0.013227513	-0.013227513	-0.013227513	-0.013227513	-0.013227513	-0.013227513	-0.013227513	-0.013227513	-0.013227513	-0.013227513	-0.013227513	-0.013227513	-0.013227513	-0.013227513	-0.013227513	-0.013227513	-0.013227513	-0.013227513	-0.013227513	-0.013227513	-0.013227513
IFNGR2_P377_R	-0.06613757	-0.56613755	-0.56613755	-0.06613757	-0.06613757	-0.56613755	-0.56613755	-0.06613757	-0.06613757	-0.56613755	-0.56613755	-0.56613755	-0.56613755	-0.06613757	-0.06613757	-0.06613757	-0.06613757	-0.56613755	-0.06613757	-0.56613755	-0.56613755	-0.56613755	0.43386245	-0.56613755	-0.56613755	-0.56613755	-0.06613757	-0.56613755	-0.06613757	-0.06613757	-0.56613755	-0.06613757	-0.06613757	-0.06613757	-0.06613757	-0.56613755	-0.06613757	-0.06613757	-0.06613757	-0.06613757	-0.56613755	-0.56613755	-0.56613755	0.43386245	-0.06613757	-0.06613757	-0.56613755	-0.06613757	0.43386245
IGF1_E394_F	-0.04761905	-0.04761905	-0.04761905	0.45238096	0.45238096	0.45238096	0.45238096	0.45238096	0.45238096	0.45238096	-0.04761905	-0.04761905	-0.54761904	0.45238096	-0.04761905	-0.04761905	0.45238096	0.45238096	-0.04761905	0.45238096	0.45238096	-0.54761904	0.45238096	-0.04761905	0.45238096	0.45238096	0.45238096	-0.04761905	-0.04761905	-0.04761905	0.45238096	0.45238096	0.45238096	-0.04761905	-0.04761905	-0.04761905	-0.04761905	-0.04761905	-0.04761905	-0.04761905	-0.54761904	-0.54761904	-0.04761905	-0.04761905	-0.04761905	-0.04761905	-0.04761905	0.45238096	-0.04761905
IGF1_P933_F	0.3994709	0.3994709	0.3994709	0.3994709	0.3994709	0.3994709	0.3994709	0.3994709	-0.1005291	0.3994709	0.3994709	0.3994709	0.3994709	0.3994709	-0.1005291	0.3994709	0.3994709	0.3994709	-0.1005291	0.3994709	0.3994709	-0.1005291	0.3994709	0.3994709	0.3994709	0.3994709	-0.1005291	-0.1005291	-0.1005291	-0.1005291	0.3994709	0.3994709	0.3994709	0.3994709	-0.1005291	-0.1005291	-0.1005291	-0.1005291	-0.1005291	-0.1005291	-0.1005291	-0.1005291	-0.1005291	-0.1005291	-0.1005291	-0.1005291	-0.1005291	0.3994709	-0.1005291
IGF1R_E186_R	0.0	0.0	0.0	0.0	0.0	0.0	0.0	0.0	0.0	0.0	0.0	0.0	0.0	0.0	0.0	0.0	0.0	0.0	0.0	0.0	0.0	0.0	0.0	0.0	0.0	0.0	0.0	0.0	0.0	0.0	0.0	0.0	0.0	0.0	0.0	0.0	0.0	0.0	0.0	0.0	0.0	0.0	0.0	0.0	0.0	0.0	0.0	0.0	0.0
IGF1R_P325_R	-0.0026455026	-0.0026455026	-0.0026455026	-0.0026455026	-0.0026455026	-0.0026455026	-0.0026455026	-0.0026455026	-0.0026455026	-0.0026455026	-0.0026455026	-0.0026455026	-0.0026455026	-0.0026455026	-0.0026455026	-0.0026455026	-0.0026455026	-0.0026455026	-0.0026455026	-0.0026455026	-0.0026455026	-0.0026455026	-0.0026455026	-0.0026455026	-0.0026455026	-0.0026455026	-0.0026455026	-0.0026455026	-0.0026455026	-0.0026455026	-0.0026455026	-0.0026455026	-0.0026455026	-0.0026455026	-0.0026455026	-0.0026455026	-0.0026455026	-0.0026455026	-0.0026455026	-0.0026455026	-0.0026455026	-0.0026455026	-0.0026455026	-0.0026455026	-0.0026455026	-0.0026455026	-0.0026455026	-0.0026455026	-0.0026455026
IGF2_E134_R	-0.24338624	0.75661373	-0.24338624	-0.24338624	0.25661376	-0.24338624	0.75661373	0.25661376	-0.24338624	-0.24338624	0.25661376	-0.24338624	-0.24338624	-0.24338624	0.75661373	-0.24338624	-0.24338624	-0.24338624	-0.24338624	-0.24338624	-0.24338624	0.75661373	-0.24338624	-0.24338624	-0.24338624	-0.24338624	-0.24338624	-0.24338624	-0.24338624	0.25661376	-0.24338624	-0.24338624	-0.24338624	-0.24338624	-0.24338624	-0.24338624	0.25661376	-0.24338624	-0.24338624	-0.24338624	-0.24338624	-0.24338624	-0.24338624	-0.24338624	-0.24338624	0.75661373	-0.24338624	0.75661373	0.25661376
IGF2_P1036_R	-0.031746034	0.46825397	-0.031746034	-0.031746034	-0.031746034	-0.031746034	-0.031746034	-0.031746034	-0.031746034	-0.031746034	-0.031746034	0.46825397	-0.031746034	-0.031746034	0.46825397	-0.031746034	-0.031746034	-0.031746034	-0.031746034	-0.031746034	-0.031746034	0.46825397	-0.031746034	-0.031746034	-0.031746034	-0.031746034	-0.031746034	-0.031746034	-0.031746034	-0.031746034	-0.031746034	-0.031746034	-0.031746034	-0.031746034	-0.031746034	-0.031746034	-0.031746034	-0.031746034	-0.031746034	-0.031746034	0.46825397	-0.031746034	-0.031746034	-0.031746034	-0.031746034	-0.031746034	-0.031746034	-0.031746034	-0.031746034
IGF2_P36_R	-0.14285715	0.35714287	-0.14285715	-0.14285715	-0.14285715	-0.14285715	-0.14285715	-0.14285715	-0.14285715	-0.14285715	-0.14285715	0.35714287	-0.14285715	-0.14285715	0.35714287	-0.14285715	-0.14285715	-0.14285715	-0.14285715	0.35714287	-0.14285715	0.85714287	-0.14285715	-0.14285715	-0.14285715	-0.14285715	-0.14285715	-0.14285715	-0.14285715	-0.14285715	0.35714287	-0.14285715	-0.14285715	-0.14285715	-0.14285715	-0.14285715	-0.14285715	0.35714287	-0.14285715	-0.14285715	-0.14285715	-0.14285715	-0.14285715	-0.14285715	-0.14285715	0.35714287	-0.14285715	-0.14285715	-0.14285715
IGF2AS_E4_F	-0.14285715	0.35714287	-0.14285715	0.35714287	0.35714287	0.35714287	0.35714287	-0.14285715	-0.14285715	-0.14285715	-0.14285715	0.85714287	-0.14285715	0.35714287	0.35714287	0.35714287	-0.14285715	0.35714287	-0.14285715	0.35714287	-0.14285715	0.85714287	-0.14285715	-0.14285715	0.35714287	-0.14285715	0.35714287	-0.14285715	-0.14285715	-0.14285715	0.35714287	-0.14285715	-0.14285715	-0.14285715	-0.14285715	-0.14285715	-0.14285715	0.35714287	-0.14285715	-0.14285715	-0.14285715	-0.14285715	-0.14285715	-0.14285715	-0.14285715	-0.14285715	-0.14285715	0.35714287	-0.14285715
IGF2AS_P203_F	-0.24603175	0.25396827	-0.24603175	-0.74603176	0.25396827	0.25396827	0.25396827	0.25396827	-0.24603175	-0.74603176	-0.24603175	0.25396827	-0.74603176	0.25396827	0.25396827	0.25396827	-0.74603176	0.25396827	-0.24603175	0.25396827	0.25396827	0.25396827	0.25396827	-0.74603176	0.25396827	0.25396827	0.25396827	0.25396827	0.25396827	-0.24603175	0.25396827	-0.24603175	0.25396827	0.25396827	0.25396827	-0.24603175	0.25396827	-0.24603175	0.25396827	0.25396827	0.25396827	-0.24603175	-0.74603176	-0.24603175	-0.24603175	0.25396827	-0.24603175	-0.74603176	0.25396827
IGF2R_P396_R	-0.015873017	-0.015873017	-0.015873017	-0.015873017	-0.015873017	-0.015873017	-0.015873017	-0.015873017	-0.015873017	-0.015873017	-0.015873017	-0.015873017	-0.015873017	-0.015873017	-0.015873017	-0.015873017	-0.015873017	-0.015873017	-0.015873017	-0.015873017	-0.015873017	-0.015873017	-0.015873017	-0.015873017	-0.015873017	-0.015873017	-0.015873017	-0.015873017	-0.015873017	-0.015873017	-0.015873017	-0.015873017	-0.015873017	-0.015873017	-0.015873017	-0.015873017	-0.015873017	-0.015873017	-0.015873017	-0.015873017	-0.015873017	-0.015873017	-0.015873017	-0.015873017	-0.015873017	-0.015873017	-0.015873017	-0.015873017	-0.015873017
IGFBP1_E48_R	-0.24603175	-0.24603175	-0.24603175	-0.24603175	0.25396827	0.25396827	-0.24603175	0.25396827	0.25396827	0.25396827	-0.24603175	-0.24603175	-0.24603175	-0.24603175	-0.24603175	0.25396827	0.25396827	-0.24603175	-0.24603175	-0.74603176	-0.24603175	0.25396827	-0.24603175	0.25396827	0.25396827	0.25396827	-0.24603175	0.25396827	-0.74603176	-0.24603175	0.25396827	0.25396827	0.25396827	0.25396827	-0.24603175	0.25396827	-0.24603175	0.25396827	0.25396827	0.25396827	-0.24603175	-0.24603175	0.25396827	-0.24603175	-0.24603175	0.25396827	-0.24603175	0.25396827	-0.24603175
IGFBP1_P12_R	0.42328042	-0.076719575	-0.5767196	-0.076719575	0.42328042	-0.076719575	-0.5767196	0.42328042	0.42328042	0.42328042	-0.5767196	-0.076719575	-0.076719575	0.42328042	-0.076719575	0.42328042	0.42328042	-0.076719575	-0.076719575	-0.5767196	-0.076719575	0.42328042	0.42328042	0.42328042	0.42328042	0.42328042	-0.076719575	0.42328042	-0.5767196	-0.076719575	0.42328042	-0.076719575	0.42328042	0.42328042	-0.076719575	-0.076719575	-0.5767196	-0.076719575	0.42328042	0.42328042	-0.5767196	-0.076719575	0.42328042	-0.076719575	-0.5767196	0.42328042	-0.076719575	0.42328042	-0.5767196
IGFBP2_P306_F	-0.031746034	-0.031746034	-0.031746034	-0.031746034	-0.031746034	-0.031746034	-0.031746034	-0.031746034	-0.031746034	-0.031746034	-0.031746034	-0.031746034	-0.031746034	-0.031746034	-0.031746034	-0.031746034	-0.031746034	-0.031746034	-0.031746034	-0.031746034	-0.031746034	0.46825397	-0.031746034	-0.031746034	-0.031746034	-0.031746034	-0.031746034	-0.031746034	-0.031746034	-0.031746034	-0.031746034	-0.031746034	-0.031746034	-0.031746034	-0.031746034	-0.031746034	-0.031746034	-0.031746034	-0.031746034	0.46825397	-0.031746034	-0.031746034	-0.031746034	-0.031746034	-0.031746034	-0.031746034	-0.031746034	-0.031746034	-0.031746034
IGFBP2_P353_R	-0.06084656	-0.06084656	-0.06084656	-0.06084656	-0.06084656	-0.06084656	-0.06084656	-0.06084656	-0.06084656	-0.06084656	-0.06084656	-0.06084656	-0.06084656	-0.06084656	-0.06084656	-0.06084656	-0.06084656	-0.06084656	-0.06084656	-0.06084656	-0.06084656	0.43915343	-0.06084656	-0.06084656	-0.06084656	-0.06084656	-0.06084656	-0.06084656	-0.06084656	-0.06084656	-0.06084656	-0.06084656	-0.06084656	-0.06084656	0.43915343	-0.06084656	-0.06084656	-0.06084656	-0.06084656	0.43915343	-0.06084656	-0.06084656	-0.06084656	-0.06084656	-0.06084656	-0.06084656	0.43915343	-0.06084656	-0.06084656
IGFBP3_E65_R	-0.04232804	-0.04232804	-0.04232804	-0.04232804	-0.04232804	-0.04232804	-0.04232804	-0.04232804	-0.04232804	-0.04232804	-0.04232804	-0.04232804	-0.04232804	-0.04232804	-0.04232804	-0.04232804	-0.04232804	-0.04232804	-0.04232804	-0.04232804	-0.04232804	-0.04232804	-0.04232804	-0.04232804	-0.04232804	-0.04232804	-0.04232804	-0.04232804	-0.04232804	-0.04232804	-0.04232804	-0.04232804	-0.04232804	-0.04232804	-0.04232804	-0.04232804	-0.04232804	-0.04232804	-0.04232804	-0.04232804	-0.04232804	-0.04232804	-0.04232804	-0.04232804	-0.04232804	-0.04232804	-0.04232804	-0.04232804	-0.04232804
IGFBP3_P1035_F	-0.103174604	-0.103174604	-0.103174604	-0.103174604	-0.103174604	-0.103174604	-0.103174604	-0.103174604	-0.103174604	-0.103174604	-0.103174604	-0.103174604	-0.103174604	-0.103174604	0.8968254	-0.103174604	-0.103174604	-0.103174604	-0.103174604	-0.103174604	-0.103174604	-0.103174604	-0.103174604	-0.103174604	-0.103174604	-0.103174604	-0.103174604	0.3968254	-0.103174604	-0.103174604	-0.103174604	-0.103174604	-0.103174604	-0.103174604	-0.103174604	-0.103174604	-0.103174604	-0.103174604	-0.103174604	-0.103174604	-0.103174604	-0.103174604	-0.103174604	-0.103174604	-0.103174604	-0.103174604	-0.103174604	-0.103174604	-0.103174604
IGFBP3_P423_R	-0.25925925	-0.25925925	-0.25925925	-0.25925925	0.24074075	-0.25925925	-0.25925925	-0.25925925	-0.25925925	-0.25925925	-0.25925925	-0.25925925	-0.25925925	-0.25925925	0.7407407	-0.25925925	-0.25925925	-0.25925925	-0.25925925	-0.25925925	-0.25925925	0.24074075	-0.25925925	-0.25925925	-0.25925925	-0.25925925	-0.25925925	0.7407407	-0.25925925	-0.25925925	-0.25925925	-0.25925925	-0.25925925	-0.25925925	-0.25925925	-0.25925925	-0.25925925	-0.25925925	-0.25925925	0.24074075	-0.25925925	0.24074075	-0.25925925	-0.25925925	-0.25925925	0.24074075	-0.25925925	0.24074075	0.24074075
IGFBP5_E144_F	-0.005291005	-0.005291005	-0.005291005	-0.005291005	-0.005291005	-0.005291005	-0.005291005	-0.005291005	-0.005291005	-0.005291005	-0.005291005	-0.005291005	-0.005291005	-0.005291005	-0.005291005	-0.005291005	-0.005291005	-0.005291005	-0.005291005	-0.005291005	-0.005291005	-0.005291005	-0.005291005	-0.005291005	-0.005291005	-0.005291005	-0.005291005	-0.005291005	-0.005291005	-0.005291005	-0.005291005	-0.005291005	-0.005291005	-0.005291005	-0.005291005	-0.005291005	-0.005291005	-0.005291005	-0.005291005	-0.005291005	-0.005291005	-0.005291005	-0.005291005	-0.005291005	-0.005291005	-0.005291005	-0.005291005	-0.005291005	-0.005291005
IGFBP5_P9_R	-0.023809524	-0.023809524	-0.023809524	-0.023809524	-0.023809524	-0.023809524	-0.023809524	-0.023809524	-0.023809524	-0.023809524	-0.023809524	-0.023809524	-0.023809524	-0.023809524	0.97619045	-0.023809524	-0.023809524	-0.023809524	-0.023809524	-0.023809524	-0.023809524	-0.023809524	-0.023809524	-0.023809524	0.47619048	-0.023809524	-0.023809524	-0.023809524	-0.023809524	-0.023809524	-0.023809524	-0.023809524	-0.023809524	-0.023809524	-0.023809524	-0.023809524	-0.023809524	-0.023809524	-0.023809524	-0.023809524	-0.023809524	-0.023809524	-0.023809524	-0.023809524	-0.023809524	-0.023809524	-0.023809524	-0.023809524	-0.023809524
IGFBP6_P328_R	-0.0978836	-0.0978836	-0.0978836	-0.0978836	-0.0978836	-0.0978836	-0.0978836	-0.0978836	-0.0978836	-0.0978836	-0.0978836	-0.0978836	-0.0978836	-0.0978836	-0.0978836	-0.0978836	-0.0978836	-0.0978836	-0.0978836	-0.0978836	-0.0978836	-0.0978836	-0.0978836	-0.0978836	-0.0978836	-0.0978836	-0.0978836	-0.0978836	0.4021164	-0.0978836	-0.0978836	-0.0978836	-0.0978836	-0.0978836	0.4021164	-0.0978836	-0.0978836	-0.0978836	-0.0978836	0.4021164	-0.0978836	-0.0978836	-0.0978836	-0.0978836	-0.0978836	-0.0978836	-0.0978836	-0.0978836	-0.0978836
IGFBP7_P297_F	-0.41798943	0.08201058	-0.41798943	0.08201058	0.08201058	0.08201058	-0.41798943	-0.41798943	-0.41798943	-0.41798943	0.08201058	-0.41798943	-0.41798943	-0.41798943	0.58201057	-0.41798943	-0.41798943	-0.41798943	-0.41798943	0.08201058	0.08201058	-0.41798943	-0.41798943	-0.41798943	-0.41798943	-0.41798943	0.08201058	0.08201058	-0.41798943	-0.41798943	0.08201058	-0.41798943	-0.41798943	-0.41798943	-0.41798943	0.08201058	0.08201058	-0.41798943	-0.41798943	0.08201058	-0.41798943	-0.41798943	-0.41798943	-0.41798943	0.08201058	0.58201057	-0.41798943	0.08201058	0.58201057
IGFBP7_P371_F	-0.24867725	-0.24867725	-0.24867725	-0.24867725	0.25132275	-0.24867725	-0.24867725	-0.24867725	-0.24867725	-0.24867725	-0.24867725	-0.24867725	-0.24867725	-0.24867725	0.75132275	-0.24867725	-0.24867725	-0.24867725	-0.24867725	-0.24867725	-0.24867725	-0.24867725	-0.24867725	-0.24867725	-0.24867725	-0.24867725	-0.24867725	-0.24867725	-0.24867725	-0.24867725	0.25132275	-0.24867725	-0.24867725	-0.24867725	-0.24867725	-0.24867725	-0.24867725	-0.24867725	-0.24867725	0.75132275	-0.24867725	-0.24867725	-0.24867725	0.25132275	-0.24867725	0.25132275	-0.24867725	-0.24867725	-0.24867725
IGSF4_P454_F	-0.007936508	-0.007936508	-0.007936508	-0.007936508	-0.007936508	-0.007936508	-0.007936508	-0.007936508	-0.007936508	-0.007936508	-0.007936508	-0.007936508	-0.007936508	-0.007936508	-0.007936508	-0.007936508	-0.007936508	-0.007936508	-0.007936508	-0.007936508	-0.007936508	-0.007936508	-0.007936508	-0.007936508	-0.007936508	-0.007936508	-0.007936508	-0.007936508	-0.007936508	-0.007936508	-0.007936508	-0.007936508	-0.007936508	-0.007936508	-0.007936508	-0.007936508	-0.007936508	-0.007936508	-0.007936508	-0.007936508	-0.007936508	-0.007936508	-0.007936508	-0.007936508	-0.007936508	-0.007936508	-0.007936508	-0.007936508	-0.007936508
IGSF4_P86_R	-0.055555556	-0.055555556	-0.055555556	-0.055555556	-0.055555556	-0.055555556	-0.055555556	-0.055555556	-0.055555556	-0.055555556	-0.055555556	-0.055555556	-0.055555556	-0.055555556	-0.055555556	-0.055555556	-0.055555556	-0.055555556	-0.055555556	-0.055555556	-0.055555556	-0.055555556	-0.055555556	-0.055555556	-0.055555556	-0.055555556	-0.055555556	-0.055555556	-0.055555556	-0.055555556	-0.055555556	-0.055555556	-0.055555556	-0.055555556	-0.055555556	-0.055555556	-0.055555556	-0.055555556	-0.055555556	-0.055555556	-0.055555556	-0.055555556	-0.055555556	-0.055555556	-0.055555556	-0.055555556	-0.055555556	-0.055555556	-0.055555556
IGSF4C_E65_F	-0.23544973	0.26455027	0.76455027	0.26455027	-0.23544973	0.26455027	-0.23544973	0.26455027	0.26455027	0.26455027	0.26455027	-0.23544973	-0.23544973	-0.23544973	-0.23544973	-0.23544973	-0.23544973	0.26455027	-0.23544973	0.26455027	0.26455027	-0.23544973	-0.23544973	-0.23544973	-0.23544973	0.26455027	0.26455027	0.26455027	0.26455027	-0.23544973	-0.23544973	0.26455027	-0.23544973	0.26455027	-0.23544973	-0.23544973	0.26455027	0.26455027	0.26455027	-0.23544973	0.26455027	0.76455027	-0.23544973	-0.23544973	-0.23544973	-0.23544973	-0.23544973	0.26455027	0.26455027
IGSF4C_P533_R	-0.0026455026	-0.0026455026	-0.0026455026	-0.0026455026	-0.0026455026	-0.0026455026	-0.0026455026	-0.0026455026	-0.0026455026	-0.0026455026	-0.0026455026	-0.0026455026	-0.0026455026	-0.0026455026	-0.0026455026	-0.0026455026	-0.0026455026	-0.0026455026	-0.0026455026	-0.0026455026	-0.0026455026	-0.0026455026	-0.0026455026	-0.0026455026	-0.0026455026	0.4973545	-0.0026455026	-0.0026455026	-0.0026455026	-0.0026455026	-0.0026455026	-0.0026455026	-0.0026455026	-0.0026455026	-0.0026455026	-0.0026455026	-0.0026455026	-0.0026455026	-0.0026455026	-0.0026455026	-0.0026455026	-0.0026455026	-0.0026455026	-0.0026455026	-0.0026455026	-0.0026455026	-0.0026455026	-0.0026455026	-0.0026455026
IHH_E186_F	-0.22486773	-0.22486773	-0.22486773	-0.22486773	-0.22486773	-0.22486773	-0.22486773	-0.22486773	-0.22486773	-0.22486773	-0.22486773	-0.22486773	-0.22486773	-0.22486773	0.7751323	-0.22486773	-0.22486773	-0.22486773	-0.22486773	-0.22486773	-0.22486773	0.7751323	-0.22486773	-0.22486773	-0.22486773	-0.22486773	-0.22486773	-0.22486773	-0.22486773	-0.22486773	0.27513227	-0.22486773	-0.22486773	-0.22486773	-0.22486773	0.27513227	-0.22486773	-0.22486773	-0.22486773	0.27513227	-0.22486773	-0.22486773	-0.22486773	-0.22486773	-0.22486773	0.7751323	-0.22486773	-0.22486773	-0.22486773
IHH_P246_R	-0.06084656	-0.06084656	0.43915343	-0.06084656	-0.06084656	-0.06084656	-0.06084656	-0.06084656	-0.06084656	-0.06084656	-0.06084656	-0.06084656	-0.06084656	-0.06084656	0.43915343	-0.06084656	-0.06084656	-0.06084656	-0.06084656	-0.06084656	-0.06084656	-0.06084656	-0.06084656	-0.06084656	-0.06084656	-0.06084656	-0.06084656	-0.06084656	-0.06084656	-0.06084656	-0.06084656	-0.06084656	-0.06084656	-0.06084656	-0.06084656	-0.06084656	-0.06084656	-0.06084656	-0.06084656	0.43915343	-0.06084656	-0.06084656	-0.06084656	-0.06084656	-0.06084656	-0.06084656	-0.06084656	-0.06084656	-0.06084656
IHH_P529_F	-0.0952381	-0.0952381	-0.0952381	-0.0952381	-0.0952381	-0.0952381	-0.0952381	-0.0952381	-0.0952381	-0.0952381	-0.0952381	-0.0952381	-0.0952381	-0.0952381	0.9047619	-0.0952381	-0.0952381	-0.0952381	-0.0952381	-0.0952381	-0.0952381	0.9047619	-0.0952381	-0.0952381	-0.0952381	-0.0952381	-0.0952381	-0.0952381	-0.0952381	-0.0952381	-0.0952381	-0.0952381	-0.0952381	-0.0952381	-0.0952381	-0.0952381	-0.0952381	-0.0952381	-0.0952381	0.4047619	-0.0952381	-0.0952381	-0.0952381	-0.0952381	-0.0952381	0.4047619	-0.0952381	0.4047619	-0.0952381
IL10_P85_F	0.05820106	-0.44179896	0.05820106	0.05820106	0.05820106	0.05820106	0.05820106	0.05820106	0.05820106	0.05820106	0.05820106	0.05820106	0.05820106	0.05820106	-0.44179896	0.05820106	-0.44179896	0.05820106	0.05820106	0.05820106	0.05820106	0.05820106	0.05820106	0.05820106	0.05820106	0.05820106	0.05820106	0.05820106	0.05820106	0.05820106	0.05820106	-0.44179896	0.05820106	0.05820106	0.05820106	-0.44179896	-0.44179896	0.05820106	0.05820106	-0.44179896	0.05820106	0.05820106	0.05820106	0.05820106	0.05820106	0.05820106	0.05820106	0.05820106	0.05820106
IL11_E232_F	-0.026455026	-0.026455026	-0.026455026	-0.026455026	-0.026455026	-0.026455026	-0.026455026	-0.026455026	-0.026455026	-0.026455026	-0.026455026	-0.026455026	-0.026455026	-0.026455026	-0.026455026	-0.026455026	-0.026455026	-0.026455026	-0.026455026	-0.026455026	-0.026455026	-0.026455026	-0.026455026	-0.026455026	-0.026455026	-0.026455026	-0.026455026	-0.026455026	-0.026455026	-0.026455026	-0.026455026	-0.026455026	-0.026455026	-0.026455026	-0.026455026	-0.026455026	-0.026455026	-0.026455026	-0.026455026	-0.026455026	-0.026455026	-0.026455026	-0.026455026	-0.026455026	-0.026455026	-0.026455026	-0.026455026	-0.026455026	-0.026455026
IL11_P11_R	-0.01058201	-0.01058201	-0.01058201	-0.01058201	-0.01058201	-0.01058201	-0.01058201	-0.01058201	-0.01058201	-0.01058201	-0.01058201	-0.01058201	-0.01058201	-0.01058201	-0.01058201	-0.01058201	-0.01058201	-0.01058201	-0.01058201	-0.01058201	-0.01058201	-0.01058201	-0.01058201	-0.01058201	-0.01058201	-0.01058201	-0.01058201	-0.01058201	-0.01058201	-0.01058201	-0.01058201	-0.01058201	-0.01058201	-0.01058201	-0.01058201	-0.01058201	-0.01058201	-0.01058201	-0.01058201	-0.01058201	-0.01058201	-0.01058201	-0.01058201	-0.01058201	-0.01058201	-0.01058201	-0.01058201	-0.01058201	-0.01058201
IL12A_E287_R	0.0	0.0	0.0	0.0	0.0	0.0	0.0	0.0	0.0	0.0	0.0	0.0	0.0	0.0	0.0	0.0	0.0	0.0	0.0	0.0	0.0	0.0	0.0	0.0	0.0	0.0	0.0	0.0	0.0	0.0	0.0	0.0	0.0	0.0	0.0	0.0	0.0	0.0	0.0	0.0	0.0	0.0	0.0	0.0	0.0	0.0	0.0	0.0	0.0
IL12B_E25_F	0.031746034	0.031746034	0.031746034	0.031746034	0.031746034	0.031746034	0.031746034	0.031746034	0.031746034	0.031746034	0.031746034	0.031746034	0.031746034	0.031746034	0.031746034	0.031746034	0.031746034	0.031746034	0.031746034	0.031746034	0.031746034	0.031746034	0.031746034	0.031746034	0.031746034	0.031746034	0.031746034	0.031746034	0.031746034	0.031746034	0.031746034	0.031746034	0.031746034	0.031746034	0.031746034	0.031746034	0.031746034	0.031746034	0.031746034	0.031746034	0.031746034	0.031746034	0.031746034	-0.96825397	0.031746034	0.031746034	0.031746034	-0.46825397	0.031746034
IL12B_P392_R	0.018518519	0.018518519	-0.4814815	0.018518519	0.5185185	0.018518519	0.018518519	0.5185185	0.5185185	0.018518519	0.018518519	0.5185185	0.018518519	0.5185185	0.018518519	0.5185185	-0.4814815	0.018518519	-0.4814815	-0.4814815	0.018518519	-0.4814815	0.5185185	-0.4814815	0.5185185	0.018518519	0.018518519	0.018518519	0.5185185	0.018518519	0.018518519	0.018518519	0.5185185	0.018518519	0.018518519	0.018518519	0.018518519	0.018518519	0.5185185	0.018518519	0.018518519	0.5185185	0.5185185	-0.4814815	0.018518519	0.018518519	0.5185185	0.5185185	0.018518519
IL16_P226_F	0.06613757	-0.43386245	-0.43386245	-0.43386245	0.56613755	0.56613755	-0.43386245	-0.43386245	0.06613757	0.06613757	0.06613757	0.06613757	-0.43386245	0.56613755	-0.43386245	0.06613757	0.06613757	0.06613757	0.06613757	0.06613757	-0.43386245	0.56613755	-0.43386245	-0.43386245	-0.43386245	0.56613755	0.06613757	0.56613755	-0.43386245	-0.43386245	0.56613755	0.06613757	0.06613757	-0.43386245	-0.43386245	-0.43386245	0.06613757	-0.43386245	0.56613755	0.06613757	-0.43386245	0.56613755	0.06613757	-0.43386245	-0.43386245	0.56613755	0.06613757	-0.43386245	0.06613757
IL16_P93_R	0.03968254	-0.46031746	0.03968254	0.03968254	0.03968254	-0.46031746	0.03968254	0.03968254	0.53968257	0.03968254	0.03968254	-0.46031746	0.03968254	0.03968254	-0.46031746	0.03968254	0.53968257	0.03968254	0.03968254	-0.46031746	-0.46031746	0.53968257	0.03968254	0.03968254	0.03968254	0.53968257	-0.46031746	0.53968257	0.53968257	0.03968254	0.03968254	0.03968254	0.03968254	0.03968254	0.03968254	0.03968254	0.03968254	0.03968254	0.03968254	0.03968254	0.03968254	-0.46031746	-0.46031746	0.53968257	0.03968254	0.03968254	0.03968254	0.03968254	-0.46031746
IL17RB_E164_R	-0.05026455	-0.05026455	-0.05026455	-0.05026455	-0.05026455	0.44973546	-0.05026455	-0.05026455	-0.05026455	-0.05026455	-0.05026455	-0.05026455	-0.05026455	-0.05026455	-0.05026455	-0.05026455	-0.05026455	0.44973546	-0.05026455	-0.05026455	-0.05026455	-0.05026455	0.44973546	-0.05026455	0.44973546	-0.05026455	-0.05026455	-0.05026455	-0.05026455	0.44973546	-0.05026455	-0.05026455	-0.05026455	-0.05026455	-0.05026455	-0.05026455	0.44973546	-0.05026455	-0.05026455	-0.05026455	-0.05026455	-0.05026455	-0.05026455	-0.05026455	-0.05026455	-0.05026455	-0.05026455	-0.05026455	-0.05026455
IL17RB_P788_R	-0.018518519	-0.018518519	-0.018518519	-0.018518519	-0.018518519	-0.018518519	-0.018518519	-0.018518519	-0.018518519	-0.018518519	-0.018518519	-0.018518519	-0.018518519	-0.018518519	-0.018518519	-0.018518519	-0.018518519	-0.018518519	-0.018518519	-0.018518519	-0.018518519	-0.018518519	-0.018518519	-0.018518519	-0.018518519	-0.018518519	-0.018518519	-0.018518519	-0.018518519	-0.018518519	-0.018518519	-0.018518519	-0.018518519	-0.018518519	-0.018518519	-0.018518519	-0.018518519	-0.018518519	-0.018518519	-0.018518519	-0.018518519	-0.018518519	-0.018518519	-0.018518519	-0.018518519	-0.018518519	-0.018518519	-0.018518519	-0.018518519
IL18BP_E285_F	0.02116402	0.02116402	0.02116402	0.02116402	0.02116402	0.02116402	0.02116402	0.02116402	-0.47883597	0.02116402	0.02116402	0.02116402	0.02116402	0.02116402	0.02116402	0.02116402	0.02116402	0.02116402	0.02116402	-0.47883597	0.02116402	0.02116402	0.02116402	0.02116402	0.02116402	0.02116402	0.02116402	0.02116402	0.02116402	0.02116402	0.02116402	0.02116402	0.02116402	0.02116402	0.02116402	0.02116402	0.02116402	0.02116402	0.02116402	0.02116402	0.02116402	0.02116402	0.02116402	0.02116402	0.02116402	0.02116402	0.02116402	0.02116402	0.02116402
IL18BP_P51_R	-0.25925925	0.24074075	-0.25925925	-0.25925925	-0.25925925	0.24074075	-0.25925925	-0.25925925	-0.25925925	-0.25925925	0.24074075	0.24074075	0.24074075	0.24074075	-0.25925925	-0.25925925	-0.25925925	0.24074075	-0.25925925	0.24074075	0.24074075	0.24074075	-0.25925925	-0.25925925	-0.7592593	-0.25925925	0.24074075	0.24074075	-0.25925925	0.24074075	-0.25925925	-0.25925925	-0.25925925	0.24074075	-0.25925925	0.24074075	-0.25925925	-0.25925925	0.24074075	-0.25925925	0.24074075	0.24074075	-0.25925925	0.24074075	0.24074075	0.24074075	0.24074075	-0.25925925	0.24074075
IL1A_E113_R	0.0	0.0	0.0	0.0	0.0	0.0	0.0	0.0	0.0	0.0	0.0	0.0	0.0	0.0	0.0	0.0	0.0	0.0	0.0	0.0	0.0	0.0	0.0	0.0	0.0	0.0	0.0	0.0	0.0	0.0	0.0	0.0	0.0	0.0	0.0	0.0	0.0	0.0	0.0	0.0	0.0	0.0	0.0	0.0	0.0	0.0	0.0	0.0	0.0
IL1B_P582_R	0.0026455026	0.0026455026	0.0026455026	0.0026455026	0.0026455026	0.0026455026	0.0026455026	0.0026455026	0.0026455026	0.0026455026	0.0026455026	0.0026455026	0.0026455026	0.0026455026	0.0026455026	0.0026455026	0.0026455026	0.0026455026	0.0026455026	0.0026455026	0.0026455026	0.0026455026	0.0026455026	0.0026455026	0.0026455026	0.0026455026	0.0026455026	0.0026455026	0.0026455026	0.0026455026	0.0026455026	0.0026455026	0.0026455026	0.0026455026	0.0026455026	0.0026455026	0.0026455026	0.0026455026	0.0026455026	0.0026455026	0.0026455026	0.0026455026	0.0026455026	0.0026455026	0.0026455026	0.0026455026	0.0026455026	0.0026455026	0.0026455026
IL1B_P829_F	0.12962963	0.12962963	0.12962963	0.12962963	-0.37037036	-0.37037036	-0.37037036	0.12962963	0.12962963	0.12962963	0.12962963	0.12962963	0.12962963	0.12962963	-0.37037036	0.12962963	0.12962963	0.12962963	0.12962963	-0.37037036	0.12962963	0.12962963	0.12962963	-0.37037036	0.12962963	0.12962963	0.12962963	-0.37037036	0.12962963	0.12962963	0.12962963	0.12962963	0.12962963	-0.37037036	0.12962963	0.12962963	0.12962963	0.12962963	0.12962963	-0.37037036	0.12962963	0.12962963	0.12962963	0.12962963	0.12962963	0.12962963	0.12962963	0.12962963	0.12962963
IL1RN_E42_F	0.34920636	0.34920636	0.34920636	0.34920636	0.34920636	0.34920636	-0.15079366	0.34920636	0.34920636	0.34920636	0.34920636	0.34920636	0.34920636	0.34920636	-0.15079366	0.34920636	0.34920636	0.34920636	0.34920636	-0.15079366	0.34920636	0.34920636	0.34920636	0.34920636	0.34920636	0.34920636	0.34920636	0.34920636	0.34920636	-0.15079366	0.34920636	0.34920636	0.34920636	0.34920636	-0.15079366	0.34920636	0.34920636	0.34920636	0.34920636	-0.15079366	0.34920636	-0.6507937	0.34920636	-0.15079366	-0.15079366	-0.15079366	-0.15079366	-0.15079366	-0.15079366
IL1RN_P93_R	0.56084657	0.06084656	0.56084657	0.56084657	0.06084656	0.06084656	-0.43915343	0.56084657	0.56084657	0.56084657	0.06084656	0.06084656	0.06084656	0.56084657	0.06084656	0.06084656	0.56084657	0.06084656	0.06084656	-0.43915343	0.06084656	0.06084656	0.56084657	0.06084656	0.56084657	0.56084657	0.56084657	0.06084656	0.06084656	0.06084656	0.56084657	0.06084656	0.06084656	0.06084656	0.06084656	0.06084656	0.06084656	0.06084656	0.56084657	0.06084656	0.06084656	-0.43915343	0.06084656	0.06084656	0.06084656	-0.43915343	0.06084656	0.06084656	0.06084656
IL2_P607_R	-0.16666667	0.33333334	-0.16666667	-0.16666667	0.33333334	0.33333334	0.33333334	0.33333334	-0.16666667	0.33333334	0.33333334	-0.16666667	-0.16666667	-0.6666667	0.33333334	-0.6666667	0.33333334	0.33333334	-0.16666667	-0.16666667	-0.16666667	0.33333334	0.33333334	0.33333334	0.33333334	0.33333334	0.33333334	-0.16666667	-0.16666667	0.33333334	0.33333334	0.33333334	0.33333334	-0.16666667	-0.16666667	0.33333334	0.33333334	-0.16666667	0.33333334	-0.16666667	0.33333334	-0.16666667	0.33333334	0.33333334	0.33333334	-0.16666667	0.33333334	-0.16666667	0.33333334
IL3_P556_F	0.0	0.0	0.0	0.0	0.0	0.0	0.0	0.0	0.0	0.0	0.0	0.0	0.0	0.0	0.0	0.0	0.0	0.0	0.0	0.0	0.0	0.0	0.0	0.0	0.0	0.0	0.0	0.0	0.0	0.0	0.0	0.0	0.0	0.0	0.0	0.0	0.0	0.0	0.0	0.0	0.0	0.0	0.0	0.0	0.0	0.0	0.0	0.0	0.0
IL6_E168_F	0.44708994	-0.052910052	-0.052910052	-0.052910052	0.44708994	-0.052910052	-0.052910052	-0.052910052	0.44708994	-0.052910052	-0.052910052	-0.052910052	-0.052910052	-0.052910052	0.94708997	-0.052910052	-0.052910052	-0.052910052	-0.052910052	-0.052910052	-0.052910052	-0.052910052	0.44708994	-0.052910052	-0.052910052	-0.052910052	-0.052910052	-0.052910052	0.44708994	-0.052910052	-0.052910052	-0.052910052	-0.052910052	-0.052910052	-0.052910052	-0.052910052	-0.052910052	-0.052910052	-0.052910052	-0.052910052	-0.052910052	-0.052910052	-0.052910052	-0.052910052	-0.052910052	0.44708994	-0.052910052	-0.052910052	-0.052910052
IL6_P213_R	-0.08465608	-0.08465608	-0.08465608	0.4153439	-0.08465608	-0.08465608	-0.08465608	-0.08465608	-0.08465608	-0.08465608	-0.08465608	-0.08465608	-0.08465608	-0.08465608	0.4153439	-0.08465608	-0.08465608	-0.08465608	-0.08465608	-0.08465608	-0.08465608	-0.08465608	-0.08465608	-0.08465608	-0.08465608	-0.08465608	-0.08465608	-0.08465608	-0.08465608	-0.08465608	-0.08465608	-0.08465608	-0.08465608	-0.08465608	-0.08465608	-0.08465608	-0.08465608	0.4153439	-0.08465608	-0.08465608	-0.08465608	-0.08465608	-0.08465608	-0.08465608	-0.08465608	0.4153439	-0.08465608	-0.08465608	-0.08465608
[truncated: 745 more rows]
[truncated: 140 more columns]
