# Supplementary material for: Molecular subtypes of breast cancer are associated with characteristic DNA methylation patterns
Source: Breast Cancer Res. 2010 Jun 18;12(3):R36. doi: 10.1186/bcr2590 (PMC2917031; doi:10.1186/bcr2590)
Supplement: Additional file 8 — Correlations. Correlations between expression and methylation for all 906 CpG site and oligonucleotide probe pairs. [file bcr2590-S8.TXT]

CpG	Gene	Oligo	Correlation
AATK_E63_R	AATK	H200012744	0.142321039136667
AATK_P709_R	AATK	H200012744	0.195850673241177
ABCA1_E120_R	ABCA1	H200015106	nan
ABCA1_P45_F	ABCA1	H200015106	-0.0873352671244677
ABCC2_E16_R	ABCC2	H200014592	0.108544571520265
ABCC2_P88_F	ABCC2	H200014592	-0.0194557156747808
ABCC5_P444_F	ABCC5	H200011586	nan
ABCC5_P444_F	ABCC5	H200004273	nan
ABL1_P53_F	ABL1	H200013561	-0.0264580921003084
ABL2_P459_R	ABL2	H200012325	-0.0777523166551792
ACVR1_E328_R	ACVR1	H200013699	-0.0861305632632345
ACVR1B_E497_R	ACVR1B	H200001022	-0.027613702191446
ACVR1B_E497_R	ACVR1B	H200011032	-0.0398475578687667
ACVR1B_P572_R	ACVR1B	H200001022	-0.0986009433729038
ACVR1B_P572_R	ACVR1B	H200011032	0.0801038079280942
ACVR2B_E27_R	ACVR2B	H200003354	nan
ACVR2B_P676_F	ACVR2B	H200003354	0.0163114234498679
AFF3_P122_F	AFF3	H200004423	0.0911797536289987
AFF3_P808_F	AFF3	H200004423	nan
AFP_P824_F	AFP	H200014070	-0.0379685760383483
AHR_E103_F	AHR	H200014174	-0.167438458740619
AHR_P166_R	AHR	H200014174	-0.227196829892063
AKT1_P310_R	AKT1	H200005757	nan
ALPL_P278_F	ALPL	H200016254	-0.160968684871565
ALPL_P433_F	ALPL	H200016254	-0.109928211557991
AOC3_P890_R	AOC3	H200014785	0.0335942230781054
APBA1_E99_R	APBA1	H200000944	0.065747335141907
APBA1_P644_F	APBA1	H200000944	-0.0979986572521329
APC_P14_F	APC	H200005996	0.0364843217651252
APC_P280_R	APC	H200005996	0.127354146862847
APOC1_P406_R	APOC1	H300008773	-0.1544188399127
APOC2_P377_F	APOC2	H200006149	-0.0578060752008745
APP_E8_F	APP	H200008262	nan
APP_P179_R	APP	H200008262	-0.0276837571927174
AR_P189_R	AR	H200011018	0.134724467118889
AR_P54_R	AR	H200011018	0.163314199532845
ARHGAP9_P260_F	ARHGAP9	H200002851	-0.00934829524728363
ARHGAP9_P518_R	ARHGAP9	H200002851	-0.0455898972710106
ARHGDIB_P148_R	ARHGDIB	H200007050	-0.305485307535088
ARNT_P238_R	ARNT	H200007667	-0.0337769995574926
ASCL1_E24_F	ASCL1	H200000427	0.0818757533918882
ASCL1_P747_F	ASCL1	H200000427	-0.0230301471255277
ASCL2_E76_R	ASCL2	H200013186	-0.0903952078140473
ASCL2_P360_F	ASCL2	H200013186	-0.115212205424499
ASCL2_P609_R	ASCL2	H200013186	-0.129453297249658
AXIN1_P995_R	AXIN1	H200014283	0.00809316719585918
AXL_E61_F	AXL	H200007022	-0.0921992067025822
AXL_P223_R	AXL	H200007022	-0.064576857664284
BAX_E281_R	BAX	H200007440	0.0374122694927026
BAX_E281_R	BAX	H300014572	0.0828691648717555
BCAM_E100_R	BCAM	H200014021	nan
BCAM_P205_F	BCAM	H200014021	0.132145539281795
BCAP31_P1072_F	BCAP31	H200009522	-0.251636830723298
BCAP31_P1131_F	BCAP31	H200009522	nan
BCL2L2_E172_F	BCL2L2	H200006042	0.0607054153719385
BCL2L2_P280_F	BCL2L2	H200006042	-0.109752637650791
BCL3_E71_F	BCL3	H200004074	-0.0110046462026264
BCL3_P1038_R	BCL3	H200004074	nan
BCL6_P248_R	BCL6	H200014019	-0.0352246449279684
BCR_P346_F	BCR	H300022521	-0.0559536506277346
BCR_P422_F	BCR	H300022521	-0.048321763699164
BGN_E282_R	BGN	H200000216	0.00368634655944548
BGN_P333_R	BGN	H200000216	-0.169757287226666
BIRC5_E89_F	BIRC5	H200000412	nan
BMP4_P123_R	BMP4	H200005656	-0.409150358123891
BMP4_P199_R	BMP4	H200005656	-0.465955246152169
BMP6_P163_F	BMP6	H200008838	-0.145084176543984
BMP6_P398_F	BMP6	H200008838	0.065288099325019
BMPR2_E435_F	BMPR2	H200005060	nan
BMPR2_E435_F	BMPR2	H200018873	nan
BMPR2_P1271_F	BMPR2	H200005060	0.0337310032197629
BMPR2_P1271_F	BMPR2	H200018873	0.00247124211307785
BRCA1_P835_R	BRCA1	H200014606	-0.21859736431473
BSG_P211_R	BSG	H200005980	0.185384523213709
BTK_E64_R	BTK	H200007453	nan
BTK_P105_F	BTK	H200007453	-0.132495412052366
CAPG_E228_F	CAPG	H200006940	-0.292992449758252
CASP10_E139_F	CASP10	H200001044	-0.0397917066378764
CASP10_P186_F	CASP10	H200001044	0.0430321872187654
CASP10_P334_F	CASP10	H200001044	0.0611674403911378
CASP2_P192_F	CASP2	H200011557	0.0957909319606273
CASP3_P420_R	CASP3	H200005954	0.108303128660754
CASP6_P201_F	CASP6	H200000768	nan
CASP6_P230_R	CASP6	H200000768	nan
CAV1_P130_R	CAV1	H200005908	-0.0923444724448316
CAV1_P169_F	CAV1	H200005908	-0.0897697293203593
CAV2_E33_R	CAV2	H200013312	-0.099625376686354
CCNC_P132_R	CCNC	H200012114	nan
CCND1_E280_R	CCND1	H200006989	-0.0571090231413043
CCND1_P343_R	CCND1	H200006989	-0.0226784892454172
CCND2_P887_F	CCND2	H200006140	-0.111589827549583
CCND2_P898_R	CCND2	H200006140	-0.165320249839472
CCND3_P435_F	CCND3	H200007012	-0.116932282276851
CCNE1_P683_F	CCNE1	H200001819	-0.0834508519464932
CD2_P68_F	CD2	H200010332	-0.0241002176859196
CD40_E58_R	CD40	H200003549	-0.19311598994046
CD40_P372_R	CD40	H200003549	-0.255797361886674
CD44_E26_F	CD44	H200007841	0.214540959830795
CD44_P87_F	CD44	H200007841	-0.070721830250165
CD81_P211_F	CD81	H200005091	0.0434696000853243
CD81_P272_R	CD81	H200005091	-0.0196192715225942
CD82_P557_R	CD82	H200019083	-0.0103582319240695
CD86_P3_F	CD86	H200003805	-0.00459185972479204
CD9_E14_R	CD9	H200000320	0.00697035243011024
CD9_P504_F	CD9	H200000320	-0.160034469571381
CD9_P585_R	CD9	H200000320	-0.22666390183127
CDC25B_E83_F	CDC25B	H200013905	nan
CDC25B_P11_R	CDC25B	H200013905	nan
CDH1_P45_F	CDH1	H200014638	0.0621224286687926
CDH1_P52_R	CDH1	H200014638	0.0720696955388243
CDH11_E102_R	CDH11	H200006236	-0.074183694758219
CDH11_P203_R	CDH11	H200006236	-0.0526368575642544
CDH11_P354_R	CDH11	H200006236	-0.177978186975091
CDH17_E31_F	CDH17	H200010323	0.0446615732965858
CDH17_P376_F	CDH17	H200010323	-0.0085477868584718
CDH17_P532_F	CDH17	H200010323	nan
CDH3_E100_R	CDH3	H200000695	-0.117851539854002
CDH3_P87_R	CDH3	H200000695	-0.0783122824793063
CDK10_E74_F	CDK10	H200006381	nan
CDK10_P199_R	CDK10	H200006381	-0.0206775471276308
CDK2_P330_R	CDK2	H200002802	-0.0672372105250184
CDK6_E256_F	CDK6	H200004438	-0.195222792945673
CDK6_E256_F	CDK6	H200008401	-0.184377167209128
CDK6_P291_R	CDK6	H200004438	-0.212764355618949
CDK6_P291_R	CDK6	H200008401	-0.233156430224959
CDKN1A_E101_F	CDKN1A	H200008365	nan
CDKN1A_P242_F	CDKN1A	H200008365	0.0192190542460892
CDKN1B_P1161_F	CDKN1B	H200015637	-0.190777612169865
CDKN1C_P6_R	CDKN1C	H200011421	-0.0467975215888618
CDKN1C_P626_F	CDKN1C	H200011421	-0.19086768280811
CDKN2A_E121_R	CDKN2A	H200000301	nan
CDKN2B_E220_F	CDKN2B	H200005804	0.0272274105777842
CDKN2B_seq_50_S294_F	CDKN2B	H200005804	-0.0712396662475332
CEACAM1_E57_R	CEACAM1	H200005021	-0.116230004626055
CEACAM1_P44_R	CEACAM1	H200005021	-0.25449341627928
CEBPA_P1163_R	CEBPA	H200006260	-0.0146080683200511
CEBPA_P706_F	CEBPA	H200006260	-0.0207598911577992
CHFR_P501_F	CHFR	H200003326	-0.128118280559404
CHFR_P635_R	CHFR	H200003326	-0.120968959687025
CHI3L2_E10_F	CHI3L2	H200013940	-0.350112254456523
CHI3L2_P226_F	CHI3L2	H200013940	-0.482958370409
CLDN4_P1120_R	CLDN4	H200001048	-0.151140330968194
CLK1_P538_F	CLK1	H200000533	-0.00611274060868631
CLK1_P538_F	CLK1	H200017912	-0.0483886958007195
COL18A1_P365_R	COL18A1	H200006509	-0.115132277328755
COL18A1_P494_R	COL18A1	H200006509	-0.0852527709181787
COL1A1_P117_R	COL1A1	H200008097	0.0521585319177035
COL1A1_P5_F	COL1A1	H200008097	-0.0259162278730163
COL1A2_E299_F	COL1A2	H200008357	0.089574232356075
COL1A2_P407_R	COL1A2	H200008357	-0.0461482253608107
COL1A2_P48_R	COL1A2	H200008357	-0.0136994197574749
COL6A1_P283_F	COL6A1	H200011606	0.0240414022756439
COL6A1_P425_F	COL6A1	H200011606	0.027798140945237
COMT_E401_F	COMT	H300006371	-0.011866973219047
COPG2_P298_F	COPG2	H200016474	-0.0935383930167528
CPNE1_P138_F	CPNE1	H200007702	-0.0838371189718523
CREB1_P819_F	CREB1	H200006645	-0.0304288278415934
CREBBP_P712_R	CREBBP	H200003300	0.0184442239160471
CRK_P721_F	CRK	H200019912	-0.0903467686602206
CSF2_E248_R	CSF2	H200000353	0.200109569480838
CSF2_P605_F	CSF2	H200000353	nan
CSF3R_P472_F	CSF3R	H200000552	-0.225157068459966
CSF3R_P8_F	CSF3R	H200000552	-0.151657787381578
CSK_P740_R	CSK	H200006447	0.0133859323227831
CSPG2_E38_F	CSPG2	H200006854	-0.0499114215125489
CSPG2_P82_R	CSPG2	H200006854	-0.0412390874581061
CSTB_E410_F	CSTB	H200000172	-0.0162107646289296
CTGF_E156_F	CTGF	H200006120	-0.11066789952894
CTGF_P693_R	CTGF	H200006120	-0.0240446796837396
CTNNA1_P185_R	CTNNA1	H200008320	0.00871017121997956
CTNNA1_P382_R	CTNNA1	H200008320	nan
CTNNB1_P757_F	CTNNB1	H200007964	0.0425647456908433
CTSH_E157_R	CTSH	H200009229	-0.0201191483296584
CTSH_P238_F	CTSH	H200009229	nan
CTTN_E29_R	CTTN	H200012196	-0.0385267590816391
CYP1B1_E83_R	CYP1B1	H200013981	-0.109245379518229
CYP1B1_P212_F	CYP1B1	H200013981	-0.0559230934571934
DAB2_P35_F	DAB2	H200006868	nan
DAB2_P468_F	DAB2	H200006868	0.0210646354449169
DAB2IP_E18_R	DAB2IP	H200015622	0.0560412185689357
DAB2IP_P671_F	DAB2IP	H200015622	-0.106398175552592
DAB2IP_P9_F	DAB2IP	H200015622	0.019498766187396
DAPK1_E46_R	DAPK1	H200013916	-0.210853599663982
DAPK1_P10_F	DAPK1	H200013916	-0.295107717859896
DAPK1_P345_R	DAPK1	H200013916	-0.314967032854096
DCN_P1320_R	DCN	H200006258	0.149934367737144
DDB2_P407_F	DDB2	H200006424	0.109647006005888
DDB2_P613_R	DDB2	H200006424	0.00711969829559686
DDIT3_P1313_R	DDIT3	H200019847	-0.0222357858606246
DDR1_E23_R	DDR1	H200006132	-0.033193161717516
DDR1_P332_R	DDR1	H200006132	-0.317829148924513
DDR2_E331_F	DDR2	H200005762	-0.231369031754699
DDR2_P743_R	DDR2	H200005762	-0.0400273111892133
DHCR24_P406_R	DHCR24	H200006150	nan
DHCR24_P652_R	DHCR24	H200006150	-0.0976704045242663
DKC1_E101_F	DKC1	H200000915	-0.237826945880397
DKC1_P276_F	DKC1	H200000915	-0.16931399763982
DKFZP564O0823_E45_F	DKFZP564O0823	H200001267	-0.108271667112985
DKFZP564O0823_P386_F	DKFZP564O0823	H200001267	0.0321846516287725
DLC1_P695_F	DLC1	H200001670	0.00156354498997778
DLC1_P88_R	DLC1	H200001670	0.166445189093118
DLG3_E340_F	DLG3	H200001969	-0.0835424358943751
DLG3_P62_R	DLG3	H200001969	-0.0981226346293981
DLK1_E227_R	DLK1	H200007795	-0.121257381423149
DLL1_P386_F	DLL1	H200016212	-0.0321472175757749
DLL1_P832_F	DLL1	H200016212	-0.153907679944532
DNASE1L1_E178_R	DNASE1L1	H200006356	-0.0875104670168721
DNASE1L1_P108_F	DNASE1L1	H200006356	-0.0936735298671998
DNASE1L1_P39_R	DNASE1L1	H200006356	-0.00428292873415165
DNMT1_P100_R	DNMT1	H200006399	-0.0436486457572463
DNMT2_P199_F	DNMT2	H300018228	-0.0841376442955884
DSC2_E90_F	DSC2	H200015680	0.00720083803001953
DSC2_P407_R	DSC2	H200015680	-0.088902306575856
DSG1_E292_F	DSG1	H200000651	0.078110788845102
DSG1_P159_R	DSG1	H200000651	0.0323941228208736
DSP_P36_F	DSP	H200020443	-0.155268678950937
DSP_P440_R	DSP	H200020443	0.00287410630251673
DST_E31_F	DST	H200014824	-0.0724984048277754
DST_E31_F	DST	H200015422	-0.00706495797450482
DST_E31_F	DST	H300006121	-0.26515829329973
DST_P262_R	DST	H200014824	0.154395987079819
DST_P262_R	DST	H200015422	0.075877656585616
DST_P262_R	DST	H300006121	0.0429229320744569
DUSP4_E61_F	DUSP4	H200000600	0.0391664634767672
DUSP4_P925_R	DUSP4	H200000600	0.0768567160330182
E2F5_P516_R	E2F5	H200000594	-0.0706038039661691
EDNRB_P148_R	EDNRB	H200010192	0.00455446023645513
EDNRB_P709_R	EDNRB	H200010192	0.100893866436708
EFNA1_P591_R	EFNA1	H200000428	0.136368234397059
EFNA1_P7_F	EFNA1	H200000428	nan
EFNB1_E69_F	EFNB1	H200013473	-0.0438612398172308
EFNB1_P136_R	EFNB1	H200013473	0.0787633096791649
EGFR_E295_R	EGFR	H200006395	-0.169926467318316
EGFR_P260_R	EGFR	H200006395	-0.123466924298287
EIF2AK2_E103_R	EIF2AK2	H200017076	nan
EIF2AK2_P313_F	EIF2AK2	H200017076	-0.0666935189315302
ELK3_P514_F	ELK3	H200009289	0.0671577260219448
ELL_P693_F	ELL	H200001118	0.0656294701338596
ELL_P693_F	ELL	H200019623	0.0508980904789111
ENC1_P484_R	ENC1	H200011342	nan
EPHA1_E46_R	EPHA1	H200010395	-0.0432267830773873
EPHA1_P119_R	EPHA1	H200010395	0.130648192852486
EPHA2_P203_F	EPHA2	H200007979	-0.00784198423231639
EPHA2_P340_R	EPHA2	H200007979	-0.174416614761161
EPHB2_E297_F	EPHB2	H200012539	-0.0213398170696187
EPHB2_P165_R	EPHB2	H200012539	0.0637544429300942
EPHB3_E0_F	EPHB3	H200000705	0.0695068116753511
EPHB3_P569_R	EPHB3	H200000705	-0.125578747502537
EPHB4_E476_R	EPHB4	H200014050	-0.065601153305963
EPHB4_P313_R	EPHB4	H200014050	0.0703534336758846
EPHB6_E342_F	EPHB6	H200000833	-0.0827223985791844
EPHB6_P827_R	EPHB6	H200000833	nan
EPHX1_E152_F	EPHX1	H200010372	-0.275267654854504
EPHX1_P1358_R	EPHX1	H200010372	-0.220959145401791
EPHX1_P22_F	EPHX1	H200010372	-0.225720937568045
EPS8_E231_F	EPS8	H200000540	-0.0350689202274274
EPS8_P437_F	EPS8	H200000540	-0.122397374331607
ERBB2_P59_R	ERBB2	H200019081	nan
ERBB3_E331_F	ERBB3	H200014839	nan
ERBB3_E331_F	ERBB3	H200018243	nan
ERBB3_P870_R	ERBB3	H200014839	-0.0200254863361165
ERBB3_P870_R	ERBB3	H200018243	-0.0505578961626862
ERCC1_P354_F	ERCC1	H200005373	nan
ERCC1_P440_R	ERCC1	H200005373	nan
ERCC3_P1210_R	ERCC3	H200006469	-0.107355157094111
ERCC6_P698_R	ERCC6	H200011022	0.00148403074414039
ERN1_P809_R	ERN1	H200012805	-0.0762945705417235
ERN1_P809_R	ERN1	H200013265	0.0210148523901723
ESR1_E298_R	ESR1	H200000435	-0.0765636344310365
ESR1_P151_R	ESR1	H200000435	-0.167653446049002
ESR2_E66_F	ESR2	H200011247	-0.211032931677862
ESR2_P162_F	ESR2	H200011247	-0.167728563827617
ETS1_E253_R	ETS1	H200002701	-0.260254538036369
ETS1_P559_R	ETS1	H200002701	-0.218126517148726
ETS2_P684_F	ETS2	H200007140	-0.108761089157771
ETS2_P835_F	ETS2	H200007140	0.0112961023957617
ETV6_E430_F	ETV6	H200007782	0.0359036362466186
ETV6_E430_F	ETV6	H300007635	-0.122205587448979
EXT1_E197_F	EXT1	H200014253	-0.0947011721940961
F2R_P88_F	F2R	H200012731	-0.0518052264323212
FABP3_E113_F	FABP3	H200004954	0.0204185655901525
FABP3_P598_F	FABP3	H200004954	-0.074984371211488
FANCA_P1006_R	FANCA	H200008736	-0.126456187588128
FANCE_P356_R	FANCE	H200017999	0.0140457362524616
FANCF_P13_F	FANCF	H200005567	nan
FANCG_E207_R	FANCG	H200001576	0.0124023477589007
FAT_P279_R	FAT	H200007706	-0.172692146381304
FAT_P973_R	FAT	H200007706	-0.160791451582048
FES_E34_R	FES	H200001465	-0.131546182222205
FES_P223_R	FES	H200001465	-0.172363150320357
FGF12_E61_R	FGF12	H200012512	0.0851532653716432
FGF12_E61_R	FGF12	H200019975	0.0476879765417709
FGF12_P210_R	FGF12	H200012512	0.121559186839154
FGF12_P210_R	FGF12	H200019975	0.116046544739129
FGF2_P153_F	FGF2	H200008768	-0.0492178993185478
FGF2_P229_F	FGF2	H200008768	-0.181251946794413
FGF8_E183_F	FGF8	H200005264	0.0104057849601007
FGF8_P473_F	FGF8	H200005264	0.0773883874258938
FGFR1_E317_F	FGFR1	H200000188	nan
FGFR1_E317_F	FGFR1	H300013649	nan
FGFR1_E317_F	FGFR1	H300022623	nan
FGFR1_P204_F	FGFR1	H200000188	-0.205070379216258
FGFR1_P204_F	FGFR1	H300013649	-0.198756806659206
FGFR1_P204_F	FGFR1	H300022623	-0.195452796657424
FGFR3_E297_R	FGFR3	H200000368	nan
FGFR3_E297_R	FGFR3	H300013664	nan
FGFR3_E297_R	FGFR3	H300013516	nan
FGFR3_P1152_R	FGFR3	H200000368	-0.138741487897262
FGFR3_P1152_R	FGFR3	H300013664	-0.0774912037796189
FGFR3_P1152_R	FGFR3	H300013516	-0.0388899505499272
FLI1_E29_F	FLI1	H200011548	-0.137565490214623
FLI1_P620_R	FLI1	H200011548	-0.155984129069914
FN1_E469_F	FN1	H300016649	-0.0191203541536338
FN1_P229_R	FN1	H300016649	-0.00835509771844532
FOSL2_E384_R	FOSL2	H200010049	-0.103156384875736
FOSL2_E384_R	FOSL2	H200001121	-0.23561838915545
FRK_P258_F	FRK	H200010320	0.0364036570738914
FRK_P36_F	FRK	H200010320	-0.0625247784775739
FVT1_P225_F	FVT1	H200005911	0.0155928438472095
FYN_P352_R	FYN	H200014170	-0.0366204938714273
FYN_P352_R	FYN	H200020376	-0.0689797460768948
FZD7_E296_F	FZD7	H200008173	-0.0304218522616672
G6PD_E190_F	G6PD	H200006741	0.0466554127048678
G6PD_P1065_R	G6PD	H200006741	-0.210231006399472
G6PD_P196_F	G6PD	H200006741	-0.0387739799955706
G6PD_P597_F	G6PD	H200006741	-0.0742015139971796
GABRG3_E123_R	GABRG3	H200011291	-0.072254736474805
GABRG3_P75_F	GABRG3	H200011291	0.0658333195723642
GAS1_E22_F	GAS1	H200005561	nan
GAS1_P754_R	GAS1	H200005561	-0.0558106827979246
GAS7_E148_F	GAS7	H200015342	-0.244376286374192
GAS7_P622_R	GAS7	H200015342	-0.0520492672718233
GDF10_P95_R	GDF10	H200000550	-0.0857990841027887
GFAP_P1214_F	GFAP	H200000378	nan
GFAP_P56_R	GFAP	H200000378	-0.0293358029055858
GFI1_E136_F	GFI1	H200005842	-0.101259101665979
GFI1_P208_R	GFI1	H200005842	-0.127489852620927
GFI1_P45_R	GFI1	H200005842	-0.213174450000179
GLA_E98_R	GLA	H200005659	0.0558004926105684
GLA_P112_F	GLA	H200005659	0.051752608458039
GLA_P343_R	GLA	H200005659	0.0331061860470206
GLI3_P453_R	GLI3	H200005809	-0.168377762672971
GNAS_E58_F	GNAS	H300022095	-0.0925439605675448
GNAS_P86_F	GNAS	H300022095	-0.0806175922357949
GPC3_E72_F	GPC3	H200012221	0.152602982385271
GPC3_P235_R	GPC3	H200012221	0.041993628133139
GPX3_E178_F	GPX3	H200019793	-0.115216620787442
GRB10_E85_R	GRB10	H200006858	0.0915930075479582
GRB10_P260_F	GRB10	H200006858	nan
GRB10_P496_R	GRB10	H200006858	-0.0285417156051497
GRB7_E71_R	GRB7	H200010201	-0.242021034218597
GRB7_P160_R	GRB7	H200010201	-0.358927639909375
GSTP1_E322_R	GSTP1	H200015364	-0.310023245260051
GSTP1_P74_F	GSTP1	H200015364	-0.238921973449796
GSTP1_seq_38_S153_R	GSTP1	H200015364	-0.292623955240164
HCK_P46_R	HCK	H200010349	0.0702729805621575
HCK_P858_F	HCK	H200010349	-0.0250426392636078
HDAC1_P414_R	HDAC1	H200010284	-0.184181807344253
HDAC11_P556_F	HDAC11	H200005930	nan
HDAC5_E298_F	HDAC5	H200001725	-0.086941647636161
HDAC6_E102_F	HDAC6	H200001298	-0.0214176331104787
HDAC6_P153_F	HDAC6	H200001298	-0.0470554333586604
HDAC7A_P344_F	HDAC7A	H200017201	0.0565742158897449
HFE_E273_R	HFE	H300015787	-0.222399769960509
HHIP_E94_F	HHIP	H200005778	0.0394710573263135
HHIP_P307_R	HHIP	H200005778	-0.11395490809426
HHIP_P578_R	HHIP	H200005778	0.00613264251567354
HIC1_E151_F	HIC1	H200010177	-0.0420178619316343
HIC1_P565_R	HIC1	H200010177	-0.0827019118215608
HIF1A_P488_F	HIF1A	H200014761	-0.0392258754723652
HLA-DOA_P191_R	HLA-DOA	H200001975	-0.0629892153827638
HLA-DPA1_E35_R	HLA-DPA1	H200000241	-0.0612696139877597
HLA-DPA1_P205_R	HLA-DPA1	H200000241	-0.12980008124335
HLA-DPA1_P28_R	HLA-DPA1	H200000241	-0.202070365228815
HLA-DPB1_E2_R	HLA-DPB1	H200000212	-0.186751844281351
HLA-DPB1_P540_F	HLA-DPB1	H200000212	nan
HLA-F_E402_F	HLA-F	H200011688	-0.126679930181112
HOXA11_E35_F	HOXA11	H200016156	-0.0792105065087962
HOXA11_P698_F	HOXA11	H200016156	-0.114337374405761
HOXA11_P92_R	HOXA11	H200016156	0.0624656383989059
HOXA5_E187_F	HOXA5	H200004363	0.0184959760174162
HOXA5_P1324_F	HOXA5	H200004363	-0.0497540025308473
HOXA5_P479_F	HOXA5	H200004363	0.121011575127329
HOXB2_P488_R	HOXB2	H200000672	0.0722579881333587
HOXB2_P99_F	HOXB2	H200000672	0.149429510646909
HPN_P374_R	HPN	H200000217	0.0806131220707296
HPN_P823_F	HPN	H200000217	0.048394165124275
ICA1_P61_F	ICA1	H200007749	nan
ICA1_P72_R	ICA1	H200007749	-0.0201721732892173
ICAM1_E242_F	ICAM1	H200007765	0.0143021361076579
ICAM1_P119_R	ICAM1	H200007765	nan
ICAM1_P386_R	ICAM1	H200007765	-0.291483610195889
ID1_P659_R	ID1	H200006097	-0.0100861398612679
ID1_P880_F	ID1	H200006097	-0.0350468086797925
IFNGR1_P307_F	IFNGR1	H200008474	nan
IFNGR2_E164_F	IFNGR2	H200008273	-0.0344129640613942
IFNGR2_P377_R	IFNGR2	H200008273	-0.238904551427356
IGF1R_E186_R	IGF1R	H200015647	nan
IGF1R_E186_R	IGF1R	H200011325	nan
IGF1R_P325_R	IGF1R	H200015647	-0.0390252552038109
IGF1R_P325_R	IGF1R	H200011325	-0.0477816385207342
IGF2_E134_R	IGF2	H200020406	0.116950130009263
IGF2_E134_R	IGF2	H200016303	0.168146286480046
IGF2_P1036_R	IGF2	H200020406	-0.0440271507172215
IGF2_P1036_R	IGF2	H200016303	-0.10885435220356
IGF2_P36_R	IGF2	H200020406	-0.0133823514240105
IGF2_P36_R	IGF2	H200016303	-0.0245695982300995
IGF2R_P396_R	IGF2R	H200006294	0.0704929698735805
IGFBP2_P306_F	IGFBP2	H200000047	-0.0903993932278618
IGFBP2_P353_R	IGFBP2	H200000047	-0.0519263032398718
IGFBP3_E65_R	IGFBP3	H200006384	-0.133440688808254
IGFBP3_P1035_F	IGFBP3	H200006384	-0.0178264453126907
IGFBP3_P423_R	IGFBP3	H200006384	-0.0579513150724198
IGFBP5_E144_F	IGFBP5	H200011499	0.0178384148454533
IGFBP5_E144_F	IGFBP5	H200008419	0.0389848845654849
IGFBP5_P9_R	IGFBP5	H200011499	-0.0714615132185543
IGFBP5_P9_R	IGFBP5	H200008419	-0.0828818104544199
IGFBP6_P328_R	IGFBP6	H200017054	-0.0707346979813217
IGFBP7_P297_F	IGFBP7	H200012191	-0.0233642703883227
IGFBP7_P371_F	IGFBP7	H200012191	0.0168179662203347
IGSF4C_E65_F	IGSF4C	H200012801	-0.0212625966418268
IGSF4C_P533_R	IGSF4C	H200012801	-0.23100591100361
IHH_E186_F	IHH	H200005672	-0.0157396371381368
IHH_P246_R	IHH	H200005672	-0.0221942167331942
IHH_P529_F	IHH	H200005672	0.0656354141697053
IL11_E232_F	IL11	H200000450	0.194826535923986
IL11_P11_R	IL11	H200000450	-0.121877069600963
IL16_P226_F	IL16	H200006893	-0.11879736611782
IL16_P226_F	IL16	H200008083	-0.0220720273358046
IL16_P93_R	IL16	H200006893	0.0575217777081001
IL16_P93_R	IL16	H200008083	0.0849876203528367
IL17RB_E164_R	IL17RB	H200001064	-0.0406179686150486
IL17RB_P788_R	IL17RB	H200001064	-0.0154600518816633
IL18BP_E285_F	IL18BP	H200019154	-0.0319013991359652
IL18BP_P51_R	IL18BP	H200019154	0.193429434731463
IL1RN_E42_F	IL1RN	H200006821	-0.051349712445383
IL1RN_E42_F	IL1RN	H300005577	-0.023999845459548
IL1RN_P93_R	IL1RN	H200006821	-0.0390263052215501
IL1RN_P93_R	IL1RN	H300005577	-0.0570796072797652
IMPACT_P186_F	IMPACT	H200008769	-0.136710645165634
IMPACT_P234_R	IMPACT	H200008769	-0.0153089727939153
INHA_P1144_R	INHA	H200000453	0.00361186750117492
INHA_P1189_F	INHA	H200000453	nan
INSR_E97_F	INSR	H200010381	-0.0461981496390931
INSR_E97_F	INSR	H200010879	0.0805797916639411
INSR_E97_F	INSR	H200015036	-0.060236552184123
INSR_P1063_R	INSR	H200010381	-0.0738766034891442
INSR_P1063_R	INSR	H200010879	0.152898908750625
INSR_P1063_R	INSR	H200015036	0.0508957237971215
IRF7_E236_R	IRF7	H200007660	-0.0664965220031478
IRF7_P277_R	IRF7	H200007660	-0.0731700970495809
ITGA2_E120_F	ITGA2	H200016773	0.0229155381703785
ITGA2_P26_R	ITGA2	H200016773	nan
ITGA6_P298_R	ITGA6	H200015396	-0.0572994411712878
ITGA6_P718_R	ITGA6	H200015396	nan
ITGB1_P451_F	ITGB1	H200021334	-0.107799863528981
ITGB4_E144_F	ITGB4	H200007146	nan
ITGB4_P517_F	ITGB4	H200007146	-0.0936799242889
ITPR2_P804_F	ITPR2	H200015618	0.104593666008881
ITPR3_E86_R	ITPR3	H200006412	nan
ITPR3_P1112_F	ITPR3	H200006412	nan
JAG1_P66_F	JAG1	H200010473	nan
JAG2_E54_F	JAG2	H200007663	nan
JAG2_P264_F	JAG2	H200007663	nan
JAK3_E64_F	JAK3	H200011005	0.0264291618179607
JAK3_P1075_R	JAK3	H200011005	0.0529350394338421
JAK3_P156_R	JAK3	H200011005	-0.16700300765108
JUNB_P1149_R	JUNB	H200014833	-0.086488947828766
KIT_P367_R	KIT	H200006848	-0.169448018593028
KIT_P405_F	KIT	H200006848	-0.300427092637258
KLF5_E190_R	KLF5	H200007119	-0.00550507361434211
KLF5_P13_F	KLF5	H200007119	-0.0503925631070594
KLK10_P268_R	KLK10	H200005675	-0.151673807761523
KRT13_P341_R	KRT13	H200005912	-0.634371867128886
KRT13_P676_F	KRT13	H200005912	-0.328689528955552
L1CAM_P148_R	L1CAM	H200000458	0.155003981766113
L1CAM_P19_F	L1CAM	H200000458	0.0606930423547162
LAMB1_E144_R	LAMB1	H200006892	0.0744393497999078
LAMC1_E466_R	LAMC1	H200015190	-0.027109851202341
LAMC1_P808_F	LAMC1	H200015190	-0.107740037192535
LAT_E46_F	LAT	H200007039	-0.223531380142253
LCK_E28_F	LCK	H200000459	nan
LIG3_P622_R	LIG3	H200011065	0.0734861092731359
LIG4_P194_F	LIG4	H200007655	0.056126384127338
LIMK1_P709_R	LIMK1	H200004330	0.0493062149182862
LMO2_E148_F	LMO2	H200014297	0.0863742442565718
LMO2_P794_R	LMO2	H200014297	-0.0375722229022808
LMTK2_P1034_F	LMTK2	H200012397	0.115257596729142
LOX_P313_R	LOX	H200011164	-0.156455107512724
LOX_P71_F	LOX	H200011164	-0.156222514923431
LRRC32_E157_F	LRRC32	H200013782	nan
LRRC32_P865_R	LRRC32	H200013782	nan
LTA_E28_R	LTA	H200000010	-0.165840039450589
LTA_P214_R	LTA	H200000010	0.0154180187995003
LTB4R_P163_F	LTB4R	H200003837	0.12186718047138
LYN_E353_F	LYN	H200006801	-0.0990431091655604
LYN_P241_F	LYN	H200006801	-0.172436756140501
MAF_E77_R	MAF	H200003992	0.0686655823679453
MAF_P826_R	MAF	H200003992	-0.205175564387413
MAGEL2_E166_R	MAGEL2	H200013337	-0.116990431874582
MAGEL2_P170_R	MAGEL2	H200013337	-0.0280825265165935
MALT1_P406_R	MALT1	H200008444	-0.0431259407583429
MAPK12_E165_R	MAPK12	H200005143	nan
MAPK12_P416_F	MAPK12	H200005143	-0.0453979247136177
MAPK14_P327_R	MAPK14	H200006630	-0.104068055807576
MAPK9_P1175_F	MAPK9	H200015850	-0.143742773862985
MAS1_P469_R	MAS1	H200011013	0.145212812682764
MAS1_P657_R	MAS1	H200011013	nan
MATK_P190_R	MATK	H200000074	0.0492053014760237
MATK_P64_F	MATK	H200000074	0.0670756835759805
MBD2_P233_F	MBD2	H200003551	0.0660954220400161
MC2R_P1025_F	MC2R	H200016087	-0.030727063679009
MCC_E23_R	MCC	H200000352	nan
MCC_E23_R	MCC	H200008773	nan
MCC_P196_R	MCC	H200000352	nan
MCC_P196_R	MCC	H200008773	nan
MCF2_E195_F	MCF2	H200010344	0.0429964032546062
MCF2_P1024_R	MCF2	H200010344	-0.0674118578592855
MCF2_P445_F	MCF2	H200010344	-0.00263638112420604
MCM6_E136_F	MCM6	H200014073	nan
MDS1_E45_F	MDS1	H200005101	0.0665015197347307
MECP2_E90_R	MECP2	H200000763	0.00155805294248226
MECP2_P398_R	MECP2	H200000763	0.141095279806879
MET_E333_F	MET	H200008846	-0.132499861046806
MFAP4_P10_R	MFAP4	H200009651	0.0503926669680356
MFAP4_P197_F	MFAP4	H200009651	0.047023111100641
MGMT_P272_R	MGMT	H200000362	-0.254678513133386
MGMT_P281_F	MGMT	H200000362	-0.339169726386676
MKRN3_E144_F	MKRN3	H200005817	-0.120685691437992
MKRN3_P108_F	MKRN3	H200005817	0.0364941282082199
MLF1_E243_F	MLF1	H200007142	-0.0622479928918379
MLF1_P97_F	MLF1	H200007142	0.0245545208092866
MLH1_P381_F	MLH1	H200005242	-0.00333330688180213
MLH3_E72_F	MLH3	H200017507	0.0701664178146032
MLH3_P25_F	MLH3	H200017507	nan
MLLT6_P957_F	MLLT6	H200016163	-0.0439064512521815
MLLT6_P957_F	MLLT6	H200020416	-0.0837212658918785
MMP10_E136_R	MMP10	H200000576	-0.0198428094737229
MMP14_P13_F	MMP14	H200000610	-0.0609270212286329
MMP14_P208_R	MMP14	H200000610	-0.127114630637636
MMP2_E21_R	MMP2	H200011747	-0.141092491188227
MMP2_P197_F	MMP2	H200011747	-0.0107947931555985
MMP2_P303_R	MMP2	H200011747	-0.122802690793897
MMP7_E59_F	MMP7	H200000574	-0.0899810089313873
MSH2_P1008_F	MSH2	H200006584	-0.263762690125599
MSH3_E3_F	MSH3	H200004590	-0.0483833936621736
MSH3_P13_R	MSH3	H200004590	0.0357578855991686
MST1R_E42_R	MST1R	H200000709	-0.013914458282946
MST1R_P392_F	MST1R	H200000709	-0.0387787653007638
MST1R_P87_R	MST1R	H200000709	0.125863788734
MTA1_P478_F	MTA1	H200011125	nan
MUC1_E18_R	MUC1	H200010362	-0.202702406742967
MUC1_P191_F	MUC1	H200010362	0.0923023896111649
MXI1_P1269_F	MXI1	H200012131	0.0349006835319782
MXI1_P75_R	MXI1	H200012131	-0.085413455318043
MYB_P673_R	MYB	H200000349	0.0915348206998135
MYB_P673_R	MYB	H300015837	-0.0141274836410822
MYBL2_P211_F	MYBL2	H200008371	-0.047086822377216
MYBL2_P354_F	MYBL2	H200008371	-0.00599954818076936
MYCL1_P502_R	MYCL1	H200007801	0.128049935637329
MYCN_E77_R	MYCN	H200003581	-0.0692698532799756
MYCN_P464_R	MYCN	H200003581	0.020612778191862
MYH11_P22_F	MYH11	H200006501	-0.0545430250993877
MYH11_P236_R	MYH11	H200006501	0.0318383345041425
MYLK_E132_R	MYLK	H200015120	0.0120742525091865
MYLK_E132_R	MYLK	H200009426	0.0222161443363042
MYLK_P469_R	MYLK	H200015120	-0.0890863725801702
MYLK_P469_R	MYLK	H200009426	-0.0532069709736148
MYOD1_E156_F	MYOD1	H200008752	-0.163644790612936
MYOD1_P50_F	MYOD1	H200008752	0.0140621724689336
NBL1_E205_R	NBL1	H200006281	-0.192036306672083
NBL1_P24_F	NBL1	H200006281	-0.168599987746588
NDN_E131_R	NDN	H200004970	0.0713907264471064
NDN_P1110_F	NDN	H200004970	0.132271957842623
NEO1_P1067_F	NEO1	H200010431	0.0560111101944599
NES_P239_R	NES	H200003889	-0.0265281860021293
NFKB1_P336_R	NFKB1	H200007033	-0.0130124549115568
NFKB1_P496_F	NFKB1	H200007033	0.0363300714223022
NFKB2_P709_R	NFKB2	H200005834	0.0504033254093657
NGFB_E353_F	NGFB	H200000643	-0.119476491652945
NGFB_P13_F	NGFB	H200000643	-0.0909679740736211
NGFR_E328_F	NGFR	H200000470	-0.0388816416978256
NID1_P677_F	NID1	H200020396	-0.0404758736722406
NID1_P714_R	NID1	H200020396	-0.076845063320751
NNAT_P544_R	NNAT	H200012058	-0.163375806081682
NOTCH1_E452_R	NOTCH1	H200012797	0.00980163610864811
NOTCH1_E452_R	NOTCH1	H200014304	-0.0581604286554778
NOTCH1_P1198_F	NOTCH1	H200012797	-0.0508040117825315
NOTCH1_P1198_F	NOTCH1	H200014304	0.0107416269243978
NOTCH3_E403_F	NOTCH3	H200001655	0.0366220413886267
NOTCH3_P198_R	NOTCH3	H200001655	-0.202720710931779
NOTCH4_E4_F	NOTCH4	H200002023	0.0104956843458998
NOTCH4_P938_F	NOTCH4	H200002023	0.0878254180186898
NPY_E31_R	NPY	H200000471	-0.0780905489843936
NPY_P295_F	NPY	H200000471	-0.185968780432847
NPY_P91_F	NPY	H200000471	-0.233833331273862
NQO1_E74_R	NQO1	H200006789	-0.0480508036513049
NQO1_P345_R	NQO1	H200006789	-0.11253294195133
NR2F6_E375_R	NR2F6	H200015682	nan
NRAS_P103_R	NRAS	H200016501	-0.289804023167485
NRAS_P12_R	NRAS	H200016501	-0.287414243704746
NTRK3_E131_F	NTRK3	H200003685	-0.0820603483137301
NTRK3_P636_R	NTRK3	H200003685	-0.103319093249503
NTRK3_P752_F	NTRK3	H200003685	-0.086026750575171
ODC1_P424_F	ODC1	H200006032	nan
OGG1_E400_F	OGG1	H200010738	0.0568389888753083
ONECUT2_E96_F	ONECUT2	H200012650	-0.0703500502864885
ONECUT2_E96_F	ONECUT2	H200008948	-0.155619785581169
ONECUT2_P315_R	ONECUT2	H200012650	-0.0226103926778162
ONECUT2_P315_R	ONECUT2	H200008948	-0.0365965748245117
OPCML_E219_R	OPCML	H200011014	0.0532554215950726
OPCML_P71_F	OPCML	H200011014	-0.0761175315543619
PARP1_P610_R	PARP1	H200008289	-0.163518108381291
PAX6_E129_F	PAX6	H200010337	-0.0811685146487578
PAX6_P1121_F	PAX6	H200010337	-0.0842281991256687
PAX6_P50_R	PAX6	H200010337	-0.087512752228372
PCDH1_E22_F	PCDH1	H200006720	nan
PCDH1_P264_F	PCDH1	H200006720	-0.149663416579348
PCGF4_P760_R	PCGF4	H200000117	0.0686634300871745
PCGF4_P92_R	PCGF4	H200000117	0.0476973730622662
PDGFB_E25_R	PDGFB	H200000506	-0.00627870656423304
PDGFB_P719_F	PDGFB	H200000506	-0.1886169629468
PDGFRA_P1429_F	PDGFRA	H200005974	-0.234950859429111
PDGFRB_E195_R	PDGFRB	H200006257	-0.123172824177349
PDGFRB_P273_F	PDGFRB	H200006257	0.117923538572935
PDGFRB_P343_F	PDGFRB	H200006257	-0.124884738118898
PEG10_P978_R	PEG10	H200013251	-0.226887351017902
PHLDA2_E159_R	PHLDA2	H200013928	nan
PHLDA2_P622_F	PHLDA2	H200013928	-0.0907800862440172
PIK3R1_P307_F	PIK3R1	H200001188	nan
PKD2_P287_R	PKD2	H200006870	0.09238892664139
PKD2_P336_R	PKD2	H200006870	-0.05670184906187
PLAT_E158_F	PLAT	H200017081	-0.460603105800345
PLAT_P80_F	PLAT	H200017081	-0.301004999882955
PLAU_P11_F	PLAU	H200006377	-0.0218670317235208
PLAU_P176_R	PLAU	H200006377	-0.144622691694172
PLAUR_E123_F	PLAUR	H200008363	-0.0424355094796032
PLAUR_P82_F	PLAUR	H200008363	-0.0689878218149821
PLS3_E70_F	PLS3	H200000877	-0.255757296447161
PLS3_P94_R	PLS3	H200000877	-0.127128151530035
PLSCR3_P751_R	PLSCR3	H200011238	-0.062329262788039
PODXL_P1341_R	PODXL	H200002575	-0.0777478655238304
PPARD_P846_F	PPARD	H200011446	0.0333099141120825
PRDM2_P1340_R	PRDM2	H200003677	nan
PRKAR1A_P337_R	PRKAR1A	H200008636	nan
PRKCDBP_E206_F	PRKCDBP	H300000570	-0.226412754698635
PRKCDBP_P352_R	PRKCDBP	H300000570	-0.170570162385921
PRSS8_E134_R	PRSS8	H200006201	-0.154913990691426
PSIP1_P163_R	PSIP1	H200006887	-0.0754191626921338
PTCH2_E173_F	PTCH2	H200016154	-0.0964240777052932
PTCH2_P37_F	PTCH2	H200016154	-0.0282726271559137
PTCH2_P568_R	PTCH2	H200016154	-0.143516744399019
PTGS1_E80_F	PTGS1	H200010281	-0.158848754883397
PTGS1_P2_F	PTGS1	H200010281	-0.0890314809630788
PTGS2_P308_F	PTGS2	H200014737	-0.0536234976836549
PTGS2_P524_R	PTGS2	H200014737	-0.0486756746301222
PTHLH_E251_F	PTHLH	H200010365	-0.207910114139785
PTHLH_P15_R	PTHLH	H200010365	-0.0744640568537411
PTHLH_P757_F	PTHLH	H200010365	-0.142842258454729
PTHR1_E36_R	PTHR1	H200000267	nan
PTHR1_P170_R	PTHR1	H200000267	0.00177776654905744
PTHR1_P258_F	PTHR1	H200000267	-0.0165298716429775
PTK2_P735_R	PTK2	H200000185	nan
PTK2B_P673_R	PTK2B	H200002897	0.0449110233219451
PTK7_E317_F	PTK7	H200010443	0.233660840360801
PTPN6_E171_R	PTPN6	H200005521	-0.0764258878581655
PTPN6_P282_R	PTPN6	H200005521	-0.157495109708813
PTPRF_E178_R	PTPRF	H200006033	0.0650070002684754
PTPRG_E40_R	PTPRG	H200010366	-0.107153258944701
PTPRG_P476_F	PTPRG	H200010366	-0.0652808613252209
PURA_P928_R	PURA	H200003891	-0.00936385073438509
PXN_P308_F	PXN	H200011181	-0.0982932879959327
PYCARD_E87_F	PYCARD	H200005761	0.0901686565878892
PYCARD_P150_F	PYCARD	H200005761	0.0361658192033839
PYCARD_P393_F	PYCARD	H200005761	0.0996507801859334
RAB32_E314_R	RAB32	H200004149	-0.0392634435578147
RAB32_P493_R	RAB32	H200004149	-0.305829307945461
RAD50_P191_F	RAD50	H200004525	-0.0938672943977493
RAD54B_P227_F	RAD54B	H200012755	-0.0564151248867188
RAF1_P330_F	RAF1	H200020461	-0.0317926396299581
RARA_E128_R	RARA	H200016214	-0.175493759977673
RARA_P1076_R	RARA	H200016214	-0.56678184501493
RARA_P176_R	RARA	H200016214	-0.427423365271558
RASSF1_E116_F	RASSF1	H200003705	0.0666650571488834
RASSF1_P244_F	RASSF1	H200003705	0.0255317925110498
RBL2_P250_R	RBL2	H200006679	0.0951620907207985
RBP1_E158_F	RBP1	H200011148	-0.110128518935484
RBP1_P150_F	RBP1	H200011148	-0.143155632994106
RBP1_P426_R	RBP1	H200011148	-0.400404220301778
RET_P717_F	RET	H200020511	0.0137989133701299
RET_seq_53_S374_F	RET	H200020511	0.00806224796117489
RET_seq_54_S260_F	RET	H200020511	-0.00246358666464331
RHOC_P536_F	RHOC	H200008373	0.118331510358576
RHOH_P121_F	RHOH	H200011672	-0.425783602735208
RHOH_P953_R	RHOH	H200011672	-0.0752177814688296
RIPK1_P744_R	RIPK1	H200009672	-0.179064320671028
RIPK1_P868_F	RIPK1	H200009672	-0.0864572190529386
RIPK4_E166_F	RIPK4	H200005176	-0.0183555161280616
RIPK4_P172_F	RIPK4	H200005176	-0.228464132412149
ROR2_E112_F	ROR2	H200014094	-0.0413050472065593
ROR2_P317_R	ROR2	H200014094	-0.112310306000757
RRAS_P100_R	RRAS	H200001809	0.0160980666837498
RUNX3_E27_R	RUNX3	H200007892	-0.231702760500015
RUNX3_E27_R	RUNX3	H300015052	-0.0278091877372813
RUNX3_P247_F	RUNX3	H200007892	-0.238038822108913
RUNX3_P247_F	RUNX3	H300015052	0.0210286783188822
RUNX3_P393_R	RUNX3	H200007892	-0.134443400758771
RUNX3_P393_R	RUNX3	H300015052	0.107172127248208
S100A4_E315_F	S100A4	H200006831	-0.104952443575
S100A4_P194_R	S100A4	H200006831	-0.258818742416669
S100A4_P887_R	S100A4	H200006831	nan
SEMA3B_E96_F	SEMA3B	H200006909	-0.0525181024406759
SEMA3B_P110_R	SEMA3B	H200006909	-0.123816629360898
SEMA3C_E49_R	SEMA3C	H200008006	0.00273168272795625
SEMA3C_P642_F	SEMA3C	H200008006	-0.0254476661075969
SEMA3F_E333_R	SEMA3F	H200004207	-0.053346428529649
SEMA3F_P692_R	SEMA3F	H200004207	nan
SEPT5_P441_F	SEPT5	H200000849	-0.166314730450693
SEPT5_P464_R	SEPT5	H200000849	-0.0361814546586256
SEPT9_P374_F	SEPT9	H200008492	-0.0216461508519262
SEPT9_P58_R	SEPT9	H200008492	-0.060685870512932
SERPINA5_E69_F	SERPINA5	H200006282	-0.470578361202779
SERPINA5_P156_F	SERPINA5	H200006282	-0.350350992163467
SERPINE1_E189_R	SERPINE1	H200006884	-0.136211991161764
SERPINE1_P519_F	SERPINE1	H200006884	0.00703412484974163
SFN_P248_F	SFN	H200014290	-0.0214726148614193
SFRP1_E398_R	SFRP1	H200001408	-0.231078301399887
SFRP1_P157_F	SFRP1	H200001408	-0.21546438186571
SGCE_E149_F	SGCE	H200011708	-0.132117339187673
SGCE_P250_R	SGCE	H200011708	-0.00767138887933931
SH3BP2_P771_R	SH3BP2	H200007739	-0.0996435616286168
SHB_P473_R	SHB	H200015815	nan
SHB_P473_R	SHB	H200016388	nan
SHB_P691_R	SHB	H200015815	0.0138349020881824
SHB_P691_R	SHB	H200016388	-0.0525252315415337
SHH_E328_F	SHH	H200012329	-0.0856735980455001
SHH_P104_R	SHH	H200012329	-0.0377966840854425
SIN3B_P514_R	SIN3B	H200002342	-0.00395791208589079
SIN3B_P607_F	SIN3B	H200002342	0.0817021382822043
SKI_E465_R	SKI	H200000715	nan
SLC22A18_P216_R	SLC22A18	H200005011	-0.19640493406532
SLC22A18_P472_R	SLC22A18	H200005011	-0.0423898716830607
SLC22A3_E122_R	SLC22A3	H200006817	-0.0235663334908822
SLC22A3_P528_F	SLC22A3	H200006817	-0.0501642573192076
SLC22A3_P634_F	SLC22A3	H200006817	0.0791050441395104
SLIT2_E111_R	SLIT2	H200003957	-0.0180736599770018
SLIT2_P208_F	SLIT2	H200003957	0.0321606929522396
SMAD2_P708_R	SMAD2	H200006945	nan
SMAD2_P848_R	SMAD2	H200006945	0.0431044111726134
SMAD4_P474_R	SMAD4	H200006219	nan
SMARCA4_P362_R	SMARCA4	H200006492	nan
SMO_E57_F	SMO	H200014759	0.0738930572718043
SMO_P455_R	SMO	H200014759	-0.277967012648663
SNCG_E119_F	SNCG	H200020441	-0.372709724845069
SNCG_P53_F	SNCG	H200020441	-0.0205717368136013
SNCG_P98_R	SNCG	H200020441	-0.116786636906416
SOD3_P460_R	SOD3	H200000614	-0.0989530134656293
SOX1_P1018_R	SOX1	H200015148	0.00989813742054487
SOX1_P294_F	SOX1	H200015148	0.00385414884288737
SOX2_P546_F	SOX2	H200000213	0.0246536354545388
SPARC_E50_R	SPARC	H200011770	-0.00807054978421855
SPARC_P195_F	SPARC	H200011770	-0.258972648743981
SPDEF_E116_R	SPDEF	H200006697	-0.0674471156252768
SPDEF_P6_R	SPDEF	H200006697	-0.195414619218929
SPI1_E205_F	SPI1	H200007265	-0.12290318500986
SPI1_P48_F	SPI1	H200007265	-0.0509621006593903
SPP1_E140_R	SPP1	H200000084	0.045144115475786
SPP1_P647_F	SPP1	H200000084	-0.0450099198226494
SRC_E100_R	SRC	H200014805	-0.160971682033575
SRC_E100_R	SRC	H300010051	-0.0157085311562565
SRC_P297_F	SRC	H200014805	nan
SRC_P297_F	SRC	H300010051	nan
ST6GAL1_P164_R	ST6GAL1	H200000640	-0.07726202776798
ST6GAL1_P528_F	ST6GAL1	H200000640	-0.127456527698187
STAT5A_E42_F	STAT5A	H200007733	-0.309784585662967
STAT5A_P704_R	STAT5A	H200007733	-0.0385747656008052
STK11_P295_R	STK11	H200017951	-0.0253030623198113
SYK_E372_F	SYK	H200005918	nan
SYK_P584_F	SYK	H200005918	-0.00695681438052062
TAL1_E122_F	TAL1	H200005873	-0.139895309179227
TAL1_P594_F	TAL1	H200005873	0.0413614117341357
TAL1_P817_F	TAL1	H200005873	-0.00762462564167661
TCF4_P175_R	TCF4	H200019164	-0.189022488545007
TCF4_P175_R	TCF4	H200009471	-0.177470595165379
TCF4_P317_F	TCF4	H200019164	-0.261627558182781
TCF4_P317_F	TCF4	H200009471	-0.204656687202259
TCF7L2_E411_F	TCF7L2	H200020251	nan
TCF7L2_P193_R	TCF7L2	H200020251	-0.0752176176661382
TERT_E20_F	TERT	H200011947	-0.0516146873646272
TERT_P360_R	TERT	H200011947	-0.0454096229149267
TES_E172_F	TES	H200007641	-0.184624376462162
TES_P182_F	TES	H200007641	-0.497545411462211
TESK2_P252_R	TESK2	H200001716	-0.215521547559601
TFE3_P421_F	TFE3	H200017017	-0.148717217041033
TFF1_P180_R	TFF1	H200020527	-0.379388590443396
TFPI2_E141_F	TFPI2	H200009647	-0.0856485689417176
TFPI2_P152_R	TFPI2	H200009647	-0.136980220645521
TFPI2_P9_F	TFPI2	H200009647	-0.194579294087423
TFRC_P414_R	TFRC	H200006387	-0.00913061514129302
TGFB1_P833_R	TGFB1	H200000287	nan
TGFBI_P173_F	TGFBI	H200012149	0.0813295517391757
TGFBI_P31_R	TGFBI	H200012149	-0.0787641819580875
TGFBR3_E188_R	TGFBR3	H200019903	nan
TGFBR3_P429_F	TGFBR3	H200019903	-0.000702414192946752
THBS1_E207_R	THBS1	H200010238	nan
THBS1_P500_F	THBS1	H200010238	-0.00291273118231553
THBS2_E129_F	THBS2	H200011582	0.0925268336472773
THBS2_P605_R	THBS2	H200011582	0.0146775924709452
THY1_P149_R	THY1	H200012556	-0.160125401935367
THY1_P20_R	THY1	H200012556	-0.172687418751293
TIAM1_P117_F	TIAM1	H200011940	-0.00957009035141686
TIAM1_P117_F	TIAM1	H200006897	0.0306383466944333
TIAM1_P188_R	TIAM1	H200011940	-0.106652561565429
TIAM1_P188_R	TIAM1	H200006897	-0.230120764461486
TIE1_E66_R	TIE1	H200006558	-0.0266218509378466
TIMP1_E254_R	TIMP1	H200001111	0.0428059569116361
TIMP1_P615_R	TIMP1	H200001111	0.00961000335280918
TIMP2_E394_R	TIMP2	H200001227	-0.0932323080612224
TIMP2_E394_R	TIMP2	H200019139	-0.0456733448775204
TIMP2_P267_F	TIMP2	H200001227	-0.190094173324795
TIMP2_P267_F	TIMP2	H200019139	-0.151792590855207
TIMP3_P1114_R	TIMP3	H200015823	nan
TIMP3_P690_R	TIMP3	H200015823	nan
TIMP3_seq_7_S38_F	TIMP3	H200015823	-0.155954507870518
TJP1_P326_R	TJP1	H200005973	nan
TJP1_P390_F	TJP1	H200005973	-0.0696507982242893
TJP2_P330_R	TJP2	H200006146	0.0390227957395295
TJP2_P330_R	TJP2	H200009442	-0.094643284660981
TJP2_P518_F	TJP2	H200006146	-0.130741846326565
TJP2_P518_F	TJP2	H200009442	-0.0544269109593743
TK1_E47_F	TK1	H200011350	-0.0775641042179996
TK1_P62_R	TK1	H200011350	nan
TM7SF3_P1068_R	TM7SF3	H200001877	-0.0437116263528367
TMEFF1_E180_R	TMEFF1	H200019770	-0.106672012032729
TMEFF1_P234_F	TMEFF1	H200019770	-0.139494509050278
TMEFF1_P626_R	TMEFF1	H200019770	-0.213129683680365
TMEM63A_E63_F	TMEM63A	H200012205	nan
TMPRSS4_E83_F	TMPRSS4	H200005518	-0.130069649928099
TMPRSS4_P552_F	TMPRSS4	H200005518	-0.00986639116369298
TNC_P198_F	TNC	H200009494	-0.111441387588328
TNC_P57_F	TNC	H200009494	nan
TNFRSF10A_P171_F	TNFRSF10A	H200016162	-0.0726191248075217
TNFRSF10A_P91_F	TNFRSF10A	H200016162	-0.0311327954593068
TNFRSF10B_E198_R	TNFRSF10B	H200005031	-0.0439513163666142
TNFRSF10B_P108_R	TNFRSF10B	H200005031	-0.0586803725646232
TNFRSF1A_P678_F	TNFRSF1A	H200000045	-0.0244692445906473
TNFRSF1B_E5_F	TNFRSF1B	H200016403	0.0286135409937486
TNFRSF1B_P167_F	TNFRSF1B	H200016403	-0.113283201140186
TNFSF10_E53_F	TNFSF10	H200007034	-0.263206839889688
TNFSF10_P2_R	TNFSF10	H200007034	-0.158631519587373
TP73_E155_F	TP73	H200015904	0.0163989421270858
TP73_P496_F	TP73	H200015904	-0.168648206055815
TP73_P945_F	TP73	H200015904	-0.0390621941659607
TRIM29_E189_F	TRIM29	H200006912	0.0614294163490831
TRIM29_P135_F	TRIM29	H200006912	-0.214943789644155
TRIM29_P261_F	TRIM29	H200006912	-0.321159968759107
TRIP6_E33_F	TRIP6	H200012209	-0.500706622082642
TRIP6_P1090_F	TRIP6	H200012209	-0.143819503313518
TRIP6_P1274_R	TRIP6	H200012209	-0.130450781202356
TRPM5_E87_F	TRPM5	H200016841	-0.0743176219657861
TRPM5_P721_F	TRPM5	H200016841	-0.0843973792362003
TRPM5_P979_F	TRPM5	H200016841	0.00941790283397978
TSC2_E140_F	TSC2	H200010425	-0.147360190392788
TSG101_P139_R	TSG101	H200012164	-0.115763175184235
TSG101_P257_R	TSG101	H200012164	0.0994337401867615
TUBB3_E91_F	TUBB3	H200007390	-0.0706510894726468
TUBB3_P364_F	TUBB3	H200007390	-0.0925279620278321
TUBB3_P721_R	TUBB3	H200007390	-0.0378151058575168
TUSC3_E29_R	TUSC3	H200005732	-0.157703565392243
TUSC3_P85_R	TUSC3	H200005732	-0.154432763210978
TWIST1_E117_R	TWIST1	H200010175	-0.175677162992681
TWIST1_P355_R	TWIST1	H200010175	-0.141609738661553
TWIST1_P44_R	TWIST1	H200010175	-0.19311152695484
UBA52_P293_R	UBA52	H200021067	0.0646064047690973
VAMP8_E7_F	VAMP8	H200008068	-0.27987114916133
VAMP8_P114_F	VAMP8	H200008068	-0.376589081190703
VAMP8_P241_F	VAMP8	H200008068	-0.285836832817651
VAV1_E9_F	VAV1	H200012001	-0.269317133986071
VAV1_P317_F	VAV1	H200012001	-0.225537314000814
VAV2_E58_F	VAV2	H200000896	nan
VAV2_E58_F	VAV2	H300007131	nan
VAV2_E58_F	VAV2	H300007040	nan
VAV2_P1182_F	VAV2	H200000896	nan
VAV2_P1182_F	VAV2	H300007131	nan
VAV2_P1182_F	VAV2	H300007040	nan
VBP1_E127_F	VBP1	H200014807	-0.161070179138329
VBP1_P12_R	VBP1	H200014807	-0.187028535371987
VBP1_P194_F	VBP1	H200014807	-0.127235180343473
VEGFB_P658_F	VEGFB	H200006553	nan
VIM_P343_R	VIM	H200009840	-0.180246968187273
VIM_P811_R	VIM	H200009840	-0.150817791934072
WNT1_E157_F	WNT1	H200016102	-0.115707611775721
WNT10B_P823_R	WNT10B	H200010523	-0.0112576382510418
WNT10B_P993_F	WNT10B	H200010523	-0.0748602110278514
WNT2_E109_R	WNT2	H200010393	-0.146853400736527
WNT2_P217_F	WNT2	H200010393	-0.142997915004105
WNT5A_E43_F	WNT5A	H200013809	0.0165407749039762
WNT5A_P655_F	WNT5A	H200013809	-0.00449211692737077
XPC_P226_R	XPC	H200000088	-0.141931730284511
XRCC1_P681_R	XRCC1	H200010885	0.0177292260076905
ZAP70_P220_R	ZAP70	H200015509	-0.371921661520643
ZIM3_E203_F	ZIM3	H200020315	-0.000444815308431041
ZIM3_P451_R	ZIM3	H200020315	nan
ZIM3_P718_R	ZIM3	H200020315	0.0233234871961389
ZNF264_E48_R	ZNF264	H200012033	-0.245449995879344
ZNF264_P397_F	ZNF264	H200012033	-0.119672564240666
