# Supplementary material for: Molecular subtypes of breast cancer are associated with characteristic DNA methylation patterns
Source: Breast Cancer Res. 2010 Jun 18;12(3):R36. doi: 10.1186/bcr2590 (PMC2917031; doi:10.1186/bcr2590)
Supplement: Additional file 9 — Differentially methylated CpGs. List of the 196 significant CpGs after analysis of variance (ANOVA). [file bcr2590-S9.TXT]

List of the 196 significant CpGs after ANOVA analysis.
AATK_P709_R
ACVR1_E328_R
ADAMTS12_E52_R
ADAMTS12_P250_R
ALPL_P433_F
APC_P14_F
ARHGDIB_P148_R
ATP10A_P147_F
ATP10A_P524_R
AXL_P223_R
B3GALT5_E246_R
BAX_E281_R
BCR_P346_F
BMP3_E147_F
C4B_E171_F
CARD15_P665_F
CAV1_P130_R
CAV1_P169_F
CD1A_P6_F
CD2_P68_F
CD9_P504_F
CD9_P585_R
CDH17_P376_F
CDKN1A_P242_F
CEBPA_P1163_R
CHI3L2_P226_F
COL18A1_P494_R
COL1A2_E299_F
COL1A2_P48_R
CREB1_P819_F
CSF3R_P472_F
CXCL9_E268_R
DAB2IP_E18_R
DAPK1_P10_F
DAPK1_P345_R
DDR2_E331_F
DLC1_P695_F
EGF_E339_F
EGF_P413_F
ELK1_P569_R
EMR3_E61_F
EPHA2_P340_R
EPHA5_P66_F
EPHB1_P503_F
EPHB6_E342_F
EPHX1_E152_F
EPHX1_P22_F
EPO_E244_R
ERG_E28_F
ERN1_P809_R
EVI1_E47_R
EVI1_P30_R
FABP3_E113_F
FASTK_P598_R
FES_E34_R
FES_P223_R
FGF2_P153_F
FGF2_P229_F
FLT1_P615_R
FMR1_P62_R
FZD9_E458_F
GADD45A_P737_R
GAS7_P622_R
GATA6_P726_F
GFI1_P208_R
GP1BB_P278_R
GRB7_E71_R
GRB7_P160_R
GSTP1_E322_R
GSTP1_P74_F
GSTP1_seq_38_S153_R
H19_P1411_R
HDAC1_P414_R
HDAC9_E38_F
HDAC9_P137_R
HLA-DOA_P191_R
HLF_E192_F
HOXA5_P1324_F
ICAM1_P386_R
IFNGR2_P377_R
IGF1_P933_F
IGFBP3_P423_R
IGFBP6_P328_R
IGFBP7_P297_F
IGFBP7_P371_F
IHH_E186_F
IL1RN_E42_F
IL1RN_P93_R
IPF1_P234_F
IPF1_P750_F
IRAK3_E130_F
IRAK3_P185_F
IRF7_E236_R
ITK_P114_F
JAK3_P156_R
KCNK4_E3_F
KIT_P367_R
KLK10_P268_R
KLK11_P103_R
LAT_E46_F
LIG3_P622_R
LOX_P313_R
LRRK1_P834_F
LYN_P241_F
MAGEC3_P903_F
MAGEL2_E166_R
MAPK10_E26_F
MAPK4_E273_R
MCAM_P265_R
MEG3_E91_F
MEST_E150_F
MEST_P4_F
MEST_P62_R
MET_E333_F
MFAP4_P197_F
MME_E29_F
MMP14_P13_F
MMP2_P197_F
MMP7_E59_F
MOS_P27_R
MOS_P746_F
MT1A_E13_R
MT1A_P49_R
MYLK_P469_R
NEFL_P209_R
NEU1_P745_F
NID1_P714_R
NOS2A_P288_R
NPR2_P618_F
OGG1_E400_F
OSM_P188_F
OSM_P34_F
PADI4_P1158_R
PARP1_P610_R
PAX6_P50_R
PDGFB_P719_F
PDGFRB_P273_F
PEG10_P978_R
PGF_P320_F
PLAT_E158_F
PLAU_P176_R
PODXL_P1341_R
POMC_P400_R
PRKCDBP_E206_F
PRKCDBP_P352_R
PROK2_P390_F
PSCA_E359_F
PTCH2_P568_R
PTGS2_P308_F
PTGS2_P524_R
RAB32_P493_R
RAP1A_P285_R
RARA_P1076_R
RARA_P176_R
RARRES1_P426_R
RASSF1_E116_F
RASSF1_P244_F
RBP1_P426_R
S100A2_E36_R
S100A4_E315_F
SCGB3A1_E55_R
SCGB3A1_P103_R
SEPT5_P441_F
SEPT5_P464_R
SEPT9_P374_F
SERPINA5_E69_F
SERPINA5_P156_F
SEZ6L_P249_F
SLC22A3_E122_R
SLC5A8_P38_R
SLIT2_P208_F
SMO_P455_R
STAT5A_E42_F
STAT5A_P704_R
STK23_P24_F
TAL1_E122_F
TBX1_P885_R
TCF4_P317_F
TDG_E129_F
TFF1_P180_R
TGFB2_E226_R
TGFB3_E58_R
TGFBI_P173_F
THY1_P149_R
THY1_P20_R
TJP2_P518_F
TMEFF1_P626_R
TNFRSF10B_E198_R
TNFRSF10D_P70_F
TRIM29_P261_F
TSC2_E140_F
WNT10B_P823_R
WNT2_E109_R
Xist_seq_80_S95_R
ZAP70_P220_R
ZNFN1A1_E102_F
