# Supplementary material for: Molecular subtypes of breast cancer are associated with characteristic DNA methylation patterns
Source: Breast Cancer Res. 2010 Jun 18;12(3):R36. doi: 10.1186/bcr2590 (PMC2917031; doi:10.1186/bcr2590)
Supplement: Additional file 10 — Subtype-specific CpGs. Significant subtype-specific CpGs after SAM analysis. [file bcr2590-S10.XLS]

## Sheet: SupplementaryTable2_old
Positive correlation: less methylated in group. Negative correlation: more methylated in group.
Red: CpGs shared by positive basal-like and negative lumB. Light blue: CpGs shared by negative basal-like and positive lumB. Dark blue: CpGs shared by negative basal-like and positive lumA. Green: CpGs shared by positive basal-like and negative lumA.
Basal		LumA		LumB		Her2-enriched
Positive	Negative	Positive	Negative	Positive	Negative	Positive	Negative
AATK_P709_R	ARHGDIB_P148_R	AOC3_P890_R	CD9_P585_R	CD1A_P6_F	ADAMTS12_E52_R	LAT_E46_F	CASP3_P420_R
ACVR1_E328_R	AXL_P223_R	AXL_P223_R	FZD9_E458_F	CDH17_P376_F	ADAMTS12_P250_R	HIC-1_seq_48_S103_R	CDKN1A_P242_F
ADAMTS12_E52_R	B3GALT5_E246_R	BCR_P346_F	MAPK10_E26_F	GPR116_E328_R	BMP3_P56_R	MAGEL2_E166_R	FVT1_P225_F
ADAMTS12_P250_R	BCR_P346_F	BCR_P422_F	MMP7_E59_F	ITK_P114_F	BMP6_P163_F	Xist_seq_80_S95_R	IGF2R_P396_R
ALK_E183_R	C4B_E171_F	CFTR_P372_R	NEU1_P745_F	MOS_P746_F	CAV1_P169_F		KRAS_P651_F
ALPL_P433_F	CASP10_E139_F	FASTK_P598_R	ONECUT2_E96_F	SLC22A2_E271_R	CEBPA_P1163_R		TNFRSF10B_E198_R
APC_P14_F	CXCL9_E268_R	HOXA5_P1324_F	OSM_P34_F	STK23_P24_F	CHI3L2_E10_F
APC_P280_R	DAB2IP_E18_R	HOXB2_P99_F	PEG10_P978_R	TFF1_P180_R	COL18A1_P494_R
BMP2_P1201_F	DLC1_P695_F	IL1RN_E42_F	S100A2_E36_R	ZNFN1A1_E102_F	COL1A2_E299_F
CARD15_P665_F	EGF_E339_F	IL1RN_P93_R	SMAD2_P848_R		COL1A2_P48_R
CAV1_P130_R	EGF_P413_F	INS_P804_R			CSPG2_E38_F
CAV1_P169_F	EMR3_E61_F	LY6G6E_P45_R			CTGF_E156_F
CD9_P504_F	EPHX1_E152_F	MMP14_P13_F			DAPK1_P345_R
CD9_P585_R	EPHX1_P22_F	MST1R_E42_R			DES_E228_R
CHI3L2_P226_F	FASTK_P598_R	MST1R_P87_R			DLL1_P386_F
COL18A1_P494_R	GRB7_E71_R	MT1A_E13_R			DLL1_P832_F
COL1A2_E299_F	HLA-DOA_P191_R	MT1A_P49_R			EPHA2_P340_R
CPA4_E20_F	HOXB2_P99_F	PADI4_P1158_R			EPHB6_E342_F
CREB1_P819_F	HTR1B_E232_R	PLAT_E158_F			EPO_E244_R
CSF3R_P8_F	IGF1_P933_F	PYCARD_P150_F			ERG_E28_F
DAPK1_P10_F	IL1RN_E42_F	SEPT5_P441_F			ERN1_P809_R
DAPK1_P345_R	IL1RN_P93_R	SEPT5_P464_R			ESR2_E66_F
DBC1_P351_R	IPF1_P750_F	SEPT9_P374_F			EVI1_E47_R
DDR2_E331_F	IRF7_E236_R	TGFB3_E58_R			EVI1_P30_R
DLL1_P832_F	IRF7_P277_R				FABP3_E113_F
EPHA5_P66_F	LIG3_P622_R				FER_E119_F
EPHB1_P503_F	MAPK4_E273_R				FES_E34_R
ERG_E28_F	MEST_E150_F				FES_P223_R
ERN1_P809_R	MEST_P4_F				FGF2_P229_F
ETS1_E253_R	MEST_P62_R				FLT1_P615_R
ETS1_P559_R	MOS_P27_R				GATA6_P726_F
EVI1_E47_R	MT1A_E13_R				GJB2_E43_F
EVI1_P30_R	MT1A_P49_R				GSTP1_E322_R
EYA4_P794_F	MYOD1_P50_F				GSTP1_P74_F
FABP3_E113_F	PADI4_P1158_R				GSTP1_seq_38_S153_R
FGF2_P153_F	PDGFB_P719_F				HDAC9_E38_F
FGF2_P229_F	PENK_E26_F				HDAC9_P137_R
FZD9_E458_F	RARA_P1076_R				HLF_E192_F
GABRB3_E42_F	RARA_P176_R				HOXB13_P17_R
GADD45A_P737_R	SEMA3B_E96_F				ICAM1_P386_R
GAS7_P622_R	SEMA3B_P110_R				IFNGR2_P377_R
GFI1_P208_R	SEPT5_P441_F				IGFBP3_P423_R
GP1BB_P278_R	SEPT5_P464_R				IGFBP6_P328_R
GSTP1_E322_R	SERPINA5_E69_F				IGFBP7_P297_F
HDAC1_P414_R	SERPINA5_P156_F				IGSF4_P86_R
HDAC9_E38_F	SERPINE1_E189_R				IHH_E186_F
HDAC9_P137_R	SEZ6L_P249_F				IRAK3_E130_F
HLA-DOB_E432_R	TAL1_E122_F				IRAK3_P13_F
HOXA11_E35_F	TDG_E129_F				IRAK3_P185_F
HOXB13_E21_F	TFF1_P180_R				KIT_P367_R
IFNGR2_P377_R	TGFB3_E58_R				KIT_P405_F
IGFBP3_P423_R	TGFBI_P173_F				LOX_P313_R
IGFBP7_P297_F	THY1_P149_R				MCAM_P265_R
IGFBP7_P371_F	THY1_P20_R				MME_E29_F
IPF1_P234_F					MMP2_P197_F
ISL1_E87_R					NTRK3_P636_R
ISL1_P379_F					P2RX7_E323_R
JAK3_P156_R					PAX6_P50_R
KIT_P367_R					PGF_P320_F
KLK10_P268_R					PITX2_E24_R
LOX_P313_R					PLAU_P11_F
LYN_P241_F					PLAU_P176_R
MCAM_P265_R					PODXL_P1341_R
MET_E333_F					POMC_P400_R
MFAP4_P197_F					PRKCDBP_E206_F
MME_E29_F					PROK2_P390_F
MMP2_P197_F					PTGS1_E80_F
MMP7_E59_F					RAB32_P493_R
MYBL2_P354_F					RARRES1_P426_R
NEFL_P209_R					RASSF1_P244_F
NGFB_P13_F					SCGB3A1_E55_R
NPY_P295_F					SCGB3A1_P103_R
OSM_P188_F					SLC5A8_P38_R
OSM_P34_F					SMO_P455_R
PARP1_P610_R					STAT5A_E42_F
PAX6_E129_F					TBX1_P885_R
PAX6_P50_R					TCF4_P317_F
PDGFRB_P273_F					TES_P182_F
PEG10_P978_R					TGFB2_E226_R
PGF_P320_F					TNF_P158_F
PITX2_E24_R					TP73_P945_F
PLAU_P176_R					WNT2_E109_R
POMC_P400_R					WNT2_P217_F
PRKCDBP_P352_R
PROK2_P390_F
PTGS2_P308_F
PTGS2_P524_R
RAB32_P493_R
RAP1A_P285_R
RARRES1_P426_R
RASSF1_E116_F
RASSF1_P244_F
RBP1_P426_R
S100A2_E36_R
SCGB3A1_E55_R
SCGB3A1_P103_R
SLC14A1_E295_F
SLC14A1_P369_R
SLC22A3_E122_R
SLIT2_P208_F
SMO_P455_R
TBX1_P885_R
TGFB2_E226_R
TJP2_P518_F
TMEFF1_P626_R
TNFRSF10D_E27_F
TNFRSF10D_P70_F
TRIM29_P261_F
WNT10B_P823_R
WNT2_E109_R
WNT2_P217_F
ZAP70_P220_R

## Sheet: Huupd
Positive correlation: less methylated in group. Negative correlation: more methylated in group.
Red: CpGs shared by positive basal-like and negative lumB. Light blue: CpGs shared by negative basal-like and positive lumB. Dark blue: CpGs shared by negative basal-like and positive lumA. Green: CpGs shared by positive basal-like and negative lumA. Orange: CpGs shared by positive basal-like, negative lumA and negative lumB.
Basal		LumA		LumB		Her2-enriched
Positive	Negative	Positive	Negative	Positive	Negative	Positive
AATK_P709_R	ARHGDIB_P148_R	AOC3_P890_R	CAV1_P130_R	CD1A_P6_F	ADAMTS12_E52_R	ATP10A_P524_R
ACVR1_E328_R	AXL_P223_R	AXL_P223_R	CD9_P585_R	CDH17_P376_F	ADAMTS12_P250_R	CD2_P68_F
ADAMTS12_E52_R	B3GALT5_E246_R	BCR_P346_F	DLG3_P62_R	ITK_P114_F	BMP3_E147_F	CSF3R_P472_F
ADAMTS12_P250_R	BCR_P346_F	FASTK_P598_R	FHL1_P768_F	LRRK1_P834_F	CEBPA_P1163_R	KLK11_P103_R
ALK_E183_R	C4B_E171_F	IL1RN_E42_F	FMR1_P62_R	SERPINA5_E69_F	CHI3L2_E10_F	LAT_E46_F
ALPL_P433_F	CASP10_E139_F	IL1RN_P93_R	FZD9_E458_F	STK23_P24_F	COL18A1_P494_R	MAGEL2_E166_R
APC_P14_F	CXCL9_E268_R	LY6G6E_P45_R	HDAC9_E38_F	TFF1_P180_R	COL1A2_E299_F	MEG3_E91_F
APC_P280_R	DAB2IP_E18_R	MMP14_P13_F	MAPK10_E26_F	ZNFN1A1_E102_F	COL1A2_P48_R	PSCA_E359_F
BMP2_P1201_F	DLC1_P695_F	MST1R_E42_R	MFAP4_P10_R		CSPG2_E38_F	Xist_seq_80_S95_R
CARD15_P665_F	EGF_E339_F	MST1R_P87_R	MMP7_E59_F		DLL1_P386_F
CAV1_P130_R	EGF_P413_F	MT1A_E13_R	NEU1_P745_F		DLL1_P832_F
CAV1_P169_F	EMR3_E61_F	MT1A_P49_R	ONECUT2_E96_F		EPHA2_P340_R
CD9_P504_F	EPHX1_E152_F	PADI4_P1158_R	OSM_P188_F		EPHB6_E342_F
CD9_P585_R	EPHX1_P22_F	PLAT_E158_F	OSM_P34_F		EPO_E244_R
CHI3L2_P226_F	FASTK_P598_R	SEPT5_P441_F	PEG10_P978_R		ERG_E28_F
COL18A1_P494_R	GRB7_E71_R	SEPT5_P464_R	POMC_P400_R		ERN1_P809_R
COL1A2_E299_F	HLA-DOA_P191_R	SERPINA5_P156_F	RIPK4_P172_F		EVI1_E47_R
CPA4_E20_F	HOXB2_P99_F	TFF1_P180_R	S100A2_E36_R		EVI1_P30_R
CREB1_P819_F	HTR1B_E232_R	TGFB3_E58_R			FABP3_E113_F
CSF3R_P8_F	IGF1_P933_F				FER_E119_F
DAPK1_P10_F	IL1RN_E42_F				FES_E34_R
DAPK1_P345_R	IL1RN_P93_R				FES_P223_R
DBC1_P351_R	IPF1_P750_F				FGF2_P229_F
DDR2_E331_F	IRF7_E236_R				FGF8_P473_F
DLL1_P832_F	IRF7_P277_R				FLT1_P615_R
EPHA5_P66_F	LIG3_P622_R				GADD45A_P737_R
EPHB1_P503_F	MAPK4_E273_R				GATA6_P726_F
ERG_E28_F	MEST_E150_F				GSTP1_E322_R
ERN1_P809_R	MEST_P4_F				GSTP1_P74_F
ETS1_E253_R	MEST_P62_R				GSTP1_seq_38_S153_R
ETS1_P559_R	MOS_P27_R				HDAC9_E38_F
EVI1_E47_R	MT1A_E13_R				HDAC9_P137_R
EVI1_P30_R	MT1A_P49_R				HLF_E192_F
EYA4_P794_F	MYOD1_P50_F				ICAM1_P386_R
FABP3_E113_F	PADI4_P1158_R				IFNGR2_P377_R
FGF2_P153_F	PDGFB_P719_F				IGFBP3_P423_R
FGF2_P229_F	PENK_E26_F				IGFBP6_P328_R
FZD9_E458_F	RARA_P1076_R				IGFBP7_P297_F
GABRB3_E42_F	RARA_P176_R				IGSF4_P86_R
GADD45A_P737_R	SEMA3B_E96_F				IHH_E186_F
GAS7_P622_R	SEMA3B_P110_R				IRAK3_E130_F
GFI1_P208_R	SEPT5_P441_F				IRAK3_P13_F
GP1BB_P278_R	SEPT5_P464_R				IRAK3_P185_F
GSTP1_E322_R	SERPINA5_E69_F				LOX_P313_R
HDAC1_P414_R	SERPINA5_P156_F				LYN_E353_F
HDAC9_E38_F	SERPINE1_E189_R				MCAM_P265_R
HDAC9_P137_R	SEZ6L_P249_F				MME_E29_F
HLA-DOB_E432_R	TAL1_E122_F				NOTCH1_P1198_F
HOXA11_E35_F	TDG_E129_F				P2RX7_E323_R
HOXB13_E21_F	TFF1_P180_R				PAX6_P50_R
IFNGR2_P377_R	TGFB3_E58_R				PGF_P320_F
IGFBP3_P423_R	TGFBI_P173_F				PLAU_P176_R
IGFBP7_P297_F	THY1_P149_R				PODXL_P1341_R
IGFBP7_P371_F	THY1_P20_R				POMC_P400_R
IPF1_P234_F					PRKCDBP_E206_F
ISL1_E87_R					PROK2_P390_F
ISL1_P379_F					PYCARD_P393_F
JAK3_P156_R					RARRES1_P426_R
KIT_P367_R					RASSF1_P244_F
KLK10_P268_R					S100A2_E36_R
LOX_P313_R					SCGB3A1_E55_R
LYN_P241_F					SCGB3A1_P103_R
MCAM_P265_R					SLC5A8_P38_R
MET_E333_F					SMO_P455_R
MFAP4_P197_F					SOX2_P546_F
MME_E29_F					STAT5A_E42_F
MMP2_P197_F					TBX1_P885_R
MMP7_E59_F					TCF4_P317_F
MYBL2_P354_F					TGFB2_E226_R
NEFL_P209_R					TNF_P158_F
NGFB_P13_F					TP73_P945_F
NPY_P295_F
OSM_P188_F
OSM_P34_F
PARP1_P610_R
PAX6_E129_F
PAX6_P50_R
PDGFRB_P273_F
PEG10_P978_R
PGF_P320_F
PITX2_E24_R
PLAU_P176_R
POMC_P400_R
PRKCDBP_P352_R
PTGS2_P308_F
PTGS2_P524_R
RAB32_P493_R
RAP1A_P285_R
RARRES1_P426_R
RASSF1_E116_F
RASSF1_P244_F
RBP1_P426_R
S100A2_E36_R
SCGB3A1_E55_R
SCGB3A1_P103_R
SLC14A1_E295_F
SLC14A1_P369_R
SLC22A3_E122_R
SLIT2_P208_F
SMO_P455_R
TBX1_P885_R
TGFB2_E226_R
TJP2_P518_F
TMEFF1_P626_R
TNFRSF10D_E27_F
TNFRSF10D_P70_F
TRIM29_P261_F
WNT10B_P823_R
WNT2_E109_R
WNT2_P217_F
ZAP70_P220_R

## Sheet: Comparison
Positive correlation: less methylated in group. Negative correlation: more methylated in group.
Red: CpGs shared by positive basal-like and negative lumB. Light blue: CpGs shared by negative basal-like and positive lumB. Dark blue: CpGs shared by negative basal-like and positive lumA. Green: CpGs shared by positive basal-like and negative lumA.
Basal				LumA				LumB				Her2-enriched
Positive	Huupd	Negative	Huupd	Positive	Huupd	Negative	Huupd	Positive	Huupd	Negative	Huupd	Positive	Huupd	Negative
AATK_P709_R	AATK_P709_R	ARHGDIB_P148_R	ARHGDIB_P148_R	AOC3_P890_R	AOC3_P890_R		CAV1_P130_R	CD1A_P6_F	CD1A_P6_F	ADAMTS12_E52_R	ADAMTS12_E52_R		ATP10A_P524_R	CASP3_P420_R
ACVR1_E328_R	ACVR1_E328_R	AXL_P223_R	AXL_P223_R	AXL_P223_R	AXL_P223_R	CD9_P585_R	CD9_P585_R	CDH17_P376_F	CDH17_P376_F	ADAMTS12_P250_R	ADAMTS12_P250_R		CD2_P68_F	CDKN1A_P242_F
ADAMTS12_E52_R	ADAMTS12_E52_R	B3GALT5_E246_R	B3GALT5_E246_R	BCR_P346_F	BCR_P346_F		DLG3_P62_R	GPR116_E328_R		BMP3_P56_R			CSF3R_P472_F	FVT1_P225_F
ADAMTS12_P250_R	ADAMTS12_P250_R	BCR_P346_F	BCR_P346_F	BCR_P422_F			FHL1_P768_F	ITK_P114_F	ITK_P114_F		BMP3_E147_F	HIC-1_seq_48_S103_R		IGF2R_P396_R
ALK_E183_R	ALK_E183_R	C4B_E171_F	C4B_E171_F	CFTR_P372_R			FMR1_P62_R		LRRK1_P834_F	BMP6_P163_F			KLK11_P103_R	KRAS_P651_F
ALPL_P433_F	ALPL_P433_F	CASP10_E139_F	CASP10_E139_F	FASTK_P598_R	FASTK_P598_R	FZD9_E458_F	FZD9_E458_F	MOS_P746_F		CAV1_P169_F		LAT_E46_F	LAT_E46_F	TNFRSF10B_E198_R
APC_P14_F	APC_P14_F	CXCL9_E268_R	CXCL9_E268_R	HOXA5_P1324_F			HDAC9_E38_F		SERPINA5_E69_F	CEBPA_P1163_R	CEBPA_P1163_R	MAGEL2_E166_R	MAGEL2_E166_R
APC_P280_R	APC_P280_R	DAB2IP_E18_R	DAB2IP_E18_R	HOXB2_P99_F		MAPK10_E26_F	MAPK10_E26_F	SLC22A2_E271_R		CHI3L2_E10_F	CHI3L2_E10_F		MEG3_E91_F
BMP2_P1201_F	BMP2_P1201_F	DLC1_P695_F	DLC1_P695_F	IL1RN_E42_F	IL1RN_E42_F		MFAP4_P10_R	STK23_P24_F	STK23_P24_F	COL18A1_P494_R	COL18A1_P494_R		PSCA_E359_F
CARD15_P665_F	CARD15_P665_F	EGF_E339_F	EGF_E339_F	IL1RN_P93_R	IL1RN_P93_R	MMP7_E59_F	MMP7_E59_F	TFF1_P180_R	TFF1_P180_R	COL1A2_E299_F	COL1A2_E299_F	Xist_seq_80_S95_R	Xist_seq_80_S95_R
CAV1_P130_R	CAV1_P130_R	EGF_P413_F	EGF_P413_F	INS_P804_R		NEU1_P745_F	NEU1_P745_F	ZNFN1A1_E102_F	ZNFN1A1_E102_F	COL1A2_P48_R	COL1A2_P48_R
CAV1_P169_F	CAV1_P169_F	EMR3_E61_F	EMR3_E61_F	LY6G6E_P45_R	LY6G6E_P45_R	ONECUT2_E96_F	ONECUT2_E96_F			CSPG2_E38_F	CSPG2_E38_F
CD9_P504_F	CD9_P504_F	EPHX1_E152_F	EPHX1_E152_F	MMP14_P13_F	MMP14_P13_F		OSM_P188_F			CTGF_E156_F
CD9_P585_R	CD9_P585_R	EPHX1_P22_F	EPHX1_P22_F	MST1R_E42_R	MST1R_E42_R	OSM_P34_F	OSM_P34_F			DAPK1_P345_R
CHI3L2_P226_F	CHI3L2_P226_F	FASTK_P598_R	FASTK_P598_R	MST1R_P87_R	MST1R_P87_R	PEG10_P978_R	PEG10_P978_R			DES_E228_R
COL18A1_P494_R	COL18A1_P494_R	GRB7_E71_R	GRB7_E71_R	MT1A_E13_R	MT1A_E13_R		POMC_P400_R			DLL1_P386_F	DLL1_P386_F
COL1A2_E299_F	COL1A2_E299_F	HLA-DOA_P191_R	HLA-DOA_P191_R	MT1A_P49_R	MT1A_P49_R		RIPK4_P172_F			DLL1_P832_F	DLL1_P832_F
CPA4_E20_F	CPA4_E20_F	HOXB2_P99_F	HOXB2_P99_F	PADI4_P1158_R	PADI4_P1158_R	S100A2_E36_R	S100A2_E36_R			EPHA2_P340_R	EPHA2_P340_R
CREB1_P819_F	CREB1_P819_F	HTR1B_E232_R	HTR1B_E232_R	PLAT_E158_F	PLAT_E158_F	SMAD2_P848_R				EPHB6_E342_F	EPHB6_E342_F
CSF3R_P8_F	CSF3R_P8_F	IGF1_P933_F	IGF1_P933_F	PYCARD_P150_F						EPO_E244_R	EPO_E244_R
DAPK1_P10_F	DAPK1_P10_F	IL1RN_E42_F	IL1RN_E42_F	SEPT5_P441_F	SEPT5_P441_F					ERG_E28_F	ERG_E28_F
DAPK1_P345_R	DAPK1_P345_R	IL1RN_P93_R	IL1RN_P93_R	SEPT5_P464_R	SEPT5_P464_R					ERN1_P809_R	ERN1_P809_R
DBC1_P351_R	DBC1_P351_R	IPF1_P750_F	IPF1_P750_F		SERPINA5_P156_F					ESR2_E66_F
DDR2_E331_F	DDR2_E331_F	IRF7_E236_R	IRF7_E236_R		TFF1_P180_R					EVI1_E47_R	EVI1_E47_R
DLL1_P832_F	DLL1_P832_F	IRF7_P277_R	IRF7_P277_R	SEPT9_P374_F						EVI1_P30_R	EVI1_P30_R
EPHA5_P66_F	EPHA5_P66_F	LIG3_P622_R	LIG3_P622_R	TGFB3_E58_R	TGFB3_E58_R					FABP3_E113_F	FABP3_E113_F
EPHB1_P503_F	EPHB1_P503_F	MAPK4_E273_R	MAPK4_E273_R							FER_E119_F	FER_E119_F
ERG_E28_F	ERG_E28_F	MEST_E150_F	MEST_E150_F							FES_E34_R	FES_E34_R
ERN1_P809_R	ERN1_P809_R	MEST_P4_F	MEST_P4_F							FES_P223_R	FES_P223_R
ETS1_E253_R	ETS1_E253_R	MEST_P62_R	MEST_P62_R							FGF2_P229_F	FGF2_P229_F
ETS1_P559_R	ETS1_P559_R	MOS_P27_R	MOS_P27_R								FGF8_P473_F
EVI1_E47_R	EVI1_E47_R	MT1A_E13_R	MT1A_E13_R							FLT1_P615_R	FLT1_P615_R
EVI1_P30_R	EVI1_P30_R	MT1A_P49_R	MT1A_P49_R								GADD45A_P737_R
EYA4_P794_F	EYA4_P794_F	MYOD1_P50_F	MYOD1_P50_F							GATA6_P726_F	GATA6_P726_F
FABP3_E113_F	FABP3_E113_F	PADI4_P1158_R	PADI4_P1158_R							GJB2_E43_F
FGF2_P153_F	FGF2_P153_F	PDGFB_P719_F	PDGFB_P719_F							GSTP1_E322_R	GSTP1_E322_R
FGF2_P229_F	FGF2_P229_F	PENK_E26_F	PENK_E26_F							GSTP1_P74_F	GSTP1_P74_F
FZD9_E458_F	FZD9_E458_F	RARA_P1076_R	RARA_P1076_R							GSTP1_seq_38_S153_R	GSTP1_seq_38_S153_R
GABRB3_E42_F	GABRB3_E42_F	RARA_P176_R	RARA_P176_R							HDAC9_E38_F	HDAC9_E38_F
GADD45A_P737_R	GADD45A_P737_R	SEMA3B_E96_F	SEMA3B_E96_F							HDAC9_P137_R	HDAC9_P137_R
GAS7_P622_R	GAS7_P622_R	SEMA3B_P110_R	SEMA3B_P110_R							HLF_E192_F	HLF_E192_F
GFI1_P208_R	GFI1_P208_R	SEPT5_P441_F	SEPT5_P441_F							HOXB13_P17_R
GP1BB_P278_R	GP1BB_P278_R	SEPT5_P464_R	SEPT5_P464_R							ICAM1_P386_R	ICAM1_P386_R
GSTP1_E322_R	GSTP1_E322_R	SERPINA5_E69_F	SERPINA5_E69_F							IFNGR2_P377_R	IFNGR2_P377_R
HDAC1_P414_R	HDAC1_P414_R	SERPINA5_P156_F	SERPINA5_P156_F							IGFBP3_P423_R	IGFBP3_P423_R
HDAC9_E38_F	HDAC9_E38_F	SERPINE1_E189_R	SERPINE1_E189_R							IGFBP6_P328_R	IGFBP6_P328_R
HDAC9_P137_R	HDAC9_P137_R	SEZ6L_P249_F	SEZ6L_P249_F							IGFBP7_P297_F	IGFBP7_P297_F
HLA-DOB_E432_R	HLA-DOB_E432_R	TAL1_E122_F	TAL1_E122_F							IGSF4_P86_R	IGSF4_P86_R
HOXA11_E35_F	HOXA11_E35_F	TDG_E129_F	TDG_E129_F							IHH_E186_F	IHH_E186_F
HOXB13_E21_F	HOXB13_E21_F	TFF1_P180_R	TFF1_P180_R							IRAK3_E130_F	IRAK3_E130_F
IFNGR2_P377_R	IFNGR2_P377_R	TGFB3_E58_R	TGFB3_E58_R							IRAK3_P13_F	IRAK3_P13_F
IGFBP3_P423_R	IGFBP3_P423_R	TGFBI_P173_F	TGFBI_P173_F							IRAK3_P185_F	IRAK3_P185_F
IGFBP7_P297_F	IGFBP7_P297_F	THY1_P149_R	THY1_P149_R							KIT_P367_R
IGFBP7_P371_F	IGFBP7_P371_F	THY1_P20_R	THY1_P20_R							KIT_P405_F
IPF1_P234_F	IPF1_P234_F									LOX_P313_R	LOX_P313_R
ISL1_E87_R	ISL1_E87_R										LYN_E353_F
ISL1_P379_F	ISL1_P379_F									MCAM_P265_R	MCAM_P265_R
JAK3_P156_R	JAK3_P156_R									MME_E29_F	MME_E29_F
KIT_P367_R	KIT_P367_R									MMP2_P197_F
KLK10_P268_R	KLK10_P268_R										NOTCH1_P1198_F
LOX_P313_R	LOX_P313_R									NTRK3_P636_R
LYN_P241_F	LYN_P241_F									P2RX7_E323_R	P2RX7_E323_R
MCAM_P265_R	MCAM_P265_R									PAX6_P50_R	PAX6_P50_R
MET_E333_F	MET_E333_F									PGF_P320_F	PGF_P320_F
MFAP4_P197_F	MFAP4_P197_F									PITX2_E24_R
MME_E29_F	MME_E29_F									PLAU_P11_F
MMP2_P197_F	MMP2_P197_F									PLAU_P176_R	PLAU_P176_R
MMP7_E59_F	MMP7_E59_F									PODXL_P1341_R	PODXL_P1341_R
MYBL2_P354_F	MYBL2_P354_F									POMC_P400_R	POMC_P400_R
NEFL_P209_R	NEFL_P209_R									PRKCDBP_E206_F	PRKCDBP_E206_F
NGFB_P13_F	NGFB_P13_F									PROK2_P390_F	PROK2_P390_F
NPY_P295_F	NPY_P295_F									PTGS1_E80_F
OSM_P188_F	OSM_P188_F										PYCARD_P393_F
OSM_P34_F	OSM_P34_F									RAB32_P493_R
PARP1_P610_R	PARP1_P610_R									RARRES1_P426_R	RARRES1_P426_R
PAX6_E129_F	PAX6_E129_F									RASSF1_P244_F	RASSF1_P244_F
PAX6_P50_R	PAX6_P50_R										S100A2_E36_R
PDGFRB_P273_F	PDGFRB_P273_F									SCGB3A1_E55_R	SCGB3A1_E55_R
PEG10_P978_R	PEG10_P978_R									SCGB3A1_P103_R	SCGB3A1_P103_R
PGF_P320_F	PGF_P320_F									SLC5A8_P38_R	SLC5A8_P38_R
PITX2_E24_R	PITX2_E24_R									SMO_P455_R	SMO_P455_R
PLAU_P176_R	PLAU_P176_R										SOX2_P546_F
POMC_P400_R	POMC_P400_R									STAT5A_E42_F	STAT5A_E42_F
PRKCDBP_P352_R	PRKCDBP_P352_R									TBX1_P885_R	TBX1_P885_R
PROK2_P390_F										TCF4_P317_F	TCF4_P317_F
PTGS2_P308_F	PTGS2_P308_F									TES_P182_F
PTGS2_P524_R	PTGS2_P524_R									TGFB2_E226_R	TGFB2_E226_R
RAB32_P493_R	RAB32_P493_R									TNF_P158_F	TNF_P158_F
RAP1A_P285_R	RAP1A_P285_R									TP73_P945_F	TP73_P945_F
RARRES1_P426_R	RARRES1_P426_R									WNT2_E109_R
RASSF1_E116_F	RASSF1_E116_F									WNT2_P217_F
RASSF1_P244_F	RASSF1_P244_F
RBP1_P426_R	RBP1_P426_R
S100A2_E36_R	S100A2_E36_R
SCGB3A1_E55_R	SCGB3A1_E55_R
SCGB3A1_P103_R	SCGB3A1_P103_R
SLC14A1_E295_F	SLC14A1_E295_F
SLC14A1_P369_R	SLC14A1_P369_R
SLC22A3_E122_R	SLC22A3_E122_R
SLIT2_P208_F	SLIT2_P208_F
SMO_P455_R	SMO_P455_R
TBX1_P885_R	TBX1_P885_R
TGFB2_E226_R	TGFB2_E226_R
TJP2_P518_F	TJP2_P518_F
TMEFF1_P626_R	TMEFF1_P626_R
TNFRSF10D_E27_F	TNFRSF10D_E27_F
TNFRSF10D_P70_F	TNFRSF10D_P70_F
TRIM29_P261_F	TRIM29_P261_F
WNT10B_P823_R	WNT10B_P823_R
WNT2_E109_R	WNT2_E109_R
WNT2_P217_F	WNT2_P217_F
ZAP70_P220_R	ZAP70_P220_R
